# Supplementary material for: Improving the In Vivo Stability of [52Mn]Mn(II) Complexes with 18-Membered Macrocyclic Chelators for PET Imaging
Source: J Med Chem. 2024 Jun 27;67(13):11242–53. doi: 10.1021/acs.jmedchem.4c00812 (PMC11247486; doi:10.1021/acs.jmedchem.4c00812)
Supplement: Supplementary file 2 — jm4c00812_si_002.cif [file jm4c00812_si_002.cif]

# start Validation Reply Form
_vrf_PLAT417_32102403_0m
;
PROBLEM: Short Inter D-H..H-D       H2WA     ..H1WA     .       2.01 Ang.  
RESPONSE: Hydrogen bond interactions between water molecules and nitrate groups clearly determine the position of these hydrogen atoms.
;
# end Validation Reply Form
data_32102403_0m
_audit_creation_date               2024-01-18
_audit_creation_method
;
Olex2 1.5
(compiled 2023.08.24 svn.re1ec1418 for OlexSys, GUI svn.r6817)
;
_shelx_SHELXL_version_number       '2018/3'
_audit_contact_author_address      ?
_audit_contact_author_email        ?
_audit_contact_author_name         ''
_audit_contact_author_phone        ?
_publ_contact_author_id_orcid      ?
_publ_section_references
;
Dolomanov, O.V., Bourhis, L.J., Gildea, R.J, Howard, J.A.K. & Puschmann, H.
 (2009), J. Appl. Cryst. 42, 339-341.

Sheldrick, G.M. (2008). Acta Cryst. A64, 112-122.

Sheldrick, G.M. (2015). Acta Cryst. A71, 3-8.
;
_chemical_name_common              ?
_chemical_name_systematic          ?
_chemical_formula_moiety           'C18 H26 Mn N6, F3 P0.5, 2(H2 O), 1.5(N O3)'
_chemical_formula_sum              'C18 H30 F3 Mn N7.50 O6.50 P0.50'
_chemical_formula_weight           582.92
_chemical_melting_point            ?
loop_
  _atom_type_symbol
  _atom_type_description
  _atom_type_scat_dispersion_real
  _atom_type_scat_dispersion_imag
  _atom_type_scat_source
 'C' 'C' 0.0033 0.0016 'International Tables Vol C Tables 4.2.6.8 and 6.1.1.4'
 'H' 'H' 0.0000 0.0000 'International Tables Vol C Tables 4.2.6.8 and 6.1.1.4'
 'F' 'F' 0.0171 0.0103 'International Tables Vol C Tables 4.2.6.8 and 6.1.1.4'
 'Mn' 'Mn' 0.3368 0.7283 'International Tables Vol C Tables 4.2.6.8 and 6.1.1.4'
 'N' 'N' 0.0061 0.0033 'International Tables Vol C Tables 4.2.6.8 and 6.1.1.4'
 'O' 'O' 0.0106 0.0060 'International Tables Vol C Tables 4.2.6.8 and 6.1.1.4'
 'P' 'P' 0.1023 0.0942 'International Tables Vol C Tables 4.2.6.8 and 6.1.1.4'

_shelx_space_group_comment
;
The symmetry employed for this shelxl refinement is uniquely defined
by the following loop, which should always be used as a source of
symmetry information in preference to the above space-group names.
They are only intended as comments.
;
_space_group_crystal_system        'monoclinic'
_space_group_IT_number             15
_space_group_name_H-M_alt          'C 1 2/c 1'
_space_group_name_Hall             '-C 2yc'
loop_
  _space_group_symop_operation_xyz
 'x, y, z'
 '-x, y, -z+1/2'
 'x+1/2, y+1/2, z'
 '-x+1/2, y+1/2, -z+1/2'
 '-x, -y, -z'
 'x, -y, z-1/2'
 '-x+1/2, -y+1/2, -z'
 'x+1/2, -y+1/2, z-1/2'

_cell_length_a                     33.6304(17)
_cell_length_b                     8.1363(4)
_cell_length_c                     21.6554(12)
_cell_angle_alpha                  90
_cell_angle_beta                   122.680(2)
_cell_angle_gamma                  90
_cell_volume                       4987.5(5)
_cell_formula_units_Z              8
_cell_measurement_reflns_used      9798
_cell_measurement_temperature      100.00
_cell_measurement_theta_max        28.28
_cell_measurement_theta_min        2.68
_shelx_estimated_absorpt_T_max     0.890
_shelx_estimated_absorpt_T_min     0.869
_exptl_absorpt_coefficient_mu      0.636
_exptl_absorpt_correction_T_max    0.7457
_exptl_absorpt_correction_T_min    0.5709
_exptl_absorpt_correction_type     multi-scan
_exptl_absorpt_process_details
;
SADABS-2016/2 (Bruker,2016/2) was used for absorption correction.
wR2(int) was 0.1341 before and 0.0506 after correction.
The Ratio of minimum to maximum transmission is 0.7656.
The \l/2 correction factor is Not present.
;
_exptl_absorpt_special_details     ?
_exptl_crystal_colour              colourless
_exptl_crystal_colour_primary      colourless
_exptl_crystal_density_diffrn      1.553
_exptl_crystal_density_meas        ?
_exptl_crystal_density_method      'not measured'
_exptl_crystal_description         prism
_exptl_crystal_F_000               2416
_exptl_crystal_size_max            0.227
_exptl_crystal_size_mid            0.215
_exptl_crystal_size_min            0.187
_exptl_transmission_factor_max     ?
_exptl_transmission_factor_min     ?
_diffrn_reflns_av_R_equivalents    0.0372
_diffrn_reflns_av_unetI/netI       0.0179
_diffrn_reflns_Laue_measured_fraction_full  0.999
_diffrn_reflns_Laue_measured_fraction_max  0.997
_diffrn_reflns_limit_h_max         44
_diffrn_reflns_limit_h_min         -42
_diffrn_reflns_limit_k_max         10
_diffrn_reflns_limit_k_min         -10
_diffrn_reflns_limit_l_max         27
_diffrn_reflns_limit_l_min         -28
_diffrn_reflns_number              73363
_diffrn_reflns_point_group_measured_fraction_full  0.999
_diffrn_reflns_point_group_measured_fraction_max  0.997
_diffrn_reflns_theta_full          25.242
_diffrn_reflns_theta_max           28.322
_diffrn_reflns_theta_min           2.235
_diffrn_ambient_temperature        100.00
_diffrn_detector_area_resol_mean   ?
_diffrn_measured_fraction_theta_full  0.999
_diffrn_measured_fraction_theta_max  0.997
_diffrn_measurement_device_type    'Bruker D8 Venture Photon II CMOS'
_diffrn_measurement_method         '\f and \w scans'
_diffrn_radiation_monochromator    'Incoatec HeliosTM multilayer optics'
_diffrn_radiation_type             MoK\a
_diffrn_radiation_wavelength       0.71073
_diffrn_source                     ?
_diffrn_source_current             1.0
_diffrn_source_power               0.05
_diffrn_source_voltage             50.0
_diffrn_standards_number           0
_reflns_Friedel_coverage           0.000
_reflns_Friedel_fraction_full      .
_reflns_Friedel_fraction_max       .
_reflns_number_gt                  5909
_reflns_number_total               6188
_reflns_special_details
;
 Reflections were merged by SHELXL according to the crystal
 class for the calculation of statistics and refinement.
 
 _reflns_Friedel_fraction is defined as the number of unique
 Friedel pairs measured divided by the number that would be
 possible theoretically, ignoring centric projections and
 systematic absences.
;
_reflns_threshold_expression       'I > 2\s(I)'
_computing_cell_refinement         'Bruker SAINT'
_computing_data_collection         'Bruker APEX4'
_computing_data_reduction          'Bruker SAINT'
_computing_molecular_graphics      'Olex2 1.5 (Dolomanov et al., 2009)'
_computing_publication_material    'Olex2 1.5 (Dolomanov et al., 2009)'
_computing_structure_refinement    'XL  (Sheldrick, 2008)'
_computing_structure_solution      'SHELXT 2014/5 (Sheldrick, 2014)'
_refine_diff_density_max           0.758
_refine_diff_density_min           -0.662
_refine_diff_density_rms           0.060
_refine_ls_extinction_coef         .
_refine_ls_extinction_method       none
_refine_ls_goodness_of_fit_ref     1.055
_refine_ls_hydrogen_treatment      mixed
_refine_ls_matrix_type             full
_refine_ls_number_parameters       346
_refine_ls_number_reflns           6188
_refine_ls_number_restraints       0
_refine_ls_R_factor_all            0.0323
_refine_ls_R_factor_gt             0.0310
_refine_ls_restrained_S_all        1.055
_refine_ls_shift/su_max            0.003
_refine_ls_shift/su_mean           0.000
_refine_ls_structure_factor_coef   Fsqd
_refine_ls_weighting_details      
 'w=1/[\s^2^(Fo^2^)+(0.0321P)^2^+8.1329P] where P=(Fo^2^+2Fc^2^)/3'
_refine_ls_weighting_scheme        calc
_refine_ls_wR_factor_gt            0.0773
_refine_ls_wR_factor_ref           0.0782
_refine_special_details            ?
_olex2_refinement_description
;
1. Fixed Uiso
 At 1.2 times of:
  All C(H) groups, All C(H,H) groups, All N(H) groups
 At 1.5 times of:
  All O(H) groups
2.a Free rotating group:
 O2W(H2Wa), O1W(H1Wa)
2.b Ternary CH refined with riding coordinates:
 N2(H2), N3(H3), N5(H5), N6(H6)
2.c Secondary CH2 refined with riding coordinates:
 C18(H18a,H18b), C6(H6a,H6b), C8(H8a,H8b), C15(H15a,H15b), C9(H9a,H9b), C7(H7a,
 H7b), C16(H16a,H16b), C17(H17a,H17b)
2.d Aromatic/amide H refined with riding coordinates:
 C2(H2a), C11(H11), C4(H4), C3(H3a), C13(H13), C12(H12)
;
_atom_sites_solution_hydrogens     mixed
_atom_sites_solution_primary       dual
_atom_sites_solution_secondary     ?
loop_
  _atom_site_label
  _atom_site_type_symbol
  _atom_site_fract_x
  _atom_site_fract_y
  _atom_site_fract_z
  _atom_site_U_iso_or_equiv
  _atom_site_adp_type
  _atom_site_occupancy
  _atom_site_site_symmetry_order
  _atom_site_calc_flag
  _atom_site_refinement_flags_posn
  _atom_site_refinement_flags_adp
  _atom_site_refinement_flags_occupancy
  _atom_site_disorder_assembly
  _atom_site_disorder_group
 Mn1 Mn 0.63083(2) 0.58940(2) 0.77404(2) 0.01468(6) Uani 1 1 d . . . . .
 P1 P 0.750000 0.250000 1.000000 0.01436(9) Uani 1 2 d S . P . .
 F1 F 0.77508(3) 0.39663(10) 0.98323(5) 0.02235(17) Uani 1 1 d . . . . .
 F2 F 0.77924(3) 0.29942(11) 1.08532(4) 0.02653(19) Uani 1 1 d . . . . .
 F3 F 0.70863(3) 0.37302(11) 0.98505(5) 0.02761(19) Uani 1 1 d . . . . .
 O2W O 0.54383(4) 0.17217(14) 0.53865(6) 0.0274(2) Uani 1 1 d G . . . .
 H2WA H 0.539454 0.094280 0.508055 0.041 Uiso 1 1 d G U . . .
 O1W O 0.52322(4) -0.06149(14) 0.43009(6) 0.0266(2) Uani 1 1 d G . . . .
 H1WA H 0.501129 -0.086803 0.437817 0.040 Uiso 1 1 d G U . . .
 O2N O 0.61639(4) 0.07070(13) 0.71176(7) 0.0279(2) Uani 1 1 d . . . . .
 O3N O 0.68940(4) 0.03918(16) 0.74685(6) 0.0306(2) Uani 1 1 d . . . . .
 O1N O 0.64216(4) 0.17167(16) 0.64660(6) 0.0366(3) Uani 1 1 d . . . . .
 N2N N 0.500000 0.1093(2) 0.250000 0.0185(3) Uani 1 2 d S T P . .
 N1N N 0.64967(4) 0.09431(14) 0.70147(7) 0.0194(2) Uani 1 1 d . . . . .
 N4 N 0.61493(4) 0.59301(13) 0.86035(6) 0.0173(2) Uani 1 1 d . . . . .
 N2 N 0.70931(4) 0.53199(14) 0.82271(6) 0.0173(2) Uani 1 1 d . . . . .
 H2 H 0.719936 0.442101 0.859883 0.021 Uiso 1 1 calc R U . . .
 N1 N 0.64262(4) 0.62230(14) 0.68432(6) 0.0154(2) Uani 1 1 d . . . . .
 N3 N 0.66518(4) 0.82064(14) 0.84211(6) 0.0189(2) Uani 1 1 d . . . . .
 H3 H 0.665163 0.909503 0.810198 0.023 Uiso 1 1 calc R U . . .
 N5 N 0.58866(4) 0.35519(14) 0.75985(7) 0.0190(2) Uani 1 1 d . . . . .
 H5 H 0.599989 0.263540 0.742379 0.023 Uiso 1 1 calc R U . . .
 N6 N 0.55957(4) 0.65796(14) 0.67140(6) 0.0177(2) Uani 1 1 d . . . . .
 H6 H 0.540252 0.722021 0.685462 0.021 Uiso 1 1 calc R U . . .
 C5 C 0.68520(4) 0.58460(16) 0.69581(7) 0.0160(2) Uani 1 1 d . . . . .
 C1 C 0.61192(4) 0.71361(16) 0.62644(7) 0.0157(2) Uani 1 1 d . . . . .
 C14 C 0.59763(5) 0.45867(17) 0.87348(7) 0.0179(2) Uani 1 1 d . . . . .
 C18 C 0.56541(5) 0.75249(17) 0.61889(7) 0.0186(3) Uani 1 1 d . . . . .
 H18A H 0.564091 0.871408 0.627308 0.022 Uiso 1 1 calc R U . . .
 H18B H 0.539062 0.726718 0.568335 0.022 Uiso 1 1 calc R U . . .
 O5N O 0.48314(6) 0.0365(3) 0.28040(8) 0.0646(5) Uani 1 1 d . . . . .
 C6 C 0.71639(4) 0.48161(17) 0.76336(7) 0.0185(2) Uani 1 1 d . . . . .
 H6A H 0.708380 0.363899 0.751722 0.022 Uiso 1 1 calc R U . . .
 H6B H 0.749915 0.496835 0.779763 0.022 Uiso 1 1 calc R U . . .
 C10 C 0.62223(5) 0.73104(17) 0.89892(7) 0.0198(3) Uani 1 1 d . . . . .
 C8 C 0.71439(5) 0.77068(18) 0.89721(7) 0.0216(3) Uani 1 1 d . . . . .
 H8A H 0.714739 0.694845 0.933252 0.026 Uiso 1 1 calc R U . . .
 H8B H 0.733437 0.868657 0.923901 0.026 Uiso 1 1 calc R U . . .
 C15 C 0.59386(5) 0.30827(16) 0.82957(8) 0.0209(3) Uani 1 1 d . . . . .
 H15A H 0.622530 0.239883 0.858622 0.025 Uiso 1 1 calc R U . . .
 H15B H 0.566250 0.241883 0.819281 0.025 Uiso 1 1 calc R U . . .
 C9 C 0.63916(5) 0.87613(17) 0.87550(8) 0.0220(3) Uani 1 1 d . . . . .
 H9A H 0.611707 0.943300 0.839633 0.026 Uiso 1 1 calc R U . . .
 H9B H 0.660023 0.945836 0.918693 0.026 Uiso 1 1 calc R U . . .
 C7 C 0.73548(5) 0.68601(17) 0.85882(8) 0.0210(3) Uani 1 1 d . . . . .
 H7A H 0.734008 0.760814 0.821581 0.025 Uiso 1 1 calc R U . . .
 H7B H 0.769087 0.659971 0.895040 0.025 Uiso 1 1 calc R U . . .
 C2 C 0.62296(5) 0.77397(18) 0.57745(7) 0.0213(3) Uani 1 1 d . . . . .
 H2A H 0.601103 0.840283 0.537050 0.026 Uiso 1 1 calc R U . . .
 C16 C 0.53908(5) 0.39612(18) 0.70241(8) 0.0220(3) Uani 1 1 d . . . . .
 H16A H 0.524632 0.460165 0.724272 0.026 Uiso 1 1 calc R U . . .
 H16B H 0.520640 0.293706 0.681610 0.026 Uiso 1 1 calc R U . . .
 C17 C 0.53772(5) 0.49558(18) 0.64206(8) 0.0217(3) Uani 1 1 d . . . . .
 H17A H 0.555128 0.436880 0.623713 0.026 Uiso 1 1 calc R U . . .
 H17B H 0.504590 0.509919 0.600641 0.026 Uiso 1 1 calc R U . . .
 C11 C 0.61319(6) 0.7374(2) 0.95446(9) 0.0278(3) Uani 1 1 d . . . . .
 H11 H 0.619402 0.834565 0.982598 0.033 Uiso 1 1 calc R U . . .
 C4 C 0.69825(5) 0.63853(18) 0.64853(8) 0.0206(3) Uani 1 1 d . . . . .
 H4 H 0.728119 0.610121 0.656662 0.025 Uiso 1 1 calc R U . . .
 C3 C 0.66662(5) 0.7353(2) 0.58883(8) 0.0240(3) Uani 1 1 d . . . . .
 H3A H 0.674913 0.774751 0.555938 0.029 Uiso 1 1 calc R U . . .
 C13 C 0.58633(5) 0.45776(19) 0.92636(8) 0.0240(3) Uani 1 1 d . . . . .
 H13 H 0.573051 0.362888 0.933994 0.029 Uiso 1 1 calc R U . . .
 C12 C 0.59492(6) 0.5990(2) 0.96789(9) 0.0300(3) Uani 1 1 d . . . . .
 H12 H 0.588294 0.600685 1.005335 0.036 Uiso 1 1 calc R U . . .
 O4N O 0.500000 0.2581(3) 0.250000 0.0987(13) Uani 1 2 d S T P . .
 H1WB H 0.5153(8) -0.021(3) 0.3904(13) 0.047(6) Uiso 1 1 d . . . . .
 H2WB H 0.5703(9) 0.173(3) 0.5734(13) 0.042(6) Uiso 1 1 d . . . . .

loop_
  _atom_site_aniso_label
  _atom_site_aniso_U_11
  _atom_site_aniso_U_22
  _atom_site_aniso_U_33
  _atom_site_aniso_U_23
  _atom_site_aniso_U_13
  _atom_site_aniso_U_12
 Mn1 0.01294(10) 0.01454(10) 0.01546(10) -0.00220(7) 0.00695(8) -0.00266(7)
 P1 0.0156(2) 0.0136(2) 0.01330(19) -0.00042(16) 0.00743(17) -0.00091(16)
 F1 0.0254(4) 0.0195(4) 0.0239(4) 0.0000(3) 0.0145(4) -0.0058(3)
 F2 0.0347(5) 0.0251(4) 0.0141(4) -0.0038(3) 0.0095(3) -0.0077(4)
 F3 0.0252(4) 0.0238(4) 0.0375(5) 0.0046(4) 0.0194(4) 0.0074(3)
 O2W 0.0251(5) 0.0258(6) 0.0199(5) 0.0012(4) 0.0047(4) -0.0013(4)
 O1W 0.0280(5) 0.0281(6) 0.0229(5) 0.0036(4) 0.0132(4) 0.0035(4)
 O2N 0.0225(5) 0.0231(5) 0.0456(7) -0.0096(5) 0.0234(5) -0.0031(4)
 O3N 0.0146(5) 0.0396(6) 0.0303(6) 0.0064(5) 0.0074(4) 0.0019(4)
 O1N 0.0339(6) 0.0374(7) 0.0277(6) 0.0075(5) 0.0096(5) -0.0090(5)
 N2N 0.0201(8) 0.0188(8) 0.0183(7) 0.000 0.0114(6) 0.000
 N1N 0.0162(5) 0.0169(5) 0.0221(5) -0.0046(4) 0.0083(4) -0.0024(4)
 N4 0.0189(5) 0.0136(5) 0.0195(5) -0.0001(4) 0.0104(4) 0.0011(4)
 N2 0.0154(5) 0.0152(5) 0.0174(5) 0.0027(4) 0.0064(4) -0.0007(4)
 N1 0.0120(5) 0.0152(5) 0.0166(5) -0.0016(4) 0.0062(4) -0.0003(4)
 N3 0.0193(5) 0.0146(5) 0.0178(5) 0.0005(4) 0.0068(4) -0.0019(4)
 N5 0.0180(5) 0.0148(5) 0.0283(6) -0.0054(4) 0.0151(5) -0.0018(4)
 N6 0.0140(5) 0.0185(5) 0.0199(5) -0.0051(4) 0.0087(4) -0.0005(4)
 C5 0.0125(5) 0.0156(6) 0.0175(6) -0.0026(4) 0.0065(5) -0.0007(4)
 C1 0.0135(5) 0.0153(6) 0.0140(5) -0.0034(4) 0.0045(5) 0.0000(4)
 C14 0.0152(6) 0.0161(6) 0.0218(6) 0.0027(5) 0.0097(5) 0.0032(5)
 C18 0.0140(6) 0.0193(6) 0.0185(6) -0.0005(5) 0.0061(5) 0.0031(5)
 O5N 0.0496(9) 0.1002(14) 0.0403(8) 0.0289(9) 0.0218(7) -0.0194(9)
 C6 0.0137(5) 0.0177(6) 0.0223(6) 0.0026(5) 0.0085(5) 0.0021(5)
 C10 0.0200(6) 0.0166(6) 0.0198(6) -0.0020(5) 0.0089(5) 0.0020(5)
 C8 0.0187(6) 0.0200(6) 0.0166(6) -0.0015(5) 0.0033(5) -0.0043(5)
 C15 0.0218(6) 0.0125(6) 0.0322(7) 0.0009(5) 0.0171(6) 0.0003(5)
 C9 0.0261(7) 0.0132(6) 0.0224(6) -0.0036(5) 0.0103(6) -0.0008(5)
 C7 0.0151(6) 0.0205(6) 0.0197(6) 0.0001(5) 0.0044(5) -0.0050(5)
 C2 0.0206(6) 0.0245(7) 0.0146(6) 0.0012(5) 0.0069(5) 0.0029(5)
 C16 0.0164(6) 0.0224(7) 0.0282(7) -0.0083(5) 0.0128(6) -0.0068(5)
 C17 0.0162(6) 0.0243(7) 0.0231(6) -0.0096(5) 0.0097(5) -0.0068(5)
 C11 0.0330(8) 0.0263(7) 0.0267(7) -0.0065(6) 0.0178(6) 0.0023(6)
 C4 0.0160(6) 0.0256(7) 0.0208(6) -0.0022(5) 0.0104(5) -0.0007(5)
 C3 0.0233(7) 0.0319(8) 0.0193(6) 0.0013(6) 0.0131(6) -0.0006(6)
 C13 0.0225(7) 0.0256(7) 0.0271(7) 0.0050(6) 0.0156(6) 0.0031(6)
 C12 0.0339(8) 0.0371(9) 0.0277(7) -0.0008(6) 0.0223(7) 0.0029(7)
 O4N 0.0738(17) 0.0212(10) 0.240(4) 0.000 0.110(2) 0.000

_geom_special_details
;
 All esds (except the esd in the dihedral angle between two l.s. planes)
 are estimated using the full covariance matrix.  The cell esds are taken
 into account individually in the estimation of esds in distances, angles
 and torsion angles; correlations between esds in cell parameters are only
 used when they are defined by crystal symmetry.  An approximate (isotropic)
 treatment of cell esds is used for estimating esds involving l.s. planes.
;
loop_
  _geom_bond_atom_site_label_1
  _geom_bond_atom_site_label_2
  _geom_bond_distance
  _geom_bond_site_symmetry_2
  _geom_bond_publ_flag
 Mn1 N4 2.2044(12) . ?
 Mn1 N2 2.3004(11) . ?
 Mn1 N1 2.1992(11) . ?
 Mn1 N3 2.2823(12) . ?
 Mn1 N5 2.2948(12) . ?
 Mn1 N6 2.2897(11) . ?
 P1 F1 1.6116(8) . ?
 P1 F1 1.6115(8) 7_657 ?
 P1 F2 1.6063(8) 7_657 ?
 P1 F2 1.6063(8) . ?
 P1 F3 1.5987(9) . ?
 P1 F3 1.5985(9) 7_657 ?
 O2W H2WA 0.8700 . ?
 O2W H2WB 0.80(2) . ?
 O1W H1WA 0.8699 . ?
 O1W H1WB 0.82(2) . ?
 O2N N1N 1.2683(16) . ?
 O3N N1N 1.2385(16) . ?
 O1N N1N 1.2442(17) . ?
 N2N O5N 1.2282(16) . ?
 N2N O5N 1.2283(15) 2_655 ?
 N2N O4N 1.210(3) . ?
 N4 C14 1.3390(17) . ?
 N4 C10 1.3408(17) . ?
 N2 H2 1.0000 . ?
 N2 C6 1.4855(17) . ?
 N2 C7 1.4877(17) . ?
 N1 C5 1.3497(16) . ?
 N1 C1 1.3385(16) . ?
 N3 H3 1.0000 . ?
 N3 C8 1.4816(17) . ?
 N3 C9 1.4748(18) . ?
 N5 H5 1.0000 . ?
 N5 C15 1.4733(18) . ?
 N5 C16 1.4828(18) . ?
 N6 H6 1.0000 . ?
 N6 C18 1.4712(18) . ?
 N6 C17 1.4782(17) . ?
 C5 C6 1.5117(18) . ?
 C5 C4 1.3853(19) . ?
 C1 C18 1.5155(18) . ?
 C1 C2 1.3893(19) . ?
 C14 C15 1.5125(19) . ?
 C14 C13 1.3875(19) . ?
 C18 H18A 0.9900 . ?
 C18 H18B 0.9900 . ?
 C6 H6A 0.9900 . ?
 C6 H6B 0.9900 . ?
 C10 C9 1.512(2) . ?
 C10 C11 1.392(2) . ?
 C8 H8A 0.9900 . ?
 C8 H8B 0.9900 . ?
 C8 C7 1.518(2) . ?
 C15 H15A 0.9900 . ?
 C15 H15B 0.9900 . ?
 C9 H9A 0.9900 . ?
 C9 H9B 0.9900 . ?
 C7 H7A 0.9900 . ?
 C7 H7B 0.9900 . ?
 C2 H2A 0.9500 . ?
 C2 C3 1.387(2) . ?
 C16 H16A 0.9900 . ?
 C16 H16B 0.9900 . ?
 C16 C17 1.517(2) . ?
 C17 H17A 0.9900 . ?
 C17 H17B 0.9900 . ?
 C11 H11 0.9500 . ?
 C11 C12 1.387(2) . ?
 C4 H4 0.9500 . ?
 C4 C3 1.392(2) . ?
 C3 H3A 0.9500 . ?
 C13 H13 0.9500 . ?
 C13 C12 1.390(2) . ?
 C12 H12 0.9500 . ?

loop_
  _geom_angle_atom_site_label_1
  _geom_angle_atom_site_label_2
  _geom_angle_atom_site_label_3
  _geom_angle
  _geom_angle_site_symmetry_1
  _geom_angle_site_symmetry_3
  _geom_angle_publ_flag
 N4 Mn1 N2 110.96(4) . . ?
 N4 Mn1 N3 73.21(4) . . ?
 N4 Mn1 N5 73.11(4) . . ?
 N4 Mn1 N6 102.36(4) . . ?
 N1 Mn1 N4 171.70(4) . . ?
 N1 Mn1 N2 73.73(4) . . ?
 N1 Mn1 N3 101.56(4) . . ?
 N1 Mn1 N5 112.09(4) . . ?
 N1 Mn1 N6 72.92(4) . . ?
 N3 Mn1 N2 79.40(4) . . ?
 N3 Mn1 N5 146.28(4) . . ?
 N3 Mn1 N6 109.00(4) . . ?
 N5 Mn1 N2 111.47(4) . . ?
 N6 Mn1 N2 146.60(4) . . ?
 N6 Mn1 N5 79.93(4) . . ?
 F1 P1 F1 180.00(6) 7_657 . ?
 F2 P1 F1 90.23(4) . . ?
 F2 P1 F1 90.23(4) 7_657 7_657 ?
 F2 P1 F1 89.77(4) 7_657 . ?
 F2 P1 F1 89.77(4) . 7_657 ?
 F2 P1 F2 180.00(6) 7_657 . ?
 F3 P1 F1 89.71(5) . . ?
 F3 P1 F1 89.70(5) 7_657 7_657 ?
 F3 P1 F1 90.29(5) . 7_657 ?
 F3 P1 F1 90.29(5) 7_657 . ?
 F3 P1 F2 89.91(5) 7_657 . ?
 F3 P1 F2 90.09(5) 7_657 7_657 ?
 F3 P1 F2 90.09(5) . . ?
 F3 P1 F2 89.91(5) . 7_657 ?
 F3 P1 F3 180.00(5) 7_657 . ?
 H2WA O2W H2WB 111.5 . . ?
 H1WA O1W H1WB 118.0 . . ?
 O5N N2N O5N 122.3(3) . 2_655 ?
 O4N N2N O5N 118.83(13) . . ?
 O4N N2N O5N 118.83(13) . 2_655 ?
 O3N N1N O2N 118.82(13) . . ?
 O3N N1N O1N 121.11(13) . . ?
 O1N N1N O2N 120.08(13) . . ?
 C14 N4 Mn1 120.09(9) . . ?
 C14 N4 C10 120.38(12) . . ?
 C10 N4 Mn1 119.53(9) . . ?
 Mn1 N2 H2 109.9 . . ?
 C6 N2 Mn1 109.87(8) . . ?
 C6 N2 H2 109.9 . . ?
 C6 N2 C7 111.20(11) . . ?
 C7 N2 Mn1 106.06(8) . . ?
 C7 N2 H2 109.9 . . ?
 C5 N1 Mn1 119.27(9) . . ?
 C1 N1 Mn1 118.62(9) . . ?
 C1 N1 C5 120.27(11) . . ?
 Mn1 N3 H3 109.8 . . ?
 C8 N3 Mn1 104.46(8) . . ?
 C8 N3 H3 109.8 . . ?
 C9 N3 Mn1 109.98(8) . . ?
 C9 N3 H3 109.8 . . ?
 C9 N3 C8 112.92(11) . . ?
 Mn1 N5 H5 109.6 . . ?
 C15 N5 Mn1 110.80(8) . . ?
 C15 N5 H5 109.6 . . ?
 C15 N5 C16 112.04(11) . . ?
 C16 N5 Mn1 105.04(8) . . ?
 C16 N5 H5 109.6 . . ?
 Mn1 N6 H6 110.0 . . ?
 C18 N6 Mn1 111.78(8) . . ?
 C18 N6 H6 110.0 . . ?
 C18 N6 C17 112.21(11) . . ?
 C17 N6 Mn1 102.49(8) . . ?
 C17 N6 H6 110.0 . . ?
 N1 C5 C6 114.66(11) . . ?
 N1 C5 C4 121.31(12) . . ?
 C4 C5 C6 124.03(12) . . ?
 N1 C1 C18 116.51(11) . . ?
 N1 C1 C2 121.47(12) . . ?
 C2 C1 C18 121.99(12) . . ?
 N4 C14 C15 115.18(12) . . ?
 N4 C14 C13 121.57(13) . . ?
 C13 C14 C15 123.18(13) . . ?
 N6 C18 C1 111.61(11) . . ?
 N6 C18 H18A 109.3 . . ?
 N6 C18 H18B 109.3 . . ?
 C1 C18 H18A 109.3 . . ?
 C1 C18 H18B 109.3 . . ?
 H18A C18 H18B 108.0 . . ?
 N2 C6 C5 109.43(10) . . ?
 N2 C6 H6A 109.8 . . ?
 N2 C6 H6B 109.8 . . ?
 C5 C6 H6A 109.8 . . ?
 C5 C6 H6B 109.8 . . ?
 H6A C6 H6B 108.2 . . ?
 N4 C10 C9 114.85(12) . . ?
 N4 C10 C11 121.18(14) . . ?
 C11 C10 C9 123.95(13) . . ?
 N3 C8 H8A 109.8 . . ?
 N3 C8 H8B 109.8 . . ?
 N3 C8 C7 109.42(11) . . ?
 H8A C8 H8B 108.2 . . ?
 C7 C8 H8A 109.8 . . ?
 C7 C8 H8B 109.8 . . ?
 N5 C15 C14 110.97(11) . . ?
 N5 C15 H15A 109.4 . . ?
 N5 C15 H15B 109.4 . . ?
 C14 C15 H15A 109.4 . . ?
 C14 C15 H15B 109.4 . . ?
 H15A C15 H15B 108.0 . . ?
 N3 C9 C10 110.86(11) . . ?
 N3 C9 H9A 109.5 . . ?
 N3 C9 H9B 109.5 . . ?
 C10 C9 H9A 109.5 . . ?
 C10 C9 H9B 109.5 . . ?
 H9A C9 H9B 108.1 . . ?
 N2 C7 C8 110.57(11) . . ?
 N2 C7 H7A 109.5 . . ?
 N2 C7 H7B 109.5 . . ?
 C8 C7 H7A 109.5 . . ?
 C8 C7 H7B 109.5 . . ?
 H7A C7 H7B 108.1 . . ?
 C1 C2 H2A 120.7 . . ?
 C3 C2 C1 118.55(13) . . ?
 C3 C2 H2A 120.7 . . ?
 N5 C16 H16A 109.7 . . ?
 N5 C16 H16B 109.7 . . ?
 N5 C16 C17 109.86(11) . . ?
 H16A C16 H16B 108.2 . . ?
 C17 C16 H16A 109.7 . . ?
 C17 C16 H16B 109.7 . . ?
 N6 C17 C16 109.26(11) . . ?
 N6 C17 H17A 109.8 . . ?
 N6 C17 H17B 109.8 . . ?
 C16 C17 H17A 109.8 . . ?
 C16 C17 H17B 109.8 . . ?
 H17A C17 H17B 108.3 . . ?
 C10 C11 H11 120.7 . . ?
 C12 C11 C10 118.64(14) . . ?
 C12 C11 H11 120.7 . . ?
 C5 C4 H4 120.7 . . ?
 C5 C4 C3 118.53(12) . . ?
 C3 C4 H4 120.7 . . ?
 C2 C3 C4 119.86(13) . . ?
 C2 C3 H3A 120.1 . . ?
 C4 C3 H3A 120.1 . . ?
 C14 C13 H13 120.8 . . ?
 C14 C13 C12 118.41(14) . . ?
 C12 C13 H13 120.8 . . ?
 C11 C12 C13 119.76(14) . . ?
 C11 C12 H12 120.1 . . ?
 C13 C12 H12 120.1 . . ?

loop_
  _geom_torsion_atom_site_label_1
  _geom_torsion_atom_site_label_2
  _geom_torsion_atom_site_label_3
  _geom_torsion_atom_site_label_4
  _geom_torsion
  _geom_torsion_site_symmetry_1
  _geom_torsion_site_symmetry_2
  _geom_torsion_site_symmetry_3
  _geom_torsion_site_symmetry_4
  _geom_torsion_publ_flag
 Mn1 N4 C14 C15 4.33(15) . . . . ?
 Mn1 N4 C14 C13 -178.66(10) . . . . ?
 Mn1 N4 C10 C9 2.66(16) . . . . ?
 Mn1 N4 C10 C11 -179.16(11) . . . . ?
 Mn1 N2 C6 C5 38.52(12) . . . . ?
 Mn1 N2 C7 C8 39.11(12) . . . . ?
 Mn1 N1 C5 C6 15.37(15) . . . . ?
 Mn1 N1 C5 C4 -164.39(10) . . . . ?
 Mn1 N1 C1 C18 -14.38(15) . . . . ?
 Mn1 N1 C1 C2 163.46(10) . . . . ?
 Mn1 N3 C8 C7 49.96(12) . . . . ?
 Mn1 N3 C9 C10 37.21(13) . . . . ?
 Mn1 N5 C15 C14 34.53(12) . . . . ?
 Mn1 N5 C16 C17 40.87(12) . . . . ?
 Mn1 N6 C18 C1 26.82(12) . . . . ?
 Mn1 N6 C17 C16 52.06(11) . . . . ?
 N4 C14 C15 N5 -26.44(16) . . . . ?
 N4 C14 C13 C12 -2.2(2) . . . . ?
 N4 C10 C9 N3 -27.23(17) . . . . ?
 N4 C10 C11 C12 -2.0(2) . . . . ?
 N1 C5 C6 N2 -36.21(15) . . . . ?
 N1 C5 C4 C3 0.9(2) . . . . ?
 N1 C1 C18 N6 -9.41(16) . . . . ?
 N1 C1 C2 C3 1.1(2) . . . . ?
 N3 C8 C7 N2 -63.39(14) . . . . ?
 N5 C16 C17 N6 -67.15(14) . . . . ?
 C5 N1 C1 C18 -178.81(11) . . . . ?
 C5 N1 C1 C2 -0.96(19) . . . . ?
 C5 C4 C3 C2 -0.7(2) . . . . ?
 C1 N1 C5 C6 179.69(11) . . . . ?
 C1 N1 C5 C4 -0.07(19) . . . . ?
 C1 C2 C3 C4 -0.3(2) . . . . ?
 C14 N4 C10 C9 -176.60(12) . . . . ?
 C14 N4 C10 C11 1.6(2) . . . . ?
 C14 C13 C12 C11 1.7(2) . . . . ?
 C18 N6 C17 C16 172.12(11) . . . . ?
 C18 C1 C2 C3 178.85(13) . . . . ?
 C6 N2 C7 C8 158.51(11) . . . . ?
 C6 C5 C4 C3 -178.85(13) . . . . ?
 C10 N4 C14 C15 -176.42(12) . . . . ?
 C10 N4 C14 C13 0.6(2) . . . . ?
 C10 C11 C12 C13 0.4(2) . . . . ?
 C8 N3 C9 C10 -79.04(14) . . . . ?
 C15 N5 C16 C17 161.23(11) . . . . ?
 C15 C14 C13 C12 174.56(14) . . . . ?
 C9 N3 C8 C7 169.44(11) . . . . ?
 C9 C10 C11 C12 175.97(14) . . . . ?
 C7 N2 C6 C5 -78.58(13) . . . . ?
 C2 C1 C18 N6 172.76(12) . . . . ?
 C16 N5 C15 C14 -82.43(13) . . . . ?
 C17 N6 C18 C1 -87.68(13) . . . . ?
 C11 C10 C9 N3 154.65(14) . . . . ?
 C4 C5 C6 N2 143.55(13) . . . . ?
 C13 C14 C15 N5 156.61(13) . . . . ?

_shelx_res_file
;
TITL 32102403_0m_a.res in C2/c
    32102403_0m.res
    created by SHELXL-2018/3 at 13:23:19 on 10-Nov-2023
REM Old TITL 32102403_0m in C2/c
REM SHELXT solution in C2/c
REM R1 0.121, Rweak 0.003, Alpha 0.034, Orientation as input
REM Formula found by SHELXT: C41 N14 F15 P Mn2
CELL 0.71073 33.6304 8.1363 21.6554 90 122.68 90
ZERR 8 0.0017 0.0004 0.0012 0 0.002 0
LATT 7
SYMM -X,+Y,0.5-Z
SFAC C H F Mn N O P
UNIT 144 240 24 8 60 52 4

L.S. 10
PLAN  5
SIZE 0.187 0.215 0.227
TEMP -173.15
CONF
BOND $H
list 4
fmap 2
MORE -1
ACTA
OMIT -28 8 16
OMIT -2 2 4
REM <olex2.extras>
REM <HklSrc "%.\\32102403_0m.hkl">
REM </olex2.extras>

WGHT    0.032100    8.132900
FVAR       0.25807
MN1   4    0.630825    0.589396    0.774037    11.00000    0.01294    0.01454 =
         0.01546   -0.00220    0.00695   -0.00266
P1    7    0.750000    0.250000    1.000000    10.50000    0.01558    0.01363 =
         0.01330   -0.00042    0.00743   -0.00091
F1    3    0.775077    0.396633    0.983231    11.00000    0.02541    0.01946 =
         0.02394    0.00003    0.01448   -0.00579
F2    3    0.779238    0.299416    1.085318    11.00000    0.03473    0.02510 =
         0.01409   -0.00380    0.00947   -0.00771
F3    3    0.708633    0.373022    0.985050    11.00000    0.02517    0.02383 =
         0.03755    0.00459    0.01938    0.00744
AFIX   6
O2W   6    0.543828    0.172169    0.538648    11.00000    0.02511    0.02581 =
         0.01987    0.00115    0.00472   -0.00134
H2WA  2    0.539454    0.094280    0.508055    11.00000   -1.50000
AFIX   6
O1W   6    0.523220   -0.061487    0.430087    11.00000    0.02800    0.02813 =
         0.02286    0.00359    0.01322    0.00347
H1WA  2    0.501129   -0.086803    0.437817    11.00000   -1.50000
AFIX   0

O2N   6    0.616389    0.070704    0.711763    11.00000    0.02248    0.02307 =
         0.04564   -0.00958    0.02337   -0.00314
O3N   6    0.689397    0.039183    0.746848    11.00000    0.01460    0.03959 =
         0.03028    0.00642    0.00737    0.00189
O1N   6    0.642162    0.171670    0.646602    11.00000    0.03388    0.03739 =
         0.02775    0.00747    0.00962   -0.00899
N2N   5    0.500000    0.109324    0.250000    10.50000    0.02013    0.01878 =
         0.01830    0.00000    0.01144    0.00000
N1N   5    0.649670    0.094307    0.701473    11.00000    0.01621    0.01686 =
         0.02214   -0.00459    0.00831   -0.00239
N4    5    0.614933    0.593007    0.860353    11.00000    0.01887    0.01361 =
         0.01955   -0.00015    0.01039    0.00111
N2    5    0.709314    0.531994    0.822711    11.00000    0.01541    0.01518 =
         0.01741    0.00269    0.00638   -0.00067
AFIX  13
H2    2    0.719936    0.442101    0.859883    11.00000   -1.20000
AFIX   0
N1    5    0.642621    0.622295    0.684316    11.00000    0.01204    0.01517 =
         0.01659   -0.00165    0.00617   -0.00025
N3    5    0.665178    0.820642    0.842113    11.00000    0.01926    0.01455 =
         0.01784    0.00051    0.00677   -0.00195
AFIX  13
H3    2    0.665163    0.909503    0.810198    11.00000   -1.20000
AFIX   0
N5    5    0.588659    0.355192    0.759846    11.00000    0.01797    0.01476 =
         0.02835   -0.00544    0.01509   -0.00182
AFIX  13
H5    2    0.599989    0.263540    0.742379    11.00000   -1.20000
AFIX   0
N6    5    0.559567    0.657964    0.671396    11.00000    0.01398    0.01848 =
         0.01989   -0.00509    0.00866   -0.00046
AFIX  13
H6    2    0.540252    0.722021    0.685462    11.00000   -1.20000
AFIX   0
C5    1    0.685201    0.584596    0.695813    11.00000    0.01251    0.01565 =
         0.01754   -0.00257    0.00651   -0.00068
C1    1    0.611917    0.713606    0.626436    11.00000    0.01351    0.01530 =
         0.01398   -0.00337    0.00452    0.00002
C14   1    0.597627    0.458668    0.873478    11.00000    0.01517    0.01613 =
         0.02178    0.00267    0.00966    0.00319
C18   1    0.565413    0.752492    0.618888    11.00000    0.01403    0.01934 =
         0.01845   -0.00054    0.00610    0.00310
AFIX  23
H18A  2    0.564091    0.871408    0.627308    11.00000   -1.20000
H18B  2    0.539062    0.726718    0.568335    11.00000   -1.20000
AFIX   0

O5N   6    0.483144    0.036531    0.280399    11.00000    0.04962    0.10019 =
         0.04030    0.02894    0.02178   -0.01943
C6    1    0.716392    0.481613    0.763364    11.00000    0.01370    0.01767 =
         0.02227    0.00263    0.00853    0.00213
AFIX  23
H6A   2    0.708380    0.363899    0.751722    11.00000   -1.20000
H6B   2    0.749915    0.496835    0.779763    11.00000   -1.20000
AFIX   0
C10   1    0.622225    0.731040    0.898922    11.00000    0.01996    0.01659 =
         0.01984   -0.00200    0.00885    0.00201
C8    1    0.714386    0.770683    0.897209    11.00000    0.01872    0.01995 =
         0.01655   -0.00153    0.00328   -0.00429
AFIX  23
H8A   2    0.714739    0.694845    0.933252    11.00000   -1.20000
H8B   2    0.733437    0.868657    0.923901    11.00000   -1.20000
AFIX   0
C15   1    0.593858    0.308268    0.829565    11.00000    0.02184    0.01246 =
         0.03221    0.00090    0.01712    0.00029
AFIX  23
H15A  2    0.622530    0.239883    0.858622    11.00000   -1.20000
H15B  2    0.566250    0.241883    0.819281    11.00000   -1.20000
AFIX   0
C9    1    0.639165    0.876130    0.875499    11.00000    0.02610    0.01323 =
         0.02241   -0.00365    0.01031   -0.00084
AFIX  23
H9A   2    0.611707    0.943300    0.839633    11.00000   -1.20000
H9B   2    0.660023    0.945836    0.918693    11.00000   -1.20000
AFIX   0
C7    1    0.735482    0.686015    0.858823    11.00000    0.01513    0.02054 =
         0.01968    0.00008    0.00444   -0.00501
AFIX  23
H7A   2    0.734008    0.760814    0.821581    11.00000   -1.20000
H7B   2    0.769087    0.659971    0.895040    11.00000   -1.20000
AFIX   0
C2    1    0.622965    0.773968    0.577452    11.00000    0.02064    0.02454 =
         0.01460    0.00117    0.00687    0.00288
AFIX  43
H2A   2    0.601103    0.840283    0.537050    11.00000   -1.20000
AFIX   0
C16   1    0.539077    0.396122    0.702408    11.00000    0.01639    0.02244 =
         0.02820   -0.00831    0.01280   -0.00677
AFIX  23
H16A  2    0.524632    0.460165    0.724272    11.00000   -1.20000
H16B  2    0.520640    0.293706    0.681610    11.00000   -1.20000
AFIX   0
C17   1    0.537715    0.495583    0.642058    11.00000    0.01622    0.02432 =
         0.02309   -0.00961    0.00969   -0.00683
AFIX  23
H17A  2    0.555128    0.436880    0.623713    11.00000   -1.20000
H17B  2    0.504590    0.509919    0.600641    11.00000   -1.20000
AFIX   0
C11   1    0.613186    0.737398    0.954458    11.00000    0.03301    0.02626 =
         0.02673   -0.00646    0.01777    0.00235
AFIX  43
H11   2    0.619402    0.834565    0.982598    11.00000   -1.20000
AFIX   0
C4    1    0.698248    0.638535    0.648526    11.00000    0.01595    0.02563 =
         0.02085   -0.00218    0.01040   -0.00066
AFIX  43
H4    2    0.728119    0.610121    0.656662    11.00000   -1.20000
AFIX   0
C3    1    0.666622    0.735288    0.588826    11.00000    0.02332    0.03194 =
         0.01927    0.00134    0.01306   -0.00060
AFIX  43
H3A   2    0.674913    0.774751    0.555938    11.00000   -1.20000
AFIX   0
C13   1    0.586333    0.457761    0.926356    11.00000    0.02252    0.02559 =
         0.02715    0.00503    0.01556    0.00305
AFIX  43
H13   2    0.573051    0.362888    0.933994    11.00000   -1.20000
AFIX   0
C12   1    0.594918    0.598987    0.967887    11.00000    0.03389    0.03712 =
         0.02773   -0.00081    0.02233    0.00286
AFIX  43
H12   2    0.588294    0.600685    1.005335    11.00000   -1.20000
AFIX   0

O4N   6    0.500000    0.258088    0.250000    10.50000    0.07377    0.02118 =
         0.23958    0.00000    0.10978    0.00000
H1WB  2    0.515290   -0.021437    0.390369    11.00000    0.04665
H2WB  2    0.570269    0.172600    0.573398    11.00000    0.04194
HKLF 4


REM  32102403_0m_a.res in C2/c
REM wR2 = 0.078209, GooF = S = 1.05529, Restrained GooF = 1.05529 for all data
REM R1 = 0.030996 for 5909 Fo > 4sig(Fo) and 0.032276 for all 6188 data
REM 346 parameters refined using 0 restraints

END

WGHT      0.0321      8.1436

REM Highest difference peak  0.758,  deepest hole -0.662,  1-sigma level  0.060
Q1    1   0.5063  0.2261  0.2816  11.00000  0.05    0.76
Q2    1   0.4963  0.1053  0.2986  11.00000  0.05    0.74
Q3    1   0.4999 -0.0256  0.2817  11.00000  0.05    0.71
Q4    1   0.5305  0.0243  0.4594  11.00000  0.05    0.50
Q5    1   0.5245  0.1428  0.5517  11.00000  0.05    0.45
;
_shelx_res_checksum                81152
_shelx_hkl_file
;
   4   0   0 3792.52  163.08
  -6   0   0  321.87   11.60
  -6   0   0  312.37   11.60
  -6   0   0  308.47   11.50
  -6   0   0  300.87   11.70
   6   0   0  310.07   11.70
   6   0   0  317.07   11.60
  -6   0   0  308.87   11.50
  -6   0   0  305.07   11.90
   6   0   0  318.37   11.90
   6   0   0  322.97   11.60
   6   0   0  338.47   11.60
   6   0   0  303.37   11.60
   8   0   0 5904.41  268.07
 -10   0   0  523.95   20.20
  10   0   0  511.55   20.10
  10   0   0  540.05   19.90
  10   0   0  485.85   19.60
  10   0   0  516.35   19.50
 -10   0   0  548.65   19.60
  10   0   0  539.95   19.50
  10   0   0  539.15   19.60
 -10   0   0  534.75   19.60
 -10   0   0  545.55   19.90
 -10   0   0  566.04   19.70
  12   0   0 6027.50  300.97
  14   0   0  629.74   23.00
 -14   0   0  631.74   23.00
 -14   0   0  634.04   23.50
 -14   0   0  604.94   23.90
  14   0   0  626.04   23.00
  14   0   0  640.14   23.90
 -14   0   0  638.14   23.00
  14   0   0  650.53   23.50
  14   0   0  574.44   23.20
 -14   0   0  618.34   23.20
 -14   0   0  612.84   23.20
  14   0   0  609.24   23.00
 -16   0   0    5.60    0.90
 -16   0   0    5.00    1.00
 -16   0   0    3.80    0.90
  16   0   0    3.10    0.80
  16   0   0    2.30    1.20
  16   0   0    5.30    0.90
 -16   0   0    4.30    1.00
  16   0   0    7.40    1.30
 -18   0   0   37.20    2.40
 -18   0   0   37.10    2.70
  18   0   0   43.30    2.90
 -18   0   0   38.30    2.60
  18   0   0   38.80    2.30
  18   0   0   33.00    2.60
 -18   0   0   38.10    2.60
  18   0   0   41.30    3.10
 -18   0   0   40.80    2.40
  18   0   0   36.20    2.30
 -20   0   0  182.28    7.80
  20   0   0  174.18    8.30
 -20   0   0  186.98    8.40
  20   0   0  173.58    7.70
 -20   0   0  195.08    8.20
  20   0   0  190.88    9.00
  20   0   0  185.98    7.70
  20   0   0  177.88    7.80
 -20   0   0  179.28    7.60
 -20   0   0  187.58    8.20
  20   0   0  180.08    8.40
  22   0   0  291.77   13.00
 -22   0   0  275.97   11.80
  22   0   0  262.37   11.30
 -22   0   0  285.27   12.00
  22   0   0  278.17   12.70
  22   0   0  300.87   11.60
 -22   0   0  287.17   11.50
  22   0   0  251.87   11.90
 -22   0   0  283.67   11.20
  22   0   0  285.47   12.90
 -22   0   0  287.97   11.90
  24   0   0  370.66   15.40
  24   0   0  421.26   17.40
 -24   0   0  414.36   15.50
 -24   0   0  411.16   16.40
 -24   0   0  403.86   16.40
  24   0   0  386.66   16.60
  24   0   0  392.16   15.80
  24   0   0  410.76   16.70
  24   0   0  384.16   15.80
 -24   0   0  415.46   16.40
 -26   0   0  380.56   15.50
 -26   0   0  357.46   15.40
  26   0   0  367.86   14.90
 -26   0   0  378.26   14.50
  26   0   0  349.87   15.70
  26   0   0  369.36   14.50
 -26   0   0  389.96   15.60
  26   0   0  374.86   15.00
 -28   0   0    3.80    1.40
  28   0   0    1.00    0.80
 -28   0   0    5.30    1.70
  28   0   0    3.50    1.80
  28   0   0    1.00    1.00
  28   0   0    0.60    0.90
 -28   0   0    1.00    1.30
  30   0   0    3.70    1.50
 -30   0   0    6.20    1.80
  30   0   0    2.40    0.80
 -30   0   0    5.00    1.50
  30   0   0    1.30    1.10
  30   0   0    0.50    0.90
 -32   0   0  303.17   12.90
 -32   0   0  297.57   13.30
  32   0   0  284.37   12.60
  32   0   0  293.07   13.80
  32   0   0  287.27   12.60
  32   0   0  276.47   11.40
  34   0   0   51.29    4.10
 -34   0   0   63.69    4.90
  34   0   0   58.39    3.10
  34   0   0   60.69    5.10
  34   0   0   52.49    4.20
 -34   0   0   62.89    4.30
  36   0   0    3.60    2.00
  36   0   0    3.90    1.60
 -36   0   0    5.20    2.00
   1  -1   0 1598.54   90.39
  -1   1   0 1649.73   91.29
   1   1   0 1512.05   82.49
   3  -1   0 2135.29  121.99
   3   1   0 2329.87  108.39
   5  -1   0 3372.06  180.78
  -5  -1   0 3602.44  160.88
   5   1   0 3550.24  158.38
  -5   1   0 3630.74  182.28
  -7  -1   0 2991.00  141.59
   7  -1   0 2616.14  160.78
  -7   1   0 2722.93  159.58
   7   1   0 2705.03  138.19
  -9  -1   0  733.53   26.20
  -9  -1   0  766.32   26.50
   9  -1   0  719.03   26.10
  -9  -1   0  736.03   26.10
   9  -1   0  694.33   26.50
   9  -1   0  734.23   27.00
   9  -1   0  686.73   26.60
  -9  -1   0  731.03   26.10
  -9  -1   0  746.63   26.60
   9  -1   0  730.93   26.70
   9  -1   0  720.23   26.40
   9   1   0  683.23   26.40
  -9   1   0  724.33   26.70
   9   1   0  743.03   26.30
  -9   1   0  691.03   26.70
   9   1   0  744.33   26.10
  -9   1   0  658.63   26.80
   9   1   0  682.93   26.10
   9   1   0  713.63   26.40
  -9   1   0  745.63   26.50
  -9   1   0  750.22   26.10
  -9   1   0  714.03   26.40
  11  -1   0  172.38    7.20
 -11  -1   0  175.58    6.70
  11  -1   0  164.08    7.30
  11  -1   0  164.68    6.70
  11  -1   0  171.58    7.50
 -11  -1   0  177.58    6.90
 -11  -1   0  179.18    6.70
  11  -1   0  167.58    6.90
  11  -1   0  158.28    7.10
 -11  -1   0  164.58    7.10
 -11   1   0  172.78    7.10
 -11   1   0  157.08    7.20
 -11   1   0  155.48    7.50
  11   1   0  177.78    6.20
  11   1   0  175.18    6.70
 -11   1   0  163.98    7.20
  11   1   0  168.08    6.80
 -11   1   0  157.68    6.90
  11   1   0  159.78    6.90
  11   1   0  172.48    7.20
  11   1   0  171.88    6.90
  13  -1   0  679.93   25.30
 -13  -1   0  688.63   24.70
  13  -1   0  653.33   25.30
  13  -1   0  644.04   24.70
 -13  -1   0  657.73   25.30
  13  -1   0  685.43   25.00
 -13  -1   0  700.63   25.00
  13  -1   0  693.43   25.50
 -13  -1   0  690.63   25.30
 -13  -1   0  695.03   24.80
  13  -1   0  719.23   25.90
 -13   1   0  628.34   25.70
 -13   1   0  677.23   25.30
 -13   1   0  657.83   25.40
 -13   1   0  692.93   25.20
  13   1   0  680.43   25.00
 -13   1   0  671.23   25.00
  13   1   0  663.73   25.40
  13   1   0  701.23   24.70
  13   1   0  620.04   24.80
 -13   1   0  702.73   24.80
  13   1   0  673.93   24.10
  13   1   0  628.14   25.00
  15  -1   0  663.33   25.00
 -15  -1   0  633.24   24.50
  15  -1   0  679.43   24.70
  15  -1   0  634.04   24.50
  15  -1   0  605.14   24.30
 -15  -1   0  647.54   23.70
 -15  -1   0  667.23   23.80
  15  -1   0  595.44   23.70
 -15  -1   0  658.23   24.10
  15  -1   0  627.54   24.30
 -15  -1   0  647.04   24.30
 -15   1   0  635.54   24.00
 -15   1   0  639.44   23.80
  15   1   0  636.84   23.10
  15   1   0  691.93   24.60
 -15   1   0  643.64   24.30
  15   1   0  605.94   24.00
 -15   1   0  648.74   24.60
 -15   1   0  647.84   24.30
  15   1   0  633.74   23.70
  15   1   0  609.64   23.90
  15   1   0  697.83   24.20
  17  -1   0  464.15   18.30
 -17  -1   0  450.35   16.90
 -17  -1   0  442.56   17.50
  17  -1   0  458.25   17.90
 -17  -1   0  455.65   17.00
  17  -1   0  445.26   17.20
  17  -1   0  420.06   16.90
  17  -1   0  446.46   17.50
 -17  -1   0  449.06   17.20
  17  -1   0  410.96   17.60
 -17   1   0  457.65   17.50
  17   1   0  442.06   17.80
 -17   1   0  473.15   17.90
 -17   1   0  440.56   17.20
 -17   1   0  452.65   17.00
  17   1   0  422.36   17.20
  17   1   0  445.46   16.30
  17   1   0  437.26   16.90
  17   1   0  420.06   17.10
 -17   1   0  461.25   17.50
  17   1   0  486.15   17.50
 -19  -1   0   51.39    3.20
  19  -1   0   46.90    3.30
 -19  -1   0   43.00    2.90
 -19  -1   0   48.80    2.80
  19  -1   0   38.20    3.00
  19  -1   0   39.90    2.60
  19  -1   0   40.30    2.70
  19  -1   0   45.30    3.50
  19  -1   0   37.80    2.80
 -19  -1   0   42.70    2.80
  19   1   0   41.90    2.90
  19   1   0   41.70    2.00
 -19   1   0   43.50    3.10
  19   1   0   43.30    3.20
 -19   1   0   46.30    2.80
 -19   1   0   40.20    3.00
  19   1   0   41.30    2.50
 -19   1   0   44.20    3.00
  19   1   0   41.00    2.90
 -19   1   0   40.80    3.20
  21  -1   0   33.50    3.20
 -21  -1   0   29.90    2.20
  21  -1   0   30.60    2.40
  21  -1   0   35.20    2.70
  21  -1   0   40.40    3.10
  21  -1   0   29.00    2.80
 -21  -1   0   29.60    2.40
 -21  -1   0   32.40    2.80
  21  -1   0   34.70    2.50
 -21  -1   0   35.40    2.50
 -21   1   0   31.20    2.90
  21   1   0   35.10    2.70
  21   1   0   34.90    1.70
  21   1   0   39.60    2.80
  21   1   0   32.40    2.50
  21   1   0   31.70    2.30
 -21   1   0   33.00    2.60
 -21   1   0   30.80    2.40
 -21   1   0   34.90    2.50
 -21   1   0   36.10    2.90
  21   1   0   31.70    2.90
  23  -1   0 1179.38   46.20
 -23  -1   0 1234.28   45.50
  23  -1   0 1228.48   45.60
 -23  -1   0 1256.17   45.50
  23  -1   0 1187.08   45.20
  23  -1   0 1252.57   45.50
  23  -1   0 1197.88   46.20
 -23   1   0 1295.17   46.10
  23   1   0 1207.98   44.10
  23   1   0 1219.98   45.80
  23   1   0 1220.78   46.40
 -23   1   0 1259.47   45.40
 -23   1   0 1227.58   45.50
  23   1   0 1173.68   45.30
  23   1   0 1295.47   46.00
 -23   1   0 1265.37   46.20
  23   1   0 1252.27   45.20
  25  -1   0    8.80    2.00
 -25  -1   0    8.30    1.60
 -25  -1   0    6.20    1.60
  25  -1   0    5.10    1.30
  25  -1   0    7.50    1.50
 -25  -1   0    8.40    1.60
  25  -1   0    7.90    1.50
 -25   1   0    6.50    1.40
  25   1   0    8.00    1.30
 -25   1   0    9.40    1.70
  25   1   0    9.20    1.70
 -25   1   0    9.60    2.30
  25   1   0    7.60    0.70
  25   1   0    6.20    1.40
  25   1   0    5.60    1.50
 -25   1   0    8.50    1.90
  25   1   0    9.70    2.00
 -27  -1   0  643.54   24.00
  27  -1   0  607.74   23.70
  27  -1   0  594.64   24.70
  27  -1   0  586.24   23.60
  27  -1   0  573.64   23.40
 -27   1   0  633.94   24.50
 -27   1   0  637.84   26.40
  27   1   0  587.34   22.00
 -27   1   0  628.94   24.50
  27   1   0  635.24   23.50
 -27   1   0  587.24   23.80
  27   1   0  609.44   24.30
  27   1   0  608.34   23.60
  29  -1   0  301.87   14.10
  29  -1   0  281.77   12.80
 -29  -1   0  309.87   13.30
  29  -1   0  295.97   12.90
 -29  -1   0  329.47   13.50
  29  -1   0  294.77   13.00
 -29   1   0  316.17   13.80
 -29   1   0  312.37   13.90
  29   1   0  318.57   13.80
 -29   1   0  318.07   12.90
 -29   1   0  287.77   14.10
  29   1   0  304.27   13.00
  29   1   0  315.77   12.90
 -31  -1   0   92.69    5.70
 -31  -1   0   89.79    5.10
  31  -1   0   85.19    5.00
  31  -1   0   90.49    5.30
  31  -1   0   78.49    5.10
  31  -1   0   92.09    6.30
 -31   1   0   92.09    5.80
  31   1   0   90.29    5.20
  31   1   0   95.59    5.20
 -31   1   0  102.49    6.10
  31   1   0   93.39    6.00
 -31   1   0   86.49    5.00
  33  -1   0   41.50    3.20
 -33  -1   0   43.90    3.20
  33  -1   0   38.80    4.20
  33  -1   0   43.20    3.50
 -33  -1   0   37.40    3.70
  33  -1   0   40.30    3.50
  33   1   0   45.40    4.10
 -33   1   0   38.90    3.70
 -33   1   0   38.50    4.00
  33   1   0   42.90    3.40
  35  -1   0  151.68    9.10
  35  -1   0  150.08    8.50
  35   1   0  148.19    8.80
 -35   1   0  158.78    8.90
  35   1   0  152.18    7.90
 -35   1   0  154.48    8.20
  37  -1   0    4.70    2.10
  37  -1   0    4.00    1.80
  37   1   0    7.60    2.40
  37   1   0    5.20    1.90
 -37   1   0    3.60    1.80
 -37   1   0    3.60    2.20
   0  -2   0  204.88    8.10
   0  -2   0  207.88    8.20
   0  -2   0  219.18    8.40
   0  -2   0  216.48    8.20
   0  -2   0  224.28    7.90
   0  -2   0  211.88    8.20
   0   2   0  196.78    8.20
   0   2   0  212.88    8.20
   0   2   0  206.08    8.40
   0   2   0  216.88    8.20
   0   2   0  199.08    8.20
   0   2   0  200.98    8.30
  -2  -2   0  640.54   23.50
   2  -2   0  661.53   23.70
   2  -2   0  625.44   23.50
  -2  -2   0  657.93   23.70
  -2  -2   0  664.03   23.50
  -2  -2   0  644.74   23.40
   2  -2   0  671.83   23.50
   2  -2   0  657.23   23.60
  -2  -2   0  660.73   23.50
   2  -2   0  658.73   23.60
  -2  -2   0  667.63   22.90
  -2  -2   0  645.24   23.30
   2  -2   0  680.43   23.90
   2   2   0  643.34   23.50
  -2   2   0  610.54   23.80
  -2   2   0  589.84   23.60
   2   2   0  659.13   23.40
   2   2   0  600.44   23.60
   2   2   0  620.84   23.50
   2   2   0  634.14   23.40
  -2   2   0  611.04   23.50
  -2   2   0  664.43   23.60
   2   2   0  594.34   23.40
  -4  -2   0   99.09    4.50
   4  -2   0   95.69    4.30
   4  -2   0   97.69    4.60
   4  -2   0  104.19    4.40
  -4  -2   0   97.79    4.10
   4  -2   0  100.29    4.50
   4  -2   0  102.79    4.50
  -4  -2   0  103.19    4.10
  -4  -2   0  105.29    4.20
  -4  -2   0  100.09    4.20
  -4  -2   0   99.79    4.00
   4   2   0   94.99    4.10
  -4   2   0  100.09    4.50
   4   2   0   96.79    4.10
   4   2   0   95.39    4.50
   4   2   0  103.19    4.20
   4   2   0   89.69    4.10
  -4   2   0   95.79    4.60
  -4   2   0   92.09    4.50
   6  -2   0 1484.35   52.49
   6  -2   0 1437.76   52.29
   6  -2   0 1562.04   52.59
   6  -2   0 1460.05   52.69
  -6  -2   0 1491.55   52.49
  -6  -2   0 1453.55   51.99
  -6  -2   0 1440.26   51.79
   6  -2   0 1490.15   52.59
  -6  -2   0 1471.95   51.79
  -6  -2   0 1524.15   51.99
  -6  -2   0 1510.85   51.69
  -6   2   0 1332.27   52.49
  -6   2   0 1397.46   52.69
  -6   2   0 1435.66   52.39
   6   2   0 1356.46   52.39
  -6   2   0 1396.16   52.39
   6   2   0 1479.85   51.49
   6   2   0 1341.27   51.89
   6   2   0 1500.85   51.99
   6   2   0 1387.66   51.69
   6   2   0 1484.55   51.89
  -8  -2   0   42.20    2.00
   8  -2   0   39.20    2.50
  -8  -2   0   39.20    1.60
   8  -2   0   39.60    2.60
   8  -2   0   36.90    2.50
  -8  -2   0   37.60    2.40
  -8  -2   0   41.80    2.00
  -8  -2   0   37.50    2.10
   8  -2   0   37.20    2.30
  -8  -2   0   41.00    2.00
  -8   2   0   39.80    2.50
   8   2   0   36.30    2.00
  -8   2   0   41.80    2.10
   8   2   0   40.20    1.90
   8   2   0   39.90    1.60
  -8   2   0   41.60    2.40
   8   2   0   33.80    2.30
  -8   2   0   36.30    2.60
   8   2   0   44.30    2.10
  -8   2   0   37.30    2.50
   8   2   0   38.50    2.00
 -10  -2   0 1050.19   37.90
 -10  -2   0 1094.09   38.80
 -10  -2   0 1104.09   38.10
 -10  -2   0 1072.89   38.20
 -10  -2   0 1104.49   38.20
  10  -2   0 1039.90   38.90
  10  -2   0 1153.08   39.20
  10  -2   0 1033.80   39.00
  10  -2   0 1023.10   38.80
 -10   2   0  972.40   38.80
  10   2   0 1098.99   38.10
 -10   2   0 1036.00   38.70
 -10   2   0 1096.99   38.00
  10   2   0  954.70   38.60
  10   2   0 1143.49   38.20
  10   2   0 1087.99   38.10
 -10   2   0 1010.70   39.00
 -10   2   0  979.60   38.60
  10   2   0  970.70   38.00
 -12  -2   0  468.55   17.90
  12  -2   0  482.65   18.20
 -12  -2   0  449.46   17.20
 -12  -2   0  467.55   17.40
  12  -2   0  432.16   17.90
 -12  -2   0  479.45   17.20
  12  -2   0  474.85   18.30
  12  -2   0  455.25   17.60
  12  -2   0  482.05   18.20
 -12  -2   0  449.36   17.00
 -12   2   0  461.05   17.90
  12   2   0  477.75   17.20
 -12   2   0  455.65   18.10
  12   2   0  464.55   17.40
  12   2   0  467.95   17.60
  12   2   0  431.76   17.10
 -12   2   0  474.25   17.80
 -12   2   0  460.65   17.10
  12   2   0  426.46   17.70
 -12   2   0  442.36   18.10
  14  -2   0   13.00    1.90
 -14  -2   0   13.80    1.40
 -14  -2   0   14.20    1.30
 -14  -2   0   13.60    1.90
  14  -2   0   15.50    2.20
  14  -2   0   12.10    1.40
 -14  -2   0   12.90    1.20
  14  -2   0   14.60    1.80
  14  -2   0   14.80    1.80
 -14   2   0   15.90    1.60
  14   2   0   11.80    1.40
 -14   2   0   11.40    1.80
 -14   2   0   10.70    1.60
 -14   2   0   11.40    1.80
  14   2   0   14.90    1.30
  14   2   0   12.40    1.30
 -14   2   0   14.20    1.20
  14   2   0   17.20    1.70
 -16  -2   0  122.49    5.20
 -16  -2   0  119.89    5.40
  16  -2   0  122.59    6.10
 -16  -2   0  117.79    6.00
  16  -2   0  124.19    6.20
  16  -2   0  118.89    6.40
  16  -2   0  105.19    5.30
  16  -2   0  121.09    5.70
 -16  -2   0  117.49    5.30
  16  -2   0  112.79    6.10
 -16   2   0  114.89    6.20
 -16   2   0  126.39    6.10
  16   2   0  128.39    5.50
 -16   2   0  117.39    5.70
  16   2   0  119.29    5.70
  16   2   0  121.99    5.30
  16   2   0  109.89    5.80
 -16   2   0  117.29    6.10
  16   2   0  105.19    5.20
 -16   2   0  125.29    5.20
  18  -2   0  880.51   34.30
  18  -2   0  962.70   35.50
  18  -2   0  960.40   35.20
  18  -2   0  987.00   34.70
 -18  -2   0  907.41   35.10
  18  -2   0  867.41   35.10
 -18  -2   0  881.71   35.00
 -18  -2   0  964.80   34.30
 -18  -2   0  942.11   34.10
 -18   2   0  955.00   35.30
  18   2   0  860.21   34.60
  18   2   0  956.20   34.80
  18   2   0  890.01   34.10
 -18   2   0  931.41   34.80
 -18   2   0  931.91   34.10
 -18   2   0  934.21   35.10
  18   2   0  998.60   34.60
  18   2   0  921.31   34.30
 -18   2   0  945.01   35.40
  20  -2   0   67.19    4.20
 -20  -2   0   64.39    3.50
  20  -2   0   67.59    3.90
  20  -2   0   57.99    3.60
 -20  -2   0   70.09    4.30
 -20  -2   0   70.69    3.60
  20  -2   0   65.69    4.40
 -20  -2   0   67.89    3.60
  20  -2   0   63.39    4.70
  20  -2   0   59.99    4.30
  20   2   0   63.59    3.50
  20   2   0   57.59    3.80
 -20   2   0   60.49    3.50
 -20   2   0   61.69    3.90
  20   2   0   68.99    4.10
 -20   2   0   60.79    4.80
  20   2   0   64.29    3.70
 -20   2   0   69.29    4.50
 -20   2   0   67.89    4.30
  20   2   0   69.99    3.90
  22  -2   0  296.67   13.00
  22  -2   0  279.07   11.90
 -22  -2   0  291.17   12.60
 -22  -2   0  279.97   11.60
  22  -2   0  256.17   11.60
 -22  -2   0  298.17   11.70
  22  -2   0  273.87   12.70
  22  -2   0  279.47   12.40
 -22   2   0  291.07   11.60
 -22   2   0  286.37   12.50
  22   2   0  304.07   12.10
 -22   2   0  296.27   12.60
  22   2   0  286.77   11.90
  22   2   0  291.47   12.40
  22   2   0  263.07   11.90
 -22   2   0  285.57   12.80
  24  -2   0   72.19    4.60
  24  -2   0   72.09    4.10
  24  -2   0   69.39    4.90
  24  -2   0   66.79    4.10
 -24  -2   0   68.09    3.90
 -24  -2   0   65.79    3.90
 -24  -2   0   69.79    4.60
  24   2   0   69.89    4.30
 -24   2   0   74.79    4.60
 -24   2   0   69.39    4.60
  24   2   0   60.09    3.70
 -24   2   0   65.49    3.90
 -24   2   0   73.69    4.90
  24   2   0   65.49    4.20
  24   2   0   59.29    4.10
 -26  -2   0    0.90    0.90
 -26  -2   0    1.20    0.80
  26  -2   0   -0.30    0.90
  26  -2   0   -0.30    0.90
  26  -2   0    2.20    1.20
 -26   2   0    2.30    1.20
 -26   2   0    2.10    1.00
 -26   2   0    1.80    1.20
 -26   2   0    2.60    1.40
  26   2   0    0.00    0.80
  26   2   0    1.40    1.00
  26   2   0    0.50    1.10
  28  -2   0   26.10    3.60
  28  -2   0   25.20    2.80
 -28  -2   0   24.80    2.20
  28  -2   0   22.60    2.50
  28  -2   0   22.70    2.50
 -28  -2   0   28.60    2.70
 -28   2   0   28.30    3.50
 -28   2   0   23.80    3.30
 -28   2   0   24.40    2.50
 -28   2   0   24.70    2.80
  28   2   0   25.60    2.40
  28   2   0   21.70    2.70
  28   2   0   24.60    2.50
 -30  -2   0    9.90    1.50
  30  -2   0    7.80    2.10
  30  -2   0    6.80    1.70
 -30  -2   0    5.60    1.60
  30  -2   0    8.10    1.80
  30  -2   0    8.30    1.90
 -30   2   0    9.80    2.30
 -30   2   0    5.30    1.90
  30   2   0    7.90    1.80
  30   2   0    8.90    2.00
  30   2   0    8.50    1.60
 -30   2   0    8.20    1.80
  32  -2   0    2.70    1.60
 -32  -2   0    1.70    0.90
 -32   2   0    0.70    1.40
  32   2   0    0.00    1.10
  32   2   0    0.90    1.10
 -32   2   0   -0.70    1.40
  32   2   0    3.10    1.50
 -32   2   0    2.10    1.30
  34  -2   0   22.10    3.70
 -34   2   0   19.80    3.00
  34   2   0   19.90    2.80
  34   2   0   21.70    3.30
 -34   2   0   22.50    2.90
 -34   2   0   20.80    3.40
  36   2   0   60.19    5.00
 -36   2   0   57.19    5.30
  36   2   0   61.89    4.50
  -1  -3   0   81.29    3.90
  -1  -3   0   89.99    4.10
  -1  -3   0   85.59    4.00
  -1  -3   0   92.69    4.10
   1  -3   0   86.49    4.10
  -1  -3   0   86.99    4.20
  -1  -3   0   89.99    3.60
   1  -3   0   93.69    4.30
   1  -3   0   83.09    3.80
   1  -3   0   78.49    4.30
   1  -3   0   89.39    4.10
   1  -3   0   86.09    4.10
   1   3   0   82.79    4.10
  -1   3   0   85.19    4.20
   1   3   0   80.19    4.10
  -1   3   0   79.19    4.30
  -1   3   0   84.39    4.20
   1   3   0   82.19    4.20
   1   3   0   81.19    4.00
   1   3   0   82.59    4.20
  -1   3   0   88.29    4.20
   1   3   0   82.79    4.00
  -1   3   0   81.39    4.20
   3  -3   0   60.59    3.50
  -3  -3   0   64.99    3.20
  -3  -3   0   67.39    2.60
  -3  -3   0   65.19    3.40
  -3  -3   0   77.79    3.60
   3  -3   0   74.19    3.70
  -3  -3   0   74.29    3.40
  -3  -3   0   74.09    2.70
   3  -3   0   73.29    3.70
   3  -3   0   68.19    3.50
   3  -3   0   73.09    3.40
  -3  -3   0   73.89    3.50
  -3   3   0   64.69    3.70
  -3   3   0   68.59    3.60
   3   3   0   62.39    3.40
  -3   3   0   66.49    3.60
   3   3   0   62.99    3.60
   3   3   0   70.69    3.40
   3   3   0   68.29    3.40
   3   3   0   67.09    3.50
   3   3   0   62.19    3.40
  -3   3   0   65.19    3.50
  -5  -3   0  303.37   11.40
  -5  -3   0  315.07   11.60
   5  -3   0  294.07   11.90
   5  -3   0  294.07   12.00
   5  -3   0  277.77   11.90
   5  -3   0  307.27   12.30
  -5  -3   0  306.27   11.50
  -5  -3   0  296.57   12.10
   5  -3   0  319.77   12.00
  -5  -3   0  312.07   11.60
  -5  -3   0  293.47   11.70
   5  -3   0  319.27   12.20
   5   3   0  296.87   11.60
   5   3   0  278.37   12.00
  -5   3   0  272.67   11.90
   5   3   0  304.37   11.70
  -5   3   0  286.77   12.30
   5   3   0  294.97   11.60
   5   3   0  331.17   11.80
  -5   3   0  310.47   12.10
  -5   3   0  264.57   12.00
  -7  -3   0    1.70    0.50
   7  -3   0    1.00    0.60
  -7  -3   0    2.30    0.50
  -7  -3   0    1.30    0.50
  -7  -3   0    0.90    0.50
  -7  -3   0    1.40    0.70
  -7  -3   0    1.20    0.50
   7  -3   0    0.50    0.60
   7  -3   0    1.00    0.60
   7  -3   0    2.00    0.80
   7  -3   0   -0.50    0.60
  -7   3   0    1.70    0.70
   7   3   0    0.00    0.50
  -7   3   0    1.20    0.70
   7   3   0    0.70    0.50
  -7   3   0    0.50    0.50
   7   3   0    0.70    0.40
   7   3   0    0.90    0.60
   7   3   0    0.70    0.60
  -7   3   0    0.70    0.70
  -9  -3   0   65.79    3.80
   9  -3   0   70.19    3.90
  -9  -3   0   66.29    3.20
  -9  -3   0   63.09    3.30
  -9  -3   0   66.39    3.00
   9  -3   0   61.39    3.70
  -9  -3   0   64.39    2.80
   9  -3   0   64.59    3.60
   9  -3   0   66.19    4.00
  -9  -3   0   62.39    3.10
   9  -3   0   56.39    3.60
   9   3   0   63.89    3.20
   9   3   0   57.89    3.60
   9   3   0   63.69    2.80
   9   3   0   64.29    2.60
  -9   3   0   65.99    3.80
  -9   3   0   61.69    4.00
   9   3   0   67.09    3.30
  -9   3   0   75.39    3.90
  -9   3   0   59.79    3.80
   9   3   0   55.59    3.10
  11  -3   0 1293.77   44.70
 -11  -3   0 1246.28   44.00
 -11  -3   0 1232.28   44.20
 -11  -3   0 1252.57   43.90
  11  -3   0 1185.68   45.00
  11  -3   0 1192.88   45.20
  11  -3   0 1226.78   45.20
  11  -3   0 1262.77   45.10
 -11  -3   0 1246.98   43.30
 -11  -3   0 1238.78   43.80
 -11  -3   0 1227.58   45.00
  11   3   0 1193.48   44.10
 -11   3   0 1284.37   44.90
 -11   3   0 1153.18   45.20
  11   3   0 1267.67   43.60
  11   3   0 1110.29   44.70
  11   3   0 1210.38   44.10
  11   3   0 1166.48   44.00
 -11   3   0 1098.89   45.00
 -11   3   0 1223.18   44.00
 -11   3   0 1204.78   44.90
  13  -3   0  409.56   16.20
 -13  -3   0  431.46   15.80
  13  -3   0  429.76   16.90
  13  -3   0  423.56   16.80
 -13  -3   0  422.76   15.40
 -13  -3   0  416.96   15.50
  13  -3   0  416.46   16.90
 -13  -3   0  397.36   16.50
  13  -3   0  411.26   16.70
  13   3   0  397.96   15.30
 -13   3   0  356.76   17.40
  13   3   0  443.36   15.80
 -13   3   0  424.36   15.50
 -13   3   0  375.06   16.70
  13   3   0  402.56   15.70
 -13   3   0  392.66   16.40
  13   3   0  386.26   15.50
 -13   3   0  420.46   16.40
 -15  -3   0  219.28    8.90
  15  -3   0  235.28    9.80
 -15  -3   0  220.58   10.00
  15  -3   0  234.68   10.40
  15  -3   0  227.08   10.40
  15  -3   0  235.38   10.30
 -15  -3   0  224.88    8.90
 -15  -3   0  226.68    9.30
  15   3   0  218.28    9.10
 -15   3   0  217.98    8.90
 -15   3   0  228.38    9.90
  15   3   0  218.08    9.00
  15   3   0  236.58    9.30
  15   3   0  217.88    9.20
 -15   3   0  218.88   10.30
  15   3   0  202.68    9.70
 -15   3   0  224.28   10.30
 -15   3   0  221.18   10.00
  17  -3   0   83.89    4.60
 -17  -3   0   81.79    3.90
  17  -3   0   80.09    5.00
  17  -3   0   79.89    5.00
  17  -3   0   73.69    4.90
 -17  -3   0   71.19    4.00
  17  -3   0   82.99    5.20
 -17  -3   0   84.19    4.90
 -17  -3   0   82.69    3.90
 -17   3   0   75.09    5.00
  17   3   0   90.49    4.30
  17   3   0   71.99    4.50
  17   3   0   78.79    4.10
 -17   3   0   75.69    4.80
 -17   3   0   74.89    4.90
  17   3   0   77.79    4.00
 -17   3   0   74.99    3.80
  17   3   0   81.79    4.10
 -17   3   0   82.19    4.70
 -19  -3   0  186.88    9.10
 -19  -3   0  196.18    8.30
  19  -3   0  183.78    9.20
  19  -3   0  205.48    9.80
 -19  -3   0  191.58    7.90
  19  -3   0  186.98    9.30
 -19  -3   0  187.68    7.90
  19  -3   0  190.98    8.70
  19  -3   0  197.58    9.40
  19   3   0  197.18    8.30
 -19   3   0  197.38    9.40
  19   3   0  190.08    8.20
 -19   3   0  186.88    7.90
  19   3   0  182.58    8.10
 -19   3   0  195.48    9.20
 -19   3   0  187.78    8.80
 -19   3   0  185.88    9.30
  19   3   0  177.18    8.10
  19   3   0  166.98    8.60
 -21  -3   0   33.10    2.20
 -21  -3   0   26.10    2.10
  21  -3   0   30.60    3.00
  21  -3   0   31.30    2.70
  21  -3   0   22.70    2.90
 -21  -3   0   31.80    3.00
  21   3   0   31.00    2.50
 -21   3   0   27.00    2.10
  21   3   0   27.20    2.40
 -21   3   0   29.20    3.20
 -21   3   0   28.60    3.00
  21   3   0   25.00    2.60
 -21   3   0   28.80    3.10
 -21   3   0   27.70    2.60
  21   3   0   28.40    2.30
  21   3   0   29.10    2.40
 -23  -3   0  495.55   18.70
 -23  -3   0  494.05   19.00
  23  -3   0  477.05   19.70
  23  -3   0  472.45   20.30
  23  -3   0  483.25   20.60
  23   3   0  505.55   19.50
 -23   3   0  514.55   20.50
  23   3   0  450.35   19.60
 -23   3   0  490.25   20.40
 -23   3   0  502.45   19.00
  23   3   0  494.25   19.40
  23   3   0  493.15   19.30
 -23   3   0  502.35   20.70
 -25  -3   0   13.60    1.60
  25  -3   0   12.70    2.00
  25  -3   0   11.00    2.30
  25  -3   0   10.50    2.30
 -25  -3   0   12.30    1.80
  25   3   0   15.40    2.10
 -25   3   0   14.00    2.40
  25   3   0   14.00    2.20
 -25   3   0   10.40    2.20
  25   3   0   10.60    1.70
 -25   3   0   11.50    2.40
  25   3   0   14.50    2.10
 -27  -3   0  209.88    9.20
  27  -3   0  218.48    9.90
 -27  -3   0  197.08    8.40
  27   3   0  210.48    9.60
 -27   3   0  224.18   10.70
  27   3   0  198.88    9.30
 -27   3   0  198.28    9.10
  27   3   0  202.88    9.70
 -27   3   0  194.28   10.20
 -27   3   0  213.18   10.60
  27   3   0  194.88    9.70
 -29  -3   0   31.90    2.90
  29  -3   0   31.80    3.80
 -29  -3   0   31.70    2.10
 -29   3   0   32.40    3.70
  29   3   0   35.30    3.00
 -29   3   0   35.20    3.50
 -29   3   0   28.50    3.30
 -29   3   0   34.50    3.90
  29   3   0   33.00    3.10
  31  -3   0   -1.20    1.20
 -31  -3   0    0.40    1.10
  31   3   0    1.30    1.30
  31   3   0    0.70    1.10
 -31   3   0   -0.20    1.60
  31   3   0    1.20    1.20
 -31   3   0    0.60    1.20
 -31   3   0    1.00    1.50
  33  -3   0   15.40    3.20
  33   3   0   17.10    2.80
 -33   3   0   16.50    3.00
  33   3   0   20.20    2.90
 -33   3   0   16.20    2.70
 -33   3   0   16.60    3.10
  35  -3   0   41.90    5.00
 -35   3   0   54.39    5.10
  35   3   0   45.20    4.40
  35   3   0   46.80    4.10
 -35   3   0   48.00    5.20
 -35   3   0   52.89    5.10
   0  -4   0  635.64   23.30
   0  -4   0  620.54   23.40
   0  -4   0  641.74   23.30
   0  -4   0  666.43   23.70
   0  -4   0  626.54   23.20
   0  -4   0  637.14   22.70
   0   4   0  558.54   23.40
   0   4   0  669.83   23.50
   0   4   0  566.44   23.30
   0   4   0  587.94   23.50
   0   4   0  556.64   23.50
   0   4   0  612.84   23.40
  -2  -4   0   25.60    2.00
   2  -4   0   27.60    2.40
   2  -4   0   27.80    2.10
  -2  -4   0   27.80    2.10
   2  -4   0   26.10    1.80
   2  -4   0   24.60    2.20
  -2  -4   0   25.40    1.40
  -2  -4   0   25.40    2.10
  -2  -4   0   23.40    1.90
   2  -4   0   20.70    2.10
   2  -4   0   25.40    2.20
  -2  -4   0   24.20    2.00
   2   4   0   23.90    2.10
  -2   4   0   19.40    2.00
  -2   4   0   24.40    2.10
  -2   4   0   22.30    2.10
   2   4   0   22.50    2.00
   2   4   0   30.10    2.20
  -2   4   0   21.80    2.20
   2   4   0   24.00    2.20
   2   4   0   22.50    2.10
  -2   4   0   23.90    2.10
  -2   4   0   28.70    2.30
   4  -4   0 1575.34   60.69
  -4  -4   0 1673.03   60.09
   4  -4   0 1707.03   60.69
  -4  -4   0 1700.13   60.49
   4  -4   0 1739.23   60.89
  -4  -4   0 1691.03   60.59
  -4  -4   0 1720.83   60.99
  -4  -4   0 1698.93   60.59
   4  -4   0 1686.13   61.19
  -4  -4   0 1664.83   60.29
   4  -4   0 1726.03   60.99
   4   4   0 1721.23   60.59
  -4   4   0 1638.34   60.99
   4   4   0 1782.72   60.69
   4   4   0 1609.14   60.59
  -4   4   0 1545.55   60.89
  -4   4   0 1838.72   60.79
   4   4   0 1511.05   60.79
  -4   4   0 1651.93   60.89
   4   4   0 1583.94   60.49
  -4   4   0 1574.84   61.19
   6  -4   0  182.58    8.40
  -6  -4   0  191.28    7.60
   6  -4   0  195.38    8.30
   6  -4   0  179.78    8.30
   6  -4   0  202.08    8.30
   6  -4   0  188.58    8.50
  -6  -4   0  185.38    7.90
  -6  -4   0  198.48    7.90
  -6  -4   0  182.68    8.00
   6  -4   0  187.48    8.70
   6   4   0  199.28    8.10
   6   4   0  167.28    7.90
  -6   4   0  168.38    8.60
  -6   4   0  170.28    8.20
   6   4   0  200.48    8.10
  -6   4   0  192.08    8.40
  -6   4   0  176.08    8.50
   6   4   0  182.68    7.90
   6   4   0  169.08    8.30
   8  -4   0   34.10    2.80
  -8  -4   0   29.40    2.20
   8  -4   0   27.50    2.50
   8  -4   0   28.00    2.50
  -8  -4   0   28.40    2.30
  -8  -4   0   31.00    2.00
  -8  -4   0   27.90    2.00
   8  -4   0   27.00    2.30
  -8  -4   0   31.00    2.60
  -8  -4   0   29.60    1.80
   8  -4   0   34.70    2.60
   8   4   0   30.80    2.30
   8   4   0   25.60    2.10
   8   4   0   29.40    2.00
  -8   4   0   26.20    2.40
  -8   4   0   28.10    2.40
  -8   4   0   34.70    5.10
 -10  -4   0  265.57   10.00
  10  -4   0  264.87   11.30
  10  -4   0  249.58   11.40
  10  -4   0  253.77   11.20
  10  -4   0  237.98   10.90
  10  -4   0  259.67   11.10
 -10  -4   0  265.17   10.00
 -10  -4   0  257.97   10.50
 -10  -4   0  255.17   10.10
  10  -4   0  264.97   10.90
 -10  -4   0  261.17   10.30
  10   4   0  258.67   10.00
 -10   4   0  226.98   11.70
  10   4   0  233.88   11.00
  10   4   0  260.67   10.50
  10   4   0  269.57   10.60
 -10   4   0  245.58   11.50
 -10   4   0  238.28   11.30
 -10   4   0  275.47   11.20
  10   4   0  244.18   10.30
 -12  -4   0  560.64   20.30
  12  -4   0  527.05   21.50
 -12  -4   0  557.64   20.00
  12  -4   0  530.25   21.80
  12  -4   0  544.45   22.00
  12  -4   0  572.34   21.90
 -12  -4   0  572.64   20.50
 -12  -4   0  528.25   20.80
  12  -4   0  563.34   21.40
  12  -4   0  548.95   21.80
 -12  -4   0  545.95   20.60
 -12  -4   0  549.85   21.80
  12   4   0  576.84   21.00
 -12   4   0  506.05   22.00
  12   4   0  529.95   19.60
  12   4   0  546.05   20.90
 -12   4   0  586.34   20.80
 -12   4   0  510.25   21.80
 -12   4   0  553.34   21.60
 -12   4   0  532.65   21.70
  12   4   0  557.44   20.00
  12   4   0  520.05   21.60
  12   4   0  540.45   20.70
  14  -4   0  919.71   34.40
  14  -4   0  891.31   33.70
 -14  -4   0  866.81   33.10
 -14  -4   0  897.31   32.80
 -14  -4   0  881.51   32.60
  14  -4   0  898.31   34.00
 -14  -4   0  934.11   32.70
 -14  -4   0  844.72   35.00
  14  -4   0  910.21   34.50
  14   4   0  913.21   32.90
 -14   4   0  893.31   33.90
 -14   4   0  912.11   32.90
 -14   4   0  835.92   34.50
 -14   4   0  838.52   34.30
  14   4   0  984.10   33.30
 -14   4   0  871.31   34.10
  14   4   0  902.71   33.20
  14   4   0  877.71   32.00
  14   4   0  867.91   34.00
 -16  -4   0    3.90    0.80
 -16  -4   0    3.50    1.00
 -16  -4   0    4.30    1.40
  16  -4   0    3.00    1.30
  16  -4   0    3.10    1.20
 -16  -4   0    5.70    1.00
  16  -4   0    6.10    1.70
  16  -4   0    0.70    1.00
  16  -4   0    6.90    1.50
  16  -4   0    3.90    1.30
 -16   4   0    4.00    1.40
 -16   4   0    4.00    1.20
  16   4   0    4.10    1.10
  16   4   0    3.70    0.90
 -16   4   0    3.60    0.90
 -16   4   0    2.70    1.30
  16   4   0    3.50    1.10
  16   4   0    3.40    0.60
 -16   4   0    4.30    1.40
  18  -4   0  290.57   12.50
 -18  -4   0  287.07   11.50
 -18  -4   0  293.07   11.40
 -18  -4   0  288.77   11.40
  18  -4   0  299.17   13.30
  18  -4   0  288.07   13.20
 -18  -4   0  306.97   13.20
 -18   4   0  298.97   11.60
 -18   4   0  286.67   13.40
 -18   4   0  285.57   13.00
  18   4   0  281.27   11.90
 -18   4   0  282.47   12.60
  18   4   0  307.67   12.10
  18   4   0  298.77   11.80
  18   4   0  270.97   12.70
 -18   4   0  280.57   13.20
  18   4   0  277.47   11.20
  20  -4   0    3.70    1.30
  20  -4   0    3.10    1.50
 -20  -4   0    4.70    1.00
 -20  -4   0    4.60    0.90
 -20  -4   0    4.60    0.90
 -20   4   0    2.40    1.10
  20   4   0    2.20    1.00
  20   4   0    4.10    1.00
 -20   4   0    2.10    1.40
 -20   4   0    1.80    1.40
 -20   4   0    2.10    1.30
  20   4   0    4.70    1.50
  20   4   0    3.70    0.90
 -20   4   0    3.90    1.00
 -22  -4   0  772.32   28.80
  22  -4   0  820.92   31.50
 -22  -4   0  784.32   29.30
  22  -4   0  793.42   30.40
 -22  -4   0  758.72   28.80
  22   4   0  801.62   29.90
  22   4   0  821.92   29.40
  22   4   0  750.02   29.80
 -22   4   0  794.42   31.40
 -22   4   0  832.12   31.40
 -22   4   0  766.32   31.30
 -22   4   0  784.62   29.30
  22   4   0  756.92   30.60
  22   4   0  749.33   29.50
 -24  -4   0   46.80    2.50
 -24  -4   0   46.70    3.10
  24  -4   0   58.99    4.80
 -24  -4   0   49.30    2.60
  24   4   0   46.80    3.60
  24   4   0   45.50    3.90
 -24   4   0   53.09    4.60
 -24   4   0   52.19    4.50
 -24   4   0   47.70    3.10
 -24   4   0   48.50    4.40
  24   4   0   47.70    3.20
  26  -4   0   -1.20    2.00
 -26  -4   0    1.70    0.90
  26   4   0    1.40    1.10
 -26   4   0    0.60    1.30
  26   4   0    2.40    1.10
 -26   4   0    1.30    1.40
  26   4   0    0.70    1.10
  26   4   0    0.20    1.10
 -26   4   0    2.50    1.00
 -26   4   0    2.70    1.70
 -28  -4   0  113.49    5.90
  28  -4   0  123.29    7.90
  28   4   0  108.89    6.70
  28   4   0  113.19    6.30
 -28   4   0  123.89    7.80
 -28   4   0  118.19    7.40
  28   4   0  108.89    6.20
 -28   4   0  118.19    7.60
  30  -4   0  174.28   10.50
 -30   4   0  200.68   10.60
 -30   4   0  197.38   10.40
  30   4   0  175.48    9.00
 -30   4   0  178.48   10.20
  30   4   0  188.78    9.60
  30   4   0  183.38    8.80
  30   4   0  177.78    8.90
  32  -4   0   91.39    6.90
 -32   4   0   85.79    6.50
 -32   4   0   78.49    6.40
  32   4   0   84.69    5.80
 -32   4   0   80.19    6.10
  32   4   0   89.39    5.60
  34  -4   0   10.50    2.80
 -34   4   0   11.90    2.80
  34   4   0   10.10    2.30
 -34   4   0   10.60    2.70
  34   4   0    7.10    2.10
 -34   4   0   10.10    2.50
  -1  -5   0  266.17   11.50
   1  -5   0  270.97   10.60
   1  -5   0  275.67   11.40
  -1  -5   0  267.27   11.20
  -1  -5   0  269.57   11.30
   1  -5   0  264.47   11.30
  -1  -5   0  258.37   11.20
   1  -5   0  265.27   11.70
   1  -5   0  256.97   11.20
   1  -5   0  263.57   11.40
  -1  -5   0  266.37   11.10
  -1  -5   0  283.77   10.40
  -1   5   0  262.07   11.60
   1   5   0  271.57   11.50
   1   5   0  262.57   11.40
   1   5   0  254.67   11.60
  -1   5   0  292.37   11.50
  -1   5   0  254.67   11.50
  -1   5   0  258.27   11.40
  -1   5   0  255.97   11.60
   1   5   0  259.27   11.60
   1   5   0  280.67   11.50
   3  -5   0 1046.80   36.30
  -3  -5   0 1038.10   35.20
  -3  -5   0 1032.70   36.80
   3  -5   0  958.40   36.60
  -3  -5   0 1010.60   36.60
  -3  -5   0 1002.40   36.20
   3  -5   0  989.30   36.90
  -3  -5   0 1016.50   36.50
   3  -5   0  883.11   37.40
   3  -5   0  988.70   37.30
  -3  -5   0 1010.90   36.60
   3  -5   0 1057.59   37.00
  -3   5   0  939.61   37.30
   3   5   0 1034.60   36.80
   3   5   0  926.61   36.80
  -3   5   0  981.80   36.90
   3   5   0  913.61   36.60
   3   5   0  901.51   37.00
  -3   5   0 1068.29   36.90
   3   5   0  930.21   36.80
  -3   5   0  921.51   37.00
  -3   5   0  904.41   37.90
   3   5   0  979.20   36.70
   5  -5   0   53.99    3.30
   5  -5   0   53.39    3.50
   5  -5   0   47.70    3.50
  -5  -5   0   47.30    3.10
   5  -5   0   52.89    3.60
   5  -5   0   50.29    3.50
  -5  -5   0   50.99    3.30
   5  -5   0   46.60    3.60
  -5  -5   0   49.50    2.90
  -5  -5   0   48.60    3.10
  -5  -5   0   49.70    3.30
   5   5   0   57.59    3.50
  -5   5   0   45.90    3.60
  -5   5   0   53.39    3.50
   5   5   0   46.20    3.20
   5   5   0   49.20    3.60
  -5   5   0   45.30    3.70
   5   5   0   50.69    3.30
   5   5   0   48.70    3.30
  -5   5   0   51.89    4.10
  -7  -5   0  298.67   12.10
   7  -5   0  301.97   12.50
   7  -5   0  286.27   12.70
  -7  -5   0  299.17   11.70
   7  -5   0  310.87   13.00
  -7  -5   0  296.67   12.00
   7  -5   0  318.07   12.70
   7  -5   0  301.97   13.00
  -7  -5   0  299.57   12.90
   7  -5   0  309.87   13.30
  -7  -5   0  300.07   12.40
  -7  -5   0  295.77   12.10
  -7   5   0  282.57   12.70
   7   5   0  288.27   12.90
  -7   5   0  300.87   13.40
  -7   5   0  287.37   12.70
   7   5   0  291.87   12.30
  -7   5   0  285.57   13.00
   7   5   0  290.47   12.20
   7   5   0  300.77   12.40
   7   5   0  293.37   13.00
   9  -5   0   11.20    2.40
  -9  -5   0   16.40    1.60
  -9  -5   0   12.80    1.50
  -9  -5   0   10.80    1.90
  -9  -5   0   10.80    1.20
   9  -5   0    7.50    1.70
   9  -5   0   15.30    2.20
  -9  -5   0   13.30    1.50
   9  -5   0    9.70    2.00
  -9  -5   0   13.30    1.90
   9  -5   0   12.90    2.20
   9   5   0   10.00    1.80
   9   5   0   12.50    1.80
  -9   5   0   10.60    2.20
   9   5   0   12.40    1.50
   9   5   0    8.50    1.60
  -9   5   0   10.00    1.90
   9   5   0   12.30    1.70
  -9   5   0   13.60    2.10
  -9   5   0    7.80    1.50
 -11  -5   0  400.86   17.00
 -11  -5   0  420.76   15.90
 -11  -5   0  422.36   15.50
 -11  -5   0  415.26   15.80
  11  -5   0  392.16   17.30
  11  -5   0  389.66   16.80
 -11  -5   0  405.86   16.30
  11  -5   0  372.16   16.80
  11  -5   0  434.46   16.80
  11  -5   0  403.46   17.10
  11  -5   0  408.26   17.20
 -11  -5   0  415.46   15.60
  11   5   0  446.86   16.50
  11   5   0  399.46   15.60
 -11   5   0  409.06   17.70
  11   5   0  396.96   17.10
 -11   5   0  416.16   17.00
 -11   5   0  395.96   17.30
  11   5   0  415.76   16.30
 -11   5   0  374.96   16.90
  11   5   0  392.16   16.10
 -13  -5   0  358.36   15.50
 -13  -5   0  363.36   14.50
  13  -5   0  347.57   15.70
  13  -5   0  378.26   15.60
  13  -5   0  349.27   14.90
 -13  -5   0  370.26   14.10
  13  -5   0  365.46   15.90
 -13  -5   0  353.96   13.50
 -13  -5   0  361.36   13.70
  13  -5   0  330.07   15.20
 -13  -5   0  369.36   14.00
  13  -5   0  372.56   15.70
  13   5   0  358.76   14.50
 -13   5   0  334.37   15.30
  13   5   0  370.76   15.50
 -13   5   0  363.36   15.30
  13   5   0  374.16   14.70
  13   5   0  366.86   14.30
 -13   5   0  330.17   15.50
  13   5   0  343.77   13.50
 -13   5   0  308.37   15.60
 -15  -5   0  874.91   32.20
  15  -5   0  908.31   34.30
  15  -5   0  817.92   33.50
 -15  -5   0  881.81   32.40
 -15  -5   0  873.91   31.50
  15  -5   0  872.11   34.30
  15  -5   0  861.11   34.00
 -15   5   0  882.51   34.20
 -15   5   0  822.82   34.60
  15   5   0  921.51   33.30
 -15   5   0  842.52   34.40
  15   5   0  882.51   34.10
 -15   5   0  883.01   33.90
 -15   5   0  923.21   32.80
  15   5   0  866.81   33.00
  15   5   0  924.41   32.80
 -17  -5   0    7.60    1.10
  17  -5   0   10.10    2.20
 -17  -5   0    8.60    1.30
  17  -5   0    8.80    2.20
 -17  -5   0    6.80    1.40
  17  -5   0    5.50    1.80
 -17   5   0    7.40    2.00
 -17   5   0    6.90    1.50
  17   5   0   10.30    1.90
  17   5   0    9.00    1.60
  17   5   0   10.30    1.50
 -17   5   0    7.00    2.00
 -17   5   0    8.20    2.10
 -17   5   0   10.00    1.50
  17   5   0    6.90    1.90
  19  -5   0  453.95   19.30
  19  -5   0  427.06   18.80
 -19  -5   0  453.65   17.10
 -19  -5   0  450.15   16.80
 -19  -5   0  439.96   16.70
  19   5   0  432.86   18.80
 -19   5   0  412.56   19.20
  19   5   0  421.46   16.20
  19   5   0  441.26   17.40
 -19   5   0  437.66   19.50
 -19   5   0  462.55   19.20
  19   5   0  462.25   18.10
  19   5   0  444.76   18.30
 -19   5   0  465.05   18.00
  21  -5   0    1.60    1.60
 -21  -5   0    1.30    0.60
 -21  -5   0    1.10    0.60
  21  -5   0    2.10    1.60
 -21  -5   0    1.70    0.90
  21   5   0    0.70    0.50
 -21   5   0    1.80    0.90
  21   5   0    0.90    0.80
 -21   5   0    1.20    1.40
 -21   5   0    2.20    1.60
 -21   5   0   -0.70    1.40
  21   5   0    1.90    1.20
  21   5   0    0.80    1.30
  23  -5   0  493.75   21.80
  23  -5   0  520.75   22.40
 -23  -5   0  515.35   19.90
 -23   5   0  524.25   22.50
  23   5   0  517.25   20.30
  23   5   0  511.25   19.30
  23   5   0  512.85   20.60
 -23   5   0  508.25   20.00
 -23   5   0  534.05   22.80
 -23   5   0  543.75   22.40
 -25  -5   0    7.80    1.50
  25  -5   0    9.90    2.40
  25   5   0    8.00    1.20
  25   5   0    8.40    2.20
 -25   5   0    8.50    2.60
 -25   5   0    9.00    2.30
  25   5   0   10.50    1.90
 -25   5   0    9.50    1.60
  25   5   0    7.70    1.50
 -25   5   0   12.70    3.00
 -27  -5   0  193.28    8.80
  27  -5   0  164.58   10.20
  27  -5   0  205.18   11.20
  27   5   0  192.58    9.40
 -27   5   0  206.78   11.00
  27   5   0  191.68   10.20
  27   5   0  216.28    8.50
  27   5   0  198.08    9.20
 -27   5   0  204.98   11.00
  29  -5   0    8.40    2.40
  29  -5   0   11.50    2.70
  29   5   0    6.60    1.90
  29   5   0   10.30    1.60
 -29   5   0    9.10    2.70
 -29   5   0   11.10    2.80
  29   5   0    8.70    2.10
 -29   5   0   10.10    2.90
  29   5   0    7.30    1.60
  31  -5   0   88.89    7.20
  31  -5   0   93.09    6.90
  31   5   0   89.99    6.20
 -31   5   0   93.29    6.80
 -31   5   0   99.39    7.30
  31   5   0   85.99    5.50
 -31   5   0   91.39    6.90
  33  -5   0   55.99    5.60
  33  -5   0   53.29    5.80
 -33   5   0   57.69    6.00
 -33   5   0   56.29    5.60
  33   5   0   62.39    5.10
  33   5   0   58.49    4.40
 -33   5   0   64.89    5.90
   0  -6   0 1980.30   72.79
   0  -6   0 2056.79   72.99
   0  -6   0 2110.69   72.99
   0  -6   0 2079.49   71.69
   0  -6   0 1975.90   72.59
   0  -6   0 1970.60   73.29
   0   6   0 1935.41   73.39
   0   6   0 2007.20   73.19
   0   6   0 1859.91   73.09
   0   6   0 1888.01   72.99
   0   6   0 2180.68   73.19
   0   6   0 1870.41   73.39
  -2  -6   0   39.40    3.10
   2  -6   0   38.80    3.20
  -2  -6   0   37.70    2.10
  -2  -6   0   37.90    3.20
   2  -6   0   41.10    2.60
  -2  -6   0   33.40    2.80
   2  -6   0   42.50    3.60
   2  -6   0   37.20    3.20
  -2  -6   0   39.10    3.10
  -2  -6   0   43.60    3.20
   2  -6   0   40.30    3.10
  -2   6   0   45.10    3.30
   2   6   0   38.30    3.20
   2   6   0   40.10    3.30
   2   6   0   41.80    3.30
   2   6   0   37.30    3.30
  -2   6   0   36.90    3.30
   2   6   0   35.20    3.40
  -2   6   0   35.30    3.20
  -2   6   0   39.60    3.30
  -2   6   0   35.90    3.50
  -2   6   0   33.00    3.20
   2   6   0   36.50    3.10
   4  -6   0  963.90   36.00
   4  -6   0  926.21   36.00
  -4  -6   0  973.00   35.70
  -4  -6   0  956.80   35.30
  -4  -6   0  968.70   35.60
  -4  -6   0  996.10   36.10
   4  -6   0  953.50   36.60
   4  -6   0  967.90   36.20
  -4  -6   0  925.31   35.70
   4  -6   0  999.00   35.50
  -4   6   0 1002.00   36.20
  -4   6   0  969.60   36.40
   4   6   0  934.21   37.70
   4   6   0  940.51   36.10
   4   6   0  901.41   36.00
  -4   6   0  927.41   36.80
  -4   6   0  918.81   36.50
  -4   6   0  936.51   36.50
  -4   6   0  948.61   36.30
   4   6   0  862.71   36.30
   4   6   0  931.31   35.90
  -6  -6   0   14.50    1.70
   6  -6   0   14.10    2.30
  -6  -6   0   13.70    1.90
  -6  -6   0   15.60    2.10
   6  -6   0   17.80    2.60
   6  -6   0   13.30    1.90
   6  -6   0   12.40    2.00
   6  -6   0   14.40    2.40
  -6  -6   0   17.70    2.20
  -6  -6   0   18.60    2.40
   6  -6   0   13.00    2.40
  -6   6   0   16.00    2.50
   6   6   0   14.20    2.10
  -6   6   0   13.00    2.50
   6   6   0   12.90    2.00
  -6   6   0   14.70    2.70
  -6   6   0   12.50    2.00
  -6   6   0   11.50    2.20
   6   6   0   15.00    2.60
  -8  -6   0 2328.17   82.59
   8  -6   0 2417.76   86.19
   8  -6   0 2141.99   83.89
   8  -6   0 2373.56   84.29
   8  -6   0 2279.17   84.09
   8  -6   0 2341.97   83.69
   8  -6   0 2338.87   83.99
  -8  -6   0 2282.27   83.09
  -8  -6   0 2307.17   83.09
  -8  -6   0 2286.77   83.19
   8   6   0 2227.28   84.39
  -8   6   0 2196.08   84.09
  -8   6   0 2285.07   84.49
  -8   6   0 2299.57   84.59
   8   6   0 2400.76   84.79
  -8   6   0 2277.77   84.99
  -8   6   0 2333.87   84.09
   8   6   0 2286.87   83.49
   8   6   0 2403.26   83.59
   8   6   0 2114.49   83.19
  10  -6   0    1.40    1.10
  10  -6   0    1.40    1.30
 -10  -6   0    1.00    0.90
 -10  -6   0    2.70    0.80
 -10  -6   0    2.20    0.90
  10  -6   0    3.50    1.50
 -10  -6   0    3.20    1.10
 -10   6   0    2.30    1.20
  10   6   0    1.20    0.90
 -10   6   0    5.00    1.50
 -10   6   0    3.30    1.60
  10   6   0    2.20    1.10
  10   6   0    3.70    1.00
  10   6   0    2.80    1.50
 -10   6   0    1.40    1.40
  10   6   0    5.00    1.40
 -12  -6   0  273.17   11.10
 -12  -6   0  271.87   11.10
 -12  -6   0  263.57   10.80
  12  -6   0  248.28   12.20
 -12  -6   0  270.07   10.60
  12  -6   0  274.37   12.60
  12  -6   0  271.47   12.20
  12   6   0  252.67   12.40
  12   6   0  272.97   11.80
 -12   6   0  266.57   12.80
 -12   6   0  265.37   13.10
  12   6   0  266.17   11.60
  12   6   0  280.07   11.60
 -12   6   0  248.68   12.20
 -12   6   0  271.27   12.50
  12   6   0  254.97   10.90
 -14  -6   0    3.00    0.90
 -14  -6   0    2.80    0.90
  14  -6   0    7.50    2.00
 -14  -6   0    3.70    1.10
 -14  -6   0    3.00    1.30
  14  -6   0    1.40    1.20
 -14   6   0    3.20    1.60
  14   6   0    1.50    1.30
  14   6   0    4.00    1.30
  14   6   0    2.70    1.20
 -14   6   0    4.90    1.90
  14   6   0    1.90    1.00
 -14   6   0    2.20    1.50
  14   6   0    1.10    0.70
 -16  -6   0 1020.80   38.00
 -16  -6   0 1039.80   38.80
 -16  -6   0 1056.49   38.60
 -16  -6   0 1091.39   39.00
  16  -6   0 1029.60   40.80
  16  -6   0 1118.09   41.40
 -16   6   0  997.60   41.20
 -16   6   0 1011.70   41.60
  16   6   0 1052.09   39.40
  16   6   0 1130.79   40.30
  16   6   0 1045.60   41.00
 -16   6   0 1077.49   41.20
  16   6   0 1045.50   39.80
 -16   6   0 1041.20   40.70
 -16   6   0 1088.29   39.40
  18  -6   0   35.20    5.00
  18  -6   0   45.30    4.40
 -18  -6   0   44.80    2.90
 -18  -6   0   44.10    2.90
 -18  -6   0   42.30    2.50
  18   6   0   45.30    4.10
  18   6   0   47.30    4.00
 -18   6   0   45.40    4.50
 -18   6   0   44.50    3.20
 -18   6   0   37.90    4.40
 -18   6   0   45.40    4.30
  18   6   0   43.80    3.50
 -20  -6   0  367.86   14.30
  20  -6   0  353.66   16.40
 -20  -6   0  351.06   13.60
  20  -6   0  376.06   16.80
 -20  -6   0  350.46   13.50
 -20   6   0  345.97   16.70
  20   6   0  373.06   16.50
 -20   6   0  372.46   16.70
 -20   6   0  349.47   17.00
  20   6   0  353.76   15.10
 -20   6   0  357.06   14.50
  20   6   0  351.36   14.60
 -22  -6   0    8.40    1.50
  22  -6   0    7.10    2.20
  22  -6   0   10.60    2.40
 -22   6   0    6.70    2.20
  22   6   0    6.60    2.00
 -22   6   0   12.40    2.90
  22   6   0    8.30    1.90
  22   6   0    9.30    1.60
  24  -6   0   67.09    5.60
 -24  -6   0   72.39    4.10
  24  -6   0   64.69    5.90
  24   6   0   74.89    5.70
 -24   6   0   69.89    6.00
 -24   6   0   63.29    5.70
  24   6   0   67.09    4.30
  24   6   0   75.39    4.90
 -24   6   0   65.59    5.90
  26  -6   0   22.60    3.60
  26  -6   0   24.00    3.80
  26   6   0   32.40    3.20
  26   6   0   34.20    2.90
 -26   6   0   23.40    3.90
 -26   6   0   30.00    4.40
 -26   6   0   32.00    4.60
  26   6   0   28.30    3.90
  28  -6   0    3.10    2.00
 -28  -6   0    0.50    0.90
  28  -6   0    1.50    1.90
 -28   6   0    2.70    2.10
 -28   6   0    1.90    2.00
  28   6   0    1.80    1.10
  28   6   0    2.00    1.80
 -28   6   0    3.60    2.30
  30  -6   0    1.00    2.60
  30  -6   0    3.80    2.00
 -30  -6   0    0.70    1.00
 -30   6   0    3.30    2.30
  30   6   0    3.80    1.80
  30   6   0    3.70    1.80
 -30   6   0    5.40    2.50
 -30   6   0    4.40    2.40
   1  -7   0   12.40    1.50
   1  -7   0   14.80    2.30
  -1  -7   0   14.40    2.10
   1  -7   0   12.00    2.20
  -1  -7   0   12.20    2.30
  -1  -7   0   15.70    1.40
  -1  -7   0   12.10    2.10
   1  -7   0   12.80    3.00
  -1  -7   0   15.80    2.40
   1  -7   0   16.90    2.50
  -1   7   0   11.90    2.10
   1   7   0   10.50    2.40
  -1   7   0   12.50    2.40
  -1   7   0    9.20    2.20
   1   7   0   11.40    2.20
  -1   7   0   10.70    2.20
   1   7   0   11.80    2.30
   1   7   0   14.40    2.50
  -1   7   0   10.50    2.00
  -3  -7   0   77.39    3.20
   3  -7   0   81.39    5.10
  -3  -7   0   73.39    4.80
   3  -7   0   77.09    5.10
  -3  -7   0   76.49    3.10
  -3  -7   0   76.89    4.90
  -3  -7   0   79.69    4.60
  -3  -7   0   71.19    5.00
   3  -7   0   77.59    5.10
   3  -7   0   78.19    4.30
  -3   7   0   73.69    5.50
  -3   7   0   66.99    5.10
  -3   7   0   79.49    5.50
   3   7   0   65.09    5.20
  -3   7   0   66.29    5.10
   3   7   0   77.59    5.10
  -3   7   0   88.99    5.60
   3   7   0   67.19    4.90
   3   7   0   65.29    5.00
  -5  -7   0  592.74   22.90
  -5  -7   0  607.44   22.90
  -5  -7   0  561.04   22.20
   5  -7   0  574.34   22.50
  -5  -7   0  584.14   23.20
   5  -7   0  605.44   23.50
   5  -7   0  607.14   23.60
  -5   7   0  606.14   24.00
   5   7   0  565.24   23.90
  -5   7   0  617.44   23.90
  -5   7   0  573.04   23.60
  -5   7   0  553.84   23.80
   5   7   0  550.64   23.30
   5   7   0  532.65   23.10
   5   7   0  555.64   23.20
  -5   7   0  544.85   24.10
   7  -7   0  682.23   26.80
  -7  -7   0  664.73   25.30
   7  -7   0  682.23   26.90
  -7  -7   0  682.43   26.00
  -7  -7   0  673.03   26.20
   7  -7   0  681.63   26.10
  -7  -7   0  652.63   25.90
   7   7   0  647.74   26.30
  -7   7   0  731.33   27.60
  -7   7   0  659.73   26.90
  -7   7   0  675.03   27.40
  -7   7   0  653.63   27.70
   7   7   0  633.64   27.10
   7   7   0  614.84   26.40
  -7   7   0  701.23   27.10
   7   7   0  658.83   26.40
  -9  -7   0    0.90    0.90
   9  -7   0    0.90    1.00
  -9  -7   0    1.40    0.80
  -9  -7   0    0.10    0.80
   9  -7   0    0.80    1.30
  -9  -7   0   -0.50    0.90
   9  -7   0   -2.00    1.00
  -9   7   0    3.50    2.00
   9   7   0   -0.60    1.10
   9   7   0    0.60    0.90
   9   7   0    1.20    1.10
  -9   7   0    1.70    1.30
  -9   7   0   -0.40    1.00
  -9   7   0    0.40    1.10
 -11  -7   0    1.20    1.00
 -11  -7   0   -0.70    0.90
  11  -7   0   -0.50    1.10
  11  -7   0    2.20    1.60
  11  -7   0    0.40    1.10
 -11  -7   0    0.90    1.00
  11   7   0   -0.80    1.40
 -11   7   0    1.10    1.50
 -11   7   0    3.50    1.50
  11   7   0    3.70    1.30
 -11   7   0    2.00    1.40
  11   7   0    1.50    1.10
 -11   7   0    0.60    1.30
 -11   7   0    0.00    1.20
 -13  -7   0   43.30    3.10
 -13  -7   0   42.20    2.70
  13  -7   0   43.00    4.20
  13  -7   0   48.30    4.50
 -13  -7   0   43.40    3.00
 -13  -7   0   42.20    2.90
  13   7   0   39.60    2.90
  13   7   0   40.50    3.60
 -13   7   0   44.90    4.50
 -13   7   0   40.90    4.00
 -15  -7   0   22.50    1.90
 -15  -7   0   23.40    2.20
  15  -7   0   21.50    3.40
  15  -7   0   24.00    3.50
 -15  -7   0   26.00    2.40
 -15  -7   0   24.90    2.00
  15   7   0   28.30    2.90
 -15   7   0   27.50    4.10
 -15   7   0   26.20    4.00
  15   7   0   20.40    3.50
 -15   7   0   19.20    3.10
  15   7   0   29.70    2.80
 -15   7   0   22.60    3.30
  17  -7   0  186.98   10.30
  17  -7   0  172.78   10.20
  17  -7   0  192.28   10.40
 -17  -7   0  191.48    8.10
 -17  -7   0  186.58    7.80
 -17  -7   0  184.38    8.30
  17   7   0  184.48   10.30
 -17   7   0  204.28   11.20
 -17   7   0  183.48   10.60
  17   7   0  194.38    9.30
  17   7   0  189.58    8.80
 -17   7   0  172.08   10.30
 -17   7   0  190.68   10.50
 -19  -7   0  202.08    8.70
  19  -7   0  210.58   11.20
 -19  -7   0  192.08    7.90
 -19  -7   0  196.18    7.90
  19  -7   0  186.98   10.70
  19   7   0  207.48    9.80
 -19   7   0  203.28   11.30
  19   7   0  206.28    9.20
 -19   7   0  191.28   11.40
  19   7   0  189.78   10.60
 -19   7   0  190.28   10.80
  21  -7   0   79.89    6.30
 -21  -7   0   78.29    4.50
  21  -7   0   75.99    6.40
 -21   7   0   77.99    6.30
 -21   7   0   91.79    6.90
  21   7   0   73.69    5.20
  21   7   0   76.49    4.70
 -21   7   0   85.19    6.90
  21   7   0   85.19    6.40
  23  -7   0   48.00    5.20
  23  -7   0   61.99    5.70
  23   7   0   54.69    4.40
 -23   7   0   64.29    5.90
 -23   7   0   58.09    5.60
 -23   7   0   48.40    5.40
  23   7   0   54.59    5.20
  23   7   0   50.79    3.70
 -25  -7   0   -0.70    0.80
  25  -7   0    0.80    1.80
  25  -7   0   -2.00    1.70
 -25   7   0    0.90    1.80
 -25   7   0    0.80    1.90
  25   7   0   -0.30    0.90
  25   7   0    2.30    1.90
 -25   7   0    0.50    1.90
  27  -7   0   23.50    6.70
  27  -7   0   35.10    5.00
 -27   7   0   21.30    4.20
 -27   7   0   29.80    4.70
 -27   7   0   34.00    4.90
  27   7   0   23.80    3.90
   0  -8   0   63.49    4.70
   0  -8   0   58.09    3.20
   0  -8   0   65.49    4.40
   0   8   0   57.09    4.60
   0   8   0   54.69    4.80
   0   8   0   57.69    4.90
   0   8   0   56.69    4.80
  -2  -8   0   49.20    2.50
  -2  -8   0   48.10    4.00
   2  -8   0   52.49    3.20
  -2  -8   0   47.50    2.40
  -2  -8   0   52.59    3.90
   2  -8   0   57.09    4.30
   2  -8   0   49.80    4.40
  -2  -8   0   47.20    4.10
  -2   8   0   49.10    4.80
  -2   8   0   46.80    4.40
  -2   8   0   47.30    4.40
   2   8   0   50.59    4.50
   2   8   0   58.09    5.00
   2   8   0   49.20    4.40
  -2   8   0   45.60    4.60
  -2   8   0   52.19    4.70
   4  -8   0  106.59    6.40
  -4  -8   0  100.99    6.00
   4  -8   0   96.19    5.30
  -4  -8   0   96.79    5.50
  -4  -8   0  103.79    6.10
   4  -8   0  102.79    6.60
  -4   8   0  103.79    6.60
  -4   8   0  108.59    7.00
  -4   8   0   96.29    9.40
  -4   8   0  112.79    7.30
   4   8   0   97.59    7.80
  -4   8   0   99.89    6.70
   4   8   0   92.99    6.30
   4   8   0   92.69    6.30
  -6  -8   0    7.30    1.80
  -6  -8   0    8.10    1.60
   6  -8   0    3.40    2.00
   6  -8   0    5.90    2.00
  -6  -8   0    8.00    1.90
   6  -8   0    8.70    1.80
   6   8   0    3.80    1.70
  -6   8   0    7.90    2.20
   6   8   0    9.50    2.20
  -6   8   0    4.40    1.70
   6   8   0    5.20    2.00
   6   8   0   12.60    2.40
  -6   8   0    7.80    2.20
  -6   8   0    6.40    2.10
  -6   8   0   10.90    4.20
  -8  -8   0    1.60    1.10
   8  -8   0    5.30    1.80
  -8  -8   0    1.60    1.20
   8  -8   0    6.50    2.10
  -8  -8   0    6.60    2.40
   8  -8   0    5.70    1.60
   8   8   0    0.70    1.20
   8   8   0    4.20    1.50
   8   8   0    4.60    1.90
  -8   8   0    4.30    1.80
  -8   8   0    1.70    1.60
   8   8   0    2.70    1.40
  -8   8   0    4.60    1.80
  -8   8   0    2.90    1.70
  10  -8   0    8.10    2.30
 -10  -8   0   11.00    1.60
  10  -8   0    9.40    2.40
 -10  -8   0   10.90    1.90
 -10  -8   0    9.10    2.00
 -10  -8   0    8.90    1.80
  10   8   0    9.90    2.20
 -10   8   0    5.90    2.20
  10   8   0    8.60    2.60
 -10   8   0   11.00    2.40
  10   8   0   10.10    2.10
 -10   8   0    7.00    2.40
 -10   8   0   11.50    2.70
  10   8   0    9.70    2.00
 -10   8   0   10.50    2.60
  12  -8   0    0.80    1.40
 -12  -8   0    2.10    0.90
 -12  -8   0    1.80    1.10
 -12  -8   0    4.30    1.40
  12  -8   0    6.60    2.20
 -12  -8   0    1.60    1.20
 -12   8   0   -0.30    1.30
 -12   8   0    6.30    2.00
 -12   8   0    4.40    1.70
 -12   8   0    0.70    1.50
  12   8   0    2.00    1.40
 -12   8   0    3.30    1.90
  12   8   0    3.10    1.50
  12   8   0    6.70    2.30
  12   8   0    2.90    1.20
  14  -8   0   73.29    5.90
 -14  -8   0   68.89    4.30
  14  -8   0   79.39    6.00
 -14  -8   0   74.59    4.40
 -14   8   0   77.19    5.70
  14   8   0   83.09    5.50
 -14   8   0   74.19    6.20
 -14   8   0   74.79    6.40
  14   8   0   79.39    5.10
  14   8   0   84.09    6.40
 -14   8   0   75.79    6.20
  14   8   0   77.59    4.50
 -16  -8   0   26.80    2.80
  16  -8   0   25.60    3.80
 -16  -8   0   29.80    2.30
  16  -8   0   29.00    4.20
 -16  -8   0   28.40    2.10
 -16  -8   0   26.00    2.30
  16   8   0   29.30    3.40
  16   8   0   26.50    4.20
 -16   8   0   27.60    4.30
 -16   8   0   30.70    4.40
 -16   8   0   32.60    3.70
 -16   8   0   30.30    4.70
  16   8   0   28.70    2.90
  18  -8   0    3.90    2.00
  18  -8   0    1.90    1.90
 -18  -8   0    0.40    0.50
 -18  -8   0   -0.20    0.50
 -18  -8   0    2.90    1.10
 -18  -8   0    1.30    0.60
  18   8   0    3.00    2.00
 -18   8   0    4.20    2.50
 -18   8   0    1.60    2.00
  18   8   0    1.20    1.40
  18   8   0    0.90    1.00
 -18   8   0    3.80    1.90
 -18   8   0    2.50    2.30
  20  -8   0   69.69    6.20
  20  -8   0   71.89    6.50
 -20   8   0   83.39    7.00
 -20   8   0   84.49    7.20
  20   8   0   81.79    5.00
  20   8   0   85.89    5.80
  20   8   0   73.19    6.20
  22  -8   0   55.19    5.60
  22  -8   0   56.89    5.70
 -22   8   0   50.49    5.70
  22   8   0   49.90    3.80
 -22   8   0   55.99    5.70
  22   8   0   49.50    5.10
 -22   8   0   50.29    5.70
  24  -8   0   68.99    7.30
  24  -8   0   62.39    6.20
  24   8   0   62.29    9.10
  24   8   0   70.79    4.60
 -24   8   0   62.29   10.50
 -24   8   0   68.59    6.70
  -1  -9   0  163.18    8.60
   1  -9   0  152.78    6.70
  -1  -9   0  152.08    7.90
   1  -9   0  140.69    8.00
  -1  -9   0  146.89    6.10
   1  -9   0  153.08    8.60
  -1  -9   0  141.79    6.00
   1   9   0  130.99    9.80
  -1   9   0  152.98    9.30
  -1   9   0  165.98    9.60
   1   9   0  163.78    9.20
  -1   9   0  151.28    9.00
   1   9   0  168.88    9.60
  -1   9   0  161.18    9.20
   1   9   0  163.48    9.10
  -3  -9   0   31.70    3.40
  -3  -9   0   32.60    3.00
   3  -9   0   26.30    2.50
   3  -9   0   30.40    4.30
   3  -9   0   31.20    3.70
   3   9   0   25.20    3.80
  -3   9   0   36.30    4.00
   3   9   0   26.30    4.00
  -3   9   0   28.60    4.00
   3   9   0   26.10    3.70
  -3   9   0   27.40    4.00
   3   9   0   29.30    3.50
  -3   9   0   29.70    4.20
   5  -9   0    7.50    2.10
  -5  -9   0   10.50    2.30
   5  -9   0    9.10    2.40
  -5  -9   0    9.30    1.80
   5  -9   0   11.90    2.00
   5   9   0    7.90    2.60
   5   9   0    6.50    2.00
   5   9   0   11.00    2.30
  -5   9   0   12.10    2.50
   5   9   0    7.80    2.10
  -5   9   0   11.70    2.70
  -5   9   0   11.40    2.70
  -5   9   0    8.80    2.50
  -5   9   0    8.20    2.30
   7  -9   0  187.98    9.30
  -7  -9   0  191.68    9.60
   7  -9   0  210.38   10.80
  -7  -9   0  193.68    8.80
   7  -9   0  189.98   10.30
  -7  -9   0  178.58    9.40
   7   9   0  191.88   10.20
  -7   9   0  213.28   11.10
   7   9   0  180.78    9.90
  -7   9   0  189.78   10.80
  -7   9   0  192.88   11.10
  -7   9   0  197.98   11.50
   7   9   0  203.68   10.60
   7   9   0  192.58   11.10
   9  -9   0   -0.60    1.40
  -9  -9   0    0.40    1.40
   9  -9   0    2.10    1.70
  -9  -9   0    0.30    1.30
  -9  -9   0    1.70    0.90
   9   9   0    2.00    2.00
   9   9   0   -1.30    1.10
   9   9   0    0.10    1.20
  -9   9   0    4.60    2.00
  -9   9   0   -0.60    1.60
  -9   9   0   -1.70    1.50
  -9   9   0    2.60    1.60
   9   9   0    0.60    1.30
  -9   9   0    0.30    1.60
  11  -9   0   48.30    4.90
 -11  -9   0   46.20    3.80
 -11  -9   0   48.80    3.10
 -11  -9   0   48.90    5.30
  11  -9   0   41.50    4.50
  11   9   0   42.80    3.80
 -11   9   0   48.70    5.00
  11   9   0   37.70    4.10
  11   9   0   43.30    4.20
 -11   9   0   50.99    5.30
 -11   9   0   53.89    5.00
  11   9   0   49.30    5.00
 -11   9   0   43.30    4.90
 -13  -9   0  302.17   13.10
 -13  -9   0  295.57   12.20
 -13  -9   0  288.87   13.00
  13  -9   0  299.47   14.90
  13  -9   0  297.87   15.00
 -13   9   0  324.97   16.30
  13   9   0  316.57   15.60
  13   9   0  302.57   14.50
  13   9   0  270.27   13.00
 -13   9   0  300.07   15.60
 -13   9   0  322.97   15.10
  13   9   0  316.57   14.00
 -13   9   0  303.17   15.50
 -15  -9   0    8.40    2.40
 -15  -9   0    3.90    1.40
  15  -9   0    7.30    2.70
  15  -9   0    3.70    2.50
  15   9   0    7.00    2.80
 -15   9   0    9.90    3.00
 -15   9   0    5.10    2.40
  15   9   0    7.30    2.20
 -15   9   0   11.50    3.00
  15   9   0    9.10    1.90
 -15   9   0   12.30    2.70
  17  -9   0    0.70    2.10
  17  -9   0    3.40    2.30
  17   9   0    5.40    1.70
 -17   9   0    1.80    2.20
 -17   9   0    3.70    2.30
 -17   9   0    3.90    2.30
 -17   9   0    5.20    2.60
  17   9   0    6.70    2.30
  19  -9   0   14.70    4.20
  19  -9   0    4.40    2.70
  19   9   0   12.00    2.40
 -19   9   0   11.30    3.50
 -19   9   0    7.30    2.50
  19   9   0   18.40    3.70
 -19   9   0   10.30    3.70
 -19   9   0   11.90    3.30
  21  -9   0   35.10    5.10
 -21   9   0   47.80    6.40
 -21   9   0   41.40    6.10
  21   9   0   42.30    3.70
 -21   9   0   45.80    4.90
  21   9   0   44.20    5.10
 -21   9   0   48.30    5.60
   0 -10   0   64.69    4.90
   0 -10   0   76.59    5.70
   0  10   0   64.79    5.90
   0  10   0   74.59    6.10
   0  10   0   71.49    6.30
  -2 -10   0    8.70    2.30
  -2 -10   0   15.90    2.90
   2 -10   0   14.30    2.70
   2  10   0   16.50    3.40
   2  10   0   14.70    3.10
  -2  10   0   14.60    3.40
  -2  10   0   10.90    2.60
   2  10   0   12.50    2.90
  -2  10   0    9.60    2.80
   4 -10   0  107.89    7.40
   4 -10   0  115.69    7.10
  -4 -10   0  115.09    7.00
  -4 -10   0  112.29    6.20
   4  10   0  114.09    7.60
  -4  10   0  106.89    7.90
   4  10   0  107.99    8.10
   4  10   0  104.59    7.40
  -4  10   0  100.89    7.80
  -4  10   0  114.29    7.90
   6 -10   0   53.99    4.80
  -6 -10   0   49.50    3.70
   6 -10   0   36.90    4.50
  -6 -10   0   50.99    4.50
  -6  10   0   46.00    5.20
  -6  10   0   51.49    5.40
  -6  10   0   60.59    5.70
   6  10   0   53.79    5.50
   6  10   0   51.89    4.90
   6  10   0   47.10    4.60
   8 -10   0  181.58   10.40
  -8 -10   0  164.78    9.10
   8 -10   0  198.78   10.40
  -8 -10   0  166.88    8.00
  -8  10   0  184.28   10.80
  -8  10   0  169.48   10.70
   8  10   0  165.48   10.70
   8  10   0  175.28    9.80
   8  10   0  169.58    9.50
  -8  10   0  177.18   11.10
 -10 -10   0   10.10    2.20
  10 -10   0    3.10    2.20
  10 -10   0    4.30    2.20
 -10 -10   0    8.60    1.50
  10  10   0    7.70    2.10
 -10  10   0    7.20    2.70
  10  10   0   14.20    5.20
 -10  10   0   10.10    2.90
 -10  10   0   15.20    3.70
  12 -10   0  244.38   13.10
  12 -10   0  225.48   12.60
  12  10   0  235.68   11.40
 -12  10   0  246.68   13.80
 -12  10   0  234.98   15.40
  12  10   0  254.97   12.30
 -12  10   0  256.37   13.40
 -12  10   0  229.48   13.50
  14 -10   0   27.30    4.40
  14 -10   0   26.10    4.90
  14  10   0   28.40    4.70
 -14  10   0   23.30    4.00
  14  10   0   34.60    3.80
 -14  10   0   27.30    4.60
 -14  10   0   31.60    5.20
 -14  10   0   28.50    4.70
 -38   0   1    1.10    1.20
  38   0  -1    1.30    1.80
 -38   0   1    0.60    1.50
  38   0  -1    1.00    1.30
  36   0  -1    2.30    1.60
 -36   0   1   -1.90    1.00
 -36   0   1    0.60    1.40
 -34   0   1    1.70    1.30
  34   0  -1    0.90    1.10
  34   0  -1    1.00    1.20
  34   0  -1    1.10    0.70
 -34   0   1    1.00    1.00
  34   0  -1   -0.20    1.00
  32   0  -1    0.20    0.90
  32   0  -1    0.80    0.70
  32   0  -1    0.10    1.10
 -32   0   1    3.30    1.50
  32   0  -1    0.90    1.00
 -32   0   1    0.00    1.00
  30   0  -1   -0.70    0.70
  30   0  -1    0.60    0.70
  30   0  -1    0.20    0.90
  30   0  -1    1.00    1.10
  28   0  -1    1.60    0.90
  28   0  -1   -0.60    0.80
 -28   0   1    1.50    1.10
 -28   0   1    2.20    1.20
 -28   0   1    0.90    1.00
  28   0  -1   -0.30    0.80
  26   0  -1    0.80    0.70
  26   0  -1   -0.50    0.80
  26   0  -1   -0.30    0.70
  26   0  -1   -0.10    0.80
 -26   0   1    0.70    1.00
 -26   0   1    0.90    1.50
  26   0  -1    0.70    0.70
 -26   0   1   -0.90    0.80
 -24   0   1   -0.10    0.80
  24   0  -1    2.00    1.00
 -24   0   1    2.50    0.80
  24   0  -1    0.10    0.60
 -24   0   1    0.10    0.80
  24   0  -1    0.80    1.10
  24   0  -1    0.60    0.70
 -24   0   1    1.00    0.80
  24   0  -1    0.40    0.90
  24   0  -1    0.50    0.60
 -22   0   1    0.60    0.70
 -22   0   1    0.90    0.80
  22   0  -1    0.10    0.50
  22   0  -1    0.90    0.80
 -22   0   1    2.10    0.90
 -22   0   1    0.70    0.50
  22   0  -1   -0.20    0.50
 -22   0   1    0.10    0.40
  22   0  -1   -0.20    0.60
  20   0  -1    0.50    0.70
  20   0  -1    0.40    0.60
  20   0  -1    2.00    0.70
 -20   0   1   -0.60    0.40
  20   0  -1    1.00    0.50
 -20   0   1    1.20    0.50
  20   0  -1    0.60    0.60
 -20   0   1    1.30    0.80
  20   0  -1    0.30    0.50
 -20   0   1   -1.00    0.60
  18   0  -1    0.30    0.70
 -18   0   1    0.00    0.40
  18   0  -1    0.00    0.40
 -18   0   1    1.10    0.50
  18   0  -1    0.30    0.50
  18   0  -1    1.50    0.70
 -18   0   1    0.70    0.70
  18   0  -1    1.50    0.70
  18   0  -1   -0.10    0.40
 -18   0   1    4.00    0.90
 -18   0   1    0.90    0.60
 -16   0   1    0.70    0.40
  16   0  -1    0.30    0.40
  16   0  -1    0.10    0.40
  16   0  -1    0.40    0.40
  16   0  -1    0.00    0.60
 -16   0   1    1.10    0.50
 -16   0   1    0.30    0.50
  16   0  -1    0.10    0.50
  16   0  -1    0.10    0.50
 -16   0   1    0.50    0.50
 -16   0   1    2.30    0.80
 -14   0   1    1.30    0.60
  14   0  -1    3.30    0.80
  14   0  -1    0.90    0.70
  14   0  -1    0.90    0.50
 -14   0   1    2.60    0.70
  14   0  -1    0.10    0.40
 -14   0   1    0.90    0.50
  14   0  -1    0.10    0.40
 -14   0   1    0.00    0.30
 -12   0   1    0.50    0.30
 -12   0   1    1.60    0.50
  12   0  -1    1.20    0.40
 -12   0   1    1.30    0.40
  12   0  -1    1.30    0.70
  12   0  -1    1.50    0.50
  10   0  -1    1.30    0.40
  10   0  -1    0.90    0.30
 -10   0   1    0.40    0.40
  10   0  -1    0.00    0.30
  10   0  -1    0.70    0.30
 -10   0   1    0.90    0.40
  -8   0   1    0.30    0.20
   8   0  -1    0.40    0.30
   8   0  -1    0.50    0.30
   8   0  -1    0.20    0.30
  -8   0   1    0.90    0.30
   8   0  -1    0.60    0.40
  -8   0   1    1.70    0.40
   8   0  -1    0.80    0.30
  -8   0   1    0.30    0.20
  -8   0   1    0.70    0.30
  -6   0   1    0.20    0.20
   6   0  -1    0.70    0.30
   6   0  -1    1.10    0.30
   6   0  -1    1.00    0.20
  -6   0   1    0.30    0.20
  -6   0   1    0.10    0.20
   6   0  -1    0.20    0.20
  -6   0   1    0.20    0.20
   6   0  -1    0.60    0.20
  -4   0   1    0.10    0.10
   4   0  -1    0.40    0.10
  -4   0   1    0.20    0.10
   4   0  -1    0.80    0.20
   4   0  -1    0.70    0.10
   4   0  -1    0.30    0.10
  -4   0   1    0.20    0.10
  -4   0   1    0.40    0.10
   2   0   1    0.20    0.10
   2   0   1    0.00    0.10
   2   0   1    0.10    0.10
  -2   0  -1    0.20    0.10
   2   0   1    0.00    0.10
  -2   0  -1    0.30    0.20
  -2   0  -1    0.30    0.10
  -4   0  -1    1.00    0.30
  -4   0  -1    0.20    0.30
   4   0   1    0.20    0.20
  -4   0  -1    0.50    0.20
  -4   0  -1    0.90    0.20
   4   0   1    1.20    0.30
  -4   0  -1    0.00    0.20
   4   0   1    0.40    0.20
   4   0   1    0.10    0.20
  -4   0  -1    0.00    0.20
   4   0   1    1.00    0.30
   4   0   1    0.50    0.20
   6   0   1    0.40    0.30
  -6   0  -1    0.10    0.20
   6   0   1    0.80    0.30
  -6   0  -1    1.00    0.40
  -6   0  -1    0.60    0.30
  -6   0  -1    1.60    0.40
   6   0   1    0.20    0.20
  -6   0  -1    0.00    0.30
   6   0   1    1.30    0.30
   8   0   1    1.70    0.40
   8   0   1    0.50    0.40
   8   0   1    0.40    0.30
  -8   0  -1    0.10    0.40
  -8   0  -1    1.30    0.40
  -8   0  -1    0.70    0.40
  -8   0  -1    1.20    0.40
  -8   0  -1    2.40    0.70
   8   0   1    0.60    0.40
   8   0   1    0.40    0.40
  10   0   1    0.10    0.30
 -10   0  -1    0.40    0.50
 -10   0  -1   -0.10    0.30
  10   0   1   -0.10    0.40
 -10   0  -1    0.30    0.40
 -10   0  -1    0.10    0.50
  10   0   1    0.00    0.30
  10   0   1    0.90    0.40
  10   0   1    0.10    0.40
 -10   0  -1    0.70    0.40
  12   0   1    0.60    0.40
  12   0   1    0.20    0.50
 -12   0  -1    0.70    0.50
  12   0   1    0.90    0.60
 -12   0  -1    2.90    1.00
  12   0   1    0.40    0.50
 -12   0  -1    0.50    0.50
 -12   0  -1    0.30    0.50
 -12   0  -1    0.00    0.30
  12   0   1    0.60    0.40
  14   0   1    0.30    0.50
  14   0   1    1.10    0.70
 -14   0  -1    0.30    0.30
 -14   0  -1    0.20    0.40
  14   0   1    0.60    0.40
 -14   0  -1    0.50    0.60
 -14   0  -1    0.20    0.60
  14   0   1    0.30    0.50
 -14   0  -1    1.40    0.60
 -14   0  -1    2.20    0.90
  14   0   1    0.60    0.60
  14   0   1    1.30    0.50
  16   0   1   -0.10    0.50
  16   0   1    4.10    1.00
  16   0   1    0.40    0.40
 -16   0  -1    0.40    0.50
 -16   0  -1    3.30    0.90
 -16   0  -1    1.00    0.70
  16   0   1    1.00    0.50
 -16   0  -1    1.20    0.80
  16   0   1    0.80    0.50
  16   0   1    0.10    0.50
 -16   0  -1    2.00    0.70
 -18   0  -1    1.00    0.60
  18   0   1    1.20    1.00
  18   0   1    0.10    0.50
  18   0   1   -0.50    0.50
 -18   0  -1   -0.10    0.60
 -18   0  -1    1.00    1.00
  18   0   1    0.10    0.60
 -18   0  -1    0.20    0.60
 -18   0  -1    0.00    0.40
  18   0   1    0.20    0.40
 -18   0  -1    0.50    0.60
  18   0   1   -0.50    0.50
  20   0   1   -0.40    0.60
  20   0   1    0.40    0.60
 -20   0  -1    0.40    0.70
  20   0   1    0.20    0.60
 -20   0  -1    0.00    0.50
  20   0   1    1.40    0.80
  20   0   1    0.20    0.50
 -20   0  -1    1.20    0.60
 -20   0  -1   -0.10    0.70
 -20   0  -1    0.80    0.90
 -22   0  -1    0.20    0.80
  22   0   1   -0.20    0.80
 -22   0  -1    0.60    0.80
 -22   0  -1    0.00    0.90
  22   0   1   -0.40    0.70
 -22   0  -1   -0.70    0.60
  22   0   1   -0.10    0.70
  22   0   1   -0.10    0.50
  22   0   1    1.00    0.90
  22   0   1    0.30    0.60
 -24   0  -1   -1.40    0.90
  24   0   1   -0.10    0.60
  24   0   1    1.40    0.90
  24   0   1    0.40    0.90
 -24   0  -1    1.00    0.70
 -24   0  -1   -1.20    0.90
 -24   0  -1    0.40    1.00
  24   0   1   -0.40    0.80
 -26   0  -1    2.40    1.20
  26   0   1   -0.60    0.90
  26   0   1   -0.20    0.90
  26   0   1    1.20    1.10
 -26   0  -1    0.20    1.00
  26   0   1    0.10    0.60
 -26   0  -1    2.30    1.20
 -26   0  -1    1.00    0.80
 -28   0  -1    0.70    1.20
  28   0   1    0.00    0.90
 -28   0  -1    0.40    0.70
  28   0   1    0.50    1.00
  28   0   1    1.00    1.00
 -28   0  -1    0.20    1.00
  28   0   1    0.50    0.70
 -30   0  -1   -1.20    1.00
 -30   0  -1   -1.30    1.00
  30   0   1   -0.20    0.60
  30   0   1    0.00    1.10
  30   0   1   -1.00    1.00
  32   0   1   -0.40    1.10
  32   0   1    1.20    1.40
 -32   0  -1    0.80    1.30
  32   0   1   -0.10    0.70
 -32   0  -1   -1.00    1.30
  32   0   1   -0.60    1.10
  34   0   1    0.00    1.50
 -34   0  -1   -2.10    1.50
  34   0   1    0.10    1.40
  34   0   1    1.80    1.30
 -34   0  -1   -2.10    1.10
 -36   0  -1   -0.20    1.70
  36   0   1    2.10    1.50
  36   0   1   -1.40    1.20
 -36   0  -1   -1.60    1.30
 -37  -1   1    1.10    1.40
  37  -1  -1    2.70    1.60
 -37   1   1   -1.00    1.50
  37   1  -1    2.20    1.40
 -37   1   1    0.30    1.30
  35  -1  -1    9.00    2.30
  35  -1  -1    9.40    1.80
  35  -1  -1    6.80    1.70
 -35  -1   1    4.90    1.70
  35  -1  -1    4.30    1.60
 -35   1   1    6.60    2.10
  35   1  -1    7.00    1.70
  35   1  -1    9.00    2.20
 -35   1   1   10.10    2.10
  35   1  -1    7.80    2.10
 -33  -1   1  103.49    5.00
  33  -1  -1  101.09    5.70
  33  -1  -1   93.49    6.50
  33  -1  -1   93.69    5.50
  33  -1  -1   88.29    5.30
  33   1  -1   93.49    5.40
 -33   1   1   93.99    5.80
  33   1  -1   99.79    6.30
  33   1  -1   99.89    5.60
 -33   1   1  105.09    6.40
  31  -1  -1  338.27   14.50
  31  -1  -1  348.47   14.60
  31  -1  -1  377.66   16.10
  31  -1  -1  333.37   14.60
 -31  -1   1  371.46   15.10
 -31  -1   1  347.07   14.10
  31   1  -1  355.96   14.60
 -31   1   1  360.96   15.20
 -31   1   1  349.37   15.50
  31   1  -1  341.97   14.40
  31   1  -1  344.87   15.40
 -29  -1   1  119.09    6.30
  29  -1  -1  117.39    6.10
  29  -1  -1  116.99    6.00
  29  -1  -1  115.69    7.00
 -29  -1   1  114.69    5.80
  29  -1  -1  113.69    6.10
  29   1  -1  114.29    6.60
  29   1  -1  110.59    6.00
  29   1  -1  122.79    5.90
 -29   1   1  125.89    6.70
 -29   1   1  122.39    6.80
 -29   1   1  123.29    6.00
 -29   1   1  113.49    6.20
 -27  -1   1    3.20    1.20
  27  -1  -1    2.30    1.20
  27  -1  -1    2.30    1.10
 -27  -1   1    1.50    1.00
  27  -1  -1    2.10    1.00
 -27  -1   1    2.90    1.10
  27  -1  -1    4.10    1.20
 -27   1   1    2.70    1.10
  27   1  -1    4.40    1.30
  27   1  -1    4.60    1.30
  27   1  -1    2.80    0.90
 -27   1   1    2.70    1.40
  27   1  -1    3.30    0.50
  25  -1  -1    1.00    0.80
  25  -1  -1   -0.80    0.60
  25  -1  -1    0.40    0.70
 -25  -1   1    0.30    0.70
 -25  -1   1    0.40    0.80
  25  -1  -1   -0.80    0.70
  25  -1  -1    0.60    1.10
 -25  -1   1   -0.40    0.70
 -25   1   1    0.50    0.80
  25   1  -1   -0.30    0.60
 -25   1   1    0.10    0.70
  25   1  -1    0.20    0.70
 -25   1   1    0.50    0.90
  25   1  -1    0.30    0.80
  25   1  -1    1.20    0.40
  25   1  -1   -1.20    0.60
 -25   1   1    0.20    1.00
  25   1  -1    0.30    1.10
  23  -1  -1   57.89    3.50
  23  -1  -1   53.29    4.30
 -23  -1   1   55.29    3.40
  23  -1  -1   56.09    3.30
 -23  -1   1   60.99    3.40
 -23  -1   1   52.59    3.60
  23  -1  -1   51.29    3.80
  23  -1  -1   63.09    4.10
  23  -1  -1   55.09    3.60
  23   1  -1   46.70    3.80
  23   1  -1   51.19    3.30
 -23   1   1   53.89    3.30
  23   1  -1   51.79    3.30
 -23   1   1   60.39    3.90
 -23   1   1   55.49    3.80
  23   1  -1   58.09    3.70
  23   1  -1   54.09    2.60
 -23   1   1   54.19    3.50
  23   1  -1   53.49    3.60
  21  -1  -1  539.85   22.10
  21  -1  -1  542.15   20.70
  21  -1  -1  521.05   21.30
  21  -1  -1  556.84   21.60
 -21  -1   1  523.65   20.30
 -21  -1   1  556.94   20.60
 -21  -1   1  556.44   20.70
 -21  -1   1  539.15   21.10
  21  -1  -1  538.45   21.10
  21  -1  -1  486.95   20.30
  21   1  -1  559.94   20.40
  21   1  -1  578.04   21.10
  21   1  -1  538.95   19.80
 -21   1   1  534.25   20.60
  21   1  -1  584.34   21.80
 -21   1   1  550.94   21.20
 -21   1   1  549.25   21.30
  21   1  -1  531.75   20.90
  21   1  -1  535.15   20.80
 -21   1   1  509.05   20.60
 -21   1   1  535.95   20.90
 -19  -1   1  245.98    9.80
  19  -1  -1  248.78   10.20
 -19  -1   1  251.97   10.10
  19  -1  -1  247.48   10.50
  19  -1  -1  228.88    9.80
 -19  -1   1  250.67   10.00
  19  -1  -1  231.78   10.60
  19  -1  -1  256.07   11.30
 -19  -1   1  243.88   10.50
  19  -1  -1  252.17   10.90
 -19   1   1  245.88   10.40
  19   1  -1  262.87   11.00
  19   1  -1  241.68    9.40
 -19   1   1  258.47   10.00
 -19   1   1  236.78   10.20
  19   1  -1  274.77   10.50
  19   1  -1  239.88    9.80
 -19   1   1  249.97   10.50
  19   1  -1  244.18   10.20
 -19   1   1  250.57   10.70
  19   1  -1  244.68   10.20
  17  -1  -1 1023.00   38.60
  17  -1  -1 1070.09   40.00
  17  -1  -1 1095.59   39.60
  17  -1  -1  981.70   39.40
 -17  -1   1 1104.69   38.80
 -17  -1   1 1093.19   38.80
 -17  -1   1 1056.99   38.60
 -17  -1   1 1090.79   39.30
  17  -1  -1 1050.49   39.30
 -17   1   1 1080.19   38.70
  17   1  -1 1017.60   38.90
 -17   1   1 1085.79   39.50
 -17   1   1 1071.09   39.20
  17   1  -1 1132.49   39.20
  17   1  -1 1004.90   38.80
 -17   1   1 1106.09   39.30
  17   1  -1 1026.00   38.60
 -17   1   1 1030.40   38.90
  17   1  -1 1048.40   38.10
  17   1  -1 1102.89   39.60
 -15  -1   1  569.74   20.80
  15  -1  -1  595.94   22.10
  15  -1  -1  588.54   22.10
  15  -1  -1  520.45   21.30
  15  -1  -1  587.24   21.60
  15  -1  -1  533.45   20.70
 -15  -1   1  576.44   20.90
 -15  -1   1  571.54   20.70
 -15  -1   1  581.44   21.30
  15  -1  -1  578.94   21.10
  15   1  -1  531.35   21.00
  15   1  -1  569.14   20.70
 -15   1   1  536.15   21.20
 -15   1   1  551.24   20.70
 -15   1   1  574.04   21.30
  15   1  -1  520.75   20.80
  15   1  -1  552.84   21.50
  15   1  -1  566.44   20.30
 -15   1   1  549.15   21.40
  15   1  -1  552.64   21.10
 -15   1   1  578.94   21.10
  13  -1  -1  117.19    5.00
  13  -1  -1  112.69    5.60
 -13  -1   1  110.69    4.60
  13  -1  -1  111.39    5.30
  13  -1  -1  111.19    5.30
 -13  -1   1  114.39    4.70
 -13  -1   1  114.49    4.80
  13  -1  -1  109.39    4.70
  13  -1  -1   95.99    5.10
 -13  -1   1  116.99    5.20
  13   1  -1  111.99    4.40
  13   1  -1  122.39    4.70
 -13   1   1  109.29    5.20
 -13   1   1  116.09    4.70
  13   1  -1   99.59    4.70
 -13   1   1  110.59    5.10
  13   1  -1  114.69    5.30
 -13   1   1  115.49    5.30
 -13   1   1  120.79    5.10
  13   1  -1  116.99    5.00
  13   1  -1  106.89    5.00
  11  -1  -1  234.28    8.80
 -11  -1   1  233.48    8.70
  11  -1  -1  223.58    9.30
 -11  -1   1  237.18    8.80
  11  -1  -1  227.78    9.10
  11  -1  -1  221.78    9.40
 -11  -1   1  229.98    9.20
  11  -1  -1  222.38    9.30
  11  -1  -1  236.38    9.70
 -11  -1   1  232.78    8.70
  11   1  -1  240.48    8.40
 -11   1   1  227.48    9.30
  11   1  -1  211.08    8.80
  11   1  -1  239.88    8.70
 -11   1   1  244.98    8.70
 -11   1   1  227.98    9.20
  11   1  -1  230.28    9.00
  11   1  -1  223.88    9.10
  11   1  -1  231.18    9.20
 -11   1   1  220.38    9.10
 -11   1   1  231.28    9.30
  -9  -1   1 1474.85   52.69
   9  -1  -1 1463.85   52.89
  -9  -1   1 1544.15   52.29
   9  -1  -1 1487.75   52.59
   9  -1  -1 1393.36   52.69
   9  -1  -1 1517.05   53.19
   9  -1  -1 1459.55   52.89
  -9   1   1 1452.85   52.79
   9   1  -1 1456.75   52.59
  -9   1   1 1457.35   52.89
   9   1  -1 1351.36   52.19
   9   1  -1 1526.95   52.39
  -9   1   1 1500.35   52.69
   9   1  -1 1459.35   51.99
  -9   1   1 1458.55   52.69
   9   1  -1 1428.06   52.69
   7  -1  -1 1469.95   52.19
   7  -1  -1 1493.45   52.29
   7  -1  -1 1442.76   52.19
  -7  -1   1 1478.25   51.59
   7  -1  -1 1401.36   52.09
  -7  -1   1 1485.95   52.09
   7  -1  -1 1430.36   51.99
  -7   1   1 1364.46   52.09
   7   1  -1 1543.55   51.89
  -7   1   1 1476.75   52.09
  -7   1   1 1406.76   52.09
  -7   1   1 1400.66   51.99
  -5  -1   1  740.33   26.20
  -5  -1   1  762.22   26.60
  -5  -1   1  770.82   26.10
   5  -1  -1  746.53   26.70
  -5  -1   1  757.52   26.10
   5  -1  -1  715.93   26.60
  -5  -1   1  662.23   26.10
   5  -1  -1  743.93   26.50
   5  -1  -1  729.13   26.70
  -5   1   1  709.23   26.60
  -5   1   1  702.83   26.50
   5   1  -1  752.32   26.20
   5   1  -1  772.02   26.20
   5   1  -1  735.63   26.60
  -5   1   1  706.83   26.60
   5   1  -1  760.72   26.10
  -5   1   1  717.03   26.70
   5   1  -1  710.23   26.20
   3  -1  -1   14.30    0.90
  -3  -1   1   11.20    0.80
  -3  -1   1   12.10    0.60
   3  -1  -1   10.00    0.80
  -3  -1   1   11.00    0.60
   3  -1  -1    9.70    0.80
  -3  -1   1   10.70    0.50
   3  -1  -1   13.00    0.80
  -3  -1   1   12.60    0.70
  -3   1   1   10.00    0.80
   3   1  -1   13.50    0.70
   3   1  -1   11.90    0.70
   3   1  -1   10.90    0.60
   3   1  -1   11.50    0.70
   3   1  -1   13.00    0.90
  -3   1   1   10.40    0.80
  -3   1   1   10.70    0.80
  -1  -1   1  193.48    7.80
  -1  -1   1  202.78    7.70
   1  -1  -1  204.38    7.80
   1  -1  -1  205.48    7.70
  -1  -1   1  219.98    7.60
   1  -1  -1  201.08    7.80
  -1  -1   1  205.08    7.80
  -1  -1   1  212.88    7.70
   1  -1  -1  215.58    7.80
   1   1  -1  199.18    7.70
  -1   1   1  203.78    7.80
  -1   1   1  214.08    7.80
   1   1  -1  215.18    7.70
  -1   1   1  198.28    7.70
   1   1  -1  206.58    7.70
  -1   1   1  203.68    7.80
   1   1  -1  214.58    7.60
   1   1  -1  216.08    7.80
  -1   1   1  209.58    7.80
   1   1  -1  207.98    7.70
   1  -1   1 4017.60  186.88
   1   1   1 4107.19  182.18
  -1   1  -1 4357.86  189.68
   3  -1   1 4956.10  240.28
  -3   1  -1 5836.82  246.78
   3   1   1 5334.37  228.08
   5  -1   1 2041.20  130.89
   5   1   1 2075.69  113.69
  -5   1  -1 2178.78  131.99
  -7  -1  -1 1143.39   39.00
   7  -1   1 1026.70   38.60
   7  -1   1 1072.29   39.00
   7  -1   1 1063.99   38.80
  -7  -1  -1 1057.19   38.70
  -7  -1  -1 1050.09   38.80
  -7  -1  -1 1075.49   38.60
   7  -1   1 1089.89   39.10
   7  -1   1 1015.90   38.90
   7  -1   1 1149.78   39.30
  -7  -1  -1 1110.49   38.50
  -7  -1  -1 1096.69   38.10
  -7   1  -1 1004.10   39.20
   7   1   1 1107.59   38.50
  -7   1  -1 1134.09   38.60
   7   1   1 1027.60   38.60
  -7   1  -1 1057.69   38.90
   7   1   1 1022.30   38.80
  -7   1  -1 1066.19   39.10
   7   1   1 1120.19   38.70
   7   1   1 1085.29   38.80
  -7   1  -1 1038.10   38.80
  -9  -1  -1  217.08    8.60
  -9  -1  -1  223.98    8.70
  -9  -1  -1  221.18    7.70
   9  -1   1  201.38    8.20
  -9  -1  -1  207.48    8.10
   9  -1   1  204.08    8.60
  -9  -1  -1  213.08    8.40
   9  -1   1  205.18    8.40
  -9  -1  -1  216.48    8.20
   9  -1   1  205.68    8.60
   9  -1   1  210.38    8.90
  -9   1  -1  222.68    8.20
  -9   1  -1  207.48    8.50
   9   1   1  203.18    8.20
   9   1   1  199.98    8.40
  -9   1  -1  217.28    8.70
  -9   1  -1  206.58    8.80
  -9   1  -1  197.58    8.90
   9   1   1  201.48    8.40
  -9   1  -1  213.88    8.50
   9   1   1  210.98    8.10
   9   1   1  222.48    8.40
 -11  -1  -1  759.62   28.60
  11  -1   1  814.12   29.10
 -11  -1  -1  822.72   28.60
 -11  -1  -1  764.72   28.30
  11  -1   1  802.62   28.80
  11  -1   1  730.13   28.50
 -11  -1  -1  792.12   28.10
 -11  -1  -1  806.22   28.10
  11  -1   1  741.63   28.10
  11  -1   1  782.12   28.60
  11  -1   1  763.22   28.30
 -11   1  -1  786.82   28.70
 -11   1  -1  760.82   28.80
  11   1   1  767.52   27.40
  11   1   1  801.32   28.10
  11   1   1  738.63   28.30
  11   1   1  803.72   28.40
 -11   1  -1  727.83   28.30
  11   1   1  769.62   28.50
  11   1   1  686.93   28.10
 -11   1  -1  788.42   28.50
 -11   1  -1  785.42   28.10
 -11   1  -1  699.53   28.90
 -13  -1  -1    2.20    0.80
  13  -1   1    3.30    0.80
  13  -1   1    3.30    0.80
 -13  -1  -1    1.40    0.50
  13  -1   1    1.90    0.70
 -13  -1  -1    2.00    0.40
  13  -1   1    1.70    0.80
  13  -1   1    2.00    1.00
 -13  -1  -1    1.00    0.50
 -13  -1  -1    1.00    0.60
 -13  -1  -1    2.80    0.90
 -13   1  -1    0.80    0.60
 -13   1  -1    2.60    0.90
  13   1   1    0.70    0.60
 -13   1  -1    1.40    0.80
  13   1   1    1.90    0.60
  13   1   1    1.30    0.70
  13   1   1    2.60    0.70
  13   1   1    1.00    0.30
 -13   1  -1    1.00    0.70
 -13   1  -1    2.80    0.70
 -13   1  -1    2.10    0.70
  13   1   1    1.40    0.50
  15  -1   1 1716.93   58.29
  15  -1   1 1491.65   57.89
 -15  -1  -1 1568.24   58.09
  15  -1   1 1636.94   57.59
  15  -1   1 1511.25   57.29
 -15  -1  -1 1589.04   57.39
  15  -1   1 1639.74   58.59
 -15  -1  -1 1553.14   57.79
 -15  -1  -1 1584.94   57.29
 -15  -1  -1 1616.24   57.69
 -15  -1  -1 1630.04   56.69
  15  -1   1 1541.05   57.69
  15   1   1 1712.23   57.79
 -15   1  -1 1634.44   57.39
  15   1   1 1481.35   57.99
  15   1   1 1493.85   57.49
 -15   1  -1 1575.24   57.59
  15   1   1 1628.54   58.09
 -15   1  -1 1632.64   57.89
 -15   1  -1 1614.04   57.79
  15   1   1 1576.54   57.19
  15   1   1 1556.24   56.49
 -15   1  -1 1544.75   58.09
  17  -1   1 1679.43   64.19
 -17  -1  -1 1804.52   63.89
 -17  -1  -1 1702.73   63.39
  17  -1   1 1860.41   64.49
  17  -1   1 1605.84   63.39
 -17  -1  -1 1767.82   63.59
  17  -1   1 1883.91   64.99
 -17  -1  -1 1748.53   62.69
  17  -1   1 1725.73   63.79
 -17  -1  -1 1759.02   64.39
 -17  -1  -1 1798.72   64.09
  17  -1   1 1793.32   63.69
 -17   1  -1 1793.42   64.49
  17   1   1 1634.04   64.09
  17   1   1 1745.13   63.79
 -17   1  -1 1750.32   63.49
 -17   1  -1 1776.92   63.69
  17   1   1 1751.02   63.39
  17   1   1 1813.22   64.29
 -17   1  -1 1759.92   63.99
 -17   1  -1 1708.53   64.89
  17   1   1 1718.53   62.59
  17   1   1 1851.81   63.99
 -17   1  -1 1767.02   63.99
  19  -1   1    0.80    0.80
 -19  -1  -1    2.60    0.70
 -19  -1  -1    1.80    1.00
  19  -1   1    1.00    0.90
  19  -1   1    2.60    1.10
  19  -1   1    3.30    0.90
 -19  -1  -1    3.50    1.10
  19  -1   1    2.30    0.80
  19  -1   1    2.60    1.00
 -19  -1  -1    2.00    0.50
 -19  -1  -1    2.80    0.90
 -19  -1  -1    1.90    0.90
  19   1   1    3.40    1.00
 -19   1  -1    1.70    1.10
 -19   1  -1    1.70    0.90
 -19   1  -1    3.20    0.90
  19   1   1    3.10    1.00
  19   1   1    1.90    0.40
 -19   1  -1    4.00    1.00
  19   1   1    2.20    1.00
 -19   1  -1    1.20    1.00
  19   1   1    1.70    0.70
  19   1   1    2.20    0.90
 -19   1  -1    1.30    0.90
  21  -1   1    5.30    1.20
  21  -1   1    2.50    1.20
  21  -1   1    3.60    1.00
  21  -1   1    2.00    1.10
 -21  -1  -1    4.90    1.30
  21  -1   1    4.70    1.50
  21  -1   1    4.70    1.10
 -21  -1  -1    3.60    1.40
 -21  -1  -1    3.90    1.10
 -21  -1  -1    3.10    1.00
 -21   1  -1    4.00    1.00
  21   1   1    5.60    1.50
 -21   1  -1    5.40    1.20
  21   1   1    5.40    1.10
 -21   1  -1    5.10    1.50
  21   1   1    4.30    1.20
 -21   1  -1    2.50    0.90
  21   1   1    2.50    1.10
 -21   1  -1    2.20    1.30
  21   1   1    3.90    0.60
  23  -1   1    5.50    1.30
  23  -1   1    3.80    1.10
 -23  -1  -1    5.70    1.50
  23  -1   1    4.60    1.20
  23  -1   1    4.00    1.40
 -23  -1  -1    7.40    1.50
  23   1   1    5.70    1.10
 -23   1  -1    3.50    1.20
  23   1   1    5.40    1.40
 -23   1  -1    4.10    1.30
  23   1   1    7.00    1.70
  23   1   1    5.60    0.60
  23   1   1    4.80    1.30
 -23   1  -1    5.10    1.60
  23   1   1    3.70    1.20
 -23   1  -1    3.90    1.40
 -25  -1  -1   48.10    3.40
  25  -1   1   43.30    3.80
  25  -1   1   40.80    3.00
  25  -1   1   42.10    3.10
  25  -1   1   50.39    3.30
 -25  -1  -1   45.10    3.40
 -25  -1  -1   37.50    4.00
 -25   1  -1   44.50    3.70
  25   1   1   42.20    3.10
  25   1   1   40.50    1.90
  25   1   1   42.40    3.00
 -25   1  -1   40.10    3.20
 -25   1  -1   42.80    3.50
  25   1   1   38.20    3.40
 -25   1  -1   41.80    3.70
  27  -1   1  530.25   21.20
  27  -1   1  526.35   21.10
  27  -1   1  509.55   20.90
 -27  -1  -1  535.95   22.40
 -27  -1  -1  540.05   21.30
 -27   1  -1  535.45   22.00
  27   1   1  530.95   21.10
  27   1   1  542.65   21.00
 -27   1  -1  552.94   22.00
 -27   1  -1  530.25   22.20
  27   1   1  539.45   22.30
 -27   1  -1  552.54   21.10
 -29  -1  -1   44.60    3.50
 -29  -1  -1   39.90    3.60
  29  -1   1   47.70    4.30
  29  -1   1   42.80    3.50
  29  -1   1   42.80    3.20
  29  -1   1   48.20    3.50
 -29   1  -1   44.10    4.10
  29   1   1   46.90    4.00
  29   1   1   38.70    3.20
  29   1   1   43.10    3.40
 -29   1  -1   47.20    3.30
 -29   1  -1   46.00    4.00
  31  -1   1    0.40    1.00
 -31  -1  -1    3.00    1.50
  31  -1   1    0.00    1.20
  31  -1   1    0.30    1.20
 -31  -1  -1    2.00    1.10
  31  -1   1    1.20    1.10
 -31   1  -1    1.40    1.30
  31   1   1    0.20    1.20
  31   1   1    0.30    1.10
 -31   1  -1    0.40    1.00
 -31   1  -1    2.50    1.50
  31   1   1    2.20    1.30
  33  -1   1    3.80    1.30
 -33  -1  -1    1.30    1.60
  33  -1   1    1.90    1.60
 -33  -1  -1    1.70    1.30
  33  -1   1    1.00    1.30
  33   1   1    2.00    1.40
 -33   1  -1    2.70    1.60
  33   1   1    3.20    1.40
  33   1   1    1.70    1.60
 -33   1  -1    2.90    1.70
  35  -1   1   27.00    3.20
  35  -1   1   24.30    3.80
 -35   1  -1   32.20    3.60
  35   1   1   23.50    3.90
 -35   1  -1   26.60    3.90
  35   1   1   25.20    3.00
  36  -2  -1    1.70    1.80
  36   2  -1    4.90    1.80
 -36   2   1    4.80    1.80
 -36   2   1    2.70    2.10
  36   2  -1    4.70    1.70
  34  -2  -1   15.50    3.10
 -34   2   1   10.80    2.50
 -34   2   1   14.00    2.30
  34   2  -1   13.60    2.30
  34   2  -1   12.00    2.00
  34   2  -1   13.80    2.50
 -34   2   1   10.20    2.30
 -32  -2   1   28.40    2.90
  32  -2  -1   29.60    3.10
  32  -2  -1   25.30    3.00
  32  -2  -1   26.90    3.80
  32   2  -1   27.10    2.70
  32   2  -1   28.50    2.90
  32   2  -1   31.50    3.20
 -32   2   1   29.50    3.30
 -32   2   1   29.10    3.00
 -32   2   1   30.50    3.50
 -30  -2   1   73.89    3.60
  30  -2  -1   68.49    4.40
 -30  -2   1   69.09    4.50
  30  -2  -1   75.49    4.80
  30  -2  -1   70.79    5.50
  30  -2  -1   63.39    4.80
  30   2  -1   74.29    4.90
  30   2  -1   79.89    4.40
  30   2  -1   72.49    4.60
 -30   2   1   65.79    4.40
 -30   2   1   80.39    4.90
 -30   2   1   73.49    5.20
 -30   2   1   78.49    5.40
 -28  -2   1    1.60    0.70
 -28  -2   1    1.60    1.00
  28  -2  -1    1.10    1.00
  28  -2  -1    0.60    0.90
  28  -2  -1    2.00    1.60
  28  -2  -1    1.20    1.20
 -28   2   1    2.60    1.20
  28   2  -1    0.10    0.80
  28   2  -1    1.20    1.10
 -28   2   1    1.50    1.10
 -28   2   1    2.40    1.40
  28   2  -1    0.60    1.00
 -28   2   1    2.40    1.60
  28   2  -1    6.00    1.80
  26  -2  -1   57.19    4.30
  26  -2  -1   55.99    3.80
 -26  -2   1   63.19    3.40
 -26  -2   1   56.09    4.70
  26  -2  -1   62.89    3.80
 -26  -2   1   64.69    3.80
  26  -2  -1   55.49    4.50
  26   2  -1   52.89    3.80
 -26   2   1   73.79    4.50
  26   2  -1   62.99    4.10
  26   2  -1   68.09    4.60
  26   2  -1   71.09    5.30
 -26   2   1   63.19    3.80
 -26   2   1   62.19    4.50
  26   2  -1   66.49    4.10
 -26   2   1   64.49    4.60
  24  -2  -1   64.89    4.70
  24  -2  -1   61.59    4.30
 -24  -2   1   71.99    3.90
  24  -2  -1   70.49    4.20
 -24  -2   1   68.29    4.50
 -24  -2   1   73.29    3.70
  24  -2  -1   65.49    4.50
  24   2  -1   69.19    3.80
 -24   2   1   70.69    3.90
  24   2  -1   69.39    4.10
  24   2  -1   72.69    4.60
 -24   2   1   64.99    4.60
  24   2  -1   67.39    4.20
 -24   2   1   71.99    4.50
 -24   2   1   76.39    4.90
  22  -2  -1   16.70    2.50
  22  -2  -1   16.60    3.00
 -22  -2   1   13.00    2.20
 -22  -2   1   16.40    1.60
  22  -2  -1   19.50    1.80
 -22  -2   1   14.20    2.10
  22  -2  -1   19.00    2.20
  22  -2  -1   18.50    2.50
  22  -2  -1   17.70    2.50
 -22  -2   1   15.20    1.60
 -22   2   1   15.00    2.20
  22   2  -1   19.90    2.00
 -22   2   1   17.20    2.30
  22   2  -1   13.30    1.50
  22   2  -1   15.40    1.80
 -22   2   1   18.90    1.70
  22   2  -1   17.00    2.30
 -22   2   1   15.00    2.30
  22   2  -1   18.60    1.90
 -22   2   1   16.30    1.80
  20  -2  -1  143.09    7.90
 -20  -2   1  165.88    6.50
  20  -2  -1  143.59    7.50
 -20  -2   1  157.68    6.60
 -20  -2   1  146.79    6.50
  20  -2  -1  140.49    6.60
 -20  -2   1  146.19    7.30
  20  -2  -1  162.28    7.20
  20  -2  -1  158.68    7.60
  20   2  -1  158.98    7.30
 -20   2   1  157.28    7.70
  20   2  -1  152.58    6.80
 -20   2   1  146.19    7.10
  20   2  -1  132.49    6.90
 -20   2   1  159.18    6.60
  20   2  -1  145.19    6.50
  20   2  -1  162.88    7.00
 -20   2   1  145.69    8.10
 -20   2   1  155.18    7.50
 -18  -2   1   87.89    4.80
 -18  -2   1   86.19    4.10
 -18  -2   1   93.49    4.10
  18  -2  -1   75.89    4.80
 -18  -2   1   94.69    4.10
  18  -2  -1   85.29    5.20
  18  -2  -1   86.49    5.00
  18  -2  -1   85.79    5.00
  18  -2  -1   83.79    4.50
 -18   2   1   88.49    4.60
  18   2  -1   90.59    4.70
 -18   2   1   83.09    4.80
  18   2  -1   81.59    4.20
 -18   2   1   86.69    4.00
  18   2  -1   81.39    4.00
 -18   2   1   89.69    4.90
  18   2  -1   91.29    4.40
 -16  -2   1 1089.19   39.40
  16  -2  -1 1116.69   40.70
 -16  -2   1 1082.49   39.50
  16  -2  -1 1123.69   40.10
  16  -2  -1 1146.79   40.70
 -16  -2   1 1057.99   40.30
 -16  -2   1 1116.79   39.40
  16  -2  -1 1117.19   41.10
 -16   2   1 1140.49   40.50
  16   2  -1 1043.60   40.00
  16   2  -1 1036.90   40.10
  16   2  -1 1146.09   39.80
 -16   2   1 1091.19   40.60
 -16   2   1 1098.39   40.60
 -16   2   1 1063.29   40.10
 -16   2   1 1096.79   39.40
  16   2  -1  995.00   39.50
  16   2  -1 1031.20   39.40
  14  -2  -1 1292.07   50.69
  14  -2  -1 1390.26   50.89
 -14  -2   1 1381.86   50.69
  14  -2  -1 1464.25   51.29
 -14  -2   1 1442.36   49.70
 -14  -2   1 1325.87   49.80
 -14  -2   1 1444.76   49.80
  14  -2  -1 1310.47   50.29
  14  -2  -1 1393.56   50.89
  14   2  -1 1520.45   50.89
  14   2  -1 1456.45   50.29
 -14   2   1 1378.66   50.89
  14   2  -1 1433.86   49.80
 -14   2   1 1344.67   50.79
  14   2  -1 1261.57   50.39
 -14   2   1 1424.16   49.70
  14   2  -1 1270.27   49.80
 -14   2   1 1349.86   50.59
 -14   2   1 1415.26   50.49
  12  -2  -1 2860.61  103.79
  12  -2  -1 3086.69  104.09
  12  -2  -1 2988.10  103.79
  12  -2  -1 2793.02  103.59
 -12  -2   1 2988.80  102.59
 -12  -2   1 2938.21  103.49
 -12   2   1 2791.32  103.59
  12   2  -1 3003.60  102.99
 -12   2   1 2841.12  103.39
  12   2  -1 2729.83  103.39
 -12   2   1 2652.43  103.59
 -12   2   1 2922.81  103.39
 -10  -2   1   15.40    1.00
  10  -2  -1   14.20    1.60
 -10  -2   1   14.70    1.10
  10  -2  -1   14.30    1.50
  10  -2  -1   15.60    1.40
  10  -2  -1   14.80    1.50
 -10  -2   1   16.20    1.00
 -10  -2   1   15.30    1.50
  10  -2  -1   14.50    1.50
 -10  -2   1   15.90    1.00
 -10   2   1   14.20    1.50
  10   2  -1   16.20    1.10
  10   2  -1   15.20    1.10
  10   2  -1   13.10    1.40
 -10   2   1   15.20    1.10
 -10   2   1   12.80    1.50
  10   2  -1   12.40    1.00
 -10   2   1   14.90    1.40
 -10   2   1   17.20    1.50
  10   2  -1   14.50    1.10
  -8  -2   1  327.47   11.90
   8  -2  -1  312.27   12.90
   8  -2  -1  337.67   12.90
  -8  -2   1  333.07   11.70
  -8  -2   1  344.97   11.80
  -8  -2   1  328.97   12.10
  -8  -2   1  332.37   12.60
   8  -2  -1  318.97   12.50
  -8   2   1  301.27   12.70
   8   2  -1  304.87   12.50
  -8   2   1  323.37   12.60
  -8   2   1  303.37   12.60
   8   2  -1  332.87   11.80
   8   2  -1  316.07   11.90
  -8   2   1  306.87   12.50
   8   2  -1  297.67   11.90
   8   2  -1  330.27   12.00
   8   2  -1  321.17   11.80
   6  -2  -1  427.06   15.50
  -6  -2   1  413.56   14.60
  -6  -2   1  403.96   14.80
  -6  -2   1  412.46   15.30
   6  -2  -1  431.06   15.60
   6  -2  -1  390.96   15.30
   6  -2  -1  417.86   15.40
  -6  -2   1  419.56   14.70
   6  -2  -1  400.36   15.20
   6  -2  -1  377.96   15.20
  -6  -2   1  412.46   14.70
  -6   2   1  367.06   15.30
   6   2  -1  411.86   14.40
  -6   2   1  406.46   15.30
   6   2  -1  418.76   14.90
   6   2  -1  401.56   14.80
   6   2  -1  359.96   15.20
   6   2  -1  363.56   14.80
  -6   2   1  389.86   15.20
   6   2  -1  401.56   14.70
  -4  -2   1 2321.07  129.89
  -4   2   1 2615.94  159.78
   4   2  -1 2289.77  130.49
   2   2  -1 4204.58  203.98
  -2   2   1 4244.58  216.28
   0  -2  -1 5558.14  257.47
   0  -2   1 5513.85  258.97
   0   2   1 4954.30  250.97
   0   2  -1 5651.43  265.17
   2  -2   1  162.18    6.80
  -2  -2  -1  156.98    6.40
   2  -2   1  159.18    6.50
  -2  -2  -1  162.58    6.50
   2  -2   1  168.08    6.70
  -2  -2  -1  164.18    6.70
  -2  -2  -1  161.48    6.50
   2  -2   1  165.18    6.50
   2  -2   1  175.88    6.60
  -2  -2  -1  158.98    6.30
  -2  -2  -1  163.68    5.90
  -2  -2  -1  156.28    6.40
   2   2   1  155.28    6.40
  -2   2  -1  165.48    6.60
  -2   2  -1  148.99    6.60
   2   2   1  151.38    6.30
   2   2   1  156.18    6.60
   2   2   1  159.38    6.40
  -2   2  -1  156.18    6.50
   2   2   1  168.28    6.50
   4  -2   1 4366.46  246.08
   4   2   1 4750.02  227.38
  -4   2  -1 4889.71  250.27
   6  -2   1  628.44   22.20
  -6  -2  -1  578.84   21.40
  -6  -2  -1  606.84   21.30
   6  -2   1  612.54   22.30
   6  -2   1  594.24   21.80
  -6  -2  -1  591.54   21.20
   6  -2   1  614.64   22.10
  -6  -2  -1  618.34   21.50
  -6  -2  -1  551.54   22.50
   6   2   1  547.15   21.90
   6   2   1  599.74   21.60
   6   2   1  622.44   21.60
  -6   2  -1  582.44   22.00
  -6   2  -1  556.04   22.20
   6   2   1  609.64   21.20
   6   2   1  553.94   21.50
  -6   2  -1  558.24   22.10
  -6   2  -1  547.35   22.10
  -8   2  -1 3210.78  115.19
  10  -2   1 2708.33   92.29
  10  -2   1 2523.85   92.19
 -10  -2  -1 2650.93   91.49
  10  -2   1 2654.03   91.79
 -10  -2  -1 2615.44   91.39
  10  -2   1 2498.25   91.99
  10  -2   1 2698.13   92.39
 -10  -2  -1 2527.85   91.39
 -10  -2  -1 2589.44   92.09
 -10   2  -1 2649.33   91.89
 -10   2  -1 2381.66   92.19
 -10   2  -1 2437.56   92.19
  10   2   1 2676.43   91.39
 -10   2  -1 2509.85   91.89
  10   2   1 2378.16   91.79
  10   2   1 2645.74   91.39
 -10   2  -1 2327.87   92.29
 -12  -2  -1 3667.23  129.39
 -12  -2  -1 3675.73  128.69
  12  -2   1 3754.22  129.49
 -12  -2  -1 3660.83  128.89
  12  -2   1 3727.83  129.79
  12  -2   1 3556.04  129.39
  12  -2   1 3795.62  129.59
 -12   2  -1 3614.84  129.29
 -12   2  -1 3328.47  129.69
  12   2   1 3318.17  128.99
 -12   2  -1 3598.04  129.59
 -12   2  -1 3429.76  129.49
 -12   2  -1 3708.93  129.19
  12   2   1 3675.13  128.79
 -14  -2  -1    1.80    0.70
  14  -2   1    2.20    1.00
  14  -2   1    3.20    1.00
 -14  -2  -1    4.00    0.80
 -14  -2  -1    2.10    0.80
  14  -2   1    1.50    0.80
  14  -2   1    1.40    0.80
 -14  -2  -1    1.00    0.70
  14  -2   1    2.50    0.80
  14  -2   1    0.40    0.80
 -14  -2  -1    2.90    1.00
  14   2   1    3.50    0.80
 -14   2  -1    1.10    0.80
 -14   2  -1    1.50    1.00
  14   2   1    2.40    0.80
 -14   2  -1    2.10    1.00
 -14   2  -1    1.70    0.70
  14   2   1    2.30    0.80
 -14   2  -1    4.50    1.30
  14   2   1    1.30    0.70
 -14   2  -1    2.70    0.70
  14   2   1    1.30    0.60
  16  -2   1 3292.67  114.89
 -16  -2  -1 3302.37  114.69
  16  -2   1 3029.30  115.39
 -16  -2  -1 3200.98  114.99
 -16  -2  -1 3221.58  114.49
  16  -2   1 3427.86  115.69
 -16  -2  -1 3242.78  115.39
  16  -2   1 3298.77  115.99
  16  -2   1 3278.57  115.39
 -16  -2  -1 3234.58  114.39
  16  -2   1 2997.40  114.49
 -16   2  -1 3178.68  115.29
  16   2   1 3327.87  114.89
 -16   2  -1 3218.48  115.49
 -16   2  -1 3231.28  114.99
  16   2   1 2976.70  114.89
  16   2   1 3161.68  114.39
  16   2   1 3037.80  114.49
 -16   2  -1 3209.68  114.29
  16   2   1 3433.16  114.79
 -16   2  -1 3015.10  115.49
 -16   2  -1 3100.79  115.99
  18  -2   1 1378.46   50.59
  18  -2   1 1372.06   50.89
  18  -2   1 1301.57   50.39
 -18  -2  -1 1344.37   49.50
 -18  -2  -1 1305.27   49.30
  18  -2   1 1406.26   50.29
 -18  -2  -1 1371.16   50.09
  18  -2   1 1399.56   49.80
  18  -2   1 1268.87   49.40
 -18  -2  -1 1390.86   49.30
 -18  -2  -1 1363.16   50.29
 -18   2  -1 1360.96   49.30
 -18   2  -1 1385.16   50.29
  18   2   1 1353.26   49.50
  18   2   1 1427.86   49.70
  18   2   1 1388.26   49.90
 -18   2  -1 1327.67   50.49
  18   2   1 1351.26   49.30
 -18   2  -1 1375.16   50.59
  18   2   1 1238.18   49.70
 -18   2  -1 1345.77   50.29
  20  -2   1  183.78    9.30
  20  -2   1  192.98    9.40
  20  -2   1  200.48    8.80
 -20  -2  -1  191.28    8.40
  20  -2   1  210.48   10.00
  20  -2   1  180.28    8.50
  20  -2   1  187.98    9.10
 -20  -2  -1  200.58    8.60
 -20  -2  -1  204.38    8.60
 -20  -2  -1  200.68    9.30
 -20   2  -1  201.68    9.60
 -20   2  -1  199.78    9.30
  20   2   1  192.18    8.80
  20   2   1  198.98    9.00
  20   2   1  195.48    8.40
 -20   2  -1  193.18    8.80
 -20   2  -1  202.58    8.40
  20   2   1  189.08    8.70
 -20   2  -1  206.38    9.40
  20   2   1  202.38    8.80
  22  -2   1  139.39    7.50
  22  -2   1  124.59    6.40
  22  -2   1  130.69    6.90
 -22  -2  -1  134.49    6.40
 -22  -2  -1  132.39    6.40
 -22  -2  -1  129.59    7.10
  22  -2   1  134.89    6.60
  22   2   1  137.89    6.70
  22   2   1  126.39    6.60
  22   2   1  135.29    6.30
  22   2   1  138.89    7.00
 -22   2  -1  139.79    6.40
 -22   2  -1  138.89    7.20
  22   2   1  131.59    6.70
 -22   2  -1  135.29    7.40
 -22   2  -1  132.49    7.00
 -24  -2  -1   95.49    5.20
  24  -2   1   94.49    5.90
 -24  -2  -1  101.59    5.20
  24  -2   1   93.29    5.20
  24  -2   1   98.49    6.20
  24  -2   1   92.69    5.50
 -24   2  -1  103.79    6.10
  24   2   1  100.99    5.50
 -24   2  -1   87.19    5.90
  24   2   1   99.29    5.10
  24   2   1   87.09    5.20
 -24   2  -1   98.99    5.10
 -24   2  -1  100.39    5.80
  24   2   1   95.69    5.70
  26  -2   1   -1.60    1.00
  26  -2   1   -0.30    1.00
  26  -2   1    1.00    1.00
 -26  -2  -1    1.50    1.10
  26  -2   1    1.70    1.10
 -26   2  -1    0.50    1.20
  26   2   1    1.70    1.00
 -26   2  -1    1.60    1.30
 -26   2  -1    1.30    1.20
 -26   2  -1    1.10    1.00
  26   2   1    1.20    1.20
  28  -2   1   66.99    5.20
  28  -2   1   58.59    4.20
 -28  -2  -1   64.79    4.30
  28  -2   1   62.39    4.40
  28  -2   1   56.89    4.20
  28   2   1   58.39    4.20
 -28   2  -1   74.99    5.20
  28   2   1   65.69    4.60
 -28   2  -1   60.69    5.00
  28   2   1   72.69    4.30
 -28   2  -1   69.19    4.70
 -30  -2  -1  196.88   10.90
 -30  -2  -1  192.38    9.30
  30  -2   1  198.58   10.60
  30  -2   1  186.58    9.20
  30  -2   1  171.58    9.10
  30   2   1  183.78    9.60
 -30   2  -1  201.18   10.20
 -30   2  -1  192.48    9.40
  30   2   1  201.78    9.10
 -30   2  -1  195.38   10.20
  32  -2   1   16.00    3.00
 -32  -2  -1   12.40    2.30
  32   2   1   14.00    2.50
  32   2   1   13.40    2.20
 -32   2  -1   10.20    2.30
 -32   2  -1   15.10    2.50
  32   2   1   12.30    2.00
 -32   2  -1    6.40    2.10
  34  -2   1   27.70    4.10
 -34   2  -1   25.40    3.50
 -34   2  -1   29.30    4.00
  34   2   1   26.80    3.10
 -34   2  -1   28.10    3.20
  34   2   1   30.80    3.60
  36  -2   1    4.30    2.10
 -36  -2  -1    0.50    1.50
  36   2   1    2.20    1.70
 -36   2  -1    3.10    2.00
 -36   2  -1    2.10    2.00
  36   2   1    4.30    1.70
  37  -3  -1  252.57   13.60
  37   3  -1  262.37   12.40
 -37   3   1  258.97   13.30
  37   3  -1  236.68   11.70
 -37   3   1  244.88   12.40
  35  -3  -1  109.29    7.80
 -35   3   1  105.59    7.50
  35   3  -1  103.99    6.50
 -35   3   1  120.69    7.70
  35   3  -1  108.09    6.60
 -35   3   1  112.99    7.20
 -33  -3   1    1.00    0.90
  33  -3  -1    3.30    1.90
 -33   3   1    0.10    1.60
  33   3  -1    1.30    1.20
  33   3  -1    1.60    1.30
  33   3  -1    2.90    1.30
 -33   3   1    4.00    2.10
 -33   3   1    1.10    1.40
 -31  -3   1  141.09    6.90
  31  -3  -1  136.39    8.50
 -31   3   1  134.99    8.10
 -31   3   1  132.39    6.90
 -31   3   1  141.29    8.00
  31   3  -1  142.49    7.60
  31   3  -1  131.19    7.20
 -31   3   1  133.39    7.60
  31   3  -1  132.39    6.90
  29  -3  -1  139.39    8.40
 -29  -3   1  147.29    7.10
  29  -3  -1  150.28    8.70
 -29   3   1  143.69    7.00
 -29   3   1  146.19    8.00
  29   3  -1  152.88    7.70
  29   3  -1  149.39    7.50
  29   3  -1  143.69    7.10
 -29   3   1  144.79    8.30
 -29   3   1  145.99    8.40
  29   3  -1  137.79    7.60
  27  -3  -1  683.73   27.00
 -27  -3   1  663.83   24.90
  27  -3  -1  651.43   25.60
 -27   3   1  630.34   26.40
  27   3  -1  662.43   25.80
 -27   3   1  680.13   25.70
 -27   3   1  664.23   26.60
  27   3  -1  642.94   26.60
 -27   3   1  657.43   26.20
  27   3  -1  655.63   25.40
  27   3  -1  573.54   27.20
  25  -3  -1   32.90    3.00
 -25  -3   1   33.10    2.50
  25  -3  -1   35.50    3.60
 -25  -3   1   35.20    1.90
  25  -3  -1   27.50    3.20
 -25  -3   1   33.90    1.80
  25   3  -1   35.30    3.10
 -25   3   1   36.10    3.60
 -25   3   1   29.10    2.40
 -25   3   1   32.40    3.40
 -25   3   1   32.90    3.30
  25   3  -1   30.60    2.70
  25   3  -1   39.40    3.10
  25   3  -1   30.90    2.50
  25   3  -1   36.40    2.90
 -23  -3   1  161.18    8.20
 -23  -3   1  164.58    7.10
  23  -3  -1  160.18    7.80
 -23  -3   1  159.98    6.50
  23  -3  -1  159.98    8.40
 -23  -3   1  155.18    6.40
  23  -3  -1  158.68    8.50
  23   3  -1  160.58    7.60
  23   3  -1  145.59    7.70
  23   3  -1  172.38    8.00
 -23   3   1  156.18    8.30
 -23   3   1  176.48    8.60
 -23   3   1  161.18    7.10
  23   3  -1  158.78    7.30
  23   3  -1  160.18    7.20
 -23   3   1  165.18    8.50
  21  -3  -1  235.48   12.40
  21  -3  -1  266.57   12.60
 -21  -3   1  257.27    9.70
  21  -3  -1  245.38   10.90
 -21  -3   1  256.37   10.10
 -21  -3   1  252.57    9.60
  21  -3  -1  229.88   11.40
 -21  -3   1  265.67   11.50
  21   3  -1  234.28   10.20
 -21   3   1  236.88   11.40
 -21   3   1  241.48   11.50
 -21   3   1  233.38   10.90
  21   3  -1  268.87   10.40
 -21   3   1  253.77   11.50
  21   3  -1  257.97   10.60
  21   3  -1  235.78   11.00
 -21   3   1  257.97   10.10
  21   3  -1  251.77   10.40
 -19  -3   1 1215.28   46.40
  19  -3  -1 1273.87   47.00
  19  -3  -1 1297.47   47.90
  19  -3  -1 1233.78   48.10
 -19  -3   1 1279.57   45.80
  19  -3  -1 1235.88   47.70
 -19  -3   1 1280.47   46.10
  19  -3  -1 1281.27   47.80
 -19  -3   1 1302.97   45.80
  19   3  -1 1151.88   47.00
 -19   3   1 1295.17   46.10
  19   3  -1 1334.97   46.40
 -19   3   1 1273.67   47.80
  19   3  -1 1287.77   46.60
 -19   3   1 1284.37   47.20
  19   3  -1 1249.88   46.30
  19   3  -1 1350.16   46.50
 -19   3   1 1277.27   47.70
 -19   3   1 1240.38   47.70
 -17  -3   1   54.29    2.90
  17  -3  -1   54.59    3.90
  17  -3  -1   56.39    4.00
 -17  -3   1   56.39    2.80
 -17  -3   1   51.59    3.80
  17  -3  -1   51.79    4.30
 -17  -3   1   57.79    2.70
  17  -3  -1   57.79    3.60
 -17   3   1   59.49    3.90
 -17   3   1   53.19    2.80
  17   3  -1   55.09    3.00
  17   3  -1   57.19    3.20
  17   3  -1   52.99    3.70
  17   3  -1   54.79    3.10
 -17   3   1   57.59    3.70
 -17   3   1   53.99    3.90
 -17   3   1   52.69    3.90
  17   3  -1   62.49    3.20
  15  -3  -1  170.78    8.30
 -15  -3   1  173.28    6.70
 -15  -3   1  174.38    7.20
  15  -3  -1  161.48    8.10
 -15  -3   1  161.18    7.90
 -15  -3   1  167.78    6.70
 -15  -3   1  190.88    6.90
  15  -3  -1  158.88    8.30
  15  -3  -1  182.58    7.80
  15  -3  -1  174.58    8.20
  15   3  -1  162.78    6.90
  15   3  -1  171.28    7.00
  15   3  -1  166.88    7.10
 -15   3   1  146.19    8.70
 -15   3   1  173.08    6.90
 -15   3   1  171.68    8.00
  15   3  -1  174.38    7.10
 -15   3   1  150.98    7.90
  15   3  -1  153.48    7.70
 -15   3   1  163.78    7.80
  13  -3  -1   16.90    1.70
 -13  -3   1   15.60    1.20
  13  -3  -1   18.40    2.00
  13  -3  -1   15.60    1.90
 -13  -3   1   17.30    1.90
  13  -3  -1   15.20    1.90
  13  -3  -1   16.90    2.00
 -13  -3   1   17.90    1.50
 -13  -3   1   16.90    1.20
 -13  -3   1   15.50    1.20
  13   3  -1   14.80    1.20
 -13   3   1   17.70    1.90
  13   3  -1   17.10    1.80
 -13   3   1   14.90    1.80
  13   3  -1   16.70    1.40
 -13   3   1   15.60    1.40
 -13   3   1   15.70    2.00
  13   3  -1   15.80    1.40
 -13   3   1   16.00    1.90
  11  -3  -1 2587.94  101.19
 -11  -3   1 2698.13  101.39
  11  -3  -1 2872.01  101.89
 -11  -3   1 2747.12  100.59
  11  -3  -1 2920.01  101.69
 -11  -3   1 2868.11   99.89
  11  -3  -1 2893.01  101.29
  11  -3  -1 2831.92  101.69
  11  -3  -1 2851.51  101.59
 -11  -3   1 2903.31  100.39
 -11  -3   1 2955.50  100.29
 -11   3   1 2751.22  101.79
  11   3  -1 2667.83  101.39
  11   3  -1 2760.72  100.49
 -11   3   1 2606.74  101.69
  11   3  -1 2973.50  100.09
 -11   3   1 2655.83  101.59
 -11   3   1 2826.82  101.39
 -11   3   1 3024.10  101.49
  11   3  -1 2844.52  100.09
  11   3  -1 2892.51  100.59
  -9  -3   1  955.20   32.70
   9  -3  -1  947.61   34.00
   9  -3  -1  891.21   33.80
  -9  -3   1  886.61   33.00
   9  -3  -1  948.71   33.90
  -9  -3   1  935.81   32.60
   9  -3  -1  914.41   33.60
   9  -3  -1  823.62   33.50
  -9  -3   1  940.21   32.80
  -9  -3   1  912.21   32.80
  -9  -3   1  894.91   33.70
   9  -3  -1  942.01   34.10
  -9   3   1  884.11   33.70
   9   3  -1  854.51   33.70
   9   3  -1  959.20   33.00
  -9   3   1  912.51   33.70
  -9   3   1  789.72   33.80
   9   3  -1  835.32   32.90
   9   3  -1  965.20   33.10
   9   3  -1  902.91   32.80
   7  -3  -1  212.28    8.70
   7  -3  -1  195.28    8.60
  -7  -3   1  213.08    8.00
  -7  -3   1  203.68    8.00
  -7  -3   1  201.38    8.70
  -7  -3   1  212.48    8.20
  -7  -3   1  206.68    8.00
   7  -3  -1  199.18    8.50
   7  -3  -1  203.48    8.90
   7  -3  -1  200.58    8.70
  -7  -3   1  205.88    7.80
   7   3  -1  219.38    8.20
  -7   3   1  192.78    8.90
  -7   3   1  206.18    8.70
   7   3  -1  193.48    8.10
   7   3  -1  187.68    8.10
   7   3  -1  191.08    8.70
   7   3  -1  215.48    8.20
  -7   3   1  182.38    8.50
  -5  -3   1  717.53   25.10
   5  -3  -1  629.24   25.50
   5  -3  -1  744.13   25.50
  -5  -3   1  682.13   25.20
   5  -3  -1  661.43   25.50
   5  -3  -1  689.23   25.50
  -5  -3   1  700.93   25.10
  -5  -3   1  692.83   25.20
   5  -3  -1  712.53   25.70
   5  -3  -1  714.13   25.80
  -5  -3   1  695.63   25.70
   5  -3  -1  715.83   26.00
  -5  -3   1  693.83   24.90
   5   3  -1  650.73   25.70
  -5   3   1  689.93   25.70
  -5   3   1  616.44   25.80
  -5   3   1  608.44   25.60
  -5   3   1  700.73   25.70
   5   3  -1  688.63   25.20
   5   3  -1  729.53   25.20
   5   3  -1  694.23   25.40
   5   3  -1  671.53   25.20
  -5   3   1  710.03   25.50
  -5   3   1  630.64   25.50
   5   3  -1  635.34   25.10
   3  -3  -1   28.40    1.80
   3  -3  -1   25.40    1.90
  -3  -3   1   27.00    1.80
   3  -3  -1   25.70    1.90
  -3  -3   1   27.20    1.80
  -3  -3   1   28.60    1.20
   3  -3  -1   28.90    2.20
  -3  -3   1   25.60    1.70
  -3  -3   1   27.10    1.80
   3  -3  -1   29.10    2.10
   3  -3  -1   27.00    1.90
  -3  -3   1   24.70    1.80
   3   3  -1   27.80    1.80
  -3   3   1   25.40    1.90
  -3   3   1   22.30    1.80
   3   3  -1   23.90    1.90
   3   3  -1   25.30    1.80
   3   3  -1   27.20    2.00
  -3   3   1   23.10    1.90
   3   3  -1   27.00    1.90
  -3   3   1   24.90    2.00
  -1  -3   1   30.00    2.00
   1  -3  -1   28.90    2.10
  -1  -3   1   30.70    1.90
   1  -3  -1   27.10    1.90
  -1  -3   1   28.40    1.90
  -1  -3   1   27.60    1.50
  -1  -3   1   28.80    1.90
  -1  -3   1   28.30    1.80
   1  -3  -1   25.40    1.90
   1  -3  -1   29.90    2.10
   1  -3  -1   30.70    2.00
   1   3  -1   28.80    1.90
  -1   3   1   26.90    2.00
  -1   3   1   27.60    2.20
  -1   3   1   26.50    2.00
   1   3  -1   26.90    1.90
   1   3  -1   24.70    1.90
   1   3  -1   24.80    2.00
  -1   3   1   27.60    2.00
  -1   3   1   29.60    2.00
   1   3  -1   29.30    1.90
   1   3  -1   26.10    2.00
  -1   3   1   27.90    2.00
   1  -3   1   18.40    1.50
   1  -3   1   15.70    1.50
  -1  -3  -1   17.90    1.50
  -1  -3  -1   17.40    1.40
   1  -3   1   15.50    1.50
   1  -3   1   16.30    1.30
   1  -3   1   15.10    1.60
  -1  -3  -1   19.10    1.50
   1  -3   1   16.00    1.40
  -1  -3  -1   16.40    1.50
  -1  -3  -1   14.20    1.30
  -1  -3  -1   16.20    1.50
   1   3   1   14.90    1.40
  -1   3  -1   19.30    1.60
   1   3   1   17.20    1.50
  -1   3  -1   14.80    1.60
  -1   3  -1   17.10    1.60
   1   3   1   18.10    1.50
  -1   3  -1   15.90    1.40
   1   3   1   16.10    1.50
   3  -3   1 2312.57   84.89
  -3  -3  -1 2258.37   84.89
  -3  -3  -1 2503.05   84.89
   3  -3   1 2406.06   85.19
  -3  -3  -1 2484.85   84.99
   3  -3   1 2275.77   84.99
  -3  -3  -1 2459.25   84.79
   3  -3   1 2502.15   84.99
  -3  -3  -1 2403.36   84.69
  -3  -3  -1 2330.17   85.19
   3  -3   1 2501.55   85.29
   3  -3   1 2465.25   85.49
  -3   3  -1 2274.17   85.29
   3   3   1 2442.16   84.89
  -3   3  -1 2241.88   84.99
  -3   3  -1 2489.85   85.19
   3   3   1 2192.48   84.79
   3   3   1 2343.47   84.79
  -3   3  -1 2378.36   84.99
  -3   3  -1 2259.17   85.49
   3   3   1 2209.68   85.09
  -5  -3  -1   50.59    3.10
   5  -3   1   48.20    3.00
  -5  -3  -1   49.00    2.00
   5  -3   1   47.50    2.90
   5  -3   1   48.50    2.80
  -5  -3  -1   53.49    2.70
  -5  -3  -1   49.40    2.60
  -5  -3  -1   49.60    2.70
  -5  -3  -1   46.90    2.50
  -5  -3  -1   48.20    2.70
   5   3   1   43.90    2.40
  -5   3  -1   44.50    2.90
   5   3   1   50.89    3.00
  -5   3  -1   52.99    3.00
   5   3   1   42.70    2.60
  -5   3  -1   45.50    3.00
   5   3   1   46.30    3.00
  -5   3  -1   43.50    2.90
   5   3   1   49.60    2.70
  -5   3  -1   44.80    3.10
  -7  -3  -1 2322.97   80.19
  -7  -3  -1 2287.47   79.99
   7  -3   1 2359.66   81.09
  -7  -3  -1 2298.67   80.79
   7  -3   1 2044.90   80.39
  -7  -3  -1 2197.18   80.19
   7  -3   1 2262.97   80.39
  -7  -3  -1 2356.76   79.79
   7  -3   1 2163.48   80.69
  -7  -3  -1 2227.28   79.79
   7  -3   1 2340.57   80.79
   7  -3   1 2380.26   80.79
  -7  -3  -1 2310.97   79.39
  -7   3  -1 2075.39   80.79
   7   3   1 2111.59   80.09
  -7   3  -1 2144.99   80.69
   7   3   1 2013.60   80.49
  -7   3  -1 2079.49   80.99
  -7   3  -1 2118.09   80.59
   7   3   1 2363.56   80.19
  -7   3  -1 2253.87   80.59
   7   3   1 2352.16   80.19
   7   3   1 2301.17   79.69
  -9  -3  -1    1.20    0.40
   9  -3   1    0.60    0.60
  -9  -3  -1    1.00    0.50
   9  -3   1   -0.40    0.60
   9  -3   1   -0.50    0.60
   9  -3   1    2.60    1.00
  -9  -3  -1    0.40    0.60
  -9  -3  -1   -0.20    0.40
  -9  -3  -1    0.80    0.60
   9  -3   1    0.80    0.70
  -9  -3  -1    0.10    0.40
   9   3   1    0.50    0.60
  -9   3  -1    0.00    0.60
  -9   3  -1   -0.30    0.60
  -9   3  -1   -0.10    0.60
   9   3   1    1.40    0.30
   9   3   1    2.40    0.70
   9   3   1    1.20    0.60
  -9   3  -1    0.30    0.70
  -9   3  -1    1.10    0.70
   9   3   1    0.30    0.50
  -9   3  -1    0.00    0.50
 -11  -3  -1   14.10    2.00
 -11  -3  -1   20.30    1.70
  11  -3   1   17.50    2.00
  11  -3   1   16.10    2.00
 -11  -3  -1   16.80    1.30
 -11  -3  -1   20.90    1.40
 -11  -3  -1   16.90    1.40
  11  -3   1   18.30    2.00
  11  -3   1   18.10    1.80
  11  -3   1   18.30    1.90
  11   3   1   14.70    1.50
 -11   3  -1   20.80    2.20
 -11   3  -1   16.90    2.10
  11   3   1   17.40    1.50
  11   3   1   15.90    1.80
 -11   3  -1   16.00    2.10
  11   3   1   14.00    1.10
 -11   3  -1   14.70    2.10
  11   3   1   16.10    1.80
 -13  -3  -1   55.99    3.00
  13  -3   1   50.19    3.70
 -13  -3  -1   51.09    3.10
 -13  -3  -1   60.79    2.90
 -13  -3  -1   56.59    3.70
  13  -3   1   52.29    3.70
  13  -3   1   51.79    3.70
 -13  -3  -1   57.59    3.00
  13  -3   1   50.19    3.60
  13  -3   1   59.49    3.50
  13   3   1   53.99    3.10
  13   3   1   56.19    2.80
 -13   3  -1   56.39    3.70
  13   3   1   46.10    3.40
 -13   3  -1   55.19    3.00
  13   3   1   56.69    3.10
 -13   3  -1   57.69    3.50
 -13   3  -1   49.99    3.70
  13   3   1   49.70    2.90
  15  -3   1 3693.83  131.19
 -15  -3  -1 3662.83  128.99
  15  -3   1 3529.25  129.49
  15  -3   1 3580.24  130.19
 -15  -3  -1 3688.53  130.09
  15  -3   1 3637.54  130.19
 -15  -3  -1 3622.24  128.69
 -15  -3  -1 3712.13  129.09
  15  -3   1 3675.93  130.69
 -15   3  -1 3741.73  130.89
 -15   3  -1 3506.15  130.39
 -15   3  -1 3703.13  128.79
  15   3   1 3813.62  129.19
  15   3   1 3309.27  129.59
  15   3   1 3662.03  128.99
  15   3   1 3587.04  129.09
 -15   3  -1 3521.55  129.69
 -15   3  -1 3319.87  130.19
  17  -3   1   72.29    5.00
  17  -3   1   79.69    4.90
  17  -3   1   77.39    4.90
  17  -3   1   72.09    4.30
 -17  -3  -1   71.29    4.00
 -17  -3  -1   77.39    3.80
 -17  -3  -1   76.89    4.00
 -17  -3  -1   70.09    4.60
  17  -3   1   77.49    4.80
 -17   3  -1   72.79    4.40
 -17   3  -1   68.49    4.80
  17   3   1   73.09    3.90
  17   3   1   78.99    4.10
  17   3   1   68.49    3.90
 -17   3  -1   75.19    3.80
 -17   3  -1   74.59    4.70
  17   3   1   71.09    4.50
 -17   3  -1   69.59    4.80
  17   3   1   73.39    4.00
 -19  -3  -1  396.86   15.60
  19  -3   1  395.66   17.00
 -19  -3  -1  420.56   16.90
  19  -3   1  393.06   16.20
 -19  -3  -1  394.36   15.50
 -19   3  -1  403.26   16.80
 -19   3  -1  394.96   17.00
 -19   3  -1  395.26   17.10
 -19   3  -1  400.96   15.50
  19   3   1  388.96   15.70
  19   3   1  369.26   16.20
 -19   3  -1  397.56   16.30
  19   3   1  422.06   16.00
  19   3   1  405.16   15.80
 -21  -3  -1   -0.40    0.70
  21  -3   1    1.40    1.00
  21  -3   1    0.40    1.20
 -21  -3  -1    0.20    0.70
  21  -3   1   -0.10    1.00
  21   3   1    3.20    1.10
 -21   3  -1    1.20    1.30
 -21   3  -1    2.10    1.50
 -21   3  -1    0.80    0.70
  21   3   1   -0.50    0.70
  21   3   1    0.40    1.00
 -21   3  -1    1.00    1.30
  21   3   1    1.50    0.90
  21   3   1    0.80    0.80
 -23  -3  -1  911.71   34.60
  23  -3   1  893.71   35.80
  23  -3   1  967.70   36.60
  23  -3   1  897.91   35.20
 -23  -3  -1  903.31   34.50
  23   3   1  987.90   35.30
  23   3   1  896.51   34.90
 -23   3  -1  945.51   36.20
  23   3   1  884.71   35.30
 -23   3  -1  953.40   36.20
 -23   3  -1  951.00   36.50
 -23   3  -1  943.41   35.20
  23   3   1  929.91   35.10
  23   3   1  953.40   34.90
  25  -3   1  390.46   17.30
 -25  -3  -1  389.66   15.30
  25  -3   1  390.26   16.20
 -25  -3  -1  367.36   15.50
 -25   3  -1  407.86   17.00
  25   3   1  361.96   16.70
  25   3   1  375.46   16.20
 -25   3  -1  368.56   15.50
  25   3   1  390.86   15.80
 -25   3  -1  400.36   17.10
  25   3   1  388.96   16.80
 -25   3  -1  397.46   17.30
  27  -3   1  183.68    9.80
 -27  -3  -1  169.78    8.00
 -27  -3  -1  176.18    7.70
 -27   3  -1  170.18    9.10
 -27   3  -1  157.78    9.10
  27   3   1  178.68    8.30
  27   3   1  172.88    8.60
  27   3   1  155.68    8.30
 -27   3  -1  176.38    9.50
  27   3   1  162.18    8.30
 -29  -3  -1   27.60    2.80
 -29  -3  -1   26.20    2.30
  29  -3   1   29.50    4.10
  29   3   1   28.80    2.90
 -29   3  -1   26.30    3.60
 -29   3  -1   28.00    3.80
  29   3   1   28.10    3.00
  29   3   1   28.30    3.00
 -29   3  -1   32.70    3.50
 -31  -3  -1  123.89    7.00
  31  -3   1  143.09    8.80
  31   3   1  130.29    7.20
 -31   3  -1  140.99    8.40
 -31   3  -1  146.79    8.00
 -31   3  -1  134.89    8.30
  31   3   1  124.19    7.40
  31   3   1  135.29    7.40
  33  -3   1  310.27   15.30
  33   3   1  297.77   13.80
  33   3   1  290.87   13.60
 -33   3  -1  291.57   13.90
 -33   3  -1  304.37   16.30
 -33   3  -1  297.37   14.50
  35  -3   1   39.30    4.80
  35   3   1   46.50    4.30
 -35   3  -1   41.80    4.60
 -35   3  -1   41.30    5.20
 -35   3  -1   38.00    4.10
  35   3   1   37.70    3.70
  34  -4  -1  174.18   10.50
 -34   4   1  163.18    9.90
 -34   4   1  170.18    9.70
  34   4  -1  170.28    9.00
  34   4  -1  162.78    9.00
 -34   4   1  171.18    9.50
  32  -4  -1  154.78    9.60
  32   4  -1  148.09    8.30
  32   4  -1  154.28    8.00
  32   4  -1  155.78    7.80
 -32   4   1  148.49    8.70
 -32   4   1  150.88    9.20
 -32   4   1  165.78    9.20
  30  -4  -1   32.00    4.50
 -30   4   1   34.70    4.10
 -30   4   1   34.00    4.00
  30   4  -1   32.30    3.00
  30   4  -1   33.10    3.10
  30   4  -1   29.70    3.30
 -30   4   1   28.70    2.80
  30   4  -1   31.50    3.00
 -28  -4   1  223.08    9.50
  28  -4  -1  220.68   11.60
 -28   4   1  218.98   11.20
 -28   4   1  217.38   11.10
 -28   4   1  218.58    9.50
  28   4  -1  204.38   11.20
  28   4  -1  218.08   11.50
  28   4  -1  216.08    9.70
 -28   4   1  225.08   11.30
  28   4  -1  206.78    9.80
  26  -4  -1   47.50    4.50
 -26  -4   1   49.30    3.10
 -26   4   1   47.10    4.30
  26   4  -1   41.40    3.20
  26   4  -1   45.50    3.20
  26   4  -1   46.10    3.30
 -26   4   1   38.40    4.10
  26   4  -1   49.40    3.90
 -26   4   1   44.00    4.30
  24  -4  -1  182.58    9.50
  24  -4  -1  175.68    8.50
 -24  -4   1  159.58    7.40
  24   4  -1  163.28    7.80
 -24   4   1  169.68    9.20
  24   4  -1  162.78    8.60
 -24   4   1  172.98    7.50
 -24   4   1  177.28    9.20
 -24   4   1  163.28    9.10
  24   4  -1  174.58    7.60
  24   4  -1  159.18    7.60
  24   4  -1  175.18    8.00
  22  -4  -1   22.20    2.40
 -22  -4   1   20.80    1.80
  22  -4  -1   18.20    2.80
  22   4  -1   19.30    2.00
 -22   4   1   17.70    2.90
 -22   4   1   20.20    3.10
  22   4  -1   21.50    1.90
 -22   4   1   19.50    3.00
  22   4  -1   19.90    1.90
  22   4  -1   16.80    2.60
  22   4  -1   23.40    3.50
 -22   4   1   19.00    1.80
  20  -4  -1  116.59    6.30
 -20  -4   1  120.39    5.40
 -20  -4   1  117.79    4.90
 -20  -4   1  121.29    4.90
  20  -4  -1  119.49    7.00
  20  -4  -1  122.89    7.10
 -20   4   1  114.49    7.00
  20   4  -1  118.69    5.80
  20   4  -1  113.29    5.60
 -20   4   1  121.99    6.90
 -20   4   1  122.09    5.40
 -20   4   1  115.79    6.40
 -20   4   1  120.99    7.10
  20   4  -1  114.79    6.50
  20   4  -1  123.89    5.90
  18  -4  -1  529.65   21.40
 -18  -4   1  515.05   19.40
  18  -4  -1  529.25   21.60
 -18  -4   1  522.75   19.10
  18  -4  -1  505.65   21.40
  18  -4  -1  551.04   21.60
  18  -4  -1  492.65   20.80
 -18  -4   1  509.05   19.90
  18  -4  -1  539.35   20.70
 -18  -4   1  520.15   19.10
 -18  -4   1  532.15   21.20
 -18   4   1  489.85   21.30
 -18   4   1  470.25   21.10
 -18   4   1  517.55   19.50
  18   4  -1  473.15   20.80
  18   4  -1  531.55   19.70
 -18   4   1  518.75   21.10
  18   4  -1  549.65   20.10
 -18   4   1  514.25   20.80
  18   4  -1  516.25   19.30
  18   4  -1  546.15   20.00
 -16  -4   1  451.55   18.30
 -16  -4   1  484.05   17.90
 -16  -4   1  465.15   19.40
  16  -4  -1  497.05   19.80
 -16  -4   1  495.95   17.70
  16  -4  -1  489.75   19.10
  16  -4  -1  493.65   19.80
  16  -4  -1  479.55   19.70
  16  -4  -1  482.05   19.90
  16  -4  -1  466.75   19.30
 -16  -4   1  483.65   17.70
  16   4  -1  470.85   18.10
 -16   4   1  480.25   19.30
  16   4  -1  500.55   18.50
  16   4  -1  474.35   17.50
 -16   4   1  483.45   19.50
  16   4  -1  470.55   18.40
  16   4  -1  463.65   19.40
 -16   4   1  482.15   18.10
 -16   4   1  435.06   19.60
 -16   4   1  450.85   19.60
  14  -4  -1   15.90    2.40
 -14  -4   1   14.80    0.90
 -14  -4   1   14.40    1.30
 -14  -4   1   11.50    1.20
 -14  -4   1   15.50    1.20
  14  -4  -1   15.50    2.30
  14  -4  -1   12.90    1.90
  14  -4  -1   14.50    2.40
  14   4  -1   14.90    0.90
  14   4  -1   14.90    2.20
 -14   4   1   14.70    2.30
 -14   4   1    9.20    1.80
  14   4  -1   18.60    1.70
  14   4  -1   14.10    1.60
 -14   4   1   16.20    1.50
  14   4  -1   14.90    1.00
  14   4  -1   12.50    1.40
 -14   4   1   11.30    2.10
 -14   4   1   14.80    2.20
 -12  -4   1  152.28    6.10
  12  -4  -1  156.78    7.20
 -12  -4   1  147.49    7.40
  12  -4  -1  151.08    7.50
 -12  -4   1  154.08    6.30
  12  -4  -1  147.99    7.50
  12  -4  -1  141.89    7.30
  12  -4  -1  148.59    7.70
 -12  -4   1  148.39    6.00
 -12  -4   1  157.38    6.30
 -12  -4   1  146.69    6.60
  12   4  -1  162.38    6.80
 -12   4   1  142.79    7.50
  12   4  -1  153.58    6.20
  12   4  -1  151.98    6.70
  12   4  -1  137.99    7.30
 -12   4   1  168.38    7.50
 -12   4   1  139.89    7.60
  12   4  -1  148.09    6.50
 -12   4   1  140.79    7.40
 -10  -4   1  345.67   13.10
  10  -4  -1  320.17   14.00
  10  -4  -1  337.87   14.30
  10  -4  -1  342.87   14.50
 -10  -4   1  352.16   13.10
 -10  -4   1  345.37   13.40
 -10  -4   1  341.57   12.80
  10  -4  -1  341.57   14.10
 -10  -4   1  336.17   13.00
 -10  -4   1  332.67   14.10
  10  -4  -1  356.96   14.30
  10  -4  -1  344.67   13.90
  10   4  -1  321.47   14.10
 -10   4   1  321.27   14.00
 -10   4   1  358.76   14.20
 -10   4   1  330.97   14.50
  10   4  -1  347.07   13.20
  10   4  -1  334.07   13.30
  10   4  -1  338.37   13.40
 -10   4   1  314.47   14.20
  10   4  -1  371.76   13.50
  -8  -4   1 1514.85   50.29
  -8  -4   1 1472.15   50.29
  -8  -4   1 1489.35   50.29
   8  -4  -1 1428.06   51.59
   8  -4  -1 1445.86   50.99
  -8  -4   1 1423.96   51.29
   8  -4  -1 1417.76   51.29
  -8  -4   1 1391.66   49.90
   8  -4  -1 1432.26   51.29
   8  -4  -1 1279.87   50.99
  -8  -4   1 1400.96   50.49
   8  -4  -1 1479.25   51.09
   8   4  -1 1394.96   50.49
   8   4  -1 1409.96   50.49
  -8   4   1 1222.88   51.89
  -8   4   1 1412.06   51.19
  -8   4   1 1315.87   50.99
  -8   4   1 1224.48   51.99
   8   4  -1 1233.28   50.59
   8   4  -1 1251.27   51.19
   8   4  -1 1491.65   50.59
   6  -4  -1 1027.40   39.00
   6  -4  -1 1009.20   38.60
   6  -4  -1 1018.60   38.60
   6  -4  -1 1084.89   38.80
  -6  -4   1 1113.09   38.30
  -6  -4   1 1073.29   38.00
   6  -4  -1 1108.39   38.60
  -6  -4   1 1052.09   37.90
  -6  -4   1 1035.50   37.60
   6  -4  -1 1090.89   38.40
   6   4  -1 1066.19   38.20
   6   4  -1 1026.60   38.30
   6   4  -1  977.60   38.10
  -6   4   1  993.20   38.80
  -6   4   1 1016.90   38.70
  -6   4   1  951.70   38.90
   6   4  -1 1099.79   38.30
  -6   4   1  998.80   38.70
  -6   4   1 1102.39   38.50
   6   4  -1 1002.40   38.20
   6   4  -1  951.60   38.70
  -4  -4   1 1578.24   54.69
  -4  -4   1 1549.54   54.49
   4  -4  -1 1506.75   55.09
   4  -4  -1 1534.15   54.79
  -4  -4   1 1502.15   54.69
  -4  -4   1 1548.05   53.59
  -4  -4   1 1555.34   54.99
   4  -4  -1 1507.15   55.49
   4  -4  -1 1453.25   55.09
   4  -4  -1 1504.45   55.29
   4  -4  -1 1601.64   55.19
   4   4  -1 1449.65   55.09
  -4   4   1 1417.26   55.39
   4   4  -1 1622.64   54.99
   4   4  -1 1403.16   55.29
   4   4  -1 1421.46   54.89
  -4   4   1 1642.84   55.19
   4   4  -1 1409.16   54.79
  -4   4   1 1555.44   55.29
  -4   4   1 1385.86   55.19
  -4   4   1 1523.05   55.09
  -4   4   1 1522.55   55.39
   2  -4  -1    5.00    1.10
   2  -4  -1    7.40    1.30
  -2  -4   1    6.00    1.10
   2  -4  -1    5.10    1.10
  -2  -4   1    6.70    0.70
  -2  -4   1    8.60    1.30
   2  -4  -1    7.00    1.00
  -2  -4   1    9.10    1.30
  -2  -4   1    7.60    1.40
  -2  -4   1    5.70    1.10
   2  -4  -1    4.50    1.10
   2  -4  -1    7.30    1.40
  -2   4   1    5.20    1.20
  -2   4   1    5.30    1.20
  -2   4   1    7.40    1.40
   2   4  -1    5.50    1.20
   2   4  -1    9.40    1.50
  -2   4   1    6.10    1.30
  -2   4   1    8.60    1.40
   2   4  -1    5.90    1.20
   2   4  -1    8.80    1.50
  -2   4   1    6.60    1.30
   2   4  -1    6.40    1.20
   2   4  -1    4.80    1.20
   0  -4  -1  967.40   35.30
   0  -4   1  950.20   35.10
   0  -4  -1  990.70   34.50
   0  -4  -1  982.20   35.50
   0  -4  -1  969.30   35.20
   0  -4   1  994.80   35.30
   0  -4   1  965.50   35.20
   0  -4  -1  926.81   35.10
   0  -4  -1  962.10   35.20
   0  -4   1  977.00   34.60
   0  -4   1  994.20   35.60
   0  -4   1  996.10   35.20
   0   4   1  923.91   35.40
   0   4   1 1004.50   35.40
   0   4  -1 1024.00   35.30
   0   4  -1  919.01   35.40
   0   4   1  851.31   35.20
   0   4   1  871.71   35.30
   0   4  -1  903.91   35.50
   0   4   1  902.11   35.30
   0   4  -1  906.11   35.70
   0   4   1  971.30   36.00
   0   4  -1  874.41   35.30
   0   4  -1  971.80   35.40
   0   4   1  982.10   35.40
   2  -4   1 1005.60   37.00
  -2  -4  -1  984.80   36.60
  -2  -4  -1  964.80   36.30
  -2  -4  -1 1032.50   35.40
   2  -4   1 1049.99   36.60
  -2  -4  -1  960.20   36.20
   2  -4   1  951.80   36.50
   2  -4   1 1036.60   36.20
   2  -4   1 1025.60   36.70
  -2  -4  -1 1000.40   36.60
  -2  -4  -1 1045.20   36.60
   2  -4   1  975.30   36.60
  -2  -4  -1  989.80   36.80
  -2  -4  -1 1034.90   35.50
  -2   4  -1 1015.50   36.70
  -2   4  -1  928.41   37.10
  -2   4  -1 1058.59   36.60
  -2   4  -1  905.51   36.80
   2   4   1 1063.49   36.70
   2   4   1  909.71   36.50
  -2   4  -1  919.81   36.70
   2   4   1  923.81   36.70
   2   4   1  984.10   36.50
   2   4   1  932.91   36.50
   4  -4   1 3438.46  125.79
  -4  -4  -1 3644.94  125.19
   4  -4   1 3549.34  125.49
   4  -4   1 3350.06  125.29
   4  -4   1 3595.94  125.59
   4  -4   1 3648.23  125.19
  -4  -4  -1 3525.85  124.79
  -4  -4  -1 3535.55  125.19
   4  -4   1 3571.44  125.29
  -4  -4  -1 3541.15  124.99
  -4  -4  -1 3655.23  123.89
  -4  -4  -1 3655.43  125.69
   4   4   1 3758.82  125.29
   4   4   1 3560.14  125.19
   4   4   1 3277.87  125.49
  -4   4  -1 3382.26  125.69
   4   4   1 3343.77  124.99
   4   4   1 3184.78  124.99
  -4   4  -1 3578.74  125.49
  -4   4  -1 3348.36  125.99
  -4   4  -1 3256.67  125.29
  -6  -4  -1   54.29    3.10
   6  -4   1   57.49    3.40
  -6  -4  -1   54.39    3.00
  -6  -4  -1   55.19    2.90
   6  -4   1   50.39    3.40
  -6  -4  -1   53.29    3.00
   6  -4   1   50.79    3.50
  -6  -4  -1   56.09    3.20
   6  -4   1   51.79    3.50
   6  -4   1   56.59    3.70
   6  -4   1   47.90    3.20
  -6  -4  -1   50.29    3.40
   6   4   1   52.59    3.50
   6   4   1   50.59    2.90
  -6   4  -1   47.80    3.40
   6   4   1   50.49    3.10
  -6   4  -1   48.40    3.70
  -6   4  -1   51.79    3.40
  -6   4  -1   49.00    3.60
   6   4   1   52.59    3.20
   6   4   1   54.69    3.20
  -8  -4  -1   43.70    2.40
  -8  -4  -1   42.20    3.10
   8  -4   1   42.10    2.90
   8  -4   1   40.10    3.00
   8  -4   1   41.10    3.10
   8  -4   1   39.20    2.90
  -8  -4  -1   40.70    2.50
  -8  -4  -1   42.40    2.70
  -8  -4  -1   40.50    2.60
   8  -4   1   42.20    3.20
   8  -4   1   38.00    3.00
  -8  -4  -1   41.50    2.40
  -8   4  -1   37.30    3.10
   8   4   1   37.30    2.60
   8   4   1   39.90    2.30
   8   4   1   41.40    2.70
  -8   4  -1   36.20    3.20
   8   4   1   38.70    2.70
   8   4   1   38.60    3.00
 -10  -4  -1    3.60    0.80
 -10  -4  -1    5.30    1.30
  10  -4   1    1.90    1.10
 -10  -4  -1    4.10    0.80
 -10  -4  -1    3.00    0.80
  10  -4   1    4.70    1.20
  10  -4   1    4.70    1.30
  10  -4   1    5.30    1.30
 -10  -4  -1    5.30    1.10
  10  -4   1    5.70    1.20
  10  -4   1    3.50    1.30
 -10  -4  -1    4.90    1.00
  10   4   1    4.20    1.00
 -10   4  -1    3.20    1.20
  10   4   1    4.50    1.00
  10   4   1    3.00    1.10
 -10   4  -1    5.50    1.30
 -10   4  -1    3.10    1.00
  10   4   1    3.90    1.00
 -10   4  -1    3.50    1.40
  10   4   1    4.30    0.50
 -12  -4  -1  349.77   12.60
  12  -4   1  340.17   14.50
  12  -4   1  315.97   14.10
 -12  -4  -1  343.47   13.20
  12  -4   1  354.96   14.10
  12  -4   1  350.46   14.60
 -12  -4  -1  340.87   13.40
 -12  -4  -1  338.17   13.10
  12  -4   1  351.66   14.70
 -12  -4  -1  336.47   14.50
 -12  -4  -1  336.77   14.70
  12  -4   1  350.96   15.40
 -12   4  -1  320.17   14.80
  12   4   1  362.76   13.70
 -12   4  -1  331.77   14.20
  12   4   1  336.97   13.60
  12   4   1  339.27   13.40
 -12   4  -1  349.57   13.40
 -12   4  -1  319.57   14.30
 -12   4  -1  313.57   14.50
  12   4   1  331.27   12.40
 -14  -4  -1   15.70    1.40
 -14  -4  -1   12.50    1.40
  14  -4   1   13.80    2.20
  14  -4   1   11.50    2.10
 -14  -4  -1   12.00    2.10
 -14  -4  -1   10.10    1.60
  14  -4   1   12.40    1.80
  14  -4   1   11.10    2.10
  14  -4   1    8.70    1.70
 -14  -4  -1   12.30    1.40
 -14   4  -1   15.00    2.50
  14   4   1   14.40    1.70
 -14   4  -1   15.50    2.50
 -14   4  -1   14.80    1.60
  14   4   1   12.70    1.00
 -14   4  -1   15.30    2.20
  14   4   1   11.10    1.50
 -14   4  -1   12.00    2.10
  14   4   1   11.00    1.90
  14   4   1   16.00    1.70
 -16  -4  -1  326.17   12.70
 -16  -4  -1  315.57   12.70
 -16  -4  -1  339.17   14.20
 -16  -4  -1  330.37   13.20
  16  -4   1  316.77   14.20
  16  -4   1  328.07   14.20
  16  -4   1  335.37   14.40
  16  -4   1  340.87   14.40
 -16  -4  -1  313.07   12.60
  16  -4   1  315.07   13.50
  16   4   1  297.67   13.70
 -16   4  -1  317.17   13.70
 -16   4  -1  318.77   14.00
 -16   4  -1  300.17   14.30
 -16   4  -1  281.57   14.00
 -16   4  -1  323.17   12.70
  16   4   1  323.27   12.20
  16   4   1  318.37   12.80
  16   4   1  311.57   13.10
  16   4   1  336.07   13.20
 -18  -4  -1  122.49    5.70
  18  -4   1  122.29    7.00
 -18  -4  -1  119.89    5.60
 -18  -4  -1  128.69    5.70
  18  -4   1  120.99    6.40
  18  -4   1  119.99    7.10
 -18   4  -1  125.19    7.10
  18   4   1  119.89    5.40
 -18   4  -1  126.39    7.40
  18   4   1  130.49    7.90
  18   4   1  115.69    6.60
 -18   4  -1  117.39    6.60
 -18   4  -1  122.89    5.70
  18   4   1  127.39    5.90
 -18   4  -1  120.89    7.20
 -20  -4  -1  199.38    8.30
  20  -4   1  197.68    9.20
 -20  -4  -1  201.78    8.40
 -20  -4  -1  192.88    8.20
  20  -4   1  213.58   10.30
  20   4   1  187.28    8.80
 -20   4  -1  187.08    9.80
  20   4   1  186.68    9.40
  20   4   1  197.68    8.90
 -20   4  -1  188.18   10.00
  20   4   1  182.38    8.10
 -20   4  -1  197.28    8.40
 -20   4  -1  185.58   10.00
  20   4   1  189.98    8.50
 -22  -4  -1   23.30    2.20
 -22  -4  -1   23.40    2.00
 -22  -4  -1   24.70    2.10
  22  -4   1   18.30    2.90
 -22   4  -1   22.80    3.20
  22   4   1   25.10    2.50
  22   4   1   28.00    3.00
 -22   4  -1   25.20    2.20
 -22   4  -1   22.90    3.40
 -22   4  -1   27.90    3.70
  22   4   1   26.10    2.40
 -24  -4  -1   81.99    4.20
 -24  -4  -1   89.49    4.70
  24  -4   1   88.19    6.20
 -24  -4  -1   85.39    4.30
 -24   4  -1   80.89    4.50
  24   4   1   74.39    4.80
  24   4   1   78.29    4.50
 -24   4  -1   95.79    6.20
 -24   4  -1   76.59    5.80
  24   4   1   76.99    4.70
 -24   4  -1   78.09    6.00
  24   4   1   75.59    5.20
 -26  -4  -1   92.49    5.00
  26  -4   1   89.09    6.60
 -26  -4  -1   85.09    4.30
  26   4   1   85.89    5.20
  26   4   1   87.09    5.70
 -26   4  -1   95.49    6.50
 -26   4  -1   86.69    6.20
  26   4   1   86.19    5.20
  26   4   1   84.09    4.90
 -28  -4  -1    8.70    1.70
  28  -4   1    9.40    2.30
 -28   4  -1    9.10    2.60
 -28   4  -1    9.50    2.40
  28   4   1   10.60    2.10
  28   4   1   10.50    1.90
  28   4   1    9.10    1.80
  28   4   1   10.20    2.30
 -28   4  -1    9.50    2.70
 -30  -4  -1    0.00    0.90
  30  -4   1    1.40    1.60
 -30   4  -1    0.60    1.60
 -30   4  -1    2.50    1.60
  30   4   1   -1.40    1.20
  30   4   1    2.60    1.50
 -30   4  -1    1.10    1.70
  30   4   1    1.20    1.20
  32  -4   1   32.70    4.90
 -32   4  -1   36.90    4.50
 -32   4  -1   34.20    4.10
 -32   4  -1   33.80    4.80
  32   4   1   32.60    3.60
  32   4   1   27.40    3.30
  34  -4   1    4.80    4.20
 -34   4  -1    3.60    2.20
  34   4   1    5.90    1.90
 -34   4  -1    7.00    2.40
  34   4   1    8.60    2.20
 -34   4  -1    7.60    2.80
  33  -5  -1   16.10    3.60
  33   5  -1   20.40    3.10
 -33   5   1   16.40    3.30
 -33   5   1   10.90    3.10
  33   5  -1   18.10    3.40
 -33   5   1   11.00    2.90
 -31  -5   1   -0.30    0.80
  31  -5  -1    0.10    1.70
  31  -5  -1    2.20    2.00
  31   5  -1    3.80    1.70
 -31   5   1   -2.80    1.50
 -31   5   1   -0.10    1.60
 -31   5   1    2.40    2.30
  31   5  -1    2.50    1.30
  29  -5  -1    8.00    2.60
  29  -5  -1    5.50    2.00
  29   5  -1    5.30    1.20
  29   5  -1    6.00    2.00
 -29   5   1    5.70    2.30
 -29   5   1    7.20    2.70
  29   5  -1    6.80    1.50
 -29   5   1    3.50    1.90
 -27  -5   1    0.50    0.90
  27  -5  -1    2.30    1.80
  27  -5  -1    2.90    1.60
  27   5  -1    2.50    1.30
  27   5  -1    5.40    1.80
  27   5  -1    3.10    1.20
 -27   5   1    1.90    1.70
 -27   5   1    1.80    1.60
 -27   5   1   -0.90    1.50
  27   5  -1    2.20    0.90
 -27   5   1    2.10    1.10
  25  -5  -1    6.00    1.90
  25  -5  -1    6.00    2.10
 -25  -5   1    6.60    1.30
  25   5  -1    4.70    1.80
  25   5  -1    5.60    1.40
 -25   5   1    8.00    2.50
  25   5  -1    7.30    1.10
 -25   5   1    4.10    1.10
  25   5  -1    8.00    1.50
  23  -5  -1  185.38   10.00
 -23  -5   1  174.18    7.80
  23  -5  -1  170.28    9.60
  23   5  -1  183.78    9.40
 -23   5   1  189.28   10.10
  23   5  -1  178.28    8.20
 -23   5   1  176.38    8.30
 -23   5   1  196.68    9.90
  23   5  -1  173.98    7.20
 -23   5   1  188.18   10.00
  23   5  -1  179.88    9.40
  23   5  -1  171.88    8.30
  21  -5  -1   19.30    3.30
  21  -5  -1   17.40    2.90
 -21  -5   1   22.40    1.90
  21   5  -1   23.70    2.90
  21   5  -1   28.30    2.20
 -21   5   1   21.40    2.00
  21   5  -1   22.70    1.40
  21   5  -1   22.40    2.40
 -21   5   1   24.20    3.50
 -21   5   1   22.10    3.40
  21   5  -1   21.30    2.30
 -21   5   1   23.80    3.50
  19  -5  -1    8.70    2.10
 -19  -5   1   13.70    1.10
  19  -5  -1   16.80    3.00
 -19  -5   1   20.10    1.70
 -19   5   1   11.80    2.40
  19   5  -1   13.70    2.50
 -19   5   1   15.90    2.70
 -19   5   1   15.40    1.70
  19   5  -1   14.40    0.90
 -19   5   1   16.50    2.60
  19   5  -1   16.30    2.10
 -19   5   1   18.00    2.90
  19   5  -1   13.10    1.60
  17  -5  -1   70.39    4.80
  17  -5  -1   80.69    5.50
 -17  -5   1   80.59    3.60
  17  -5  -1   75.99    5.20
 -17  -5   1   77.39    3.90
 -17  -5   1   79.09    3.50
 -17   5   1   76.49    4.10
  17   5  -1   78.59    4.20
  17   5  -1   71.49    5.00
  17   5  -1   78.09    4.60
 -17   5   1   73.89    5.00
 -17   5   1   77.89    5.60
  17   5  -1   82.79    4.50
 -17   5   1   68.09    5.30
 -17   5   1   83.19    5.40
 -15  -5   1  131.29    5.40
 -15  -5   1  135.59    5.80
 -15  -5   1  138.59    8.20
  15  -5  -1  147.79    7.70
 -15  -5   1  136.39    5.70
  15  -5  -1  125.79    7.30
  15  -5  -1  138.29    7.60
  15  -5  -1  137.19    8.60
 -15  -5   1  137.79    6.00
  15  -5  -1  148.69    7.20
  15   5  -1  138.99    6.30
  15   5  -1  137.89    5.60
  15   5  -1  141.99    6.60
 -15   5   1  144.89    6.40
 -15   5   1  132.69    7.20
  15   5  -1  133.39    6.60
  15   5  -1  136.69    7.40
 -15   5   1  141.29    7.50
 -15   5   1  121.59    7.40
 -15   5   1  112.69    7.40
  13  -5  -1  513.95   21.50
  13  -5  -1  522.35   21.30
 -13  -5   1  543.95   19.70
 -13  -5   1  526.25   19.30
 -13  -5   1  484.65   20.00
 -13  -5   1  516.15   21.20
  13  -5  -1  533.95   21.50
  13  -5  -1  477.05   20.90
 -13  -5   1  528.15   19.60
 -13  -5   1  518.25   19.30
  13  -5  -1  539.25   20.90
  13   5  -1  531.85   20.00
 -13   5   1  478.75   21.20
  13   5  -1  516.05   19.50
 -13   5   1  465.05   21.40
 -13   5   1  506.05   21.10
  13   5  -1  558.54   20.40
 -13   5   1  530.55   21.10
  13   5  -1  546.85   20.30
  13   5  -1  532.25   21.30
 -11  -5   1  251.57   11.50
 -11  -5   1  257.97   11.00
 -11  -5   1  238.78   10.60
 -11  -5   1  255.57    9.90
 -11  -5   1  256.07   10.60
  11  -5  -1  249.28   11.50
 -11  -5   1  269.17   10.30
  11  -5  -1  264.27   11.40
  11  -5  -1  276.77   11.80
  11  -5  -1  236.88   11.30
  11  -5  -1  258.27   11.90
 -11   5   1  270.07   11.50
  11   5  -1  245.08   11.50
  11   5  -1  248.28   10.60
  11   5  -1  238.88   10.50
  11   5  -1  231.98   10.30
  11   5  -1  262.97   10.80
 -11   5   1  232.48   11.30
 -11   5   1  254.47   11.70
 -11   5   1  248.18   11.90
   9  -5  -1   69.79    4.70
   9  -5  -1   79.09    4.70
  -9  -5   1   77.49    4.80
   9  -5  -1   98.39    7.90
   9  -5  -1   79.69    4.90
   9  -5  -1   76.39    5.40
  -9  -5   1   73.39    4.00
  -9  -5   1   80.39    3.70
  -9  -5   1   79.99    4.10
  -9  -5   1   73.59    5.40
   9  -5  -1   86.69    4.80
  -9  -5   1   77.99    4.10
   9   5  -1   83.89    4.50
   9   5  -1   74.89    4.20
  -9   5   1   75.39    5.10
   9   5  -1   71.79    4.20
  -9   5   1   78.59    5.00
   9   5  -1   80.89    4.40
  -9   5   1   81.79    4.90
   9   5  -1   83.59    5.10
  -9   5   1   80.19    5.00
   7  -5  -1   54.39    3.60
  -7  -5   1   55.79    3.20
   7  -5  -1   49.80    4.00
   7  -5  -1   58.09    4.10
  -7  -5   1   59.69    3.40
  -7  -5   1   53.49    2.90
   7  -5  -1   53.39    3.80
  -7  -5   1   56.89    3.30
   7  -5  -1   54.39    3.50
   7  -5  -1   51.69    3.80
  -7   5   1   54.09    4.10
  -7   5   1   50.59    3.80
   7   5  -1   49.40    3.80
   7   5  -1   56.39    3.50
   7   5  -1   54.29    3.50
  -7   5   1   58.69    3.80
  -7   5   1   57.19    4.00
  -7   5   1   53.99    3.80
   7   5  -1   53.39    3.40
   7   5  -1   54.29    3.40
   5  -5  -1  316.87   13.00
   5  -5  -1  308.57   13.30
   5  -5  -1  316.17   13.10
  -5  -5   1  312.17   12.40
  -5  -5   1  302.87   12.30
   5  -5  -1  309.47   12.40
  -5  -5   1  312.97   12.50
   5  -5  -1  293.67   12.80
  -5  -5   1  315.77   12.70
   5  -5  -1  318.67   12.90
  -5  -5   1  302.47   12.00
   5   5  -1  286.67   12.60
  -5   5   1  303.57   13.00
   5   5  -1  300.87   12.60
   5   5  -1  330.37   12.70
   5   5  -1  285.97   13.10
  -5   5   1  288.47   13.30
  -5   5   1  329.17   12.90
  -5   5   1  290.37   13.10
  -5   5   1  290.27   13.10
   5   5  -1  288.27   12.70
   5   5  -1  302.77   12.70
  -5   5   1  283.77   12.70
  -3  -5   1   91.19    4.60
   3  -5  -1   92.99    5.10
  -3  -5   1   94.79    3.80
  -3  -5   1   93.69    5.00
   3  -5  -1   90.19    5.00
   3  -5  -1   85.49    5.00
   3  -5  -1   99.89    4.90
   3  -5  -1   96.59    5.20
   3  -5  -1   81.79    5.10
  -3  -5   1   98.09    4.90
  -3  -5   1   88.49    4.70
  -3  -5   1   89.59    4.80
   3   5  -1   86.69    5.20
  -3   5   1   96.09    5.10
   3   5  -1   92.89    5.00
   3   5  -1   85.29    4.90
   3   5  -1   85.29    4.90
  -3   5   1   87.89    5.10
   3   5  -1   83.79    5.10
  -3   5   1   87.59    5.20
  -3   5   1   90.19    5.40
   3   5  -1   99.59    5.00
  -3   5   1   84.39    5.60
   1  -5  -1    8.00    1.50
  -1  -5   1   10.80    1.60
   1  -5  -1    8.70    1.60
  -1  -5   1    9.60    1.60
  -1  -5   1    9.30    1.40
   1  -5  -1   13.20    1.80
  -1  -5   1    7.70    1.50
   1  -5  -1   10.00    1.60
   1  -5  -1    9.00    1.20
  -1  -5   1   10.80    1.00
   1  -5  -1   10.80    1.80
  -1  -5   1   10.10    1.60
  -1   5   1    7.70    1.40
  -1   5   1    7.20    1.50
   1   5  -1    6.50    1.50
   1   5  -1    6.60    1.30
  -1   5   1    9.50    1.70
   1   5  -1    9.60    1.50
  -1   5   1    7.90    1.60
  -1   5   1    9.30    1.70
   1   5  -1    5.30    1.50
   1   5  -1    9.40    1.70
   1   5  -1    7.10    1.50
  -1   5   1    7.10    1.50
  -1  -5  -1  159.58    7.20
   1  -5   1  154.08    7.30
  -1  -5  -1  156.78    7.60
  -1  -5  -1  168.58    7.50
  -1  -5  -1  160.18    7.40
  -1  -5  -1  166.08    6.50
   1  -5   1  165.78    6.90
   1  -5   1  169.68    7.50
   1  -5   1  161.68    7.50
   1  -5   1  166.78    7.90
   1  -5   1  159.18    7.50
  -1  -5  -1  162.48    7.50
  -1   5  -1  157.88    7.60
   1   5   1  153.18    7.70
  -1   5  -1  174.38    7.60
  -1   5  -1  156.18    7.70
   1   5   1  150.08    7.50
  -1   5  -1  153.18    7.70
  -1   5  -1  141.99    7.90
   1   5   1  149.49    7.50
  -1   5  -1  148.89    7.70
   1   5   1  146.29    7.50
   1   5   1  168.58    7.60
   3  -5   1   75.79    4.80
  -3  -5  -1   77.09    4.20
   3  -5   1   81.59    4.20
  -3  -5  -1   78.09    4.50
   3  -5   1   79.29    4.60
  -3  -5  -1   83.29    4.60
  -3  -5  -1   77.19    4.30
   3  -5   1   80.19    4.60
  -3  -5  -1   81.79    3.40
  -3  -5  -1   79.39    3.20
  -3  -5  -1   78.89    4.40
   3  -5   1   70.99    4.90
   3  -5   1   88.29    4.60
  -3   5  -1   78.69    4.80
  -3   5  -1   76.09    5.00
  -3   5  -1   69.39    4.60
   3   5   1   82.19    4.50
  -3   5  -1   73.99    4.70
   3   5   1   69.19    4.40
   3   5   1   90.79    4.80
   3   5   1   74.59    4.70
   3   5   1   84.99    4.60
  -3   5  -1   77.09    4.60
  -3   5  -1   81.49    4.50
  -5  -5  -1   28.10    2.30
  -5  -5  -1   26.40    2.30
  -5  -5  -1   27.60    2.30
   5  -5   1   29.70    2.60
   5  -5   1   24.80    2.60
   5  -5   1   27.00    2.50
  -5  -5  -1   24.90    2.20
  -5  -5  -1   29.40    2.60
   5  -5   1   28.00    2.60
   5  -5   1   23.40    2.10
  -5  -5  -1   23.50    2.00
   5  -5   1   22.40    2.20
  -5   5  -1   23.10    2.40
   5   5   1   25.70    2.30
   5   5   1   25.80    2.60
   5   5   1   23.40    2.20
  -5   5  -1   24.80    2.60
   5   5   1   24.60    2.30
  -5   5  -1   24.80    2.60
   5   5   1   27.10    2.40
  -7  -5  -1   97.59    4.60
  -7  -5  -1  100.39    4.90
  -7  -5  -1   96.49    4.90
   7  -5   1   96.49    5.60
  -7  -5  -1  109.09    7.30
  -7  -5  -1   98.69    5.00
   7  -5   1  101.99    5.60
   7  -5   1   80.99    5.20
   7  -5   1   92.09    5.10
   7  -5   1   89.29    5.20
   7   5   1   97.29    5.10
  -7   5  -1   93.79    5.50
   7   5   1   88.99    5.10
   7   5   1  102.39    5.20
  -7   5  -1   90.69    5.80
  -7   5  -1   91.79    5.70
   7   5   1   92.29    4.80
  -7   5  -1  101.49    5.50
   7   5   1   89.49    5.50
  -9  -5  -1  958.40   33.90
   9  -5   1  914.71   34.80
  -9  -5  -1  934.61   34.90
   9  -5   1  941.21   34.90
  -9  -5  -1  911.61   34.10
   9  -5   1  903.41   35.10
   9  -5   1  934.11   34.50
  -9  -5  -1  942.91   33.60
  -9  -5  -1  935.01   33.30
   9  -5   1  892.51   34.30
   9  -5   1  810.02   34.30
  -9  -5  -1  921.51   33.50
   9   5   1  867.11   33.30
   9   5   1  925.11   34.10
  -9   5  -1  940.11   34.70
   9   5   1  899.01   34.00
  -9   5  -1  908.71   35.40
  -9   5  -1  895.31   35.10
   9   5   1  877.21   34.70
  -9   5  -1  832.62   34.50
   9   5   1  872.81   33.90
  11  -5   1  577.64   25.00
  11  -5   1  629.94   25.60
 -11  -5  -1  623.44   24.50
 -11  -5  -1  626.04   25.40
 -11  -5  -1  659.63   23.80
 -11  -5  -1  647.84   23.80
 -11  -5  -1  646.14   24.00
  11  -5   1  652.03   25.20
  11  -5   1  691.93   25.70
 -11  -5  -1  635.54   24.20
  11  -5   1  645.34   24.90
  11  -5   1  638.54   25.40
 -11   5  -1  594.04   25.80
  11   5   1  658.03   24.60
 -11   5  -1  635.04   25.20
  11   5   1  618.04   24.30
  11   5   1  656.73   25.50
  11   5   1  643.74   23.60
 -11   5  -1  588.94   25.20
 -11   5  -1  626.34   25.70
  11   5   1  680.23   24.80
 -13  -5  -1  698.93   25.10
  13  -5   1  691.03   27.20
  13  -5   1  717.03   27.70
  13  -5   1  674.23   26.70
  13  -5   1  698.73   27.00
  13  -5   1  651.13   26.10
 -13  -5  -1  661.13   25.10
  13  -5   1  600.04   26.30
 -13  -5  -1  662.23   24.60
 -13  -5  -1  687.73   25.40
  13   5   1  681.13   25.50
 -13   5  -1  605.24   27.10
 -13   5  -1  685.03   26.50
  13   5   1  666.83   25.80
  13   5   1  724.03   26.10
 -13   5  -1  714.03   25.60
 -13   5  -1  634.14   26.60
  13   5   1  653.23   26.60
 -13   5  -1  635.34   27.00
 -15  -5  -1    3.00    0.90
 -15  -5  -1    3.30    1.10
 -15  -5  -1    4.40    1.00
  15  -5   1    3.00    1.20
  15  -5   1    4.70    1.40
  15  -5   1    5.90    1.90
  15  -5   1    2.90    1.50
 -15   5  -1    4.80    1.80
 -15   5  -1    3.30    1.50
  15   5   1    2.10    1.10
 -15   5  -1    2.90    1.20
  15   5   1    3.30    1.10
 -15   5  -1    3.80    1.10
  15   5   1    5.80    1.20
  15   5   1    2.90    1.40
 -15   5  -1    2.10    1.30
 -17  -5  -1   23.80    2.00
 -17  -5  -1   24.50    2.10
 -17  -5  -1   24.90    2.10
  17  -5   1   18.00    2.80
  17  -5   1   23.40    3.50
  17   5   1   25.90    2.60
 -17   5  -1   29.30    2.90
 -17   5  -1   30.10    3.50
 -17   5  -1   25.80    3.40
 -17   5  -1   22.40    3.40
 -17   5  -1   25.20    2.50
  17   5   1   20.90    2.40
  17   5   1   24.00    3.20
  17   5   1   24.10    1.40
  17   5   1   23.40    2.20
 -19  -5  -1  145.89    6.60
 -19  -5  -1  151.08    6.70
  19  -5   1  141.99    8.10
 -19  -5  -1  146.19    6.60
  19  -5   1  153.08    8.60
 -19   5  -1  145.49    8.70
 -19   5  -1  147.79    8.60
  19   5   1  146.59    8.10
  19   5   1  161.88    7.70
 -19   5  -1  143.59    6.80
  19   5   1  135.99    5.90
  19   5   1  141.39    7.20
 -19   5  -1  158.28    8.50
  19   5   1  149.99    7.00
  21  -5   1   49.60    4.60
 -21  -5  -1   47.90    3.00
 -21  -5  -1   45.20    3.10
 -21  -5  -1   46.90    2.90
  21  -5   1   49.40    5.00
  21   5   1   39.40    3.80
  21   5   1   45.80    3.60
 -21   5  -1   47.40    4.70
  21   5   1   47.50    3.80
 -21   5  -1   41.90    3.00
 -21   5  -1   51.19    4.70
 -21   5  -1   59.99    4.80
  23  -5   1  137.59    8.40
  23  -5   1  164.38    9.10
 -23  -5  -1  143.69    7.00
 -23  -5  -1  141.49    6.40
  23   5   1  142.09    7.20
  23   5   1  141.89    8.20
  23   5   1  152.08    6.40
  23   5   1  144.89    7.60
 -23   5  -1  160.08    9.00
 -23   5  -1  164.18   10.30
 -23   5  -1  171.18    9.40
 -25  -5  -1   13.60    2.00
  25  -5   1   11.70    2.70
 -25  -5  -1   15.10    1.40
 -25  -5  -1   12.70    1.30
  25  -5   1   12.40    2.80
 -25   5  -1   12.80    2.90
 -25   5  -1   12.20    3.20
  25   5   1   14.10    2.10
  25   5   1   11.30    2.20
  25   5   1   13.10    1.50
  25   5   1   13.00    2.50
 -25   5  -1   10.20    2.70
  27  -5   1   82.39    6.40
 -27  -5  -1   74.59    4.50
  27   5   1   70.69    4.70
  27   5   1   81.79    5.30
  27   5   1   80.39    5.60
 -27   5  -1   74.99    6.10
  27   5   1   79.99    4.20
 -27   5  -1   80.29    6.40
 -27   5  -1   77.39    6.30
  29  -5   1    5.10    2.20
 -29   5  -1    6.60    2.40
  29   5   1    7.40    2.20
 -29   5  -1    9.80    2.80
  29   5   1    9.60    2.00
  29   5   1   10.10    1.90
 -29   5  -1    6.10    2.50
  31  -5   1    6.90    2.50
 -31   5  -1    6.00    2.70
 -31   5  -1    4.80    2.20
  31   5   1    5.10    2.00
 -31   5  -1    5.90    2.30
  32  -6  -1   62.39    6.20
  32  -6  -1   59.09    5.90
 -32   6   1   59.79    6.10
 -32   6   1   59.29    5.80
 -32   6   1   58.69    6.00
  32   6  -1   49.20    4.00
  32   6  -1   64.49    5.40
  30  -6  -1    0.00    1.80
 -30  -6   1    0.20    0.90
  30  -6  -1    0.70    1.80
 -30   6   1    0.80    1.90
  30   6  -1   -0.10    1.50
 -30   6   1    1.30    2.10
 -30   6   1    2.50    2.10
  30   6  -1   -1.00    0.80
 -28  -6   1   -0.70    0.70
  28  -6  -1   -1.10    1.60
  28  -6  -1   -0.20    1.50
  28   6  -1    0.50    0.90
 -28   6   1   -1.70    1.60
 -28   6   1    2.90    2.00
 -28   6   1    4.40    2.30
  28   6  -1    0.30    1.50
  26  -6  -1   81.39    6.50
  26  -6  -1   96.19    7.10
 -26   6   1  103.59    7.20
  26   6  -1  102.19    6.70
  26   6  -1   87.49    5.10
 -26   6   1   92.19    7.00
  26   6  -1   81.19    7.70
 -26   6   1   89.19    6.80
 -24  -6   1    5.00    1.20
  24  -6  -1    6.40    2.20
  24   6  -1    3.30    1.50
 -24   6   1    5.90    1.50
  24   6  -1    7.00    1.50
 -24   6   1    2.10    1.90
  24   6  -1    2.50    1.60
 -24   6   1    6.20    2.30
 -24   6   1    5.40    2.40
  22  -6  -1    0.20    1.50
  22  -6  -1    0.60    1.30
 -22  -6   1    1.00    0.80
  22   6  -1    1.30    1.10
  22   6  -1    1.00    0.80
 -22   6   1   -0.20    1.50
 -22   6   1    0.90    1.00
  22   6  -1   -0.80    1.30
 -22   6   1   -0.60    1.30
 -22   6   1    1.80    1.60
  20  -6  -1    8.80    2.10
 -20  -6   1    8.50    1.40
  20  -6  -1    8.80    2.40
 -20   6   1   12.10    2.80
 -20   6   1   13.70    1.80
  20   6  -1   10.60    1.70
  20   6  -1   11.80    2.00
 -18  -6   1   67.99    2.90
 -18  -6   1   70.29    3.20
  18  -6  -1   67.59    5.30
 -18  -6   1   72.89    3.90
  18  -6  -1   76.19    5.70
 -18  -6   1   68.19    3.20
  18   6  -1   72.99    4.10
  18   6  -1   72.69    4.50
 -18   6   1   66.99    4.10
  18   6  -1   77.29    4.80
 -18   6   1   76.19    5.70
  18   6  -1   70.79    5.30
 -18   6   1   66.69    5.30
 -18   6   1   71.99    5.70
 -16  -6   1  279.37   10.70
  16  -6  -1  268.27   13.00
  16  -6  -1  277.27   13.30
 -16  -6   1  285.77   11.20
 -16  -6   1  283.17   10.80
 -16  -6   1  274.67   10.60
  16   6  -1  281.47   13.10
 -16   6   1  249.68   13.30
 -16   6   1  268.47   13.00
  16   6  -1  263.17   10.80
  16   6  -1  291.67   12.30
 -16   6   1  278.17   13.40
  16   6  -1  267.17   11.50
 -16   6   1  263.67   12.70
 -16   6   1  287.07   11.80
  16   6  -1  275.97   12.00
  14  -6  -1  177.88    9.80
  14  -6  -1  213.38   10.30
 -14  -6   1  199.68    8.50
 -14  -6   1  205.08    8.00
  14  -6  -1  194.38    9.80
  14  -6  -1  183.18    9.90
 -14  -6   1  203.28    8.20
 -14   6   1  197.98   10.30
  14   6  -1  199.08    8.90
 -14   6   1  206.08   10.20
 -14   6   1  206.88   10.40
  14   6  -1  194.48    8.40
 -14   6   1  202.28   10.70
  14   6  -1  190.58    9.70
  14   6  -1  185.38   10.00
  14   6  -1  196.08    9.30
 -12  -6   1   58.39    3.40
 -12  -6   1   61.09    3.10
 -12  -6   1   59.09    3.40
  12  -6  -1   63.39    4.60
  12  -6  -1   57.49    4.50
 -12  -6   1   60.39    3.60
  12  -6  -1   65.09    4.50
 -12   6   1   57.79    4.40
  12   6  -1   53.49    3.70
  12   6  -1   66.39    4.90
  12   6  -1   62.69    5.20
  12   6  -1   58.29    3.60
 -12   6   1   57.49    4.70
 -12   6   1   56.69    4.80
 -12   6   1   56.79    4.70
  10  -6  -1  422.46   17.60
 -10  -6   1  431.36   16.20
 -10  -6   1  437.96   16.80
 -10  -6   1  437.16   16.70
  10  -6  -1  380.66   17.70
  10  -6  -1  454.55   21.30
  10  -6  -1  461.25   22.10
 -10  -6   1  426.06   16.80
  10  -6  -1  438.96   18.10
 -10   6   1  396.56   17.80
  10   6  -1  432.46   17.30
 -10   6   1  438.96   17.70
  10   6  -1  420.46   17.20
 -10   6   1  429.56   18.30
 -10   6   1  429.96   18.70
  10   6  -1  450.55   18.40
  10   6  -1  408.16   18.10
  10   6  -1  395.26   17.00
 -10   6   1  410.66   18.20
   8  -6  -1   -0.50    0.80
   8  -6  -1    0.90    1.10
  -8  -6   1    0.80    0.90
  -8  -6   1    1.60    0.90
  -8  -6   1    1.00    0.90
   8  -6  -1    0.40    0.90
  -8  -6   1    1.00    0.70
  -8  -6   1    0.50    0.80
   8  -6  -1    3.00    1.20
   8  -6  -1    0.10    1.00
   8  -6  -1    0.60    1.20
  -8   6   1    0.70    0.80
   8   6  -1    1.60    1.20
  -8   6   1    1.60    1.30
  -8   6   1   -0.70    0.90
  -8   6   1    0.70    1.10
   8   6  -1   -1.00    0.90
   8   6  -1    1.70    1.00
  -8   6   1    1.30    1.20
   6  -6  -1   90.59    5.60
   6  -6  -1  100.49    5.30
  -6  -6   1   97.49    4.80
   6  -6  -1  102.79    5.90
  -6  -6   1   93.59    5.30
   6  -6  -1   95.79    6.00
  -6  -6   1   88.69    5.20
   6  -6  -1   93.19    5.50
  -6  -6   1  107.09    5.30
  -6  -6   1   98.79    5.20
   6  -6  -1   99.29    5.80
   6   6  -1   92.59    5.40
  -6   6   1  104.69    6.30
   6   6  -1   97.19    5.50
  -6   6   1   94.19    5.90
  -6   6   1   93.19    5.70
  -6   6   1  100.99    6.00
   6   6  -1  100.69    5.60
  -6   6   1   96.49    5.60
   6   6  -1   90.99    5.90
  -6   6   1   97.39    5.80
   6   6  -1   94.99    6.20
   4  -6  -1    0.60    0.80
   4  -6  -1    0.40    0.60
   4  -6  -1    3.30    1.30
  -4  -6   1    0.30    0.80
  -4  -6   1    1.40    1.00
  -4  -6   1    0.90    0.90
   4  -6  -1    0.10    1.00
   4  -6  -1    1.40    1.10
  -4  -6   1    0.70    0.30
   4  -6  -1   -0.20    0.90
  -4  -6   1    3.70    1.10
  -4  -6   1    0.70    0.80
   4   6  -1    1.30    1.20
   4   6  -1    0.70    1.00
  -4   6   1   -0.50    0.60
   4   6  -1    0.40    0.80
  -4   6   1    0.70    0.90
   4   6  -1    0.20    0.80
   4   6  -1    1.90    1.00
  -4   6   1    0.50    0.90
  -4   6   1    0.40    1.00
   4   6  -1    2.90    1.20
  -4   6   1    0.70    0.90
  -4   6   1   -0.60    0.80
   2  -6  -1    2.90    1.10
  -2  -6   1    6.10    1.40
   2  -6  -1    5.70    1.40
  -2  -6   1    4.80    1.30
  -2  -6   1    5.70    1.50
   2  -6  -1    4.00    1.70
  -2  -6   1    4.70    1.20
   2  -6  -1    3.70    1.30
   2  -6  -1    4.70    1.00
  -2  -6   1    6.70    1.50
  -2  -6   1    4.00    0.80
   2   6  -1    5.60    1.40
   2   6  -1    2.50    1.10
   2   6  -1    4.20    1.40
  -2   6   1    5.00    1.50
  -2   6   1    4.70    1.40
   2   6  -1    4.20    1.40
  -2   6   1    4.40    1.50
   2   6  -1    5.90    1.70
  -2   6   1    4.30    1.30
   0  -6  -1    3.30    1.30
   0  -6  -1    4.10    0.80
   0  -6   1    2.30    0.80
   0  -6   1    4.40    1.60
   0  -6  -1    3.60    1.20
   0  -6   1    3.70    1.20
   0  -6   1    4.30    1.20
   0  -6  -1    1.10    1.00
   0  -6   1    1.20    1.00
   0  -6  -1    2.30    1.10
   0  -6  -1    3.10    1.40
   0  -6   1    2.40    1.10
   0   6  -1    1.40    1.00
   0   6  -1    3.10    1.20
   0   6  -1    3.60    1.30
   0   6  -1    3.50    1.20
   0   6  -1    2.80    1.20
   0   6  -1    2.00    1.10
   0   6   1    1.60    1.10
   0   6   1    2.10    1.10
   0   6   1    1.80    1.00
   0   6   1    1.70    1.20
   0   6   1    4.40    1.40
  -2  -6  -1   23.60    2.40
  -2  -6  -1   21.40    1.40
  -2  -6  -1   21.40    1.50
  -2  -6  -1   24.50    2.30
   2  -6   1   21.70    2.50
   2  -6   1   24.00    2.70
   2  -6   1   24.00    2.40
  -2  -6  -1   25.20    2.50
   2  -6   1   22.80    2.50
   2  -6   1   22.00    3.00
  -2  -6  -1   20.80    2.30
  -2  -6  -1   19.90    2.30
   2  -6   1   24.30    2.00
  -2   6  -1   22.00    3.00
   2   6   1   22.50    2.50
   2   6   1   23.80    2.70
   2   6   1   21.90    2.50
  -2   6  -1   21.70    2.60
  -2   6  -1   16.10    2.70
  -2   6  -1   20.00    2.40
  -2   6  -1   21.60    2.50
  -2   6  -1   23.00    2.70
   2   6   1   21.30    2.40
   2   6   1   23.90    2.50
   4  -6   1  671.03   26.00
  -4  -6  -1  667.93   25.60
  -4  -6  -1  670.63   25.40
   4  -6   1  653.43   25.70
  -4  -6  -1  676.83   25.70
  -4  -6  -1  655.03   25.00
   4  -6   1  651.53   26.30
   4  -6   1  673.23   25.20
   4  -6   1  642.24   25.70
  -4  -6  -1  693.93   25.60
  -4   6  -1  724.03   25.90
  -4   6  -1  680.53   26.10
   4   6   1  624.74   25.70
   4   6   1  679.83   25.80
  -4   6  -1  663.23   26.80
   4   6   1  585.54   25.50
   4   6   1  697.13   25.90
  -4   6  -1  642.64   26.20
  -4   6  -1  630.64   26.10
  -4   6  -1  651.53   26.40
   4   6   1  598.64   26.00
  -6  -6  -1  116.79    5.40
   6  -6   1  108.49    6.60
   6  -6   1  104.69    5.70
  -6  -6  -1  114.19    5.90
   6  -6   1  110.49    6.30
   6  -6   1  114.99    6.10
  -6  -6  -1  101.69    5.60
  -6  -6  -1  109.09    6.00
  -6  -6  -1  110.69    5.80
   6  -6   1   96.29    6.00
   6  -6   1  101.99    6.10
  -6   6  -1  107.29    6.90
   6   6   1  101.79    5.90
   6   6   1  107.09    6.00
  -6   6  -1  119.79    6.50
  -6   6  -1  111.39    6.60
  -6   6  -1  106.79    6.50
   6   6   1  108.89    5.80
   6   6   1   99.09    6.20
   6   6   1  106.29    5.90
  -8  -6  -1   60.39    3.80
  -8  -6  -1   59.49    3.80
   8  -6   1   58.99    4.40
   8  -6   1   66.99    4.20
   8  -6   1   57.79    4.40
  -8  -6  -1   54.69    3.70
   8  -6   1   66.49    4.60
   8   6   1   58.29    4.10
  -8   6  -1   59.09    5.00
  -8   6  -1   65.59    4.90
   8   6   1   51.99    3.60
   8   6   1   52.19    3.80
   8   6   1   60.99    4.60
  -8   6  -1   64.69    4.80
   8   6   1   59.39    4.00
  -8   6  -1   58.79    4.40
  -8   6  -1   52.79    4.20
 -10  -6  -1   47.00    2.90
 -10  -6  -1   44.80    3.10
  10  -6   1   45.60    3.70
  10  -6   1   52.39    4.20
 -10  -6  -1   50.29    3.40
  10  -6   1   46.50    4.00
 -10  -6  -1   48.70    3.20
 -10   6  -1   47.00    4.40
 -10   6  -1   45.30    3.80
 -10   6  -1   44.70    4.00
 -10   6  -1   45.00    4.20
  10   6   1   54.79    3.80
  10   6   1   48.60    4.10
  10   6   1   45.60    3.50
  10   6   1   46.60    3.00
  10   6   1   37.80    3.20
  12  -6   1   24.50    3.40
 -12  -6  -1   16.90    1.80
  12  -6   1   22.70    3.20
 -12  -6  -1   23.00    2.30
 -12  -6  -1   23.30    2.00
  12  -6   1   22.20    2.90
 -12  -6  -1   20.90    2.10
 -12   6  -1   25.80    3.70
 -12   6  -1   17.30    3.00
  12   6   1   17.80    2.40
  12   6   1   18.90    2.60
 -12   6  -1   22.20    3.10
 -12   6  -1   22.60    2.70
  12   6   1   23.00    2.40
  12   6   1   23.60    3.30
 -14  -6  -1   32.60    2.20
 -14  -6  -1   31.90    2.60
  14  -6   1   29.60    3.40
 -14  -6  -1   34.60    2.50
  14  -6   1   34.00    3.70
 -14  -6  -1   32.80    2.60
 -14   6  -1   32.70    3.70
  14   6   1   37.70    3.30
  14   6   1   38.80    3.80
 -14   6  -1   41.50    3.10
  14   6   1   31.80    2.90
 -14   6  -1   30.90    3.80
 -14   6  -1   33.90    4.10
  14   6   1   32.30    3.30
 -14   6  -1   37.40    4.10
 -16  -6  -1   72.29    3.20
  16  -6   1   74.39    5.50
 -16  -6  -1   74.29    3.90
 -16  -6  -1   76.49    4.20
  16  -6   1   71.69    5.60
 -16  -6  -1   80.09    4.20
  16   6   1   69.09    4.30
 -16   6  -1   76.59    5.30
 -16   6  -1   65.59    5.60
  16   6   1   74.39    5.40
 -16   6  -1   69.79    5.60
  16   6   1   74.39    4.80
 -16   6  -1   70.39    5.90
 -16   6  -1   78.39    4.50
 -18  -6  -1    1.80    1.00
  18  -6   1    1.90    1.60
  18  -6   1    3.50    1.50
 -18  -6  -1    4.10    1.10
 -18  -6  -1    4.60    1.10
  18   6   1    3.00    1.10
 -18   6  -1    2.90    1.70
  18   6   1    4.30    2.00
 -18   6  -1    5.10    3.30
  18   6   1    4.10    1.50
 -20  -6  -1   15.90    2.00
  20  -6   1   16.00    3.10
  20  -6   1   14.40    2.90
 -20  -6  -1   16.50    1.70
 -20  -6  -1   16.30    1.90
 -20   6  -1   16.90    3.80
 -20   6  -1   16.50    3.30
  20   6   1   15.10    2.10
  20   6   1   15.30    2.80
 -20   6  -1   14.80    3.10
  20   6   1   14.00    2.30
 -22  -6  -1    1.40    0.70
 -22  -6  -1   -0.40    0.80
 -22  -6  -1    0.30    0.70
  22  -6   1   -0.90    1.30
  22  -6   1   -0.30    1.20
 -22   6  -1   -0.40    1.70
 -22   6  -1    1.50    1.70
  22   6   1   -3.10    1.00
 -22   6  -1    1.40    1.50
  22   6   1    0.10    0.90
  22   6   1   -1.30    1.40
 -24  -6  -1   28.20    2.60
  24  -6   1   21.70    3.50
  24  -6   1   22.80    3.70
 -24   6  -1   24.40    4.00
  24   6   1   25.40    2.60
 -24   6  -1   29.60    4.30
 -24   6  -1   23.00    4.00
  24   6   1   25.80    3.00
  24   6   1   25.50    3.80
  26  -6   1  107.39    7.70
  26  -6   1   87.19    6.90
 -26   6  -1   97.59    7.50
  26   6   1  102.09    5.80
 -26   6  -1  110.29    7.70
  26   6   1  100.69    4.20
  26   6   1   95.09    6.70
  26   6   1   97.09    6.10
 -26   6  -1   99.19    7.60
  28  -6   1   42.90    5.80
  28  -6   1   38.50    4.60
  28   6   1   40.90    3.50
 -28   6  -1   42.70    5.10
 -28   6  -1   44.50    5.10
  28   6   1   42.60    4.50
 -28   6  -1   40.90    4.80
  30  -6   1   19.90    3.70
  30  -6   1   14.60    3.50
 -30   6  -1   25.40    4.20
 -30   6  -1   23.50    4.10
 -30   6  -1   27.10    4.30
  30   6   1   23.30    3.00
  30   6   1   26.30    5.80
  29  -7  -1   39.10    5.30
  29  -7  -1   55.29    5.70
  29   7  -1   43.20    3.50
 -29   7   1   47.80    5.80
 -29   7   1   33.00    4.70
 -29   7   1   33.50    5.10
  27  -7  -1    1.10    1.60
 -27  -7   1   -0.20    0.90
  27  -7  -1   -2.30    1.50
 -27   7   1    1.70    2.10
 -27   7   1    2.00    2.00
 -27   7   1    3.70    2.20
  27   7  -1   -1.70    1.60
  25  -7  -1  100.09    7.60
  25  -7  -1  119.99    8.20
 -25   7   1  106.79    8.00
 -25   7   1  110.79    8.00
  25   7  -1  109.19    6.40
 -25   7   1  112.49    8.00
  25   7  -1  101.99    7.40
  25   7  -1  107.59    5.80
  23  -7  -1  473.45   21.90
  23  -7  -1  535.85   22.70
 -23   7   1  482.35   22.20
  23   7  -1  470.25   19.50
  23   7  -1  502.05   20.30
 -23   7   1  498.15   22.60
 -23   7   1  516.85   22.30
  23   7  -1  481.65   21.70
  21  -7  -1    1.70    1.50
  21  -7  -1   -0.50    1.60
 -21  -7   1    0.60    0.90
  21  -7  -1    0.20    1.60
 -21   7   1    3.90    1.80
  21   7  -1    2.60    1.20
  21   7  -1    1.90    1.70
 -21   7   1    0.50    1.70
 -21   7   1    2.10    1.90
  21   7  -1    3.30    1.20
 -21   7   1    5.10    2.40
  19  -7  -1  152.88    9.20
 -19  -7   1  154.68    7.10
 -19  -7   1  155.08    6.00
  19  -7  -1  157.38    9.30
 -19   7   1  155.08    9.50
  19   7  -1  148.09    9.10
 -19   7   1  164.38    9.50
 -19   7   1  159.98    9.80
  19   7  -1  160.08    8.10
  19   7  -1  159.88    7.60
 -19   7   1  158.28    9.50
  17  -7  -1    6.60    2.20
 -17  -7   1    9.70    1.10
  17  -7  -1   11.30    3.10
 -17  -7   1    7.90    1.50
 -17  -7   1    5.80    0.90
 -17  -7   1    7.30    1.00
 -17   7   1    9.90    2.60
  17   7  -1   10.20    1.80
  17   7  -1    8.30    2.50
  17   7  -1   10.00    2.10
 -17   7   1    7.50    2.60
 -17   7   1    4.00    2.10
 -15  -7   1  571.24   21.50
 -15  -7   1  556.74   20.70
 -15  -7   1  529.35   21.00
  15  -7  -1  499.15   24.60
  15  -7  -1  549.85   23.50
  15   7  -1  544.15   23.70
  15   7  -1  573.24   22.40
  15   7  -1  570.24   22.10
 -15   7   1  545.85   24.20
 -15   7   1  565.04   22.90
 -15   7   1  580.04   23.50
 -15   7   1  567.84   24.00
  15   7  -1  562.14   21.40
 -15   7   1  572.14   24.00
  13  -7  -1    5.70    2.00
 -13  -7   1    5.20    1.20
  13  -7  -1    5.30    1.90
 -13  -7   1    4.60    1.30
 -13  -7   1    5.10    1.30
 -13  -7   1    5.30    1.00
 -13   7   1    3.50    2.00
 -13   7   1    5.00    1.80
  13   7  -1    7.50    1.70
  13   7  -1    5.70    1.90
  13   7  -1    7.20    1.60
  13   7  -1    6.80    1.50
 -13   7   1    7.10    2.00
 -13   7   1    8.80    2.00
 -13   7   1    5.70    2.00
  11  -7  -1   79.99    5.10
  11  -7  -1   82.89    5.60
 -11  -7   1   72.29    4.40
  11  -7  -1   72.09    5.30
 -11  -7   1   64.99    3.70
 -11  -7   1   75.19    4.20
 -11  -7   1   73.19    4.40
 -11   7   1   72.79    5.50
  11   7  -1   78.89    5.80
  11   7  -1   74.69    4.60
 -11   7   1   81.69    5.90
  11   7  -1   78.19    4.90
 -11   7   1   82.09    5.30
 -11   7   1   66.79    5.70
 -11   7   1   77.19    5.40
  -9  -7   1  129.89    6.50
  -9  -7   1  123.19    6.30
   9  -7  -1  123.19    7.30
  -9  -7   1  125.19    6.50
   9  -7  -1  127.69    7.40
   9   7  -1  125.09    7.00
  -9   7   1  127.99    8.00
   9   7  -1  121.49    7.60
  -9   7   1  127.19    7.70
  -9   7   1  127.89    7.30
  -9   7   1  127.69    7.70
   9   7  -1  137.69    7.00
  -9   7   1  123.49    7.30
   9   7  -1  121.59    6.80
  -7  -7   1   33.60    2.90
  -7  -7   1   32.40    2.50
   7  -7  -1   29.10    3.30
  -7  -7   1   35.40    2.90
  -7  -7   1   28.10    3.20
   7  -7  -1   31.60    3.40
   7  -7  -1   34.20    3.00
   7   7  -1   31.40    3.50
  -7   7   1   29.20    3.40
  -7   7   1   34.40    3.50
  -7   7   1   30.20    3.70
  -7   7   1   31.60    3.50
   7   7  -1   28.60    3.00
  -7   7   1   32.30    3.30
   7   7  -1   32.70    3.10
   7   7  -1   27.70    3.00
  -5  -7   1  572.74   23.30
   5  -7  -1  593.34   23.70
   5  -7  -1  595.54   22.70
  -5  -7   1  594.64   23.00
  -5  -7   1  568.54   22.40
   5  -7  -1  585.44   23.60
  -5  -7   1  588.04   23.00
   5   7  -1  552.44   23.60
   5   7  -1  560.34   23.40
  -5   7   1  576.64   24.40
  -5   7   1  591.04   24.00
  -5   7   1  617.74   24.20
   5   7  -1  581.94   23.50
   5   7  -1  581.04   24.20
  -5   7   1  556.34   24.00
  -5   7   1  619.24   24.00
  -3  -7   1   11.50    2.10
  -3  -7   1   12.90    2.00
   3  -7  -1   10.70    2.10
  -3  -7   1   10.30    1.80
   3  -7  -1    9.50    1.60
   3  -7  -1   10.30    2.10
  -3  -7   1   10.80    1.00
   3  -7  -1    9.60    2.00
   3   7  -1   10.80    2.40
   3   7  -1   10.70    2.10
  -3   7   1   11.90    2.50
   3   7  -1   13.80    2.40
   3   7  -1   12.20    2.20
  -3   7   1    8.40    2.10
  -3   7   1   12.80    2.40
  -3   7   1   15.50    2.60
  -3   7   1   11.70    2.20
   3   7  -1    8.80    2.10
   1  -7  -1  191.88    9.00
  -1  -7   1  188.98    8.90
   1  -7  -1  182.88    9.00
   1  -7  -1  180.58    7.70
  -1  -7   1  167.38    8.40
  -1  -7   1  187.28    7.50
   1  -7  -1  182.88    9.30
  -1  -7   1  190.28    9.30
  -1  -7   1  180.98    9.50
   1  -7  -1  186.48    8.80
   1   7  -1  168.88    9.10
  -1   7   1  185.18    9.30
   1   7  -1  167.48    9.30
  -1   7   1  160.78    8.90
   1   7  -1  181.68    9.50
   1   7  -1  176.48    9.10
   1   7  -1  168.98    8.90
  -1   7   1  186.38    9.40
  -1   7   1  167.08    9.20
   1  -7   1 1241.18   45.50
   1  -7   1 1252.47   45.80
  -1  -7  -1 1264.87   45.70
  -1  -7  -1 1238.98   43.90
  -1  -7  -1 1226.38   43.70
   1  -7   1 1230.68   44.40
  -1  -7  -1 1206.38   45.20
  -1  -7  -1 1235.28   46.10
  -1  -7  -1 1225.98   45.70
   1  -7   1 1241.78   45.80
  -1   7  -1 1142.29   46.10
  -1   7  -1 1221.68   46.40
   1   7   1 1211.78   46.00
  -1   7  -1 1210.68   46.20
   1   7   1 1222.28   46.40
  -1   7  -1 1111.99   46.40
   1   7   1 1225.28   46.20
   1   7   1 1100.69   45.80
  -3  -7  -1 1613.64   57.39
  -3  -7  -1 1650.63   60.89
  -3  -7  -1 1639.14   59.19
  -3  -7  -1 1659.53   60.09
   3  -7   1 1622.64   60.09
   3  -7   1 1627.34   58.89
   3  -7   1 1623.14   60.09
   3  -7   1 1621.24   59.89
  -3  -7  -1 1679.83   57.59
  -3  -7  -1 1646.64   59.59
  -3   7  -1 1577.24   60.19
   3   7   1 1597.74   60.09
   3   7   1 1559.94   60.49
  -3   7  -1 1635.94   60.59
   3   7   1 1603.34   60.19
  -3   7  -1 1528.55   60.89
  -3   7  -1 1548.35   60.49
   3   7   1 1555.24   59.99
  -3   7  -1 1649.23   60.69
   5  -7   1    2.10    1.20
  -5  -7  -1    4.40    1.50
   5  -7   1    2.70    1.50
  -5  -7  -1    2.90    1.60
  -5  -7  -1    4.90    1.30
   5  -7   1    2.70    1.50
   5   7   1    5.60    1.60
  -5   7  -1    2.60    1.60
  -5   7  -1    2.30    1.20
   5   7   1    3.80    1.70
   5   7   1    2.20    1.30
   5   7   1    7.90    1.90
  -5   7  -1    6.60    1.90
  -5   7  -1    5.60    1.80
  -5   7  -1    5.10    1.80
  -7  -7  -1  484.25   19.20
   7  -7   1  472.95   19.20
  -7  -7  -1  482.05   18.60
   7  -7   1  476.15   20.00
   7  -7   1  472.15   19.90
  -7  -7  -1  454.15   19.90
  -7  -7  -1  475.95   19.30
  -7   7  -1  485.95   21.10
   7   7   1  469.15   19.60
   7   7   1  476.45   20.40
  -7   7  -1  519.75   20.40
   7   7   1  466.15   19.60
   7   7   1  445.46   19.10
  -7   7  -1  465.55   20.00
  -7   7  -1  451.45   20.40
  -7   7  -1  502.25   20.60
  -9  -7  -1  660.03   26.00
  -9  -7  -1  683.73   25.40
   9  -7   1  708.13   27.40
  -9  -7  -1  668.53   26.00
   9  -7   1  678.43   27.10
   9  -7   1  661.33   26.50
  -9  -7  -1  671.73   26.00
   9   7   1  685.83   26.70
  -9   7  -1  661.63   28.10
   9   7   1  663.43   27.50
  -9   7  -1  699.53   27.80
   9   7   1  654.83   26.40
   9   7   1  646.14   25.90
  -9   7  -1  656.53   27.10
  -9   7  -1  694.03   27.30
  -9   7  -1  655.13   27.70
 -11  -7  -1  371.56   15.60
  11  -7   1  380.16   17.00
 -11  -7  -1  394.16   15.60
  11  -7   1  402.26   17.30
  11  -7   1  398.16   20.00
 -11  -7  -1  389.76   15.20
 -11  -7  -1  383.86   15.80
  11   7   1  372.06   15.50
 -11   7  -1  392.86   17.70
 -11   7  -1  383.96   18.00
  11   7   1  371.66   17.20
 -11   7  -1  363.26   16.90
 -11   7  -1  391.26   17.60
  11   7   1  403.76   16.50
  11   7   1  380.46   16.20
 -13  -7  -1   60.19    3.50
 -13  -7  -1   60.39    3.90
  13  -7   1   64.39    5.20
  13  -7   1   53.89    5.00
 -13  -7  -1   60.29    3.90
 -13  -7  -1   61.39    3.60
  13   7   1   58.59    5.20
 -13   7  -1   53.59    5.10
 -13   7  -1   59.89    5.60
 -13   7  -1   58.39    5.70
  13   7   1   64.79    4.60
 -13   7  -1   67.79    5.50
  13   7   1   68.79    4.60
 -13   7  -1   59.49    4.80
 -15  -7  -1  152.78    6.70
  15  -7   1  165.28    9.30
 -15  -7  -1  159.78    7.30
  15  -7   1  139.79    8.70
 -15  -7  -1  153.38    7.30
  15   7   1  146.39    8.10
  15   7   1  153.88    9.00
 -15   7  -1  159.68    9.80
 -15   7  -1  159.68    9.20
 -15   7  -1  148.39    8.80
  15   7   1  158.58    7.80
 -15   7  -1  184.28    9.90
  17  -7   1   25.00    3.70
 -17  -7  -1   31.40    2.60
 -17  -7  -1   31.30    2.40
 -17  -7  -1   30.30    2.50
 -17  -7  -1   30.50    1.70
  17  -7   1   23.00    3.40
  17   7   1   35.40    3.90
 -17   7  -1   30.70    4.50
  17   7   1   29.30    2.70
 -17   7  -1   30.40    4.50
 -17   7  -1   38.20    4.20
  17   7   1   27.70    3.40
 -19  -7  -1  202.48    9.00
 -19  -7  -1  223.28    9.50
 -19  -7  -1  209.88    8.80
  19  -7   1  217.88   11.80
  19  -7   1  229.68   11.70
 -19   7  -1  217.78   12.00
 -19   7  -1  220.88   12.40
 -19   7  -1  225.98   11.90
  19   7   1  206.38   11.30
  19   7   1  201.28    9.70
  19   7   1  218.18   10.50
  21  -7   1  126.89    8.40
 -21  -7  -1  116.69    5.90
  21  -7   1  109.59    7.70
 -21   7  -1  113.89    8.30
  21   7   1  107.09    6.10
  21   7   1  113.99    6.90
  21   7   1  116.79    7.60
 -21   7  -1  120.79    8.40
 -21   7  -1  128.69    8.30
  23  -7   1   55.39    5.60
  23  -7   1   71.19    6.20
  23   7   1   70.19    5.60
 -23   7  -1   65.49    6.20
  23   7   1   62.99    4.30
  23   7   1   69.29    5.10
 -23   7  -1   62.59    6.20
 -23   7  -1   64.99    5.90
  25  -7   1   22.20    3.80
  25  -7   1   18.00    3.80
  25   7   1   20.50    3.40
 -25   7  -1   17.10    3.60
 -25   7  -1   21.00    4.00
  25   7   1   24.60    2.60
 -25   7  -1   21.10    3.90
  27  -7   1   27.00    4.20
  27  -7   1   26.30    4.60
 -27   7  -1   24.60    4.50
 -27   7  -1   23.20    4.20
 -27   7  -1   28.20    4.70
  27   7   1   34.50    3.10
  27   7   1   21.10    5.80
  26  -8  -1    5.80    2.70
  26  -8  -1    6.30    2.90
 -26   8   1    6.90    3.00
  26   8  -1    8.40    1.70
 -26   8   1    8.60    2.90
 -26   8   1    9.00    2.80
  26   8  -1    6.40    2.60
  24  -8  -1   82.09    7.00
  24   8  -1   90.49    7.30
 -24   8   1   88.29    7.70
 -24   8   1   87.19    7.50
 -24   8   1   73.79    6.90
 -24   8   1   80.09    6.90
  24   8  -1   90.59    7.10
  22  -8  -1   41.10    4.80
  22  -8  -1   45.10    5.10
 -22   8   1   39.50    4.90
 -22   8   1   41.40    8.50
  22   8  -1   37.10    4.60
 -22   8   1   38.40    4.70
 -22   8   1   33.30    3.90
  22   8  -1   34.90    3.10
  20  -8  -1  246.88   13.50
  20  -8  -1  252.27   13.50
 -20   8   1  253.17   14.10
 -20   8   1  278.37   12.90
 -20   8   1  275.57   14.20
  20   8  -1  249.28   12.10
  20   8  -1  265.07   13.80
  20   8  -1  254.17   11.50
 -20   8   1  258.47   13.90
 -18  -8   1    2.30    0.80
 -18  -8   1    2.20    1.00
  18  -8  -1    2.60    2.00
  18  -8  -1    3.80    2.10
  18   8  -1    2.40    1.50
 -18   8   1    1.80    1.60
 -18   8   1    3.00    2.00
 -18   8   1    6.70    2.60
 -18   8   1    1.00    1.80
  18   8  -1    6.70    2.40
  18   8  -1    4.90    1.40
  16  -8  -1    9.60    2.50
 -16  -8   1   12.30    1.70
  16  -8  -1   14.60    2.90
 -16  -8   1   10.10    1.20
 -16  -8   1    9.60    1.70
 -16  -8   1    9.30    1.60
 -16   8   1    9.30    2.60
  16   8  -1   10.10    1.90
 -16   8   1   10.50    2.60
  16   8  -1    8.40    2.50
 -16   8   1    9.00    2.80
 -16   8   1   14.20    3.30
  14  -8  -1   -0.20    1.30
 -14  -8   1   -0.90    0.80
 -14  -8   1    0.00    0.70
 -14  -8   1   -2.40    0.90
 -14  -8   1    0.10    1.00
  14  -8  -1    3.20    1.70
 -14   8   1   -1.60    1.30
 -14   8   1    1.50    1.50
 -14   8   1   -1.50    1.40
  14   8  -1    0.90    1.00
 -14   8   1   -1.00    1.30
  14   8  -1    1.00    1.10
  14   8  -1   -0.40    1.60
  14   8  -1    0.70    1.00
  12  -8  -1  114.09    7.30
 -12  -8   1  112.89    6.10
 -12  -8   1  110.29    5.80
  12  -8  -1  120.09    7.50
 -12  -8   1  114.29    6.70
  12   8  -1  102.39    6.20
  12   8  -1  119.69    6.70
  12   8  -1  113.59    7.70
 -12   8   1  115.29    8.00
 -12   8   1  121.99    7.30
 -12   8   1  127.39    8.00
 -12   8   1  115.99    7.70
  12   8  -1  113.59    6.90
 -12   8   1  113.99    7.40
 -10  -8   1   51.19    3.60
  10  -8  -1   48.20    4.50
  10  -8  -1   52.89    4.70
  10  -8  -1   52.29    4.10
 -10  -8   1   49.00    3.10
 -10  -8   1   52.89    3.90
  10   8  -1   52.59    4.30
  10   8  -1   58.09    5.20
  10   8  -1   47.60    4.00
 -10   8   1   50.59    5.10
 -10   8   1   53.19    4.80
 -10   8   1   53.89    4.80
 -10   8   1   51.69    4.90
 -10   8   1   49.80    4.50
  10   8  -1   52.69    4.20
   8  -8  -1  318.77   14.50
   8  -8  -1  300.57   14.20
  -8  -8   1  294.47   13.50
  -8  -8   1  314.47   12.50
   8  -8  -1  296.37   13.30
  -8  -8   1  296.87   13.10
  -8  -8   1  307.07   13.30
   8   8  -1  301.07   14.00
  -8   8   1  321.87   15.40
   8   8  -1  336.37   14.20
   8   8  -1  311.07   15.00
  -8   8   1  298.57   14.70
  -8   8   1  322.97   14.90
  -8   8   1  301.87   14.50
  -8   8   1  313.17   14.40
   8   8  -1  279.07   13.70
   6  -8  -1    5.20    1.90
  -6  -8   1    4.70    1.50
  -6  -8   1    5.50    1.30
   6  -8  -1    8.60    2.40
   6  -8  -1    5.60    1.50
   6   8  -1    4.70    2.10
  -6   8   1    9.10    2.60
   6   8  -1    6.90    1.80
  -6   8   1    4.30    1.80
   6   8  -1    4.30    1.60
  -6   8   1    3.90    1.70
  -6   8   1    5.40    2.10
  -6   8   1    6.60    1.90
   6   8  -1    2.80    1.50
   4  -8  -1  605.44   24.50
  -4  -8   1  565.04   23.40
  -4  -8   1  610.04   24.20
  -4  -8   1  605.54   24.00
   4  -8  -1  598.14   23.30
   4  -8  -1  619.34   24.70
  -4   8   1  618.44   25.20
  -4   8   1  615.94   25.20
  -4   8   1  638.94   25.30
  -4   8   1  602.34   25.50
   4   8  -1  566.94   24.60
   4   8  -1  580.74   24.90
   4   8  -1  607.84   30.00
  -2  -8   1  146.49    7.70
   2  -8  -1  153.78    7.10
  -2  -8   1  157.68    6.40
  -2  -8   1  161.88    8.40
   2  -8  -1  163.98    8.40
   2  -8  -1  154.68    8.50
  -2  -8   1  150.98    8.10
   2   8  -1  159.08    8.70
   2   8  -1  164.58    9.20
  -2   8   1  165.48    9.10
   2   8  -1  161.38    9.10
  -2   8   1  166.58    9.00
  -2   8   1  156.68    8.80
   2   8  -1  158.18    8.80
  -2   8   1  169.48    9.20
   0  -8  -1  587.84   24.50
   0  -8  -1  620.94   22.50
   0  -8  -1  616.94   24.20
   0  -8   1  599.64   22.70
   0  -8   1  602.34   24.10
   0  -8   1  587.94   24.60
   0   8   1  585.94   25.10
   0   8   1  622.04   25.20
   0   8  -1  624.24   25.20
   0   8  -1  590.34   25.20
   0   8   1  609.04   25.10
   0   8  -1  593.04   25.50
   0   8  -1  624.84   25.60
   0   8  -1  601.84   25.00
   0   8   1  634.84   25.60
  -2  -8  -1  250.47    9.50
   2  -8   1  246.88   10.50
  -2  -8  -1  262.77   11.70
   2  -8   1  242.78   11.90
  -2  -8  -1  240.28    9.30
  -2  -8  -1  248.88   11.20
   2  -8   1  253.47   11.60
   2   8   1  252.47   12.30
  -2   8  -1  273.07   12.90
  -2   8  -1  255.87   12.60
  -2   8  -1  238.08   12.60
   2   8   1  240.88   12.10
  -2   8  -1  252.37   12.20
   2   8   1  244.28   12.50
  -2   8  -1  253.07   12.40
   2   8   1  245.18   12.10
   4  -8   1 1219.48   47.10
  -4  -8  -1 1201.38   46.50
   4  -8   1 1211.08   45.60
  -4  -8  -1 1232.88   45.80
  -4  -8  -1 1279.57   46.60
   4  -8   1 1249.07   46.80
  -4   8  -1 1272.47   47.80
  -4   8  -1 1243.98   48.30
   4   8   1 1189.38   47.20
  -4   8  -1 1244.38   47.40
  -4   8  -1 1267.37   47.80
   4   8   1 1168.08   46.80
  -6  -8  -1   14.30    2.00
  -6  -8  -1   11.80    2.30
  -6  -8  -1   13.00    2.20
   6  -8   1    9.30    2.30
   6  -8   1    7.70    2.20
  -6  -8  -1    6.50    2.10
  -6   8  -1   17.70    3.20
   6   8   1   11.00    2.20
   6   8   1    9.80    2.20
  -6   8  -1   16.10    3.20
  -6   8  -1   19.80    4.10
   6   8   1   11.00    2.30
   6   8   1   16.30    3.10
  -6   8  -1   11.50    2.50
  -6   8  -1   13.50    2.90
   8  -8   1  866.71   34.40
  -8  -8  -1  892.31   33.60
  -8  -8  -1  840.02   34.30
  -8  -8  -1  854.01   34.40
   8  -8   1  931.81   35.50
   8  -8   1  905.51   35.60
  -8  -8  -1  866.11   34.30
  -8   8  -1  946.31   35.90
   8   8   1  844.22   35.20
  -8   8  -1  930.71   36.30
   8   8   1  928.81   36.20
   8   8   1  891.11   35.00
  -8   8  -1  934.61   36.50
  -8   8  -1  951.70   37.00
   8   8   1  842.62   34.40
  -8   8  -1  948.11   36.00
 -10  -8  -1   85.29    5.10
 -10  -8  -1   82.29    5.10
  10  -8   1   87.19    6.10
 -10  -8  -1   84.59    4.60
  10  -8   1   78.69    5.90
  10   8   1   90.79    5.70
 -10   8  -1   81.89    6.90
 -10   8  -1   85.39    6.20
 -10   8  -1   87.69    6.90
 -10   8  -1   84.89    6.50
  10   8   1   83.89    5.10
 -10   8  -1   88.09    6.70
  10   8   1   83.69    6.30
 -12  -8  -1   34.40    2.70
 -12  -8  -1   32.90    3.20
 -12  -8  -1   36.70    3.10
 -12  -8  -1   35.80    3.10
  12  -8   1   35.90    4.00
 -12   8  -1   36.70    3.90
  12   8   1   39.00    4.40
 -12   8  -1   36.30    4.30
  12   8   1   35.00    3.60
  12   8   1   33.70    3.40
 -12   8  -1   30.90    3.80
 -12   8  -1   35.40    4.40
 -12   8  -1   34.80    5.10
 -14  -8  -1    7.40    1.60
  14  -8   1    6.60    2.20
  14  -8   1    7.90    2.40
 -14  -8  -1    7.40    1.70
 -14  -8  -1   10.70    1.60
 -14  -8  -1    8.40    1.60
 -14   8  -1    7.70    2.70
  14   8   1    6.00    2.30
 -14   8  -1    5.10    2.30
 -14   8  -1   11.10    2.60
 -14   8  -1    8.60    2.40
  14   8   1    9.60    2.00
  14   8   1   12.40    2.30
 -16  -8  -1   70.09    4.40
  16  -8   1   66.99    5.90
 -16  -8  -1   68.79    4.20
  16  -8   1   80.89    6.20
 -16  -8  -1   69.39    3.70
 -16   8  -1   73.19    6.40
 -16   8  -1   65.19    6.50
  16   8   1   71.69    4.80
  16   8   1   71.39    5.30
  16   8   1   70.19    5.90
 -18  -8  -1   47.70    3.50
  18  -8   1   48.50    5.10
  18  -8   1   56.39    5.50
  18   8   1   50.09    3.90
 -18   8  -1   54.19    5.60
 -18   8  -1   59.09    5.80
  18   8   1   51.89    4.60
 -18   8  -1   49.80    5.60
  18   8   1   41.50    4.60
  20  -8   1   87.69    6.90
  20  -8   1   82.19    6.80
 -20   8  -1   77.89    6.90
 -20   8  -1   86.99    7.30
  20   8   1   79.09    5.10
 -20   8  -1   76.29    6.90
  20   8   1   90.49    7.00
 -20   8  -1   87.99    7.30
  22  -8   1  109.89    8.10
  22  -8   1  101.29    7.90
  22  -8   1   97.19    7.80
 -22   8  -1  101.79    8.20
 -22   8  -1  117.89    8.40
 -22   8  -1   99.99    8.30
  22   8   1  111.99    8.10
  22   8   1  108.79    7.30
 -22   8  -1  104.59    8.30
  24  -8   1    2.30    2.30
  24  -8   1    7.80    2.50
  24  -8   1   12.40    3.50
 -24   8  -1    7.30    3.10
  24   8   1    8.80    1.90
 -24   8  -1    9.10    2.90
  24   8   1    8.80    2.70
 -24   8  -1    8.40    3.20
 -24   8  -1    5.50    2.60
  21  -9  -1   74.59    6.70
  21  -9  -1   77.19    7.30
 -21   9   1   71.49    6.90
  21   9  -1   75.99    5.00
 -21   9   1   77.99    7.30
  21   9  -1   71.69    6.50
 -21   9   1   79.89    7.30
 -21   9   1   77.29    6.20
  19  -9  -1  469.05   23.00
  19  -9  -1  502.15   23.30
 -19   9   1  578.44   30.30
 -19   9   1  554.14   22.70
 -19   9   1  501.05   23.80
  17  -9  -1  159.18   10.10
  17  -9  -1  170.38   10.40
  17   9  -1  177.78   10.80
 -17   9   1  177.78    9.90
 -17   9   1  162.38   10.60
  17   9  -1  176.38    8.90
 -17   9   1  176.18   10.80
  17   9  -1  167.18    9.70
 -17   9   1  176.78   11.20
  15  -9  -1    5.10    2.10
  15  -9  -1    2.80    1.90
 -15  -9   1    2.00    1.20
 -15   9   1    2.20    2.00
  15   9  -1    2.00    1.20
  15   9  -1    3.20    1.30
  15   9  -1    4.00    1.80
 -15   9   1    4.00    2.30
 -15   9   1    3.90    2.10
 -15   9   1    7.90    2.50
  15   9  -1    7.20    2.50
  13  -9  -1    4.80    2.40
 -13  -9   1    5.00    1.60
  13  -9  -1    4.90    2.20
 -13   9   1    5.90    2.50
 -13   9   1    7.60    2.30
  13   9  -1    4.40    1.60
  13   9  -1    5.70    2.40
 -13   9   1    7.30    2.30
  13   9  -1    4.30    1.70
 -13   9   1    6.30    2.40
  13   9  -1    5.80    2.00
  11  -9  -1  115.99    7.70
 -11  -9   1  118.79    6.20
 -11  -9   1  128.49    6.70
  11  -9  -1  123.89    8.10
 -11  -9   1  125.29    5.70
  11   9  -1  124.69    7.60
 -11   9   1  104.09    7.90
 -11   9   1  130.19    8.50
  11   9  -1  108.99    8.00
 -11   9   1  113.89    8.40
 -11   9   1  126.59    7.90
  11   9  -1  120.39    7.30
  11   9  -1  108.29    6.80
   9  -9  -1   73.19    5.80
  -9  -9   1   76.29    4.20
   9  -9  -1   78.69    6.00
  -9  -9   1   70.29    4.90
   9   9  -1   79.09    6.50
  -9   9   1   74.19    6.20
  -9   9   1   77.29    6.00
   9   9  -1   76.69    5.70
   9   9  -1   75.29    5.50
  -9   9   1   69.39    6.30
   9   9  -1   71.19    5.30
  -9   9   1   70.79    6.00
  -9   9   1   70.29    6.00
  -7  -9   1   16.00    2.10
   7  -9  -1   17.30    3.10
   7  -9  -1   11.80    2.60
  -7  -9   1   16.50    2.40
  -7  -9   1   15.90    2.70
   7  -9  -1   23.40    2.70
   7   9  -1   13.10    2.60
   7   9  -1   18.20    3.00
   7   9  -1   21.50    3.30
   7   9  -1   18.60    3.60
  -7   9   1   20.00    3.60
  -7   9   1   17.40    3.20
  -7   9   1   21.20    3.80
   5  -9  -1   29.10    2.90
   5  -9  -1   33.40    3.60
  -5  -9   1   36.10    3.50
   5  -9  -1   37.90    4.10
  -5  -9   1   27.40    2.70
   5   9  -1   35.40    3.90
   5   9  -1   36.30    3.70
   5   9  -1   37.00    4.50
  -5   9   1   36.70    5.00
  -5   9   1   32.20    3.80
  -5   9   1   25.90    3.80
   5   9  -1   34.70    3.80
  -5   9   1   36.80    4.70
   3  -9  -1   85.99    6.00
   3  -9  -1   76.79    4.50
  -3  -9   1   79.69    5.10
  -3  -9   1   85.79    5.70
  -3   9   1   93.09    6.50
  -3   9   1   88.39    6.40
   3   9  -1   84.39    6.50
   3   9  -1   83.59    6.20
   3   9  -1   89.09    6.20
   3   9  -1   90.39    7.40
  -3   9   1   79.19    6.30
  -3   9   1   80.99    6.30
  -1  -9   1  195.08    9.80
   1  -9  -1  179.78    7.60
  -1  -9   1  174.68    8.90
   1  -9  -1  183.38    9.70
  -1  -9   1  181.08    7.30
   1  -9  -1  178.18    7.50
   1  -9  -1  170.68    9.10
  -1  -9   1  187.58    7.70
  -1   9   1  178.38   10.20
   1   9  -1  189.38   10.20
  -1   9   1  180.78   10.40
  -1   9   1  176.58   10.00
   1   9  -1  179.48   10.00
   1   9  -1  184.38   10.40
   1   9  -1  175.88   10.40
  -1   9   1  189.18   10.30
  -1  -9  -1    8.20    1.90
   1  -9   1    8.40    2.00
   1  -9   1   13.70    2.70
  -1  -9  -1    6.30    0.80
  -1  -9  -1    9.50    2.30
   1  -9   1    9.40    1.40
  -1  -9  -1    9.20    0.90
   1   9   1   12.30    2.70
  -1   9  -1    8.20    2.60
  -1   9  -1   11.90    2.60
  -1   9  -1    6.90    2.50
   1   9   1    8.40    2.30
   1   9   1    5.10    1.90
  -1   9  -1   11.50    2.40
   3  -9   1  165.48    9.20
   3  -9   1  161.58    8.90
   3  -9   1  148.49    7.40
  -3  -9  -1  161.68    8.10
  -3  -9  -1  166.08    8.80
   3   9   1  171.98    9.50
  -3   9  -1  171.48    9.60
  -3   9  -1  154.48    9.60
   3   9   1  165.88    9.70
  -3   9  -1  167.38   10.10
   3   9   1  165.78    9.20
  -3   9  -1  169.08    9.70
   3   9   1  166.58    9.30
  -3   9  -1  164.58    9.70
   5  -9   1  107.49    7.20
   5  -9   1  101.19    7.90
  -5  -9  -1  114.39    6.10
   5  -9   1  105.39    6.90
  -5  -9  -1  109.59    6.60
  -5   9  -1  111.99    7.50
  -5   9  -1  115.29    7.80
   5   9   1  131.09    7.60
   5   9   1  102.39    6.80
   5   9   1  112.49    7.60
  -5   9  -1  107.79    7.50
  -5   9  -1  113.89    7.90
  -5   9  -1  110.29    8.00
   5   9   1  115.09    7.40
   7  -9   1  101.69    6.30
  -7  -9  -1  110.79    6.60
   7  -9   1  113.59    7.20
   7  -9   1  114.19    7.50
  -7  -9  -1  113.79    5.90
   7   9   1  111.99    7.10
   7   9   1  105.79    6.70
  -7   9  -1  132.39    8.60
   7   9   1  102.89    7.10
  -7   9  -1  116.49    8.50
   7   9   1  110.09    7.70
  -7   9  -1  115.49    7.80
  -7   9  -1  123.79    8.00
  -7   9  -1  107.79    7.80
  -9  -9  -1    8.00    1.90
  -9  -9  -1    5.80    1.40
  -9  -9  -1   11.10    2.10
   9  -9   1    6.00    2.20
   9  -9   1   10.70    2.50
   9   9   1    9.40    2.20
  -9   9  -1    8.20    2.80
  -9   9  -1    8.90    2.50
   9   9   1    6.10    2.00
  -9   9  -1    7.60    2.20
  -9   9  -1    8.50    2.60
  -9   9  -1    7.80    2.40
   9   9   1    3.90    2.40
   9   9   1    7.20    1.80
 -11  -9  -1   22.80    2.80
 -11  -9  -1   22.90    2.30
 -11  -9  -1   21.70    2.80
  11  -9   1   21.90    3.60
  11  -9   1   17.70    3.20
 -11   9  -1   18.50    3.70
  11   9   1   26.10    3.60
 -11   9  -1   17.80    3.70
 -11   9  -1   16.40    3.20
  11   9   1   20.10    3.90
  11   9   1   21.90    3.10
  11   9   1   21.30    2.80
 -11   9  -1   19.60    3.50
 -13  -9  -1   82.29    4.60
 -13  -9  -1   82.09    5.20
 -13  -9  -1   86.19    5.60
  13  -9   1   95.19    6.90
  13  -9   1   94.59    7.00
 -13  -9  -1   75.99    5.10
 -13   9  -1   80.29    6.90
  13   9   1   88.69    7.10
  13   9   1   87.09    5.80
 -13   9  -1   87.19    7.40
 -13   9  -1   90.29    6.70
 -13   9  -1   92.39    7.20
  13   9   1   83.79    6.20
  15  -9   1   82.09    6.80
  15  -9   1   83.69    6.80
 -15   9  -1   83.99    7.20
  15   9   1   73.69    6.50
 -15   9  -1   93.49    7.50
 -15   9  -1   92.89    7.60
  15   9   1   82.89    5.60
 -15   9  -1   91.29    6.80
 -17  -9  -1   -0.70    0.70
 -17  -9  -1   -0.60    0.90
  17  -9   1    0.80    2.10
  17  -9   1    0.90    2.00
 -17   9  -1    5.60    4.20
  17   9   1    0.70    2.30
 -17   9  -1   -1.80    1.70
 -17   9  -1   -2.40    3.00
 -17   9  -1    0.40    1.70
  19  -9   1   52.99    8.60
  19  -9   1   65.49    6.50
 -19   9  -1   83.79    7.20
  19   9   1   69.39    4.90
 -19   9  -1   72.09    7.30
 -19   9  -1   76.29    6.30
 -19   9  -1   86.89    7.50
  19   9   1   75.29    6.80
  14 -10  -1   66.39    6.30
  14 -10  -1   54.39    5.90
 -14  10   1   66.09    6.70
  14  10  -1   66.79    6.50
 -14  10   1   71.29    6.10
 -14  10   1   69.29    6.70
  14  10  -1   67.49    4.90
  14  10  -1   66.09    5.30
  12 -10  -1   92.39    7.30
  12 -10  -1   99.09    7.30
 -12  10   1   97.09    7.70
  12  10  -1   96.79    6.20
 -12  10   1  101.89    7.50
  12  10  -1   86.19    8.40
  12  10  -1   80.99    6.40
 -10 -10   1    4.50    1.70
  10 -10  -1   -0.70    2.00
  10 -10  -1    2.90    2.20
 -10  10   1    4.70    2.40
  10  10  -1    5.90    2.50
 -10  10   1    4.60    2.30
  10  10  -1    0.80    1.70
 -10  10   1    1.40    2.20
  -8 -10   1   31.60    2.80
  -8 -10   1   39.60    3.90
   8 -10  -1   36.50    4.30
   8 -10  -1   31.30    4.50
   8  10  -1   31.80    4.20
   8  10  -1   31.50    4.80
  -8  10   1   33.40    5.00
  -8  10   1   31.60    4.80
   8  10  -1   28.90    3.90
  -8  10   1   41.70    4.80
  -6 -10   1    0.30    1.10
   6 -10  -1    1.10    1.70
  -6 -10   1    0.60    1.50
  -6  10   1    3.40    2.20
   6  10  -1    4.00    1.90
  -6  10   1    2.90    2.20
   6  10  -1    2.00    2.00
  -6  10   1    2.40    1.80
   6  10  -1    2.50    1.60
   4 -10  -1  110.09    6.80
   4 -10  -1  104.19    7.10
  -4 -10   1   92.39    6.50
  -4 -10   1  100.89    5.80
  -4  10   1  102.89    7.50
   4  10  -1   95.99    7.50
   4  10  -1  104.29    7.40
  -4  10   1   94.89    7.40
  -4  10   1  106.89    7.70
   4  10  -1   98.59    7.00
   2 -10  -1    4.00    1.90
   2 -10  -1    0.80    0.60
  -2 -10   1    1.50    1.70
   2 -10  -1    4.20    1.90
  -2 -10   1    1.40    1.70
   2  10  -1    3.30    2.30
   2  10  -1    1.80    1.70
   2  10  -1    1.40    1.90
  -2  10   1   -2.00    1.50
  -2  10   1    1.40    1.70
  -2  10   1   -0.80    1.40
   0 -10   1  175.48    9.20
   0 -10   1  184.68   10.00
   0 -10  -1  176.98    9.20
   0 -10  -1  173.38    9.90
   0  10  -1  190.08   11.00
   0  10  -1  181.08   10.50
   0  10  -1  181.38   11.00
   0  10   1  174.78   10.40
   0  10   1  182.28   10.80
   0  10   1  188.88   10.60
  -2 -10  -1    0.90    1.20
   2 -10   1    0.80    1.40
  -2 -10  -1    1.60    1.70
   2  10   1   -2.10    1.70
  -2  10  -1    2.00    1.70
   2  10   1    0.10    1.60
  -2  10  -1   -1.10    1.60
  -2  10  -1    1.70    1.90
   2  10   1   -1.40    1.30
  -4 -10  -1    5.30    2.00
   4 -10   1    7.70    2.20
   4 -10   1    8.80    2.40
   4  10   1    5.50    2.00
  -4  10  -1    9.50    3.00
   4  10   1    3.80    2.00
  -4  10  -1    5.70    2.40
  -4  10  -1    2.20    2.40
   4  10   1    6.90    2.50
   6 -10   1    9.30    2.60
  -6 -10  -1   11.10    2.00
   6 -10   1   12.20    2.90
  -6 -10  -1   12.80    2.60
   6  10   1   10.10    3.30
   6  10   1   14.40    3.00
  -6  10  -1   12.10    3.00
   6  10   1    9.80    2.60
  -6  10  -1   12.70    3.10
  -6  10  -1    6.90    2.70
  -6  10  -1   12.80    3.20
   8 -10   1  155.38    9.00
  -8 -10  -1  147.99    7.20
  -8 -10  -1  144.89    8.20
   8 -10   1  132.99    9.00
  -8  10  -1  136.29    9.60
   8  10   1  161.78    9.10
   8  10   1  143.09    9.50
  -8  10  -1  150.28    9.70
  -8  10  -1  158.68    9.90
  -8  10  -1  139.79   10.00
   8  10   1  136.39    9.10
 -10 -10  -1   51.69    4.40
  10 -10   1   59.89    5.70
  10 -10   1   51.99    5.40
 -10 -10  -1   47.90    3.50
 -10  10  -1   36.20    7.90
 -10  10  -1   52.79    5.60
  10  10   1   53.09    7.00
 -10  10  -1   58.89   10.30
 -10  10  -1   61.29    6.10
  10  10   1   54.79    4.40
  12 -10   1   88.39    6.80
  12 -10   1   80.69    6.70
 -12  10  -1   64.69    7.00
 -12  10  -1   86.69    7.00
  12  10   1   63.79    6.60
 -12  10  -1   77.69    7.10
 -12  10  -1   78.59    7.00
  12  10   1   76.69    5.80
  36   0  -2  356.96   15.00
  36   0  -2  361.76   16.30
  36   0  -2  348.77   14.90
  36   0  -2  379.16   14.10
 -36   0   2  321.77   15.50
  34   0  -2    0.60    1.00
  34   0  -2    0.50    1.20
  34   0  -2    0.50    0.80
  34   0  -2    1.60    1.20
 -34   0   2    0.50    1.30
 -32   0   2   15.80    2.40
  32   0  -2   12.10    1.90
  32   0  -2   13.80    2.00
  32   0  -2   18.40    1.80
  32   0  -2   14.20    2.50
  30   0  -2   42.70    3.10
  30   0  -2   37.90    3.00
 -30   0   2   40.40    3.50
 -30   0   2   42.10    3.10
  30   0  -2   39.10    2.80
  30   0  -2   43.70    3.80
 -30   0   2   43.40    3.40
 -28   0   2  569.04   22.40
  28   0  -2  551.44   21.70
 -28   0   2  564.64   22.00
  28   0  -2  577.24   21.90
  28   0  -2  561.14   21.70
  28   0  -2  582.24   22.90
 -26   0   2  102.29    5.20
  26   0  -2   99.29    4.90
  26   0  -2  103.69    5.70
 -26   0   2   95.89    5.20
  26   0  -2   92.09    5.50
  26   0  -2   88.39    6.90
  26   0  -2   91.49    4.80
  26   0  -2   97.19    4.90
 -26   0   2  107.49    5.50
  24   0  -2  285.77   12.20
  24   0  -2  260.87   11.70
  24   0  -2  268.57   11.90
 -24   0   2  298.37   11.70
  24   0  -2  278.67   11.40
 -24   0   2  287.97   11.70
  24   0  -2  266.67   11.30
  24   0  -2  293.47   12.90
 -24   0   2  277.17   11.70
 -22   0   2   19.80    1.80
  22   0  -2   20.00    1.70
  22   0  -2   18.80    1.60
  22   0  -2   17.10    2.60
 -22   0   2   20.00    1.70
 -22   0   2   15.50    1.80
 -22   0   2   18.10    1.80
  22   0  -2   16.80    1.90
  22   0  -2   18.80    2.10
  20   0  -2    2.00    0.80
  20   0  -2    2.60    0.80
  20   0  -2    3.60    0.90
  20   0  -2    2.30    0.70
 -20   0   2    2.90    0.70
 -20   0   2    3.50    0.80
  20   0  -2    1.90    1.00
 -20   0   2    4.00    0.90
 -20   0   2    3.60    0.90
 -20   0   2    2.90    0.80
  20   0  -2    1.40    0.60
  18   0  -2 1003.00   34.70
 -18   0   2  956.90   34.20
 -18   0   2  918.51   33.80
 -18   0   2  928.81   34.20
 -18   0   2  952.60   34.20
  18   0  -2  914.31   33.90
 -18   0   2  931.81   34.00
  18   0  -2  912.91   34.10
  18   0  -2  959.10   35.20
  18   0  -2  851.01   34.30
  18   0  -2  903.71   33.90
 -16   0   2 2772.92  101.99
  16   0  -2 2957.30  103.09
  16   0  -2 2998.70  101.99
 -16   0   2 2817.42  102.09
 -16   0   2 2989.20  102.19
  16   0  -2 2753.32  101.89
 -16   0   2 2883.41  102.19
  16   0  -2 2651.23  102.29
 -16   0   2 2870.21  101.89
  16   0  -2 2774.02  102.49
  16   0  -2 2973.30  102.29
  14   0  -2 4683.13  247.28
 -14   0   2 4597.04  231.68
  12   0  -2    5.10    1.00
  12   0  -2    7.40    0.70
  12   0  -2    5.80    0.80
 -12   0   2    6.20    0.70
 -12   0   2    6.90    0.70
 -12   0   2    8.10    0.80
  12   0  -2    5.60    0.90
 -12   0   2    6.30    0.70
 -12   0   2    6.50    0.80
  12   0  -2    5.60    0.80
  12   0  -2    6.50    0.70
  10   0  -2 2262.37   81.79
 -10   0   2 2319.97   81.69
  10   0  -2 2295.37   82.19
   8   0  -2 3690.83  172.88
  -8   0   2 3780.92  169.28
  -6   0   2 2562.34  116.89
   6   0  -2 2611.74  119.19
  -4   0   2 8582.64  322.87
  -4   0   2 8800.62  324.97
   0   0   2 6277.27  254.57
   0   0  -2 6805.02  256.57
  -2   0  -2  139.39    5.50
   2   0   2  145.19    5.50
  -2   0  -2  143.29    5.70
  -2   0  -2  144.09    5.70
  -2   0  -2  145.59    5.60
   2   0   2  149.39    5.60
  -2   0  -2  139.79    5.50
   2   0   2  149.39    5.70
  -2   0  -2  153.88    5.60
   2   0   2  149.88    5.60
  -4   0  -2 1774.72  101.09
   4   0   2 1533.35   98.69
  -6   0  -2 8749.82  359.16
   6   0   2 8046.00  360.66
  -8   0  -2 9999.00  418.26
   8   0   2 9446.75  423.86
 -10   0  -2 1004.70   35.00
  10   0   2  947.21   35.40
 -10   0  -2  947.11   35.20
 -10   0  -2  861.51   35.40
 -10   0  -2  968.90   34.90
 -10   0  -2  923.81   34.80
  10   0   2  996.80   34.80
  10   0   2  930.51   34.80
  10   0   2  886.71   34.90
  10   0   2 1025.50   34.70
 -10   0  -2 1004.60   34.90
  10   0   2  984.50   35.20
 -12   0  -2  800.72   28.90
  12   0   2  803.32   28.80
  12   0   2  748.23   28.70
  12   0   2  826.72   29.30
 -12   0  -2  789.92   28.80
 -12   0  -2  778.72   28.90
  12   0   2  725.13   29.00
  12   0   2  799.12   29.50
 -12   0  -2  742.03   29.50
  12   0   2  794.72   28.60
 -12   0  -2  768.72   29.30
 -12   0  -2  814.02   28.80
  14   0   2   29.90    2.30
 -14   0  -2   29.10    2.00
  14   0   2   30.40    2.50
  14   0   2   32.40    1.90
  14   0   2   28.60    2.00
 -14   0  -2   29.90    2.60
  14   0   2   35.20    2.50
 -14   0  -2   34.30    2.20
 -14   0  -2   33.90    2.30
 -14   0  -2   25.70    2.30
 -14   0  -2   33.30    2.30
  14   0   2   31.10    2.10
  16   0   2  977.20   38.70
  16   0   2 1137.59   39.00
  16   0   2 1049.40   38.00
 -16   0  -2 1047.50   38.30
 -16   0  -2 1043.20   38.30
 -16   0  -2 1023.10   38.90
 -16   0  -2 1051.79   38.60
  16   0   2 1071.59   38.30
  16   0   2 1090.09   39.30
 -16   0  -2  944.41   39.20
 -16   0  -2 1065.19   38.60
  16   0   2 1026.70   38.30
 -18   0  -2  631.04   22.90
  18   0   2  629.84   23.70
  18   0   2  572.94   22.40
  18   0   2  628.34   23.20
  18   0   2  590.04   22.20
 -18   0  -2  600.54   22.80
 -18   0  -2  547.25   23.60
 -18   0  -2  577.04   22.50
 -18   0  -2  614.64   22.50
  18   0   2  557.94   23.00
  18   0   2  579.84   22.40
  20   0   2  140.09    6.30
 -20   0  -2  133.19    6.20
 -20   0  -2  133.29    6.60
 -20   0  -2  119.49    7.10
  20   0   2  131.99    5.80
  20   0   2  131.59    7.10
  20   0   2  128.89    6.20
  20   0   2  147.39    6.90
 -20   0  -2  135.09    6.90
 -20   0  -2  131.19    6.50
  20   0   2  123.19    6.70
 -20   0  -2  133.69    6.10
 -22   0  -2 1940.41   70.89
  22   0   2 1781.92   70.19
 -22   0  -2 1934.61   71.99
 -22   0  -2 2040.70   70.99
  22   0   2 2041.30   71.89
  22   0   2 1844.42   69.69
  22   0   2 1814.72   70.99
  22   0   2 1850.11   70.29
 -22   0  -2 1999.60   71.29
  22   0   2 2070.59   72.19
 -22   0  -2 2012.30   70.09
  24   0   2  304.37   13.10
 -24   0  -2  308.37   13.80
 -24   0  -2  338.37   13.80
  24   0   2  314.67   14.00
  24   0   2  311.47   13.10
 -24   0  -2  299.97   13.50
  24   0   2  329.47   12.50
 -24   0  -2  326.57   12.80
  26   0   2  221.68    9.10
 -26   0  -2  228.38   10.70
 -26   0  -2  230.38    9.40
  26   0   2  217.28    9.90
  26   0   2  213.78   11.00
 -26   0  -2  231.68   10.60
  26   0   2  220.68   10.00
 -28   0  -2   14.70    2.40
  28   0   2   10.40    2.00
 -28   0  -2   13.60    1.70
 -28   0  -2    8.20    2.10
  28   0   2   12.60    2.10
  28   0   2   13.20    1.40
  28   0   2   14.90    2.60
 -30   0  -2  441.86   18.70
  30   0   2  439.66   16.80
  30   0   2  428.36   18.10
  30   0   2  470.85   19.60
  30   0   2  433.96   18.20
 -30   0  -2  454.95   19.00
 -32   0  -2   96.59    6.20
 -32   0  -2   83.59    5.70
  32   0   2   87.19    6.30
  32   0   2   88.69    5.60
  32   0   2   88.39    4.10
  34   0   2   56.69    5.30
 -34   0  -2   61.89    4.80
 -34   0  -2   61.19    5.30
  34   0   2   59.79    4.50
  36   0   2   54.99    4.50
  39  -1  -2   26.70    4.10
  39   1  -2   23.10    3.00
  37  -1  -2    3.00    1.40
  37  -1  -2    6.90    2.30
  37   1  -2    6.00    1.60
  37   1  -2    6.80    2.00
 -37   1   2    0.40    1.10
 -37   1   2    3.60    1.80
  35  -1  -2   28.60    2.90
  35  -1  -2   35.20    4.00
  35  -1  -2   34.30    3.10
  35  -1  -2   35.80    3.40
 -35   1   2   32.30    3.10
  35   1  -2   32.80    3.00
 -35   1   2   33.60    3.60
  35   1  -2   32.10    2.90
  35   1  -2   31.60    3.50
  33  -1  -2   56.99    4.70
  33  -1  -2   61.09    4.00
  33  -1  -2   49.30    3.70
 -33  -1   2   53.09    4.10
  33  -1  -2   56.99    3.90
 -33  -1   2   52.19    2.90
  33   1  -2   54.79    3.90
 -33   1   2   55.09    4.50
 -33   1   2   59.69    4.10
  33   1  -2   59.89    4.50
  33   1  -2   61.89    3.90
 -31  -1   2  124.09    6.50
  31  -1  -2  109.89    6.20
  31  -1  -2  112.09    6.10
 -31  -1   2  120.89    5.40
  31  -1  -2  121.99    7.10
  31  -1  -2  106.99    5.90
 -31   1   2  113.19    6.30
 -31   1   2  126.99    6.90
 -31   1   2  122.79    6.40
  31   1  -2  122.69    6.00
  31   1  -2  112.99    6.00
  31   1  -2  119.59    6.70
  29  -1  -2   32.80    4.70
  29  -1  -2   23.60    2.30
  29  -1  -2   22.80    2.50
 -29  -1   2   25.30    2.60
  29  -1  -2   19.60    2.20
 -29  -1   2   24.10    2.00
 -29  -1   2   23.40    2.70
 -29   1   2   25.00    2.60
 -29   1   2   24.80    2.70
 -29   1   2   20.50    3.20
  29   1  -2   23.40    2.30
  29   1  -2   26.00    2.20
  29   1  -2   21.00    1.40
 -27  -1   2   96.19    5.10
  27  -1  -2   84.19    5.00
  27  -1  -2   96.09    5.00
 -27  -1   2   89.59    4.50
  27  -1  -2   82.29    4.60
 -27  -1   2   83.69    5.20
  27  -1  -2   81.59    5.40
  27   1  -2   96.49    5.40
 -27   1   2  100.49    5.40
  27   1  -2   88.09    3.90
  27   1  -2   85.29    5.10
 -27   1   2   91.39    4.90
  27   1  -2   94.19    5.00
  27   1  -2  103.79    6.00
  27   1  -2   86.39    4.80
 -27   1   2   91.19    5.40
 -27   1   2   97.89    5.00
 -25  -1   2    0.90    0.70
  25  -1  -2    2.00    0.90
  25  -1  -2    0.20    0.80
  25  -1  -2    0.50    0.90
 -25  -1   2   -0.10    0.70
 -25  -1   2    1.80    1.00
  25  -1  -2   -0.10    0.70
 -25   1   2    0.70    1.00
 -25   1   2    0.20    0.70
  25   1  -2   -2.10    0.80
  25   1  -2    1.00    0.70
  25   1  -2    0.30    0.90
 -25   1   2   -0.50    0.80
  25   1  -2    0.70    0.70
 -25   1   2    0.50    0.70
  25   1  -2   -0.20    0.70
  25   1  -2    1.00    0.50
 -23  -1   2 1012.10   36.50
  23  -1  -2  887.91   37.40
  23  -1  -2  913.01   36.50
  23  -1  -2 1028.40   37.40
 -23  -1   2 1020.90   36.90
  23  -1  -2 1003.80   38.50
  23  -1  -2 1013.60   37.00
 -23  -1   2  983.30   37.30
 -23  -1   2 1014.30   36.50
  23   1  -2 1016.50   36.10
 -23   1   2  998.20   36.80
  23   1  -2  986.10   37.10
  23   1  -2  935.51   36.80
  23   1  -2 1043.80   38.10
 -23   1   2 1050.79   37.50
 -23   1   2  967.20   37.00
  23   1  -2 1043.50   37.40
  23   1  -2  988.30   36.50
 -23   1   2 1064.39   37.50
 -23   1   2  971.60   36.90
  21  -1  -2   11.00    1.50
  21  -1  -2    7.30    1.50
 -21  -1   2   10.50    1.10
 -21  -1   2   11.40    1.60
 -21  -1   2   13.30    1.40
  21  -1  -2    8.30    1.20
 -21  -1   2   11.40    1.20
  21  -1  -2   11.30    1.70
  21  -1  -2    9.70    1.70
  21   1  -2   11.30    1.20
 -21   1   2    9.50    1.50
  21   1  -2   10.40    1.50
  21   1  -2   11.40    1.80
 -21   1   2    8.70    1.20
  21   1  -2   13.30    1.60
  21   1  -2   11.30    1.50
 -21   1   2   10.40    1.40
 -21   1   2   10.30    1.60
  21   1  -2    9.80    1.00
 -21   1   2   11.80    1.80
 -19  -1   2  693.73   25.20
  19  -1  -2  648.34   25.10
  19  -1  -2  622.54   25.90
  19  -1  -2  678.03   26.70
  19  -1  -2  650.13   26.00
  19  -1  -2  698.33   26.20
 -19  -1   2  716.03   25.40
  19  -1  -2  689.13   26.00
 -19  -1   2  665.43   25.10
 -19  -1   2  699.53   25.80
 -19   1   2  653.83   25.50
 -19   1   2  707.63   25.90
 -19   1   2  686.93   25.70
  19   1  -2  730.73   26.40
  19   1  -2  727.63   25.80
 -19   1   2  699.43   25.90
  19   1  -2  661.13   25.10
  19   1  -2  659.43   25.50
  19   1  -2  690.33   24.90
  19   1  -2  638.14   25.40
 -19   1   2  714.03   25.30
  17  -1  -2   12.10    2.00
  17  -1  -2   12.10    1.30
 -17  -1   2   12.60    1.20
  17  -1  -2   11.90    1.10
 -17  -1   2   10.50    1.00
  17  -1  -2   12.00    1.50
 -17  -1   2   11.20    1.10
  17  -1  -2    9.60    1.70
  17  -1  -2   14.30    1.60
 -17  -1   2   12.80    1.40
  17   1  -2    9.90    1.00
 -17   1   2   10.30    1.50
  17   1  -2   12.50    1.30
  17   1  -2   12.00    1.30
  17   1  -2   12.10    1.70
  17   1  -2    9.50    1.80
 -17   1   2   11.80    1.40
  17   1  -2   10.50    0.90
 -17   1   2   15.40    1.60
 -17   1   2   11.20    1.30
  15  -1  -2  186.28    7.50
 -15  -1   2  178.08    7.10
 -15  -1   2  187.38    7.10
  15  -1  -2  187.48    8.40
 -15  -1   2  177.68    7.60
  15  -1  -2  164.68    7.70
  15  -1  -2  181.58    7.90
 -15  -1   2  193.68    7.20
  15  -1  -2  166.88    7.10
 -15   1   2  177.78    7.70
  15   1  -2  162.68    7.20
 -15   1   2  184.48    7.80
  15   1  -2  171.48    7.50
  15   1  -2  172.08    7.80
  15   1  -2  191.98    7.50
 -15   1   2  190.28    7.20
  15   1  -2  187.88    7.10
 -15   1   2  181.88    7.60
  15   1  -2  188.68    7.00
 -15   1   2  180.48    7.70
 -13  -1   2  122.99    4.70
 -13  -1   2  116.69    4.60
  13  -1  -2  100.49    5.10
 -13  -1   2  121.69    5.20
  13  -1  -2  116.09    5.30
  13  -1  -2  106.89    4.60
  13  -1  -2  123.09    5.70
  13  -1  -2  105.39    5.30
 -13  -1   2  110.69    4.60
  13  -1  -2  112.99    5.00
  13   1  -2  112.69    4.50
  13   1  -2  119.49    4.90
 -13   1   2  110.99    5.00
 -13   1   2  108.69    5.20
  13   1  -2  107.49    5.00
  13   1  -2  117.59    5.30
  13   1  -2  114.59    4.60
 -13   1   2  109.89    5.10
  13   1  -2  111.99    4.70
 -13   1   2  122.19    5.20
 -13   1   2  114.79    4.60
  11  -1  -2 3397.06  208.28
 -11  -1   2 3750.02  172.28
  11   1  -2 3974.10  179.88
  -9  -1   2   42.60    2.30
   9  -1  -2   43.10    2.20
   9  -1  -2   40.70    2.30
   9  -1  -2   44.30    2.40
   9  -1  -2   45.70    1.90
   9  -1  -2   43.60    2.40
  -9  -1   2   42.40    1.90
   9   1  -2   44.30    2.30
  -9   1   2   45.20    1.80
  -9   1   2   43.30    2.30
   9   1  -2   42.80    1.80
  -9   1   2   41.70    2.30
  -9   1   2   41.50    2.30
   9   1  -2   45.90    2.00
  -9   1   2   47.60    2.30
   9   1  -2   40.30    1.90
  -7  -1   2 5831.72  234.08
   7  -1  -2 5589.84  273.67
   7   1  -2 6506.95  234.78
   5  -1  -2  322.07   11.90
   5  -1  -2  317.77   11.90
  -5  -1   2  325.57   11.90
   5  -1  -2  331.47   12.10
  -5  -1   2  326.77   11.50
   5  -1  -2  325.87   11.90
   5  -1  -2  310.67   11.90
  -5  -1   2  322.57   11.50
  -5   1   2  318.27   11.90
  -5   1   2  310.77   12.00
  -5   1   2  292.27   11.80
   5   1  -2  335.67   11.50
  -5   1   2  335.77   11.90
   5   1  -2  307.87   11.50
   5   1  -2  308.17   11.90
   5   1  -2  329.37   11.60
  -5   1   2  296.77   11.80
  -3  -1   2    8.60    0.60
   3  -1  -2    9.80    0.70
   3  -1  -2   10.50    0.80
  -3  -1   2   10.60    0.60
   3  -1  -2    8.70    0.60
  -3  -1   2   10.80    0.60
   3  -1  -2    9.40    0.80
  -3  -1   2    8.70    0.50
   3   1  -2   10.10    0.60
  -3   1   2    9.20    0.80
  -3   1   2   10.50    0.70
   3   1  -2    9.70    0.60
   3   1  -2    9.20    0.70
   3   1  -2   11.60    0.60
  -3   1   2    8.60    0.70
   3   1  -2   10.80    0.60
  -3   1   2   10.50    0.80
   1  -1  -2 2583.74  131.39
  -1  -1   2 2586.74  123.99
  -1   1   2 2605.94  130.89
   1   1  -2 2489.25  122.19
  -1  -1  -2    1.90    0.40
   1  -1   2    2.90    0.40
   1  -1   2    2.90    0.50
  -1  -1  -2    3.00    0.50
   1  -1   2    3.80    0.60
  -1  -1  -2    2.70    0.30
   1  -1   2    3.20    0.50
  -1  -1  -2    2.50    0.40
   1   1   2    2.70    0.30
   1   1   2    2.30    0.40
   1   1   2    3.80    0.50
  -1   1  -2    2.90    0.40
   1   1   2    3.50    0.50
  -1   1  -2    3.00    0.50
   1   1   2    2.80    0.40
  -1   1  -2    2.10    0.40
  -1   1  -2    2.00    0.40
   3  -1   2 1386.76   47.80
   3  -1   2 1417.46   47.90
  -3   1  -2 1334.67   47.90
  -3   1  -2 1264.57   47.80
  -3   1  -2 1239.28   47.80
   5  -1   2  141.49    6.00
  -5  -1  -2  150.78    5.90
  -5  -1  -2  145.99    6.00
  -5  -1  -2  143.19    5.60
  -5  -1  -2  147.69    6.00
   5  -1   2  157.18    6.10
   5  -1   2  143.89    6.20
   5  -1   2  156.08    6.30
   5  -1   2  162.88    6.40
  -5  -1  -2  153.18    6.00
  -5  -1  -2  158.48    6.30
   5   1   2  154.68    5.90
  -5   1  -2  148.59    6.10
  -5   1  -2  149.79    6.40
   5   1   2  143.89    5.90
   5   1   2  160.48    6.00
  -5   1  -2  148.29    6.30
   5   1   2  153.68    6.00
  -5   1  -2  140.09    6.10
  -5   1  -2  157.88    5.90
   5   1   2  144.79    6.10
  -7  -1  -2 3412.96  179.18
   7  -1   2 2992.20  190.68
  -7   1  -2 3675.43  196.78
   7   1   2 3161.78  175.98
   9  -1   2  667.83   25.20
   9  -1   2  653.73   24.80
  -9  -1  -2  693.23   25.30
  -9  -1  -2  677.43   25.10
   9  -1   2  706.73   25.70
   9  -1   2  707.63   25.40
   9  -1   2  687.93   25.00
  -9  -1  -2  686.63   24.80
  -9  -1  -2  724.23   25.30
  -9  -1  -2  702.83   24.80
  -9  -1  -2  712.03   24.40
   9  -1   2  647.24   25.20
  -9   1  -2  698.93   25.40
  -9   1  -2  654.13   25.10
  -9   1  -2  628.04   25.60
  -9   1  -2  657.63   25.50
   9   1   2  645.24   25.00
   9   1   2  685.13   25.10
   9   1   2  672.73   24.80
   9   1   2  625.64   24.80
  -9   1  -2  693.63   25.20
  -9   1  -2  668.63   25.10
   9   1   2  683.13   25.10
  11  -1   2 4947.71  304.07
  11   1   2 5880.21  293.07
 -11   1  -2 6030.00  304.77
  13  -1   2    0.20    0.70
 -13  -1  -2    0.90    0.40
  13  -1   2    2.10    0.70
  13  -1   2    1.60    0.70
  13  -1   2    0.10    0.50
 -13  -1  -2    0.40    0.60
 -13  -1  -2    1.00    0.60
 -13  -1  -2    0.50    0.40
 -13  -1  -2    0.10    0.60
 -13  -1  -2    1.40    0.70
  13  -1   2   -0.40    0.60
  13  -1   2    1.00    0.70
  13   1   2    0.30    0.40
 -13   1  -2    0.20    0.50
  13   1   2    0.40    0.60
 -13   1  -2    0.70    0.70
 -13   1  -2    1.30    0.60
 -13   1  -2    0.50    0.70
 -13   1  -2    0.10    0.60
 -13   1  -2    0.10    0.40
  13   1   2    2.30    0.80
  13   1   2   -0.30    0.40
  13   1   2    0.70    0.50
 -15  -1  -2   13.90    1.70
 -15  -1  -2   16.70    1.40
  15  -1   2   10.30    2.40
  15  -1   2   13.20    1.40
  15  -1   2   14.70    1.80
 -15  -1  -2   13.70    1.70
  15  -1   2   13.60    1.50
 -15  -1  -2   13.90    2.00
 -15  -1  -2   13.80    1.10
  15  -1   2   15.00    2.10
 -15  -1  -2   12.50    1.40
  15  -1   2   13.80    1.50
 -15   1  -2   12.40    2.00
  15   1   2   12.10    1.50
 -15   1  -2   10.40    1.50
  15   1   2   11.50    1.70
  15   1   2   13.40    1.50
  15   1   2   13.00    1.50
  15   1   2   13.50    0.90
 -15   1  -2   16.40    1.80
 -15   1  -2   13.40    1.50
 -15   1  -2   15.60    1.50
  15   1   2   13.40    1.50
 -15   1  -2   13.40    2.10
 -17  -1  -2    2.40    1.00
  17  -1   2    0.30    0.70
 -17  -1  -2    0.80    0.70
  17  -1   2    1.60    1.00
 -17  -1  -2    1.10    0.40
 -17  -1  -2    1.40    0.80
 -17  -1  -2    1.10    0.80
  17  -1   2   -0.30    0.60
  17  -1   2    0.80    0.70
  17  -1   2    0.70    0.70
  17  -1   2    0.30    0.70
 -17   1  -2    1.60    0.70
 -17   1  -2    1.80    0.90
  17   1   2    0.70    0.70
  17   1   2    0.90    0.70
  17   1   2    1.40    0.70
 -17   1  -2    0.50    0.80
  17   1   2    0.60    0.30
 -17   1  -2    0.50    0.70
 -17   1  -2   -0.30    0.70
 -17   1  -2    0.30    0.50
  17   1   2   -0.30    0.50
  17   1   2   -0.30    0.60
 -19  -1  -2  650.23   24.10
 -19  -1  -2  636.44   25.00
 -19  -1  -2  630.84   24.50
  19  -1   2  640.84   24.10
 -19  -1  -2  649.93   24.50
  19  -1   2  598.14   24.70
  19  -1   2  648.24   24.10
  19  -1   2  651.53   24.80
  19  -1   2  587.44   23.80
  19  -1   2  647.64   25.30
 -19  -1  -2  626.14   23.80
 -19  -1  -2  633.94   23.10
  19   1   2  649.83   24.80
 -19   1  -2  615.34   24.00
  19   1   2  611.54   24.00
  19   1   2  621.64   23.80
 -19   1  -2  619.74   24.00
 -19   1  -2  587.04   25.30
  19   1   2  593.94   24.20
  19   1   2  628.04   22.80
 -19   1  -2  663.73   24.40
 -19   1  -2  640.24   24.90
  19   1   2  669.33   25.10
 -19   1  -2  638.94   24.50
  21  -1   2    7.20    1.50
 -21  -1  -2    8.40    0.90
  21  -1   2    8.20    1.80
 -21  -1  -2    7.10    1.50
 -21  -1  -2    5.70    1.40
  21  -1   2    4.80    1.40
  21  -1   2    7.30    1.40
 -21  -1  -2    5.80    1.70
 -21  -1  -2    7.00    1.60
  21  -1   2    5.80    1.30
 -21   1  -2    9.10    1.90
  21   1   2    8.70    1.70
 -21   1  -2    5.60    1.60
  21   1   2    4.30    1.30
 -21   1  -2    8.20    1.50
  21   1   2    7.40    0.70
 -21   1  -2    7.40    1.90
  21   1   2    9.60    1.90
 -21   1  -2    8.70    1.70
  21   1   2    6.30    1.50
  21   1   2    6.00    1.20
 -23  -1  -2  773.82   26.90
  23  -1   2  692.63   28.00
 -23  -1  -2  778.02   28.50
  23  -1   2  734.53   29.20
 -23  -1  -2  764.92   28.70
 -23  -1  -2  733.53   28.90
  23  -1   2  760.12   28.30
  23  -1   2  710.03   28.10
  23   1   2  756.22   28.10
  23   1   2  702.63   26.70
 -23   1  -2  759.52   29.30
 -23   1  -2  755.62   28.40
  23   1   2  670.53   28.10
 -23   1  -2  749.92   28.90
  23   1   2  725.03   29.10
 -23   1  -2  803.82   28.60
  23   1   2  737.03   28.80
  25  -1   2  392.36   16.10
  25  -1   2  387.46   17.10
 -25  -1  -2  408.76   16.50
  25  -1   2  384.96   16.90
  25  -1   2  369.16   15.80
 -25  -1  -2  403.66   17.30
 -25   1  -2  388.36   16.30
  25   1   2  400.96   15.90
  25   1   2  385.16   16.00
  25   1   2  405.06   16.80
 -25   1  -2  405.26   16.90
 -25   1  -2  395.46   17.00
 -25   1  -2  403.76   17.00
  27  -1   2  173.68    8.50
 -27  -1  -2  192.28    8.90
 -27  -1  -2  183.88    8.90
  27  -1   2  169.88    8.10
  27  -1   2  172.58    8.40
  27  -1   2  177.58    9.50
 -27   1  -2  182.18    9.40
  27   1   2  166.28    8.40
  27   1   2  180.18    9.20
  27   1   2  185.58    8.40
 -27   1  -2  178.38    8.40
 -27   1  -2  182.98    9.30
  29  -1   2   52.79    4.00
  29  -1   2   57.09    4.00
 -29  -1  -2   60.59    4.30
  29  -1   2   54.59    4.80
  29  -1   2   53.19    3.60
 -29  -1  -2   53.99    4.20
  29   1   2   58.49    4.10
 -29   1  -2   56.29    4.60
 -29   1  -2   59.99    3.90
  29   1   2   50.39    3.80
 -29   1  -2   55.69    4.60
  29   1   2   63.39    4.80
 -31  -1  -2  236.18   11.60
  31  -1   2  253.17   12.70
 -31  -1  -2  245.48   11.30
  31  -1   2  230.28   10.40
  31  -1   2  233.18   11.20
 -31   1  -2  270.77   12.40
 -31   1  -2  246.08   12.00
  31   1   2  228.48   12.00
 -31   1  -2  260.67   10.90
  31   1   2  252.77   11.30
  31   1   2  249.78   11.10
  33  -1   2   21.10    3.00
 -33  -1  -2   27.90    3.10
  33  -1   2   27.50    4.10
 -33  -1  -2   24.10    3.40
 -33   1  -2   33.80    4.10
  33   1   2   27.80    3.10
  33   1   2   29.80    3.70
 -33   1  -2   23.10    3.30
  35  -1   2  195.28    9.90
  35  -1   2  189.58   12.20
  35   1   2  200.68   10.80
  35   1   2  189.78    9.70
 -35   1  -2  182.38   13.00
 -35   1  -2  198.78   10.80
  38  -2  -2    1.30    1.70
 -38  -2   2   -2.80    1.20
  38   2  -2    2.70    1.50
 -38   2   2   -0.40    1.40
  38   2  -2    2.00    1.40
 -38   2   2   -0.90    1.90
 -36  -2   2   -1.40    1.00
  36  -2  -2    0.20    1.40
 -36   2   2   -0.30    1.40
 -36   2   2    1.00    1.40
  36   2  -2   -0.20    1.00
  36   2  -2    0.30    1.20
  34  -2  -2  337.57   15.20
  34  -2  -2  385.76   17.00
  34   2  -2  369.56   15.00
  34   2  -2  356.36   15.70
  34   2  -2  341.17   16.10
 -34   2   2  368.96   15.70
 -34   2   2  365.96   16.40
 -32  -2   2   70.69    4.70
  32  -2  -2   74.09    5.20
  32  -2  -2   80.59    5.80
  32  -2  -2   71.29    4.80
 -32   2   2   79.79    5.60
  32   2  -2   82.29    4.60
 -32   2   2   73.89    4.70
  32   2  -2   76.99    5.10
 -32   2   2   83.49    5.00
 -32   2   2   79.79    5.30
  32   2  -2   80.79    4.90
 -30  -2   2   98.89    5.50
  30  -2  -2   93.89    6.00
  30  -2  -2  104.39    6.70
  30  -2  -2   99.29    5.80
  30   2  -2  102.49    5.80
  30   2  -2  102.39    5.70
 -30   2   2   99.29    6.10
  30   2  -2  117.99    6.00
 -30   2   2  103.79    6.30
 -30   2   2  101.89    5.80
  28  -2  -2    7.90    1.90
  28  -2  -2   12.40    1.90
  28  -2  -2    9.90    1.70
  28  -2  -2   13.00    2.20
 -28  -2   2   11.40    1.70
  28   2  -2   12.60    2.00
 -28   2   2   12.00    2.10
 -28   2   2    9.50    2.00
  28   2  -2   13.90    1.80
  28   2  -2   11.90    1.90
  28   2  -2   13.80    2.30
  28   2  -2   10.30    1.80
 -28   2   2   12.10    2.20
 -28   2   2   14.10    1.80
  26  -2  -2   32.20    2.70
 -26  -2   2   31.60    3.00
  26  -2  -2   33.60    3.20
  26  -2  -2   32.00    3.30
 -26  -2   2   31.20    1.80
 -26  -2   2   32.10    2.50
  26   2  -2   34.70    2.40
 -26   2   2   29.70    3.10
 -26   2   2   37.20    3.30
  26   2  -2   29.40    2.70
 -26   2   2   33.60    3.00
  26   2  -2   31.80    2.70
  26   2  -2   32.80    2.70
 -26   2   2   30.00    2.40
 -24  -2   2  265.27   12.80
 -24  -2   2  283.27   10.60
  24  -2  -2  256.67   12.30
  24  -2  -2  287.97   12.70
  24  -2  -2  276.57   11.70
  24  -2  -2  246.78   11.10
 -24  -2   2  276.87   11.30
  24  -2  -2  277.77   12.40
  24   2  -2  285.87   12.30
 -24   2   2  284.07   12.10
  24   2  -2  270.17   11.10
  24   2  -2  264.47   11.70
 -24   2   2  291.37   12.40
  24   2  -2  291.37   11.80
 -24   2   2  275.77   11.20
  24   2  -2  299.67   11.70
 -24   2   2  283.37   12.30
 -22  -2   2    6.10    1.50
  22  -2  -2   10.60    2.10
 -22  -2   2    6.10    1.10
 -22  -2   2    8.60    1.20
  22  -2  -2    5.70    1.50
  22  -2  -2    7.90    1.40
  22  -2  -2    5.80    1.10
  22  -2  -2    5.90    1.40
 -22  -2   2    6.80    0.90
  22  -2  -2   10.70    2.00
  22   2  -2    6.90    1.10
  22   2  -2    6.10    1.30
 -22   2   2    5.80    1.40
 -22   2   2   11.50    2.00
  22   2  -2    8.90    1.50
 -22   2   2    7.50    1.40
  22   2  -2    8.70    1.40
 -22   2   2    6.80    1.50
 -22   2   2    7.50    1.10
  22   2  -2    7.50    1.30
  20  -2  -2    4.90    1.30
 -20  -2   2    3.80    0.80
 -20  -2   2    3.40    0.70
  20  -2  -2    4.50    1.10
 -20  -2   2    4.60    0.70
  20  -2  -2    7.30    1.60
  20  -2  -2    2.20    1.10
  20  -2  -2    3.90    1.20
 -20  -2   2    4.10    1.20
 -20   2   2    5.10    0.90
  20   2  -2    4.60    1.00
  20   2  -2    6.60    1.30
  20   2  -2    4.60    1.20
 -20   2   2    3.60    1.20
 -20   2   2    2.90    1.10
  20   2  -2    4.10    0.80
 -20   2   2    2.70    1.10
 -18  -2   2   22.10    2.10
  18  -2  -2   22.40    2.30
  18  -2  -2   22.80    2.00
 -18  -2   2   23.90    1.60
 -18  -2   2   21.90    1.30
  18  -2  -2   23.00    2.30
  18  -2  -2   26.40    2.40
 -18   2   2   23.60    2.10
  18   2  -2   20.20    1.60
 -18   2   2   23.00    1.60
 -18   2   2   20.20    2.20
  18   2  -2   21.30    1.60
  18   2  -2   19.90    1.90
  18   2  -2   23.10    2.00
  18   2  -2   23.70    1.80
 -18   2   2   25.70    2.30
 -18   2   2   19.10    2.10
 -16  -2   2 1731.73   60.19
  16  -2  -2 1563.44   61.29
  16  -2  -2 1677.83   61.49
  16  -2  -2 1722.63   61.59
  16  -2  -2 1718.83   61.99
  16  -2  -2 1623.54   60.89
 -16  -2   2 1761.72   59.89
 -16  -2   2 1679.33   61.19
 -16  -2   2 1635.54   60.29
 -16   2   2 1668.73   61.19
 -16   2   2 1745.03   60.19
 -16   2   2 1637.24   61.29
 -16   2   2 1679.33   61.39
  16   2  -2 1835.02   61.49
 -16   2   2 1674.73   61.09
  16   2  -2 1586.44   60.99
  16   2  -2 1635.64   60.19
 -14  -2   2  506.65   19.30
 -14  -2   2  496.15   18.00
  14  -2  -2  531.45   19.70
 -14  -2   2  489.55   18.30
  14  -2  -2  524.25   19.70
 -14  -2   2  498.15   18.50
 -14  -2   2  497.35   18.20
  14  -2  -2  459.65   19.30
 -14   2   2  500.15   19.40
  14   2  -2  460.05   18.40
  14   2  -2  522.25   18.60
 -14   2   2  501.85   19.30
  14   2  -2  514.25   18.50
 -14   2   2  477.25   19.40
 -14   2   2  513.75   18.30
  14   2  -2  472.55   19.20
 -14   2   2  510.25   19.20
  14   2  -2  534.35   19.00
  12  -2  -2 1469.75   56.29
  12  -2  -2 1602.04   56.09
  12  -2  -2 1645.94   56.79
 -12  -2   2 1614.64   56.29
  12  -2  -2 1506.35   56.49
 -12  -2   2 1574.34   55.39
  12  -2  -2 1557.24   56.39
 -12  -2   2 1525.65   55.29
  12   2  -2 1455.55   56.09
  12   2  -2 1621.84   55.49
 -12   2   2 1575.54   55.29
 -12   2   2 1427.96   56.29
  12   2  -2 1602.74   55.09
  12   2  -2 1562.14   55.39
 -12   2   2 1556.04   56.19
  12   2  -2 1638.24   55.69
 -12   2   2 1493.05   56.29
 -12   2   2 1528.15   56.19
  12   2  -2 1455.25   55.29
 -10  -2   2  496.45   18.00
  10  -2  -2  488.85   17.80
 -10  -2   2  448.56   16.70
  10  -2  -2  447.26   17.60
  10  -2  -2  438.06   17.50
  10  -2  -2  445.26   17.30
 -10  -2   2  448.46   16.50
  10  -2  -2  442.66   17.40
 -10   2   2  473.55   17.40
  10   2  -2  422.26   17.30
  10   2  -2  428.26   16.60
 -10   2   2  477.25   16.60
  10   2  -2  448.36   16.70
 -10   2   2  453.85   17.40
  10   2  -2  474.75   16.80
 -10   2   2  437.76   17.40
  10   2  -2  454.15   16.50
 -10   2   2  417.86   17.50
  10   2  -2  490.15   16.60
  -8  -2   2 1085.69   36.30
   8  -2  -2 1039.20   37.60
  -8  -2   2 1046.40   36.60
  -8  -2   2 1058.99   36.70
   8  -2  -2 1003.60   37.40
  -8  -2   2 1032.80   36.50
  -8  -2   2 1048.70   37.40
   8  -2  -2 1038.90   37.50
   8  -2  -2 1028.80   37.30
   8  -2  -2  968.50   37.20
  -8   2   2  977.50   37.40
  -8   2   2  943.21   37.40
  -8   2   2 1009.70   37.30
   8   2  -2 1014.50   36.70
  -8   2   2 1032.40   37.30
   8   2  -2 1065.69   36.70
   8   2  -2  937.01   37.30
   8   2  -2  975.90   36.60
   8   2  -2 1051.99   36.60
   8   2  -2 1068.09   36.60
  -6  -2   2  120.09    4.80
   6  -2  -2  121.69    5.30
  -6  -2   2  121.99    5.20
   6  -2  -2  111.19    5.10
   6  -2  -2  114.29    5.10
  -6  -2   2  117.99    4.70
   6  -2  -2  122.79    5.40
   6  -2  -2  116.59    5.20
  -6  -2   2  126.29    4.50
  -6  -2   2  123.89    4.80
  -6   2   2  112.49    5.10
   6   2  -2  106.39    5.20
   6   2  -2  119.39    4.80
   6   2  -2  117.99    4.90
   6   2  -2  126.19    4.40
  -6   2   2  103.49    5.20
  -6   2   2  124.99    5.10
   6   2  -2  120.79    4.70
   6   2  -2  122.99    4.70
   6   2  -2  111.49    4.70
  -4  -2   2  376.66   13.40
  -4  -2   2  369.56   13.00
   4  -2  -2  350.66   13.40
   4  -2  -2  332.67   13.40
   4  -2  -2  369.56   13.70
  -4  -2   2  367.06   13.30
   4  -2  -2  372.26   13.60
   4  -2  -2  343.57   13.40
  -4  -2   2  364.16   12.90
  -4  -2   2  363.66   12.70
  -4  -2   2  367.86   13.10
  -4   2   2  324.07   13.50
   4   2  -2  377.26   13.20
   4   2  -2  356.76   13.20
   4   2  -2  344.87   13.40
  -4   2   2  348.07   13.50
   4   2  -2  323.37   13.10
  -4   2   2  351.56   13.50
  -4   2   2  322.07   13.40
   4   2  -2  361.16   13.10
  -4   2   2  348.17   13.20
   4   2  -2  312.87   13.50
   4   2  -2  373.86   12.80
  -4   2   2  358.16   13.40
   2  -2  -2  261.87   10.40
   2  -2  -2  290.37   10.70
  -2  -2   2  275.47   10.30
  -2  -2   2  274.87   10.30
  -2  -2   2  271.97   10.60
  -2  -2   2  280.77   10.10
   2  -2  -2  262.27   10.60
  -2  -2   2  290.37   10.40
   2  -2  -2  259.77   10.50
   2  -2  -2  288.57   10.70
   2  -2  -2  266.67   10.50
   2   2  -2  278.27   10.40
   2   2  -2  269.17   10.70
   2   2  -2  272.67   10.40
   2   2  -2  262.87   10.40
  -2   2   2  273.97   10.50
  -2   2   2  264.67   10.50
  -2   2   2  249.58   10.50
   2   2  -2  258.37   10.30
   2   2  -2  285.07   10.20
  -2   2   2  307.17   10.70
   0  -2  -2 6936.51  309.57
   0   2   2 6241.58  302.27
   0   2  -2 6802.22  310.37
  -2  -2  -2 4170.48  212.18
   2  -2   2 3722.33  216.08
   2   2   2 4003.50  206.78
  -4  -2  -2  869.61   29.90
  -4  -2  -2  814.62   29.30
   4  -2   2  864.61   29.90
   4  -2   2  809.22   29.60
  -4  -2  -2  849.52   29.20
   4  -2   2  833.42   29.80
   4  -2   2  821.02   30.00
  -4  -2  -2  811.12   29.10
  -4  -2  -2  768.92   29.30
   4  -2   2  857.91   29.90
  -4  -2  -2  773.32   29.50
  -4   2  -2  772.02   29.80
   4   2   2  831.52   29.50
   4   2   2  772.92   29.70
   4   2   2  845.62   29.00
  -4   2  -2  730.93   29.80
   4   2   2  762.72   29.40
  -4   2  -2  801.32   29.70
   4   2   2  788.52   29.40
  -4   2  -2  784.82   30.00
   6  -2   2  719.53   25.00
  -6  -2  -2  631.34   24.40
   6  -2   2  651.53   25.00
  -6  -2  -2  692.93   24.20
   6  -2   2  697.93   24.90
  -6  -2  -2  693.33   24.90
  -6  -2  -2  697.53   23.90
   6  -2   2  651.13   24.90
  -6  -2  -2  674.13   24.20
  -6  -2  -2  676.63   24.30
   6   2   2  618.54   24.60
   6   2   2  636.84   24.30
  -6   2  -2  632.54   25.00
  -6   2  -2  650.03   25.10
   6   2   2  649.64   24.30
  -6   2  -2  689.93   24.40
  -6   2  -2  651.63   24.70
   6   2   2  681.03   24.40
   6   2   2  674.83   24.00
  -6   2  -2  627.04   24.70
  -6   2  -2  616.14   24.90
  -8  -2  -2  219.18    8.50
  -8  -2  -2  223.38    9.00
  -8  -2  -2  209.98    8.40
   8  -2   2  212.78    9.00
   8  -2   2  202.98    8.60
  -8  -2  -2  216.28    7.80
  -8  -2  -2  211.18    8.30
  -8  -2  -2  210.98    8.50
   8  -2   2  207.88    8.90
   8  -2   2  232.48    9.30
   8  -2   2  214.88    9.10
   8   2   2  199.58    8.70
   8   2   2  212.58    8.50
   8   2   2  224.38    8.30
  -8   2  -2  203.58    8.70
   8   2   2  194.98    8.30
  -8   2  -2  212.38    8.90
   8   2   2  213.88    8.50
  -8   2  -2  203.38    9.10
  -8   2  -2  192.38    9.10
  -8   2  -2  194.78    9.10
  -8   2  -2  237.48    8.50
  10  -2   2   96.39    4.80
  10  -2   2   91.79    4.80
 -10  -2  -2   92.69    4.60
  10  -2   2   90.99    4.30
 -10  -2  -2   86.99    4.10
 -10  -2  -2   84.09    3.90
 -10  -2  -2   85.59    4.10
  10  -2   2   88.09    4.60
 -10  -2  -2   81.59    4.00
  10  -2   2   81.69    4.50
  10   2   2   84.99    4.10
  10   2   2   80.59    4.30
 -10   2  -2   77.79    4.60
  10   2   2   84.99    4.00
 -10   2  -2   86.79    4.50
 -10   2  -2   88.89    4.00
  10   2   2   87.29    4.00
 -10   2  -2   87.49    4.40
 -10   2  -2   79.19    4.80
  10   2   2   74.69    3.90
 -12  -2  -2 1835.42   65.19
 -12  -2  -2 1781.32   65.29
  12  -2   2 1865.21   65.79
  12  -2   2 1894.71   65.39
 -12  -2  -2 1842.52   65.79
 -12  -2  -2 1806.72   65.09
  12  -2   2 1764.62   65.79
  12  -2   2 1876.31   65.89
  12  -2   2 1845.02   66.19
 -12  -2  -2 1779.92   64.79
 -12   2  -2 1751.22   65.89
 -12   2  -2 1835.32   64.89
  12   2   2 1873.51   65.19
 -12   2  -2 1664.73   65.89
 -12   2  -2 1816.12   65.69
  12   2   2 1849.91   64.99
 -12   2  -2 1750.72   66.29
  12   2   2 1677.33   65.39
  12   2   2 1764.12   65.59
  12   2   2 1749.72   64.99
 -12   2  -2 1885.91   65.49
  14  -2   2    3.60    1.10
 -14  -2  -2    3.20    0.90
  14  -2   2    1.10    0.80
  14  -2   2    1.70    0.90
 -14  -2  -2    4.50    1.10
 -14  -2  -2    1.50    0.90
 -14  -2  -2    2.40    0.80
  14  -2   2    3.00    0.80
 -14  -2  -2    5.50    1.00
  14  -2   2    1.30    0.80
  14  -2   2    2.10    0.90
 -14   2  -2    2.40    1.20
 -14   2  -2    2.00    1.00
  14   2   2    2.70    0.80
 -14   2  -2    3.00    0.80
 -14   2  -2    1.20    0.90
  14   2   2    2.90    0.90
  14   2   2    2.40    1.00
 -14   2  -2    2.80    1.10
  16  -2   2  173.78    8.80
  16  -2   2  192.98    9.30
  16  -2   2  206.98    8.90
 -16  -2  -2  195.98    8.40
 -16  -2  -2  198.08    8.80
  16  -2   2  194.48    8.40
 -16  -2  -2  217.38    8.20
  16  -2   2  171.38    8.20
 -16  -2  -2  194.48    8.90
 -16   2  -2  187.78    8.50
 -16   2  -2  184.28    9.50
  16   2   2  185.48    8.30
 -16   2  -2  195.98    8.90
 -16   2  -2  173.98    9.00
  16   2   2  197.28    8.20
  16   2   2  186.58    8.30
 -16   2  -2  190.58    8.10
  16   2   2  213.28    8.60
  16   2   2  175.68    8.40
 -16   2  -2  196.68    9.10
 -18  -2  -2   47.80    2.90
 -18  -2  -2   48.30    3.90
  18  -2   2   46.70    3.40
  18  -2   2   44.70    3.50
 -18  -2  -2   45.10    3.10
 -18  -2  -2   45.50    3.40
  18  -2   2   44.90    3.10
 -18  -2  -2   42.40    2.80
  18  -2   2   53.09    4.00
  18  -2   2   43.70    3.50
 -18   2  -2   45.50    3.20
 -18   2  -2   35.90    3.60
 -18   2  -2   44.70    2.80
 -18   2  -2   46.00    3.50
 -18   2  -2   38.60    3.50
  18   2   2   42.40    3.10
  18   2   2   44.60    3.00
  18   2   2   46.90    3.20
 -18   2  -2   42.90    4.00
  18   2   2   44.90    2.90
  18   2   2   47.00    3.10
  20  -2   2   73.19    4.30
 -20  -2  -2   77.59    4.40
 -20  -2  -2   80.89    4.20
 -20  -2  -2   71.59    4.80
  20  -2   2   64.89    4.30
  20  -2   2   79.39    5.10
 -20  -2  -2   73.99    4.70
  20  -2   2   71.79    4.30
 -20   2  -2   70.59    4.20
 -20   2  -2   63.69    5.10
 -20   2  -2   70.19    4.70
  20   2   2   68.49    4.30
 -20   2  -2   73.89    4.70
  20   2   2   75.59    4.10
  20   2   2   73.59    4.30
 -20   2  -2   75.19    5.10
  20   2   2   68.39    4.20
  20   2   2   78.19    4.60
 -20   2  -2   65.89    3.90
  22  -2   2   99.69    5.70
  22  -2   2   99.99    6.10
 -22  -2  -2   99.19    5.40
  22  -2   2   97.79    5.50
 -22  -2  -2  106.39    6.00
  22  -2   2  113.99    6.50
  22   2   2  109.19    5.80
 -22   2  -2  104.29    6.10
  22   2   2   95.49    5.50
 -22   2  -2  115.49    6.40
  22   2   2  106.69    5.80
 -22   2  -2  103.69    5.40
 -22   2  -2  113.19    6.50
  22   2   2  100.69    5.30
  24  -2   2  159.88    8.70
 -24  -2  -2  160.68    7.60
  24  -2   2  145.49    8.50
  24  -2   2  163.08    7.70
 -24  -2  -2  161.58    7.70
  24  -2   2  148.39    7.60
  24   2   2  148.79    7.60
 -24   2  -2  162.08    8.70
  24   2   2  157.98    8.10
 -24   2  -2  154.18    8.10
 -24   2  -2  162.28    8.50
  24   2   2  149.88    7.80
 -24   2  -2  157.98    7.50
  24   2   2  167.78    7.50
  26  -2   2   33.80    4.80
  26  -2   2   25.90    2.80
  26  -2   2   28.80    2.80
 -26  -2  -2   27.50    2.80
  26  -2   2   27.40    2.90
  26   2   2   32.50    3.10
 -26   2  -2   30.60    3.20
  26   2   2   26.50    2.80
  26   2   2   24.00    2.60
 -26   2  -2   26.40    3.20
 -26   2  -2   28.80    3.30
  28  -2   2  371.76   16.70
  28  -2   2  341.87   15.20
 -28  -2  -2  363.46   15.00
  28  -2   2  326.37   15.00
 -28  -2  -2  369.86   15.30
  28   2   2  376.26   15.10
 -28   2  -2  363.96   15.60
  28   2   2  339.57   16.00
  28   2   2  350.46   15.60
 -28   2  -2  371.26   16.40
 -28   2  -2  370.56   16.20
 -30  -2  -2   62.19    4.30
  30  -2   2   63.99    5.50
  30  -2   2   61.19    4.50
 -30  -2  -2   69.79    4.70
 -30   2  -2   66.79    5.40
 -30   2  -2   65.19    4.60
  30   2   2   64.89    4.90
  30   2   2   59.09    4.40
  30   2   2   63.89    4.40
 -30   2  -2   66.09    5.30
  32  -2   2   74.99    6.30
 -32  -2  -2   74.49    4.80
 -32  -2  -2   79.29    5.50
 -32   2  -2   80.69    5.30
  32   2   2   72.89    5.60
 -32   2  -2   86.99    6.20
 -32   2  -2   78.19    6.00
  32   2   2   82.59    5.30
  32   2   2   88.29    5.30
  34  -2   2   79.49    6.50
 -34   2  -2   64.89    6.60
 -34   2  -2   80.39    5.20
 -34   2  -2   71.39    5.70
  34   2   2   65.39    5.00
  34   2   2   59.79    6.70
  37  -3  -2   85.09    7.30
 -37   3   2   92.29    6.90
  37   3  -2   93.09    5.90
  37   3  -2   90.19    5.90
 -37   3   2   83.59    6.40
  35  -3  -2   78.19    6.30
 -35   3   2   78.19    5.50
 -35   3   2   78.69    6.10
  35   3  -2   74.59    5.10
  35   3  -2   80.09    5.30
 -35   3   2   73.79    5.50
  33  -3  -2    4.70    1.80
 -33   3   2    2.50    1.90
  33   3  -2    4.00    1.50
 -33   3   2   -0.10    1.60
  33   3  -2    3.00    1.30
 -33   3   2    3.70    1.50
 -33   3   2    2.30    1.40
  33   3  -2    1.90    1.30
  31  -3  -2   58.99    5.10
  31  -3  -2   59.99    6.40
 -31  -3   2   53.49    3.70
  31   3  -2   50.49    3.60
 -31   3   2   53.09    3.70
 -31   3   2   58.09    4.60
  31   3  -2   55.19    4.20
  31   3  -2   52.79    4.00
 -31   3   2   49.70    4.70
 -31   3   2   54.49    4.40
 -29  -3   2  136.09    6.70
  29  -3  -2  134.79    7.30
  29  -3  -2  146.09    8.50
  29   3  -2  138.59    7.40
  29   3  -2  155.18    7.30
 -29   3   2  141.19    7.80
  29   3  -2  135.09    6.80
 -29   3   2  153.88    8.30
 -29   3   2  155.58    8.20
  29   3  -2  135.59    7.50
 -29   3   2  144.89    6.80
  27  -3  -2   38.30    3.90
  27  -3  -2   40.60    3.40
 -27  -3   2   39.30    2.80
 -27   3   2   39.00    3.90
  27   3  -2   40.20    3.30
  27   3  -2   40.10    3.10
  27   3  -2   41.90    3.20
  27   3  -2   40.60    2.90
 -27   3   2   49.99    4.00
  27   3  -2   37.50    3.30
 -27   3   2   41.90    2.80
 -27   3   2   40.40    3.70
  25  -3  -2   31.20    3.50
 -25  -3   2   37.30    2.60
  25  -3  -2   37.00    3.00
  25  -3  -2   37.20    3.50
  25   3  -2   33.30    2.50
 -25   3   2   38.50    2.50
 -25   3   2   34.00    3.40
 -25   3   2   42.00    3.70
  25   3  -2   37.50    3.00
 -25   3   2   36.60    3.50
  25   3  -2   29.00    2.90
  25   3  -2   38.50    2.80
 -23  -3   2   17.00    2.40
 -23  -3   2   19.10    1.70
  23  -3  -2   22.20    3.00
  23  -3  -2   15.70    2.40
  23  -3  -2   22.60    2.30
 -23   3   2   19.60    2.70
  23   3  -2   22.00    2.40
 -23   3   2   21.80    2.60
  23   3  -2   22.80    2.00
  23   3  -2   20.20    1.90
 -23   3   2   21.00    1.80
  23   3  -2   21.70    2.20
 -23   3   2   20.10    2.70
  23   3  -2   18.20    1.80
  21  -3  -2   53.89    4.20
 -21  -3   2   53.19    3.90
  21  -3  -2   58.59    4.20
  21  -3  -2   59.09    5.00
 -21  -3   2   60.99    3.30
  21  -3  -2   52.59    3.60
 -21  -3   2   52.29    3.00
  21   3  -2   57.09    3.50
  21   3  -2   47.90    3.60
 -21   3   2   55.99    4.10
 -21   3   2   51.89    3.70
  21   3  -2   58.69    3.30
 -21   3   2   56.59    4.10
  21   3  -2   57.89    3.20
 -21   3   2   55.59    3.00
  21   3  -2   56.69    3.20
 -21   3   2   53.99    4.00
  19  -3  -2  757.42   29.20
 -19  -3   2  719.03   28.70
  19  -3  -2  747.93   29.10
  19  -3  -2  763.72   28.40
 -19  -3   2  733.13   27.60
 -19  -3   2  750.92   27.40
  19  -3  -2  689.33   28.80
  19  -3  -2  742.53   29.40
  19   3  -2  719.33   27.50
  19   3  -2  672.33   28.40
  19   3  -2  747.33   27.90
  19   3  -2  804.12   27.80
 -19   3   2  757.22   27.30
 -19   3   2  756.82   29.00
 -19   3   2  836.52   32.10
  19   3  -2  743.13   27.60
 -19   3   2  740.73   29.00
 -19   3   2  751.92   28.80
  17  -3  -2  251.67   11.90
  17  -3  -2  282.47   12.40
  17  -3  -2  290.27   12.20
  17  -3  -2  292.37   11.70
  17  -3  -2  276.37   12.20
 -17  -3   2  273.47   10.90
 -17  -3   2  281.97   10.60
 -17  -3   2  277.97   11.90
  17   3  -2  261.57   11.70
  17   3  -2  280.57   10.90
  17   3  -2  288.57   11.00
 -17   3   2  267.67   12.00
 -17   3   2  274.07   10.60
  17   3  -2  272.47   10.70
 -17   3   2  276.97   11.90
  17   3  -2  269.07   10.80
 -17   3   2  253.57   11.90
 -17   3   2  269.27   11.70
 -15  -3   2  195.98    7.70
 -15  -3   2  174.98    7.80
 -15  -3   2  187.98    8.80
  15  -3  -2  203.58    9.30
  15  -3  -2  180.18    8.90
  15  -3  -2  212.38    9.20
  15  -3  -2  198.88    8.70
  15  -3  -2  199.88    9.20
 -15   3   2  200.18    8.80
  15   3  -2  199.08    7.90
 -15   3   2  204.98    9.00
  15   3  -2  191.78    7.80
 -15   3   2  198.98    8.80
  15   3  -2  201.58    8.00
  15   3  -2  189.18    7.80
 -13  -3   2    7.00    0.60
 -13  -3   2    8.60    1.50
 -13  -3   2    9.50    1.20
  13  -3  -2    5.90    1.20
  13  -3  -2    8.70    1.60
 -13  -3   2    9.60    0.90
 -13  -3   2    8.80    0.70
  13  -3  -2    6.30    1.30
  13  -3  -2    7.20    1.50
  13  -3  -2    7.50    1.60
  13  -3  -2    6.50    1.40
 -13   3   2    6.80    1.40
  13   3  -2    8.30    0.80
  13   3  -2    7.80    1.00
  13   3  -2    7.40    1.00
 -13   3   2    8.40    1.50
  13   3  -2    5.80    1.30
 -13   3   2    5.20    1.30
 -13   3   2    9.10    1.00
 -13   3   2    8.80    1.50
  13   3  -2    7.70    0.90
  13   3  -2   10.40    0.90
  11  -3  -2   -0.20    0.60
 -11  -3   2    0.90    0.30
  11  -3  -2    2.50    1.00
 -11  -3   2    0.80    0.40
 -11  -3   2    1.00    0.30
  11  -3  -2    1.20    0.70
  11  -3  -2   -0.10    0.70
  11  -3  -2   -0.80    0.60
  11  -3  -2    1.00    0.80
 -11  -3   2   -0.10    0.30
 -11  -3   2    0.10    0.70
 -11   3   2    0.20    0.70
 -11   3   2    0.00    0.50
 -11   3   2    0.90    0.80
  11   3  -2    0.10    0.40
 -11   3   2    1.70    0.80
  11   3  -2    0.40    0.40
  11   3  -2    0.90    0.50
  11   3  -2    0.00    0.40
  11   3  -2    0.90    0.30
  -9  -3   2  610.24   21.30
   9  -3  -2  609.34   22.70
   9  -3  -2  593.34   22.40
  -9  -3   2  618.24   21.60
   9  -3  -2  539.95   22.40
  -9  -3   2  566.84   21.70
   9  -3  -2  608.34   22.70
  -9  -3   2  590.54   22.50
   9  -3  -2  601.34   22.60
  -9  -3   2  623.74   21.50
  -9  -3   2  622.74   21.60
   9  -3  -2  613.34   22.90
   9   3  -2  586.54   21.80
   9   3  -2  619.34   21.80
   9   3  -2  539.45   22.50
  -9   3   2  622.04   22.60
   9   3  -2  536.75   21.70
  -9   3   2  533.25   22.60
  -9   3   2  551.04   22.50
  -9   3   2  565.24   22.40
   9   3  -2  625.64   21.80
  -7  -3   2  193.18    7.60
   7  -3  -2  177.78    8.20
   7  -3  -2  200.38    8.60
   7  -3  -2  184.18    8.20
   7  -3  -2  188.68    8.20
   7  -3  -2  194.48    8.80
   7  -3  -2  195.68    8.40
  -7  -3   2  203.68    7.50
  -7  -3   2  202.18    7.70
  -7  -3   2  203.08    7.80
  -7  -3   2  204.98    7.30
  -7   3   2  181.88    8.40
   7   3  -2  204.98    7.80
   7   3  -2  182.98    8.30
   7   3  -2  189.68    7.80
  -7   3   2  181.98    8.20
  -7   3   2  176.78    8.10
   7   3  -2  202.48    8.00
   7   3  -2  197.58    7.70
  -7   3   2  184.98    8.30
  -7   3   2  186.88    8.30
  -7   3   2  204.38    8.20
   7   3  -2  176.88    7.70
   5  -3  -2  130.79    6.00
   5  -3  -2  126.49    6.00
  -5  -3   2  132.29    5.60
  -5  -3   2  134.89    4.80
   5  -3  -2  133.09    6.00
  -5  -3   2  137.79    5.80
  -5  -3   2  143.09    5.60
  -5  -3   2  140.79    5.60
   5  -3  -2  136.39    6.30
  -5  -3   2  139.39    5.40
   5  -3  -2  132.49    6.10
   5   3  -2  142.29    5.70
   5   3  -2  115.99    6.00
   5   3  -2  130.89    5.90
  -5   3   2  139.09    6.20
  -5   3   2  136.29    5.80
   5   3  -2  130.89    5.70
  -5   3   2  124.39    6.00
  -5   3   2  136.99    6.00
  -5   3   2  125.19    6.10
   5   3  -2  120.99    5.60
   3  -3  -2  580.04   21.90
  -3  -3   2  590.24   21.60
  -3  -3   2  619.04   21.10
   3  -3  -2  608.94   22.30
   3  -3  -2  558.54   21.90
   3  -3  -2  591.94   21.90
  -3  -3   2  583.44   21.50
  -3  -3   2  592.34   21.60
  -3  -3   2  604.64   21.90
  -3  -3   2  617.94   21.70
   3  -3  -2  609.54   22.10
   3   3  -2  579.14   21.80
  -3   3   2  517.05   21.90
  -3   3   2  551.34   21.80
  -3   3   2  613.24   22.00
   3   3  -2  539.65   21.70
  -3   3   2  593.74   22.00
   3   3  -2  557.54   22.00
  -3   3   2  552.14   22.00
   3   3  -2  591.74   21.70
   3   3  -2  596.44   21.20
   3   3  -2  605.54   21.80
  -3   3   2  561.94   22.00
   1  -3  -2  175.38    7.70
  -1  -3   2  191.18    7.50
   1  -3  -2  180.58    7.60
  -1  -3   2  191.68    7.60
   1  -3  -2  196.08    8.30
   1  -3  -2  194.98    7.80
  -1  -3   2  194.88    7.20
   1  -3  -2  172.08    7.50
   1  -3  -2  162.58    8.00
  -1  -3   2  178.18    7.40
   1   3  -2  190.58    7.30
   1   3  -2  170.58    7.50
   1   3  -2  190.18    7.50
  -1   3   2  174.58    7.70
  -1   3   2  166.98    7.60
   1   3  -2  181.88    7.90
   1   3  -2  190.58    7.60
   1   3  -2  173.98    7.70
  -1   3   2  174.28    7.70
  -1   3   2  181.48    7.60
  -1   3   2  185.18    7.70
   1  -3   2 2610.34   93.69
  -1  -3  -2 2778.02   93.89
   1  -3   2 2814.32   93.89
   1   3   2 2488.95   93.89
  -1   3  -2 2401.96   93.69
  -1   3  -2 2820.02   93.69
   1   3   2 2495.55   93.79
  -1   3  -2 2524.45   94.29
  -3  -3  -2   41.40    2.60
  -3  -3  -2   41.20    2.40
  -3  -3  -2   42.90    2.90
   3  -3   2   40.70    2.70
  -3  -3  -2   41.80    2.40
   3  -3   2   39.00    2.60
  -3  -3  -2   45.20    2.80
   3  -3   2   44.60    2.90
   3  -3   2   42.70    2.70
   3  -3   2   44.20    2.60
   3  -3   2   41.00    2.50
  -3  -3  -2   43.20    1.80
  -3  -3  -2   42.10    2.50
  -3   3  -2   41.30    2.60
  -3   3  -2   38.90    2.90
  -3   3  -2   41.80    2.70
   3   3   2   45.80    2.60
   3   3   2   43.70    2.60
  -3   3  -2   41.80    2.80
   3   3   2   40.40    2.30
   3   3   2   41.60    2.60
  -3   3  -2   47.60    2.80
  -5  -3  -2  548.05   18.90
   5  -3   2  485.65   19.70
   5  -3   2  512.65   20.00
   5  -3   2  543.25   20.30
  -5  -3  -2  538.25   20.10
   5  -3   2  544.75   20.10
  -5  -3  -2  548.05   19.40
   5  -3   2  536.05   19.90
   5  -3   2  548.05   19.80
  -5  -3  -2  530.35   19.40
  -5  -3  -2  533.05   19.40
  -5  -3  -2  555.84   19.80
   5   3   2  495.95   19.50
   5   3   2  534.15   18.80
  -5   3  -2  494.85   20.00
   5   3   2  479.75   19.90
  -5   3  -2  479.25   20.10
   5   3   2  519.95   19.60
  -5   3  -2  534.85   20.00
  -5   3  -2  473.35   19.80
   5   3   2  515.05   19.60
   5   3   2  508.25   19.10
  -5   3  -2  483.65   20.30
   7  -3   2    2.70    0.80
   7  -3   2    3.40    1.00
  -7  -3  -2    2.70    0.90
   7  -3   2    1.90    0.70
   7  -3   2    3.10    1.00
  -7  -3  -2    1.90    0.60
  -7  -3  -2    1.70    0.60
   7  -3   2    3.00    0.90
  -7  -3  -2    3.70    0.80
  -7  -3  -2    2.80    0.70
   7   3   2    3.20    0.80
   7   3   2    1.70    0.60
  -7   3  -2    1.00    0.70
  -7   3  -2    1.10    0.70
  -7   3  -2    1.90    0.90
  -7   3  -2    2.40    1.00
   7   3   2    0.60    0.60
   7   3   2    2.70    0.40
   7   3   2    3.50    0.90
  -9  -3  -2  659.43   23.00
  -9  -3  -2  603.64   23.50
   9  -3   2  632.84   24.10
   9  -3   2  649.64   24.30
  -9  -3  -2  630.94   23.20
   9  -3   2  653.43   23.70
   9  -3   2  628.04   24.10
  -9  -3  -2  656.73   22.70
   9  -3   2  624.94   24.10
  -9  -3  -2  636.74   23.10
  -9  -3  -2  616.54   24.10
   9   3   2  589.14   23.20
  -9   3  -2  652.93   23.30
   9   3   2  678.33   23.50
  -9   3  -2  594.34   24.20
  -9   3  -2  604.64   24.40
   9   3   2  578.34   23.80
  -9   3  -2  603.24   23.80
  -9   3  -2  602.34   23.90
  -9   3  -2  601.84   24.20
   9   3   2  623.54   22.70
   9   3   2  602.84   23.40
  11  -3   2    0.30    0.70
  11  -3   2    1.20    0.70
  11  -3   2    0.80    0.80
 -11  -3  -2    0.10    0.50
 -11  -3  -2    0.60    0.60
 -11  -3  -2    0.40    0.50
  11  -3   2    0.80    0.80
  11  -3   2   -0.80    0.40
 -11  -3  -2   -0.50    0.40
 -11  -3  -2    1.60    0.80
 -11   3  -2    1.30    0.90
  11   3   2    0.20    0.50
  11   3   2    1.40    0.40
 -11   3  -2    0.10    0.80
  11   3   2    1.30    0.80
 -11   3  -2   -0.90    0.50
 -11   3  -2    0.20    0.70
  11   3   2    0.60    0.60
 -11   3  -2    0.20    0.90
  11   3   2   -0.30    0.50
 -11   3  -2   -0.10    0.50
 -13  -3  -2  129.29    5.60
  13  -3   2  125.79    6.70
  13  -3   2  136.39    6.70
 -13  -3  -2  130.89    5.90
  13  -3   2  126.49    6.60
  13  -3   2  126.19    6.20
  13  -3   2  129.29    6.70
 -13  -3  -2  121.19    5.90
 -13  -3  -2  131.39    6.60
 -13  -3  -2  129.89    5.80
 -13   3  -2  116.59    6.70
 -13   3  -2  132.29    6.40
  13   3   2  128.59    5.50
 -13   3  -2  127.59    5.70
 -13   3  -2  124.89    6.90
  13   3   2  139.59    6.00
 -13   3  -2  119.29    7.10
 -13   3  -2  116.89    6.70
  13   3   2  117.99    6.20
  13   3   2  123.29    5.70
  13   3   2  127.99    5.90
  15  -3   2   19.50    2.10
  15  -3   2   23.70    2.40
 -15  -3  -2   25.50    2.10
  15  -3   2   24.20    2.70
  15  -3   2   20.70    2.40
 -15  -3  -2   21.20    2.00
 -15  -3  -2   24.50    2.10
  15  -3   2   22.80    2.50
 -15  -3  -2   22.00    1.80
 -15   3  -2   20.60    2.20
  15   3   2   20.50    1.90
  15   3   2   27.00    2.10
 -15   3  -2   20.80    3.00
  15   3   2   20.60    2.20
 -15   3  -2   24.20    2.60
  15   3   2   22.00    1.80
 -15   3  -2   23.90    1.90
 -15   3  -2   16.30    2.40
 -15   3  -2   22.60    2.60
  17  -3   2    2.90    1.00
 -17  -3  -2    2.80    1.20
  17  -3   2    2.90    1.30
  17  -3   2    3.30    1.20
 -17  -3  -2    2.10    0.90
 -17  -3  -2    5.50    1.20
  17  -3   2    4.50    1.50
 -17  -3  -2    4.40    1.10
  17  -3   2    4.00    1.40
 -17  -3  -2    3.40    1.00
  17   3   2    2.90    0.90
 -17   3  -2    1.90    1.10
  17   3   2    1.70    0.90
 -17   3  -2    2.20    1.20
 -17   3  -2    2.90    0.90
  17   3   2    2.30    0.80
  17   3   2    2.50    1.00
 -17   3  -2    1.40    1.10
 -17   3  -2    2.70    1.50
  17   3   2    3.30    0.90
  19  -3   2   23.80    3.30
 -19  -3  -2   21.10    2.90
 -19  -3  -2   25.50    2.40
 -19  -3  -2   24.10    2.30
  19  -3   2   26.30    2.50
  19  -3   2   23.40    2.60
 -19  -3  -2   24.60    2.10
  19   3   2   27.80    2.40
 -19   3  -2   22.40    2.30
  19   3   2   24.60    2.20
  19   3   2   21.40    2.20
  19   3   2   22.60    2.50
  19   3   2   25.70    2.20
 -19   3  -2   24.80    2.90
 -19   3  -2   19.80    1.90
 -19   3  -2   24.50    2.90
 -19   3  -2   24.40    2.90
 -21  -3  -2  625.94   24.10
  21  -3   2  630.74   25.70
  21  -3   2  608.34   24.60
 -21  -3  -2  629.34   24.30
  21  -3   2  616.64   25.20
 -21   3  -2  643.54   24.10
  21   3   2  634.94   24.50
 -21   3  -2  631.34   25.60
  21   3   2  609.94   24.30
 -21   3  -2  674.53   25.70
  21   3   2  597.54   24.80
 -21   3  -2  640.44   25.90
  21   3   2  664.03   24.60
  21   3   2  647.44   24.40
  23  -3   2   16.00    2.80
  23  -3   2   10.60    1.90
  23  -3   2   11.10    2.20
 -23  -3  -2   11.60    1.80
  23   3   2   13.10    2.00
 -23   3  -2   12.40    2.50
 -23   3  -2   16.60    2.70
 -23   3  -2   11.50    1.80
  23   3   2   13.00    2.20
  23   3   2   15.20    2.10
  23   3   2   11.40    1.90
 -23   3  -2   14.10    2.70
 -25  -3  -2   19.60    3.20
  25  -3   2   16.20    2.90
 -25  -3  -2   18.50    2.10
 -25   3  -2   14.10    2.70
  25   3   2   17.50    2.50
  25   3   2   16.60    2.50
  25   3   2   19.80    2.50
 -25   3  -2   16.50    2.80
 -25   3  -2   13.60    2.70
  25   3   2   13.90    2.20
  27  -3   2   43.50    4.50
 -27  -3  -2   42.90    3.30
  27   3   2   41.90    3.70
 -27   3  -2   42.30    4.40
  27   3   2   42.10    3.60
 -27   3  -2   46.10    4.30
 -27   3  -2   40.50    4.00
  27   3   2   42.10    3.50
  29  -3   2  140.49    8.70
 -29  -3  -2  130.09    7.10
 -29  -3  -2  139.99    7.40
  29   3   2  134.39    7.40
 -29   3  -2  135.69    8.20
 -29   3  -2  135.99    8.00
  29   3   2  138.79    7.60
 -29   3  -2  138.39    8.40
  29   3   2  134.29    7.20
 -31  -3  -2    9.60    2.10
  31  -3   2    9.30    2.50
  31   3   2    9.90    2.10
 -31   3  -2   11.70    2.50
 -31   3  -2   15.50    2.90
  31   3   2   11.90    2.30
  31   3   2   13.10    2.40
  33  -3   2    9.70    2.80
  33   3   2    8.20    2.10
 -33   3  -2   10.00    2.80
 -33   3  -2   13.80    2.90
  36  -4  -2   17.00    4.40
  36   4  -2   16.50    2.90
 -36   4   2   19.90    3.20
 -36   4   2   16.90    3.00
 -36   4   2   19.80    3.70
  36   4  -2   19.90    2.80
  34  -4  -2   11.90    2.90
 -34   4   2   12.30    2.50
 -34   4   2   14.90    2.80
  34   4  -2   14.90    2.40
 -34   4   2   12.50    3.70
  34   4  -2   14.60    2.50
  32  -4  -2  233.18   12.40
 -32   4   2  237.08   10.30
  32   4  -2  233.08   11.30
 -32   4   2  219.28   11.90
  32   4  -2  211.18   10.50
 -32   4   2  240.08   11.90
 -32   4   2  249.18   11.90
  32   4  -2  231.48   10.60
  32   4  -2  224.58   10.30
  30  -4  -2    9.20    2.60
 -30  -4   2    6.70    1.40
  30   4  -2    9.30    2.10
  30   4  -2    9.40    1.70
 -30   4   2    7.80    2.20
 -30   4   2    9.80    1.60
  30   4  -2   10.80    1.80
 -30   4   2    9.40    2.60
 -30   4   2   11.40    2.60
  28  -4  -2   77.69    6.00
 -28  -4   2   76.29    4.30
 -28   4   2   76.89    5.60
 -28   4   2   88.49    6.00
 -28   4   2   74.79    4.30
  28   4  -2   78.59    5.30
  28   4  -2   75.59    4.50
  28   4  -2   84.09    4.70
  28   4  -2   73.39    4.50
 -28   4   2   85.89    5.90
  26  -4  -2    2.60    1.40
  26  -4  -2    3.80    1.60
 -26  -4   2    2.10    0.80
  26   4  -2    1.00    1.40
 -26   4   2    1.30    1.60
  26   4  -2    0.40    1.10
  26   4  -2    2.00    0.90
 -26   4   2    2.00    1.50
  26   4  -2    2.60    1.10
 -26   4   2    3.20    1.00
 -26   4   2    1.60    1.40
  26   4  -2    0.60    0.90
  24  -4  -2   82.49    5.20
  24  -4  -2   91.09    6.00
 -24  -4   2   85.99    4.30
  24   4  -2   84.39    4.90
  24   4  -2   83.89    4.50
  24   4  -2   77.69    5.30
 -24   4   2   88.69    5.90
 -24   4   2   88.69    5.90
 -24   4   2   88.09    4.30
  24   4  -2   84.29    4.50
  24   4  -2   81.29    4.50
 -24   4   2   82.49    5.60
 -22  -4   2   28.20    2.00
  22  -4  -2   28.40    3.20
  22  -4  -2   31.10    2.90
  22   4  -2   26.40    2.90
 -22   4   2   28.80    3.20
 -22   4   2   29.00    2.10
  22   4  -2   31.40    2.40
 -22   4   2   31.30    3.30
 -22   4   2   26.10    3.30
  22   4  -2   32.30    2.20
  22   4  -2   31.60    2.50
  22   4  -2   24.90    2.10
 -20  -4   2    1.80    1.10
 -20  -4   2    4.30    0.80
  20  -4  -2    3.90    1.50
  20  -4  -2    5.40    1.40
  20  -4  -2    1.10    1.20
  20  -4  -2    1.60    1.20
 -20   4   2    3.20    1.40
  20   4  -2    2.50    1.00
 -20   4   2    2.90    1.00
  20   4  -2    4.10    0.90
 -20   4   2    1.10    1.20
  20   4  -2    3.10    0.70
 -20   4   2    5.20    1.00
  20   4  -2    4.90    1.10
  20   4  -2    4.50    1.40
 -20   4   2    2.10    1.30
  18  -4  -2   46.70    4.00
  18  -4  -2   40.80    3.80
 -18  -4   2   49.99    3.00
  18  -4  -2   48.20    3.90
  18  -4  -2   50.09    3.80
  18  -4  -2   51.49    3.60
 -18  -4   2   45.20    3.70
 -18  -4   2   49.60    2.70
  18  -4  -2   52.09    4.00
  18   4  -2   51.19    2.90
  18   4  -2   51.69    3.10
 -18   4   2   39.00    3.60
  18   4  -2   50.09    3.00
 -18   4   2   46.10    3.80
  18   4  -2   51.79    2.60
 -18   4   2   53.99    2.80
 -18   4   2   49.50    4.00
 -18   4   2   52.59    3.80
  18   4  -2   49.70    3.70
  16  -4  -2  497.05   20.00
  16  -4  -2  494.65   19.40
  16  -4  -2  531.25   20.20
 -16  -4   2  481.15   18.60
  16  -4  -2  475.95   19.60
  16  -4  -2  495.95   20.20
  16  -4  -2  482.65   20.30
 -16  -4   2  498.15   18.10
 -16   4   2  493.65   19.80
 -16   4   2  475.55   19.50
  16   4  -2  483.85   17.80
  16   4  -2  478.65   18.60
  16   4  -2  456.15   19.60
 -16   4   2  453.15   19.70
 -16   4   2  501.05   18.40
  16   4  -2  522.65   18.70
 -16   4   2  445.16   19.90
  16   4  -2  483.45   17.60
  16   4  -2  484.35   18.40
 -14  -4   2  142.49    5.40
 -14  -4   2  142.79    5.50
 -14  -4   2  139.19    5.40
 -14  -4   2  145.99    7.20
  14  -4  -2  141.09    7.10
  14  -4  -2  147.19    7.40
  14  -4  -2  140.99    8.10
  14  -4  -2  134.29    6.80
 -14  -4   2  134.19    6.20
 -14  -4   2  138.19    5.80
  14  -4  -2  144.99    7.30
  14  -4  -2  144.49    7.50
 -14   4   2  147.89    6.10
 -14   4   2  135.19    7.00
  14   4  -2  146.19    6.30
 -14   4   2  126.09    7.10
  14   4  -2  142.59    5.80
  14   4  -2  136.89    6.00
  14   4  -2  127.79    7.00
 -14   4   2  127.79    7.30
 -14   4   2  140.79    7.10
  14   4  -2  140.59    6.20
  12  -4  -2  101.19    5.70
  12  -4  -2  101.59    5.90
  12  -4  -2  101.89    5.50
 -12  -4   2  103.59    4.30
  12  -4  -2  102.89    5.60
 -12  -4   2  101.79    4.80
 -12  -4   2  103.09    4.50
  12  -4  -2   92.99    5.50
 -12  -4   2  110.09    5.60
  12  -4  -2  105.19    5.40
 -12  -4   2  100.29    4.30
 -12  -4   2  106.09    4.20
 -12   4   2   96.89    5.40
 -12   4   2   95.89    5.50
  12   4  -2   97.69    4.70
  12   4  -2   88.89    4.60
  12   4  -2   98.79    4.60
 -12   4   2   92.29    5.50
 -12   4   2   97.89    5.70
  12   4  -2  102.69    5.60
  12   4  -2  109.79    4.90
 -10  -4   2 1416.06   49.30
  10  -4  -2 1406.16   50.59
 -10  -4   2 1443.16   49.50
 -10  -4   2 1329.37   50.49
  10  -4  -2 1413.16   50.39
 -10  -4   2 1352.96   49.70
  10  -4  -2 1304.27   50.59
 -10  -4   2 1455.45   49.10
 -10  -4   2 1413.76   49.50
  10  -4  -2 1397.76   50.79
  10  -4  -2 1349.96   50.69
  10  -4  -2 1294.87   50.49
  10  -4  -2 1422.16   51.09
  10   4  -2 1288.87   50.69
  10   4  -2 1392.36   49.80
 -10   4   2 1450.45   50.69
  10   4  -2 1333.97   49.70
  10   4  -2 1377.66   49.70
  10   4  -2 1441.56   49.80
 -10   4   2 1275.07   50.39
 -10   4   2 1274.57   50.59
 -10   4   2 1273.77   50.79
   8  -4  -2 2637.24   94.49
   8  -4  -2 2682.73   94.79
  -8  -4   2 2605.44   93.59
  -8  -4   2 2634.94   92.99
  -8  -4   2 2671.53   93.39
   8  -4  -2 2743.73   94.19
  -8  -4   2 2743.33   93.29
   8  -4  -2 2580.84   94.29
   8  -4  -2 2675.83   94.19
   8  -4  -2 2460.65   94.19
  -8  -4   2 2687.03   93.49
  -8   4   2 2437.26   94.49
   8   4  -2 2500.85   93.69
  -8   4   2 2613.84   94.29
   8   4  -2 2426.56   94.39
  -8   4   2 2702.93   94.59
   8   4  -2 2596.24   93.79
   8   4  -2 2691.93   93.69
   8   4  -2 2687.83   93.59
  -8   4   2 2687.43   93.89
   8   4  -2 2441.76   93.59
  -8   4   2 2499.05   94.39
   6  -4  -2  341.87   14.30
  -6  -4   2  333.37   13.40
   6  -4  -2  335.77   14.00
  -6  -4   2  344.37   13.00
  -6  -4   2  344.67   13.30
   6  -4  -2  366.66   14.00
   6  -4  -2  347.57   14.10
  -6  -4   2  361.56   13.40
   6  -4  -2  366.26   13.80
  -6  -4   2  342.67   13.60
   6  -4  -2  338.67   14.00
  -6   4   2  324.07   14.20
  -6   4   2  332.17   14.10
  -6   4   2  356.46   13.80
   6   4  -2  346.97   13.60
  -6   4   2  349.27   14.20
   6   4  -2  349.27   13.60
   6   4  -2  321.97   13.50
   6   4  -2  334.27   13.60
   6   4  -2  341.97   13.90
   4  -4  -2 1532.05   53.99
  -4  -4   2 1501.05   53.79
  -4  -4   2 1538.95   52.59
  -4  -4   2 1470.75   53.29
   4  -4  -2 1539.25   53.59
   4  -4  -2 1514.75   53.99
  -4  -4   2 1508.65   53.59
   4  -4  -2 1364.56   53.79
   4  -4  -2 1484.45   54.09
   4  -4  -2 1484.05   54.29
  -4  -4   2 1490.05   53.49
  -4  -4   2 1486.35   53.49
  -4   4   2 1356.26   54.09
   4   4  -2 1402.76   53.69
  -4   4   2 1516.35   54.09
   4   4  -2 1568.44   53.69
  -4   4   2 1359.26   53.99
   4   4  -2 1423.06   54.09
   4   4  -2 1471.05   53.69
   4   4  -2 1422.56   53.79
   4   4  -2 1405.16   54.19
  -4   4   2 1478.05   53.89
  -4   4   2 1631.04   54.09
  -4   4   2 1476.75   54.09
   2  -4  -2   33.30    2.60
  -2  -4   2   34.00    2.30
   2  -4  -2   36.60    2.60
  -2  -4   2   35.50    2.40
  -2  -4   2   35.20    2.60
  -2  -4   2   35.70    2.40
  -2  -4   2   34.50    2.30
   2  -4  -2   34.90    2.50
   2  -4  -2   28.70    2.40
   2  -4  -2   33.60    2.50
  -2  -4   2   32.40    1.80
  -2   4   2   30.50    2.50
   2   4  -2   30.20    2.60
  -2   4   2   34.80    2.60
   2   4  -2   32.50    2.50
   2   4  -2   29.50    2.60
  -2   4   2   32.40    2.50
  -2   4   2   37.90    2.70
  -2   4   2   32.60    2.50
  -2   4   2   33.20    2.50
   2   4  -2   32.20    2.40
   2   4  -2   33.40    2.50
  -2   4   2   38.90    2.70
   2   4  -2   35.00    2.40
   0  -4   2  699.93   26.20
   0  -4   2  702.93   26.60
   0  -4   2  692.13   26.30
   0  -4  -2  656.23   26.10
   0  -4  -2  685.93   26.20
   0  -4  -2  729.73   26.60
   0  -4   2  719.23   26.30
   0  -4  -2  700.73   26.50
   0  -4  -2  695.53   26.40
   0  -4   2  696.53   26.20
   0  -4   2  747.23   25.80
   0  -4  -2  718.43   26.60
   0   4   2  637.14   26.30
   0   4  -2  738.73   26.50
   0   4   2  663.03   26.30
   0   4   2  658.63   26.40
   0   4  -2  664.33   26.80
   0   4  -2  650.13   26.50
   0   4   2  691.63   26.40
   0   4  -2  768.62   26.40
   0   4  -2  685.63   26.50
   0   4   2  768.42   26.60
   2  -4   2  119.59    5.60
  -2  -4  -2  120.09    5.90
  -2  -4  -2  120.09    5.70
   2  -4   2  123.19    5.80
  -2  -4  -2  126.19    5.70
  -2  -4  -2  126.99    4.80
  -2  -4  -2  130.59    5.90
  -2  -4  -2  125.19    5.90
   2  -4   2  127.29    6.00
  -2  -4  -2  121.99    6.10
   2  -4   2  130.59    6.10
   2  -4   2  123.49    5.90
   2   4   2  114.89    5.70
  -2   4  -2  127.99    5.80
   2   4   2  123.69    6.40
  -2   4  -2  117.89    5.70
  -2   4  -2  108.49    6.00
  -2   4  -2  115.29    5.90
   2   4   2  113.99    6.00
   2   4   2  131.09    6.00
  -2   4  -2  110.59    6.30
   2   4   2  121.39    5.90
  -2   4  -2  125.19    6.00
   4  -4   2 4108.69  140.49
  -4  -4  -2 4132.29  140.99
  -4  -4  -2 3877.01  140.19
  -4  -4  -2 3926.51  139.99
   4  -4   2 4062.49  140.79
   4  -4   2 3960.60  141.09
   4  -4   2 4040.80  140.79
  -4  -4  -2 4193.58  140.49
   4  -4   2 3696.33  140.49
   4  -4   2 3911.11  140.39
  -4   4  -2 3788.02  141.29
  -4   4  -2 4166.78  140.79
   4   4   2 3739.73  140.69
   4   4   2 4224.48  140.59
  -4   4  -2 3837.52  140.59
  -4   4  -2 3754.82  140.59
  -4   4  -2 3667.33  140.89
   4   4   2 3569.64  140.29
  -6  -4  -2  405.76   16.10
   6  -4   2  412.16   16.50
  -6  -4  -2  414.26   14.90
   6  -4   2  427.56   16.60
   6  -4   2  411.76   16.30
  -6  -4  -2  430.76   15.80
   6  -4   2  407.46   16.70
  -6  -4  -2  399.16   15.60
  -6  -4  -2  416.86   16.60
   6  -4   2  431.76   16.20
  -6  -4  -2  407.46   15.80
  -6  -4  -2  429.86   16.10
   6  -4   2  378.56   16.20
   6   4   2  445.66   16.20
  -6   4  -2  370.96   16.30
  -6   4  -2  411.06   16.40
   6   4   2  375.66   17.00
  -6   4  -2  384.96   18.00
   6   4   2  407.66   16.10
   6   4   2  385.76   15.50
  -8  -4  -2  294.97   11.30
  -8  -4  -2  291.97   11.60
   8  -4   2  284.17   12.40
   8  -4   2  286.97   12.20
  -8  -4  -2  282.27   11.10
  -8  -4  -2  281.67   11.70
  -8  -4  -2  290.17   11.10
   8  -4   2  282.87   12.00
   8  -4   2  304.07   12.30
  -8  -4  -2  301.77   12.30
  -8  -4  -2  283.97   10.50
   8  -4   2  274.37   11.70
   8  -4   2  271.27   11.90
  -8   4  -2  268.57   12.00
   8   4   2  275.17   11.50
   8   4   2  275.77   12.20
   8   4   2  300.67   11.70
  -8   4  -2  296.07   12.10
  -8   4  -2  270.97   12.10
  -8   4  -2  270.57   12.40
   8   4   2  274.57   10.40
   8   4   2  271.67   12.00
  -8   4  -2  255.37   12.50
  10  -4   2  663.53   25.40
  10  -4   2  682.43   26.20
 -10  -4  -2  674.23   24.70
 -10  -4  -2  633.54   25.10
  10  -4   2  686.53   26.00
 -10  -4  -2  681.83   24.40
  10  -4   2  608.34   25.50
  10  -4   2  695.33   26.00
 -10  -4  -2  704.73   25.10
 -10  -4  -2  672.13   24.70
  10  -4   2  667.53   25.90
 -10  -4  -2  649.14   25.90
 -10  -4  -2  680.33   24.20
 -10   4  -2  623.64   25.90
  10   4   2  650.83   25.00
  10   4   2  648.44   25.70
  10   4   2  635.64   23.90
 -10   4  -2  627.14   25.70
 -10   4  -2  706.33   25.10
 -10   4  -2  613.94   26.30
 -10   4  -2  678.23   25.70
  10   4   2  699.33   25.30
 -10   4  -2  658.73   26.20
  12  -4   2   14.40    2.00
  12  -4   2   15.80    2.30
 -12  -4  -2   14.90    2.20
 -12  -4  -2   14.80    1.30
 -12  -4  -2   14.40    1.50
 -12  -4  -2   14.00    1.00
 -12  -4  -2   17.60    1.70
  12  -4   2   12.10    1.90
 -12  -4  -2   17.10    1.60
 -12  -4  -2   18.40    1.80
  12  -4   2   11.10    2.00
 -12   4  -2   16.10    2.00
  12   4   2   18.40    1.80
  12   4   2   15.30    2.10
 -12   4  -2   16.00    1.70
 -12   4  -2   11.60    2.00
  12   4   2   11.80    1.90
 -12   4  -2   12.40    2.20
 -12   4  -2   11.40    2.00
 -12   4  -2    9.40    2.00
  12   4   2   16.00    1.10
  12   4   2   12.10    1.50
  14  -4   2   30.00    3.00
 -14  -4  -2   33.90    2.40
 -14  -4  -2   32.20    3.10
  14  -4   2   34.90    3.10
  14  -4   2   30.10    3.10
 -14  -4  -2   31.20    2.10
  14  -4   2   31.10    3.10
 -14  -4  -2   30.30    2.50
 -14  -4  -2   32.40    2.20
  14  -4   2   32.80    3.20
  14   4   2   28.90    2.40
 -14   4  -2   31.00    3.30
  14   4   2   34.40    3.00
  14   4   2   30.00    1.80
 -14   4  -2   31.90    3.10
 -14   4  -2   28.60    3.20
  14   4   2   28.80    2.30
  14   4   2   33.00    2.60
 -14   4  -2   32.80    2.80
 -16  -4  -2 1182.28   45.10
 -16  -4  -2 1155.58   42.10
  16  -4   2 1138.19   48.10
 -16  -4  -2 1151.78   42.20
  16  -4   2 1120.99   43.70
  16  -4   2 1139.39   42.90
  16  -4   2 1164.48   43.90
 -16   4  -2 1141.69   44.20
  16   4   2 1150.28   42.90
 -16   4  -2 1097.79   44.00
  16   4   2 1124.59   42.30
 -16   4  -2 1201.18   43.80
 -16   4  -2 1178.18   42.20
  16   4   2 1103.79   43.20
 -16   4  -2 1190.08   45.10
  16   4   2 1144.99   42.60
  18  -4   2  897.41   35.50
 -18  -4  -2  956.20   34.90
  18  -4   2  955.30   36.60
 -18  -4  -2  936.71   34.70
  18   4   2  939.31   35.30
 -18   4  -2  924.61   35.80
  18   4   2  934.81   35.00
 -18   4  -2  977.00   36.50
  18   4   2  940.71   34.40
 -18   4  -2  909.91   36.70
  18   4   2  907.61   35.90
  18   4   2  955.90   35.40
 -18   4  -2  947.71   36.90
 -20  -4  -2    1.80    0.90
  20  -4   2   -1.30    0.90
 -20  -4  -2    1.60    0.90
 -20   4  -2   -1.30    1.10
  20   4   2    0.30    0.80
  20   4   2    1.20    1.80
  20   4   2    0.90    1.20
  20   4   2    1.00    0.70
  20   4   2    0.60    1.00
 -20   4  -2    1.50    1.40
 -20   4  -2    1.00    0.80
 -20   4  -2   -0.30    1.20
  22  -4   2   87.49    6.10
 -22  -4  -2   81.39    4.60
 -22  -4  -2   78.89    4.50
  22   4   2   76.09    4.30
 -22   4  -2   93.69    6.20
  22   4   2   80.69    4.90
  22   4   2   84.79    6.70
 -22   4  -2   80.09    4.60
 -22   4  -2   83.39    6.10
  22   4   2   83.89    5.40
 -22   4  -2   86.69    5.90
 -24  -4  -2  249.97   10.50
  24  -4   2  252.47   12.60
 -24  -4  -2  246.48   10.70
 -24   4  -2  247.98   13.90
  24   4   2  247.88   11.20
  24   4   2  252.57   10.60
  24   4   2  241.48   11.00
 -24   4  -2  254.07   12.40
  24   4   2  247.38   12.70
 -24   4  -2  237.18   12.30
  26  -4   2  105.69    7.00
 -26  -4  -2   90.29    5.10
 -26  -4  -2   93.69    4.90
  26   4   2   93.19    5.90
  26   4   2   84.59    5.40
  26   4   2   87.89    5.10
 -26   4  -2   88.49    6.70
  26   4   2   94.49    5.60
 -26   4  -2   88.79    6.50
 -26   4  -2   94.49    6.60
 -28  -4  -2   14.70    2.20
  28  -4   2   14.40    2.80
 -28  -4  -2   11.80    1.60
  28   4   2   11.90    2.20
  28   4   2   10.70    2.00
 -28   4  -2    9.20    2.50
 -28   4  -2   11.10    2.60
  28   4   2   11.90    2.40
  28   4   2   10.80    2.00
 -28   4  -2   14.30    4.40
 -30  -4  -2    1.40    1.10
  30  -4   2    1.70    1.80
 -30   4  -2    5.10    2.00
 -30   4  -2    3.40    1.80
 -30   4  -2    2.80    2.00
  30   4   2    3.50    1.60
  30   4   2    4.30    1.60
  32  -4   2   -0.90    1.60
 -32  -4  -2    0.10    1.10
  32   4   2   -1.00    1.20
 -32   4  -2    0.10    1.90
 -32   4  -2    3.40    2.30
 -32   4  -2    1.70    1.70
  32   4   2   -1.70    1.20
  35  -5  -2  134.09    9.90
  35  -5  -2  126.59    9.00
  35   5  -2  136.39    7.40
 -35   5   2  142.99    8.90
 -35   5   2  143.49    9.20
  35   5  -2  138.09    8.20
 -35   5   2  138.39    8.70
  33  -5  -2   88.59    6.90
  33  -5  -2   92.59    7.30
  33   5  -2   87.29    5.40
 -33   5   2   91.99    7.00
  33   5  -2   84.89    6.20
 -33   5   2   87.19    6.60
 -33   5   2   94.79    6.90
  31  -5  -2  162.78   10.00
  31  -5  -2  151.88    9.40
  31   5  -2  152.18    8.80
 -31   5   2  169.88    9.80
 -31   5   2  153.28    9.40
 -31   5   2  166.68    9.50
  31   5  -2  164.78    7.40
  31   5  -2  153.88    7.80
 -31   5   2  170.48    8.10
  31   5  -2  161.18    7.90
  29  -5  -2    1.80    1.70
  29  -5  -2    1.80    1.80
 -29  -5   2    0.00    0.60
  29   5  -2    4.80    1.80
 -29   5   2    1.80    1.60
 -29   5   2    3.30    1.30
  29   5  -2    2.10    0.90
 -29   5   2    3.90    1.90
  29   5  -2    1.20    1.00
  29   5  -2    1.40    1.00
 -29   5   2    2.10    1.70
 -27  -5   2   94.59    4.90
  27  -5  -2   93.99    6.90
  27  -5  -2   86.69    6.50
 -27   5   2   99.79    6.70
  27   5  -2   90.19    5.30
  27   5  -2   93.79    6.30
 -27   5   2   97.39    5.00
 -27   5   2  104.69    6.90
 -27   5   2   95.09    6.80
  27   5  -2   92.59    5.10
  27   5  -2  101.89    4.70
  25  -5  -2   16.30    2.80
  25  -5  -2   12.20    2.90
 -25  -5   2   16.10    1.70
 -25   5   2   14.10    2.80
 -25   5   2   14.60    1.70
  25   5  -2   15.60    3.10
 -25   5   2   11.80    2.60
 -25   5   2   12.60    2.70
  25   5  -2   11.80    1.90
  25   5  -2   15.00    1.80
  23  -5  -2    0.50    1.40
  23  -5  -2    1.60    1.50
 -23  -5   2    2.20    0.80
  23   5  -2    1.40    0.90
 -23   5   2    0.40    1.40
 -23   5   2    2.40    1.40
  23   5  -2    2.40    0.60
  23   5  -2    1.70    0.80
  23   5  -2    1.80    1.20
  23   5  -2    0.50    1.00
 -23   5   2    0.60    0.80
 -23   5   2    0.90    1.50
  21  -5  -2    8.10    2.10
 -21  -5   2    8.00    1.20
  21  -5  -2   10.30    2.30
 -21   5   2    8.80    2.20
  21   5  -2    9.90    1.50
  21   5  -2    9.70    1.60
  21   5  -2    8.50    0.80
  21   5  -2    7.00    1.90
 -21   5   2    7.20    2.10
 -21   5   2   10.70    1.40
 -21   5   2   10.10    2.30
 -19  -5   2  305.97   12.20
  19  -5  -2  311.87   14.10
  19  -5  -2  332.77   14.50
  19  -5  -2  312.47   13.70
  19   5  -2  319.07   13.00
 -19   5   2  320.87   13.90
 -19   5   2  309.87   14.50
 -19   5   2  303.27   14.30
  19   5  -2  304.97   12.80
 -19   5   2  319.17   12.40
  19   5  -2  306.47   14.00
  19   5  -2  301.37   12.40
 -19   5   2  302.77   14.00
 -17  -5   2    4.40    0.50
 -17  -5   2    3.90    0.90
  17  -5  -2    2.60    1.40
  17  -5  -2    5.70    1.80
  17  -5  -2    1.30    1.40
 -17   5   2    6.80    1.70
  17   5  -2    2.70    1.00
 -17   5   2    4.30    1.00
 -17   5   2    5.30    1.70
 -17   5   2    2.80    1.50
 -17   5   2    3.10    1.50
  17   5  -2    3.30    0.60
  17   5  -2    3.00    1.50
  17   5  -2    2.20    1.00
  17   5  -2    3.00    0.90
  15  -5  -2  199.58    9.80
 -15  -5   2  192.18    8.10
 -15  -5   2  192.18    7.60
  15  -5  -2  219.18   10.70
  15  -5  -2  188.18    9.50
 -15  -5   2  205.98    9.70
 -15  -5   2  203.78    7.60
  15  -5  -2  196.68    9.70
  15  -5  -2  203.28   10.10
  15  -5  -2  201.78    9.40
 -15  -5   2  209.28    8.70
 -15  -5   2  198.68    7.70
 -15   5   2  176.58    9.80
  15   5  -2  191.18    8.00
 -15   5   2  201.38    9.70
  15   5  -2  201.48    8.80
 -15   5   2  190.58    9.50
 -15   5   2  173.68    9.50
  15   5  -2  198.58    8.60
  15   5  -2  183.68    9.60
  15   5  -2  208.08    8.50
 -13  -5   2  188.78    7.80
  13  -5  -2  183.08    9.40
  13  -5  -2  179.18    9.00
 -13  -5   2  184.18    9.10
  13  -5  -2  173.48    8.90
 -13  -5   2  176.48    8.10
  13  -5  -2  186.98    9.30
  13  -5  -2  188.88    9.40
  13  -5  -2  191.28    9.70
 -13  -5   2  195.08    7.80
  13  -5  -2  178.48    9.00
 -13  -5   2  186.28    7.30
 -13  -5   2  201.28    7.50
 -13   5   2  167.68    9.00
  13   5  -2  181.38    8.10
  13   5  -2  179.38    7.90
  13   5  -2  188.18    8.20
  13   5  -2  196.98    9.40
  13   5  -2  194.38    8.40
 -13   5   2  178.68    9.00
 -13   5   2  183.78    9.50
 -13   5   2  197.28    9.40
 -13   5   2  190.28    9.10
  11  -5  -2  196.08    9.50
  11  -5  -2  185.68    9.00
 -11  -5   2  178.28    8.10
 -11  -5   2  197.58    7.70
 -11  -5   2  182.78    7.80
  11  -5  -2  188.48    9.10
  11  -5  -2  172.08    8.80
  11  -5  -2  202.18    9.00
  11  -5  -2  193.48    8.80
 -11  -5   2  186.28    7.30
 -11  -5   2  178.68    7.80
  11   5  -2  202.88    8.40
 -11   5   2  173.78    9.20
 -11   5   2  191.38    9.00
  11   5  -2  179.08    9.10
 -11   5   2  192.38    9.20
 -11   5   2  175.68    9.00
  11   5  -2  190.48    8.20
  11   5  -2  163.18    8.00
  11   5  -2  186.78    8.20
   9  -5  -2    6.90    1.60
  -9  -5   2    7.20    1.20
   9  -5  -2    5.50    1.50
   9  -5  -2    6.70    1.40
  -9  -5   2    8.60    1.30
  -9  -5   2    6.20    1.10
   9  -5  -2    6.00    1.70
   9  -5  -2    7.30    1.60
  -9  -5   2    7.20    0.90
   9  -5  -2    8.20    1.60
  -9   5   2    6.80    1.40
   9   5  -2    7.70    1.40
  -9   5   2    5.80    1.50
   9   5  -2   10.00    2.00
   9   5  -2    9.60    1.50
   9   5  -2    7.10    1.30
  -9   5   2    5.50    1.40
  -9   5   2    8.80    1.70
   9   5  -2    7.20    1.40
  -9   5   2    9.00    1.90
   7  -5  -2  668.73   25.00
   7  -5  -2  628.44   25.10
   7  -5  -2  654.53   25.50
   7  -5  -2  603.04   24.90
  -7  -5   2  648.24   24.30
  -7  -5   2  641.84   24.40
  -7  -5   2  622.24   24.20
  -7  -5   2  645.94   23.70
   7  -5  -2  671.13   24.70
   7  -5  -2  654.83   25.20
  -7  -5   2  655.33   24.10
  -7   5   2  634.44   25.20
  -7   5   2  669.13   24.90
   7   5  -2  599.94   25.20
   7   5  -2  697.23   24.70
  -7   5   2  657.13   25.30
   7   5  -2  632.44   24.50
   7   5  -2  601.84   24.70
  -7   5   2  664.13   24.90
  -7   5   2  652.03   25.10
   7   5  -2  662.13   24.60
   7   5  -2  590.64   24.50
  -7   5   2  601.64   25.30
   5  -5  -2  218.18   10.20
   5  -5  -2  216.98    9.80
   5  -5  -2  215.48    9.80
   5  -5  -2  226.48    9.40
  -5  -5   2  217.78    9.50
   5  -5  -2  216.18    9.90
  -5  -5   2  219.88    9.30
   5  -5  -2  214.88    9.80
  -5  -5   2  220.48    9.00
  -5  -5   2  223.38    9.30
  -5  -5   2  220.98    9.30
  -5  -5   2  226.58    8.00
   5   5  -2  215.28   10.10
   5   5  -2  207.68    9.80
   5   5  -2  214.48    9.50
  -5   5   2  210.08    9.70
  -5   5   2  217.98   10.00
  -5   5   2  199.98   10.00
   5   5  -2  239.88    9.70
  -5   5   2  212.58   10.00
  -5   5   2  225.98    9.80
  -5   5   2  219.98    9.90
   5   5  -2  228.48    9.60
   5   5  -2  208.28    9.60
  -3  -5   2  352.76   13.60
  -3  -5   2  329.57   13.80
   3  -5  -2  334.77   14.00
   3  -5  -2  313.07   13.70
  -3  -5   2  346.17   13.50
  -3  -5   2  338.37   13.30
   3  -5  -2  335.27   14.20
   3  -5  -2  345.07   13.90
  -3  -5   2  350.86   12.50
   3  -5  -2  353.66   13.90
  -3  -5   2  358.16   13.60
  -3   5   2  324.37   14.00
  -3   5   2  322.47   14.80
   3   5  -2  327.17   13.90
   3   5  -2  327.27   13.70
  -3   5   2  352.56   14.00
   3   5  -2  331.77   14.20
   3   5  -2  351.16   13.70
   3   5  -2  329.07   13.80
  -3   5   2  318.87   14.00
  -3   5   2  320.87   14.00
  -3   5   2  294.77   14.00
   3   5  -2  311.77   14.10
   1  -5  -2  342.57   12.60
   1  -5  -2  327.27   13.40
  -1  -5   2  320.07   13.20
   1  -5  -2  318.47   13.60
  -1  -5   2  320.97   13.60
   1  -5  -2  324.57   13.50
  -1  -5   2  331.97   13.10
   1  -5  -2  330.47   13.40
  -1  -5   2  328.47   13.30
  -1  -5   2  334.97   13.30
  -1  -5   2  332.47   12.50
   1   5  -2  330.57   13.50
  -1   5   2  291.47   13.50
   1   5  -2  359.66   13.50
   1   5  -2  317.17   13.80
   1   5  -2  314.97   13.50
  -1   5   2  294.37   13.60
  -1   5   2  349.77   13.70
  -1   5   2  320.77   13.60
   1   5  -2  292.57   14.20
  -1   5   2  299.07   13.50
  -1  -5  -2   16.90    2.00
  -1  -5  -2   13.90    1.90
   1  -5   2   11.90    1.70
  -1  -5  -2   13.40    1.90
  -1  -5  -2   12.80    1.80
   1  -5   2   14.80    2.00
   1  -5   2   10.00    1.70
  -1  -5  -2   14.30    1.70
   1  -5   2   12.70    1.40
  -1  -5  -2   13.00    1.20
  -1  -5  -2   14.70    1.10
   1  -5   2   14.30    1.90
   1  -5   2   12.40    2.00
   1   5   2   13.10    1.90
   1   5   2   14.20    2.00
  -1   5  -2   16.10    1.80
  -1   5  -2   14.00    2.10
  -1   5  -2    9.00    1.70
   1   5   2   16.40    2.10
   1   5   2   10.20    1.80
  -1   5  -2   14.60    2.20
  -1   5  -2   14.70    1.80
   1   5   2   12.80    1.80
  -1   5  -2    9.90    2.00
   3  -5   2  508.55   19.80
   3  -5   2  463.15   19.60
  -3  -5  -2  497.05   19.20
  -3  -5  -2  526.65   18.30
  -3  -5  -2  518.45   19.70
  -3  -5  -2  493.35   19.40
   3  -5   2  509.45   19.80
   3  -5   2  521.85   19.30
  -3  -5  -2  521.55   20.10
   3  -5   2  500.85   20.20
  -3  -5  -2  505.35   19.80
   3  -5   2  509.45   19.60
  -3  -5  -2  501.85   18.00
  -3  -5  -2  496.05   19.70
   3   5   2  466.25   19.90
  -3   5  -2  500.15   19.90
   3   5   2  457.55   19.40
   3   5   2  519.75   19.70
  -3   5  -2  485.75   20.50
  -3   5  -2  462.75   19.70
   3   5   2  549.45   19.90
  -3   5  -2  475.95   20.10
   3   5   2  480.25   19.60
  -5  -5  -2   50.39    3.40
   5  -5   2   50.19    3.60
   5  -5   2   52.19    3.90
  -5  -5  -2   49.30    3.00
  -5  -5  -2   48.20    3.30
   5  -5   2   56.69    3.80
  -5  -5  -2   51.19    3.30
   5  -5   2   55.79    3.50
   5  -5   2   49.40    3.60
   5  -5   2   53.39    3.40
  -5  -5  -2   56.29    3.30
  -5  -5  -2   52.29    3.80
  -5   5  -2   46.60    3.50
   5   5   2   57.99    3.70
   5   5   2   47.30    3.30
   5   5   2   47.60    3.60
   5   5   2   48.80    3.10
   5   5   2   43.00    3.20
  -5   5  -2   52.09    3.90
  -5   5  -2   53.59    4.20
   7  -5   2  893.71   36.00
   7  -5   2  979.90   36.00
  -7  -5  -2  960.40   35.10
  -7  -5  -2  977.70   35.40
  -7  -5  -2 1001.80   36.60
  -7  -5  -2  974.40   36.00
   7  -5   2  942.11   35.90
   7  -5   2  939.91   36.60
   7  -5   2  998.60   36.50
  -7  -5  -2  981.20   35.40
  -7  -5  -2  983.70   35.70
   7  -5   2  966.70   36.30
  -7   5  -2  934.91   36.20
   7   5   2 1022.90   36.00
   7   5   2  881.01   36.20
   7   5   2  971.50   35.80
  -7   5  -2  903.61   36.20
  -7   5  -2  940.61   37.00
   7   5   2  879.71   35.60
  -7   5  -2  967.00   36.70
   7   5   2  917.71   35.10
  -9  -5  -2   10.90    2.00
   9  -5   2    8.40    1.80
   9  -5   2   10.70    2.00
  -9  -5  -2    7.90    1.40
   9  -5   2    8.70    1.90
  -9  -5  -2    8.20    1.30
   9  -5   2   10.70    1.80
  -9  -5  -2    8.60    1.50
  -9  -5  -2    9.70    2.10
   9  -5   2    8.10    1.80
   9  -5   2   11.10    1.90
  -9  -5  -2    8.90    1.30
  -9   5  -2    9.10    2.00
  -9   5  -2   11.10    1.90
   9   5   2    9.50    1.70
   9   5   2    9.30    1.90
   9   5   2    9.70    1.60
   9   5   2   10.70    1.70
  -9   5  -2    9.80    2.20
  -9   5  -2    6.30    1.60
  11  -5   2  593.14   23.70
  11  -5   2  584.04   24.00
 -11  -5  -2  597.84   23.10
  11  -5   2  614.84   23.90
  11  -5   2  589.54   23.20
 -11  -5  -2  582.34   22.20
 -11  -5  -2  631.34   22.80
 -11  -5  -2  620.44   22.10
 -11  -5  -2  590.44   23.80
 -11  -5  -2  585.44   22.40
  11  -5   2  630.54   23.90
  11  -5   2  517.55   23.20
  11   5   2  542.35   22.60
  11   5   2  561.74   23.60
 -11   5  -2  517.65   24.10
 -11   5  -2  617.84   23.60
 -11   5  -2  584.94   24.10
  11   5   2  604.14   23.00
 -11   5  -2  581.34   23.80
  11   5   2  601.04   23.50
 -11   5  -2  622.94   22.80
 -13  -5  -2   10.70    1.50
 -13  -5  -2   12.80    1.20
  13  -5   2   10.70    2.20
  13  -5   2   17.70    2.80
 -13  -5  -2   11.50    1.70
  13  -5   2   13.60    2.30
 -13  -5  -2   14.20    1.60
  13  -5   2   15.30    2.30
 -13   5  -2   12.60    2.40
  13   5   2   15.50    2.40
 -13   5  -2   11.70    2.40
  13   5   2   15.00    0.90
 -13   5  -2   17.90    2.80
  13   5   2   15.30    1.80
  13   5   2   13.50    2.00
 -13   5  -2   17.40    2.60
  13   5   2   19.20    2.20
 -13   5  -2   16.70    2.30
  15  -5   2  290.27   13.30
 -15  -5  -2  273.67   11.70
 -15  -5  -2  295.07   11.60
 -15  -5  -2  279.27   11.50
  15  -5   2  270.97   12.80
 -15   5  -2  298.67   11.80
  15   5   2  289.87   12.40
 -15   5  -2  290.27   13.20
 -15   5  -2  268.87   13.50
  15   5   2  275.27   12.80
  15   5   2  278.17   11.80
  15   5   2  297.67   12.30
 -15   5  -2  266.47   13.30
  15   5   2  275.67   10.60
 -17  -5  -2  427.36   16.70
  17  -5   2  457.45   18.90
  17  -5   2  398.86   18.10
 -17  -5  -2  451.95   17.00
 -17  -5  -2  436.36   16.70
  17   5   2  436.16   17.50
  17   5   2  407.26   15.80
  17   5   2  407.86   18.10
 -17   5  -2  433.66   18.60
 -17   5  -2  422.86   18.00
 -17   5  -2  403.16   18.70
  17   5   2  416.46   17.00
 -17   5  -2  422.26   19.10
 -17   5  -2  442.36   17.00
  17   5   2  441.36   18.10
 -19  -5  -2 2135.49   78.89
  19  -5   2 2317.07   81.49
 -19  -5  -2 2209.18   78.89
 -19  -5  -2 2170.58   78.99
  19  -5   2 2085.39   80.59
 -19   5  -2 2297.37   81.29
  19   5   2 2172.48   79.29
 -19   5  -2 2205.38   79.09
 -19   5  -2 2138.39   81.59
  19   5   2 2106.39   80.39
 -19   5  -2 2139.19   81.39
  19   5   2 2224.98   79.79
 -21  -5  -2    1.40    1.00
  21  -5   2    2.40    1.60
 -21  -5  -2    3.90    1.10
 -21  -5  -2    2.00    1.00
  21  -5   2    2.90    1.70
  21   5   2    3.00    0.80
  21   5   2    2.20    1.20
  21   5   2    3.10    1.50
 -21   5  -2    1.50    1.60
 -21   5  -2    3.60    3.20
 -21   5  -2   -0.20    1.50
  21   5   2    3.20    1.20
 -23  -5  -2  360.46   15.00
  23  -5   2  411.66   18.00
 -23  -5  -2  364.36   15.10
 -23  -5  -2  379.56   15.50
  23   5   2  367.56   16.10
 -23   5  -2  409.36   17.80
  23   5   2  385.76   16.90
 -23   5  -2  407.56   18.30
  23   5   2  384.46   15.90
  23   5   2  373.96   14.80
 -23   5  -2  388.06   17.90
 -25  -5  -2   14.10    1.80
 -25  -5  -2   15.40    2.10
  25  -5   2   13.80    2.80
 -25  -5  -2   13.00    1.70
  25   5   2   15.20    2.40
  25   5   2   14.70    2.20
 -25   5  -2   15.30    3.20
 -25   5  -2   18.50    3.50
  25   5   2   17.40    2.90
 -25   5  -2   17.40    3.20
  25   5   2   14.40    1.70
 -27  -5  -2   89.59    6.00
  27  -5   2  108.99    7.70
 -27   5  -2  107.29    7.70
 -27   5  -2   94.79    7.30
  27   5   2  108.09    6.80
  27   5   2  101.59    6.00
  27   5   2  100.19    6.20
  27   5   2  100.59    5.10
 -27   5  -2  107.89    7.60
 -29  -5  -2    0.00    0.90
  29  -5   2   -0.20    1.50
  29   5   2    2.30    1.70
 -29   5  -2    2.20    2.20
 -29   5  -2    4.60    2.40
 -29   5  -2    3.70    2.30
  29   5   2    5.00    1.60
  31  -5   2  207.58   12.40
 -31   5  -2  219.68   12.40
 -31   5  -2  217.68   12.30
 -31   5  -2  206.98   11.80
  31   5   2  205.98   11.00
  31   5   2  207.78   10.40
  32  -6  -2    6.60    2.50
  32  -6  -2    8.80    3.10
 -32   6   2    8.50    2.80
  32   6  -2    5.60    2.10
  32   6  -2   10.80    2.30
 -32   6   2    6.50    2.60
 -32   6   2    4.40    2.60
  30  -6  -2  158.28   10.00
  30  -6  -2  147.59    9.50
 -30   6   2  167.38    9.80
  30   6  -2  145.99    7.50
 -30   6   2  150.98    9.60
 -30   6   2  169.68    9.90
  30   6  -2  146.29    8.90
  28  -6  -2   18.10    3.20
  28  -6  -2   23.00    3.60
 -28   6   2   23.40    3.80
 -28   6   2   17.50    3.40
  28   6  -2   20.50    2.60
 -28   6   2   21.60    3.60
  28   6  -2   26.00    3.70
  28   6  -2   22.80    2.30
  26  -6  -2   36.70    4.30
  26  -6  -2   29.50    4.10
  26   6  -2   30.00    2.60
 -26   6   2   36.40    4.10
 -26   6   2   27.60    4.00
 -26   6   2   39.90    4.40
  26   6  -2   34.20    3.00
 -26   6   2   25.80    2.50
  26   6  -2   36.20    3.80
  24  -6  -2  101.19    7.30
 -24  -6   2   94.09    4.70
  24  -6  -2   88.99    6.70
 -24   6   2   89.09    6.50
  24   6  -2   90.49    5.40
 -24   6   2  100.89    7.00
 -24   6   2   99.19    4.90
 -24   6   2   79.79    6.40
  24   6  -2   95.39    5.00
  24   6  -2  102.99    6.70
 -22  -6   2  203.18    8.80
  22  -6  -2  214.58   11.30
  22  -6  -2  201.78   11.00
  22   6  -2  216.18   11.00
 -22   6   2  211.48   11.20
 -22   6   2  205.08    9.00
 -22   6   2  226.08   11.30
 -22   6   2  209.28   11.40
  22   6  -2  216.28    9.20
  22   6  -2  204.38    9.60
 -20  -6   2  188.08    8.10
  20  -6  -2  198.98   10.50
  20  -6  -2  187.88   11.30
 -20   6   2  195.18    9.00
 -20   6   2  208.58   10.50
  20   6  -2  186.38   10.10
 -20   6   2  191.58   11.80
  20   6  -2  180.68    8.80
 -20   6   2  191.98   10.40
  20   6  -2  205.78    9.40
 -18  -6   2   40.80    2.60
  18  -6  -2   39.30    4.00
 -18  -6   2   40.10    2.00
  18  -6  -2   47.20    4.30
  18  -6  -2   35.60    4.00
 -18   6   2   43.40    3.40
 -18   6   2   42.10    4.20
 -18   6   2   42.00    4.10
 -18   6   2   40.70    4.10
  18   6  -2   40.00    3.40
 -18   6   2   39.10    4.00
  18   6  -2   41.80    2.90
  18   6  -2   40.00    3.20
  18   6  -2   46.60    4.20
  18   6  -2   42.20    2.30
 -16  -6   2  804.52   28.70
 -16  -6   2  805.32   29.50
  16  -6  -2  781.62   31.50
  16  -6  -2  776.52   31.40
 -16  -6   2  802.92   28.60
 -16  -6   2  804.62   29.50
  16   6  -2  819.02   30.60
  16   6  -2  766.52   31.60
 -16   6   2  791.62   31.30
 -16   6   2  797.32   31.60
 -16   6   2  828.42   32.00
 -16   6   2  768.12   31.70
  16   6  -2  770.42   29.40
 -16   6   2  780.82   32.00
  16   6  -2  777.82   29.90
  16   6  -2  801.92   30.20
  14  -6  -2   45.80    3.90
 -14  -6   2   48.70    2.40
 -14  -6   2   46.80    2.60
  14  -6  -2   41.40    3.90
 -14  -6   2   50.49    3.10
 -14  -6   2   47.30    2.80
  14  -6  -2   49.90    4.10
  14   6  -2   43.40    3.20
  14   6  -2   49.00    5.30
 -14   6   2   50.49    4.30
 -14   6   2   56.69    4.50
  14   6  -2   45.20    4.20
  14   6  -2   46.10    3.30
 -14   6   2   36.90    5.90
 -14   6   2   57.29    3.90
  14   6  -2   45.10    3.10
 -14   6   2   49.60    4.40
  12  -6  -2  653.63   28.00
  12  -6  -2  709.93   28.00
 -12  -6   2  708.23   26.60
  12  -6  -2  703.33   28.10
 -12  -6   2  713.53   26.90
 -12  -6   2  699.03   26.70
 -12  -6   2  703.03   26.00
  12   6  -2  672.43   27.00
 -12   6   2  737.33   27.70
  12   6  -2  741.23   27.30
  12   6  -2  756.42   27.60
 -12   6   2  673.73   28.30
 -12   6   2  707.43   28.20
 -12   6   2  707.23   28.80
  12   6  -2  695.13   28.40
 -12   6   2  750.02   28.70
  12   6  -2  721.03   27.20
  10  -6  -2  137.29    7.80
  10  -6  -2  145.29    8.00
 -10  -6   2  155.08    6.40
 -10  -6   2  152.68    7.10
 -10  -6   2  156.18    6.80
  10  -6  -2  166.68    8.90
 -10  -6   2  154.78    7.00
 -10  -6   2  166.28    7.30
  10  -6  -2  156.68    7.90
  10  -6  -2  151.48    7.70
  10   6  -2  157.08    7.50
  10   6  -2  148.19    7.40
 -10   6   2  159.98    8.40
  10   6  -2  148.19    7.30
 -10   6   2  144.19    7.90
 -10   6   2  131.89    7.90
  10   6  -2  162.58    8.40
  10   6  -2  134.99    7.30
 -10   6   2  157.08    7.80
 -10   6   2  167.28    8.70
  -8  -6   2  461.45   18.20
   8  -6  -2  422.66   18.90
  -8  -6   2  464.65   18.30
  -8  -6   2  481.85   17.60
  -8  -6   2  458.65   18.40
   8  -6  -2  450.65   18.90
   8  -6  -2  462.15   19.60
   8  -6  -2  462.75   19.30
   8  -6  -2  471.75   18.70
   8  -6  -2  490.95   19.20
  -8  -6   2  451.15   18.00
  -8   6   2  456.35   18.90
  -8   6   2  462.45   19.40
  -8   6   2  476.15   19.00
   8   6  -2  474.75   18.70
  -8   6   2  474.45   19.50
  -8   6   2  472.85   19.30
   8   6  -2  435.66   19.70
   8   6  -2  438.36   19.40
   8   6  -2  464.55   18.70
  -8   6   2  461.75   19.70
   8   6  -2  483.15   18.70
   6  -6  -2  299.27   12.00
  -6  -6   2  298.07   11.90
   6  -6  -2  265.87   12.50
  -6  -6   2  266.97   12.00
   6  -6  -2  269.37   12.30
  -6  -6   2  288.67   11.70
   6  -6  -2  276.47   12.40
   6  -6  -2  266.87   12.30
  -6  -6   2  283.27   11.30
   6  -6  -2  273.67   12.80
  -6  -6   2  274.57   11.80
   6   6  -2  243.78   12.00
  -6   6   2  284.37   13.00
  -6   6   2  281.67   12.70
  -6   6   2  283.47   12.40
   6   6  -2  313.37   12.40
   6   6  -2  261.77   12.30
  -6   6   2  291.77   12.40
  -6   6   2  292.47   12.80
   6   6  -2  278.27   12.20
   6   6  -2  290.37   12.30
  -6   6   2  271.47   12.50
   4  -6  -2  335.27   14.70
  -4  -6   2  356.46   14.30
  -4  -6   2  347.87   14.70
  -4  -6   2  352.36   12.90
   4  -6  -2  355.96   15.10
  -4  -6   2  343.27   14.30
   4  -6  -2  352.46   14.80
   4  -6  -2  345.17   15.20
  -4  -6   2  361.16   14.40
  -4  -6   2  360.16   14.00
   4  -6  -2  362.26   14.10
   4  -6  -2  379.86   15.00
   4   6  -2  363.16   14.80
  -4   6   2  352.06   14.90
   4   6  -2  315.47   15.10
  -4   6   2  315.27   15.00
   4   6  -2  387.26   14.90
  -4   6   2  342.37   15.10
  -4   6   2  345.67   15.00
   4   6  -2  330.57   14.70
   4   6  -2  319.77   14.90
  -4   6   2  355.96   15.00
   4   6  -2  327.87   14.60
  -4   6   2  355.66   15.10
   2  -6  -2  448.96   18.80
   2  -6  -2  484.15   18.10
  -2  -6   2  454.25   18.70
  -2  -6   2  484.35   18.90
  -2  -6   2  483.95   19.30
  -2  -6   2  491.75   17.60
   2  -6  -2  497.85   19.10
  -2  -6   2  484.55   18.80
   2  -6  -2  490.15   20.30
   2  -6  -2  469.35   19.30
  -2  -6   2  482.15   18.60
   2  -6  -2  485.75   19.10
  -2   6   2  485.35   19.40
  -2   6   2  473.75   19.30
   2   6  -2  433.26   19.50
  -2   6   2  431.56   19.20
   2   6  -2  447.96   19.50
   2   6  -2  481.45   19.10
   2   6  -2  433.36   19.00
   2   6  -2  438.26   19.20
  -2   6   2  437.96   19.10
  -2   6   2  518.55   19.40
   0  -6   2   98.09    5.70
   0  -6  -2   91.59    4.40
   0  -6  -2   92.79    5.20
   0  -6   2   96.29    5.30
   0  -6  -2   94.79    5.30
   0  -6  -2   91.79    5.90
   0  -6   2   96.39    5.20
   0  -6   2   96.79    5.40
   0  -6   2   95.99    4.50
   0  -6  -2   95.89    5.50
   0  -6   2   93.29    5.20
   0  -6  -2   95.69    4.10
   0  -6  -2   93.19    5.60
   0   6   2   96.89    5.50
   0   6  -2   96.49    5.30
   0   6  -2   88.79    5.40
   0   6   2   93.89    5.60
   0   6   2   83.89    5.30
   0   6  -2   87.39    5.50
   0   6  -2   92.59    5.80
   0   6  -2   98.79    5.70
   0   6  -2   88.19    5.80
   0   6   2   86.59    5.50
   0   6   2   85.59    5.40
   2  -6   2   40.30    3.30
   2  -6   2   43.00    2.80
   2  -6   2   45.50    3.70
   2  -6   2   39.70    3.30
  -2  -6  -2   44.50    3.40
  -2  -6  -2   43.10    3.10
   2  -6   2   39.50    3.20
  -2  -6  -2   44.00    2.30
  -2  -6  -2   40.40    3.20
  -2  -6  -2   46.20    3.30
  -2  -6  -2   40.00    2.00
  -2  -6  -2   47.60    3.50
   2  -6   2   39.80    3.40
  -2   6  -2   45.60    3.40
  -2   6  -2   43.70    3.50
   2   6   2   40.00    3.40
   2   6   2   40.20    3.40
   2   6   2   47.00    3.70
  -2   6  -2   40.40    3.50
  -2   6  -2   39.40    3.80
  -2   6  -2   40.00    3.50
  -2   6  -2   43.00    3.70
   2   6   2   33.70    3.10
   2   6   2   40.40    3.40
  -4  -6  -2 1546.95   56.89
   4  -6   2 1587.34   56.79
   4  -6   2 1564.64   57.99
  -4  -6  -2 1500.35   56.59
  -4  -6  -2 1576.34   57.19
  -4  -6  -2 1552.24   55.09
   4  -6   2 1551.24   57.39
   4  -6   2 1609.34   57.29
   4  -6   2 1567.74   57.49
   4  -6   2 1524.65   58.49
  -4  -6  -2 1561.44   57.19
  -4  -6  -2 1606.64   55.19
  -4  -6  -2 1471.65   57.29
   4   6   2 1689.63   57.59
  -4   6  -2 1497.45   57.99
  -4   6  -2 1484.45   57.79
   4   6   2 1659.43   57.59
  -4   6  -2 1541.55   58.49
   4   6   2 1444.96   57.59
  -4   6  -2 1528.25   57.59
   4   6   2 1471.55   57.19
   6  -6   2  959.50   37.70
  -6  -6  -2 1029.80   38.50
   6  -6   2 1001.70   37.30
  -6  -6  -2 1032.70   37.40
  -6  -6  -2 1019.00   37.50
  -6  -6  -2  980.00   39.30
  -6  -6  -2  979.10   36.70
   6  -6   2 1050.99   38.10
  -6  -6  -2 1003.60   37.20
   6  -6   2  974.80   37.90
   6  -6   2 1021.50   40.50
  -6   6  -2 1031.40   38.10
   6   6   2 1036.60   37.90
   6   6   2  914.01   38.00
   6   6   2 1029.90   37.70
  -6   6  -2  996.30   38.50
   6   6   2  941.21   37.00
  -6   6  -2 1009.70   39.00
  -6   6  -2  995.40   38.40
  -6   6  -2  964.20   38.00
   6   6   2  875.51   37.30
   8  -6   2   86.09    5.50
  -8  -6  -2   99.69    5.00
   8  -6   2   82.49    5.10
  -8  -6  -2   92.19    4.60
   8  -6   2   83.49    5.60
   8  -6   2   92.29    5.70
  -8  -6  -2   86.89    5.00
  -8  -6  -2   82.19    4.80
   8   6   2   76.99    4.50
   8   6   2   89.39    5.20
   8   6   2   86.49    5.70
  -8   6  -2   91.89    5.70
   8   6   2   88.79    5.40
  -8   6  -2   87.99    5.90
  -8   6  -2   98.79    6.40
   8   6   2   86.69    5.20
  -8   6  -2   76.49    5.30
 -10  -6  -2  584.64   21.90
  10  -6   2  582.74   23.20
 -10  -6  -2  589.04   22.30
 -10  -6  -2  576.64   22.10
  10  -6   2  560.24   23.40
  10  -6   2  576.44   23.70
 -10  -6  -2  594.84   22.60
  10   6   2  580.44   23.10
 -10   6  -2  588.54   24.60
 -10   6  -2  551.14   23.30
  10   6   2  579.64   22.70
 -10   6  -2  563.44   23.60
  10   6   2  589.24   23.00
  10   6   2  551.44   23.50
 -10   6  -2  574.14   24.10
  12  -6   2  752.62   31.20
  12  -6   2  842.12   31.80
  12  -6   2  801.02   32.20
 -12  -6  -2  797.82   29.50
 -12  -6  -2  825.62   29.70
 -12  -6  -2  819.22   30.30
 -12  -6  -2  780.32   29.80
  12   6   2  806.92   33.00
  12   6   2  750.92   31.30
 -12   6  -2  796.82   32.40
  12   6   2  803.02   30.70
 -12   6  -2  787.32   32.00
  12   6   2  790.42   30.30
 -12   6  -2  761.32   31.40
 -12   6  -2  776.62   31.20
 -14  -6  -2  625.24   23.40
 -14  -6  -2  655.43   24.50
  14  -6   2  611.84   25.80
  14  -6   2  645.64   26.20
 -14  -6  -2  644.74   24.20
 -14  -6  -2  633.14   24.50
  14   6   2  639.84   24.70
 -14   6  -2  647.94   26.20
 -14   6  -2  588.94   26.60
 -14   6  -2  650.33   26.70
  14   6   2  636.04   25.10
 -14   6  -2  653.83   24.80
  14   6   2  617.84   25.90
 -14   6  -2  632.54   25.80
  16  -6   2   92.39    6.40
 -16  -6  -2  102.99    5.20
 -16  -6  -2   92.19    5.30
  16  -6   2  106.69    6.90
  16   6   2   98.89    6.00
 -16   6  -2  101.79    7.10
  16   6   2   97.19    6.60
 -16   6  -2  101.99    7.10
 -16   6  -2   89.19    6.10
  16   6   2  111.49    6.10
 -16   6  -2  107.89    6.90
 -18  -6  -2   63.39    4.00
  18  -6   2   70.89    5.70
  18  -6   2   72.39    5.50
 -18  -6  -2   71.39    5.30
 -18  -6  -2   66.89    3.90
 -18   6  -2   67.49    5.80
  18   6   2   70.99    4.30
  18   6   2   56.69    4.40
 -18   6  -2   72.69    5.80
 -18   6  -2   69.29    5.60
  18   6   2   67.49    5.10
 -20  -6  -2   30.10    2.40
  20  -6   2   30.80    4.20
 -20  -6  -2   33.90    2.70
  20  -6   2   32.10    3.90
 -20  -6  -2   31.60    2.60
  20   6   2   28.00    3.40
  20   6   2   26.70    2.60
 -20   6  -2   31.40    4.60
 -20   6  -2   23.20    3.80
 -20   6  -2   33.80    4.40
  20   6   2   32.20    3.30
 -22  -6  -2  363.66   14.60
 -22  -6  -2  372.36   15.00
  22  -6   2  387.36   17.70
 -22  -6  -2  358.76   14.50
  22  -6   2  351.36   17.00
  22   6   2  368.56   16.80
 -22   6  -2  362.26   17.70
 -22   6  -2  392.76   18.10
  22   6   2  357.66   13.70
  22   6   2  371.26   16.00
 -22   6  -2  406.56   17.80
  22   6   2  365.66   15.40
  24  -6   2    2.50    1.80
  24  -6   2    1.40    1.80
 -24   6  -2   -0.30    1.60
 -24   6  -2   -2.10    1.70
  24   6   2    1.80    1.40
 -24   6  -2    0.60    1.90
  24   6   2    2.10    1.60
  24   6   2    1.00    1.00
  26  -6   2    4.60    2.30
  26  -6   2   13.00    3.10
  26   6   2    5.00    2.10
 -26   6  -2    4.60    2.30
 -26   6  -2    7.60    2.80
 -26   6  -2    7.70    2.60
  26   6   2    6.90    1.60
  28  -6   2    9.10    3.10
  28  -6   2   15.00    5.60
 -28   6  -2    9.50    3.00
 -28   6  -2   13.70    3.50
 -28   6  -2   15.30    3.50
  28   6   2   11.40    2.70
  28   6   2   13.50    3.50
  29  -7  -2    3.70    2.20
  29  -7  -2    3.70    2.40
  29  -7  -2    2.30    2.70
 -29   7   2    2.50    2.20
  29   7  -2    3.50    2.10
 -29   7   2    3.50    2.60
 -29   7   2    0.80    2.30
 -29   7   2    8.10    2.90
  27  -7  -2   13.20    3.00
  27  -7  -2   11.40    2.90
  27  -7  -2   13.20    3.10
 -27   7   2   14.70    3.40
  27   7  -2    7.60    2.40
 -27   7   2    6.90    3.00
 -27   7   2    9.00    2.80
  27   7  -2   13.00    2.00
 -27   7   2   12.90    3.20
  25  -7  -2    4.30    2.30
  25  -7  -2    4.80    2.30
  25  -7  -2    3.30    2.30
 -25   7   2   12.50    3.00
 -25   7   2    7.40    2.70
  25   7  -2    6.70    1.40
 -25   7   2    9.70    2.90
  25   7  -2    5.80    2.20
 -25   7   2    5.40    2.40
  25   7  -2    3.30    1.40
  23  -7  -2   87.49    7.00
  23  -7  -2  100.99    7.20
  23   7  -2   99.19    5.40
  23   7  -2  104.29    7.30
 -23   7   2  103.09    7.50
 -23   7   2  106.09    7.50
  23   7  -2  103.29    5.90
 -23   7   2   95.79    7.40
 -23   7   2  110.39    7.40
 -21  -7   2   22.40    2.10
  21  -7  -2   23.20    3.50
  21  -7  -2   20.60    3.60
 -21   7   2   18.40    3.80
 -21   7   2   24.50    4.20
 -21   7   2   17.60    3.30
  21   7  -2   20.40    2.80
  21   7  -2   20.80    3.50
  21   7  -2   20.70    2.20
  19  -7  -2  361.66   16.80
 -19  -7   2  352.06   13.60
  19  -7  -2  388.36   17.00
 -19  -7   2  339.97   14.20
  19   7  -2  346.57   15.70
 -19   7   2  372.16   15.80
  19   7  -2  353.36   14.70
  19   7  -2  359.46   16.80
 -19   7   2  384.26   17.20
 -19   7   2  363.76   17.10
 -19   7   2  351.06   17.20
 -17  -7   2  139.09    6.40
 -17  -7   2  132.39    5.90
  17  -7  -2  124.29    8.10
 -17   7   2  144.49    8.60
 -17   7   2  149.19    7.70
 -17   7   2  135.29    8.70
 -17   7   2  131.39    8.30
  17   7  -2  139.09    8.40
  17   7  -2  129.89    6.70
  17   7  -2  137.49    6.30
 -15  -7   2   30.20    1.90
  15  -7  -2   23.30    3.40
 -15  -7   2   28.90    1.70
 -15  -7   2   26.10    2.30
 -15  -7   2   27.70    2.20
 -15   7   2   24.90    4.50
 -15   7   2   27.00    3.10
 -15   7   2   23.20    3.40
  15   7  -2   32.30    4.60
  15   7  -2   30.30    5.90
  15   7  -2   25.50    2.40
 -15   7   2   28.70    3.50
 -13  -7   2  126.09    6.20
 -13  -7   2  134.09    5.60
 -13  -7   2  128.19    6.30
  13  -7  -2  138.89    7.80
  13  -7  -2  122.79    7.60
  13   7  -2  127.69    7.00
  13   7  -2  138.69    8.10
 -13   7   2  132.19    8.00
  13   7  -2  132.09    6.80
 -13   7   2  129.79    8.00
 -13   7   2  124.69    7.60
 -13   7   2  135.29    7.30
 -13   7   2  124.09    8.00
 -11  -7   2  118.49    6.00
  11  -7  -2  118.69    6.70
  11  -7  -2  115.29    7.10
  11  -7  -2  118.99    7.10
 -11  -7   2  116.49    5.30
 -11  -7   2  115.69    5.70
 -11  -7   2  111.79    6.00
  11   7  -2  123.09    7.50
  11   7  -2  110.69    6.40
  11   7  -2  119.99    6.60
 -11   7   2  119.19    7.40
 -11   7   2  112.09    7.10
  11   7  -2  130.19    7.40
 -11   7   2  132.29    7.90
  11   7  -2  110.19    6.30
 -11   7   2  131.99    7.00
 -11   7   2  129.59    7.60
   9  -7  -2  305.67   13.50
   9  -7  -2  312.77   14.30
  -9  -7   2  296.87   13.20
  -9  -7   2  304.87   13.10
  -9  -7   2  315.57   12.40
  -9  -7   2  306.27   12.80
   9  -7  -2  298.47   14.10
   9   7  -2  304.07   14.60
  -9   7   2  314.37   14.60
  -9   7   2  311.87   14.30
   9   7  -2  337.37   14.10
   9   7  -2  329.47   13.70
  -9   7   2  319.87   14.10
   9   7  -2  312.77   13.80
  -9   7   2  330.77   14.70
  -9   7   2  318.97   14.90
   9   7  -2  302.67   13.70
  -7  -7   2    0.70    1.00
  -7  -7   2    3.60    1.30
   7  -7  -2   -0.10    1.10
   7  -7  -2    1.60    1.50
   7  -7  -2    2.60    1.60
  -7  -7   2    2.20    1.20
  -7  -7   2    1.90    1.00
   7   7  -2    5.80    1.60
   7   7  -2    2.10    1.40
   7   7  -2    2.10    1.20
  -7   7   2    1.30    1.30
  -7   7   2    1.10    1.20
  -7   7   2    0.70    0.90
  -7   7   2    2.00    1.40
   7   7  -2    2.50    1.40
  -7   7   2    2.20    1.40
  -5  -7   2   12.00    1.90
   5  -7  -2   16.50    2.60
  -5  -7   2   10.10    1.90
  -5  -7   2   12.80    1.80
   5  -7  -2    9.90    2.10
   5  -7  -2   16.40    2.10
  -5   7   2   15.30    2.70
   5   7  -2    9.70    2.30
   5   7  -2   10.40    2.20
   5   7  -2   10.50    2.20
  -5   7   2   12.80    2.40
   5   7  -2    9.90    1.80
   5   7  -2   10.70    2.10
   5   7  -2   19.50    3.70
  -5   7   2    7.10    2.00
  -5   7   2   13.50    2.40
  -3  -7   2   81.09    3.50
   3  -7  -2   81.29    4.30
   3  -7  -2   74.99    5.10
  -3  -7   2   76.69    5.10
  -3  -7   2   78.89    4.80
   3  -7  -2   74.89    5.20
  -3  -7   2   87.09    5.10
   3  -7  -2   80.59    5.10
  -3  -7   2   78.69    4.60
  -3   7   2   76.09    5.30
  -3   7   2   70.39    5.30
   3   7  -2   73.49    5.10
  -3   7   2   90.59    5.60
   3   7  -2   78.59    5.30
   3   7  -2   71.69    5.40
   3   7  -2   71.89    5.40
  -3   7   2   81.69    5.40
   3   7  -2   70.29    4.90
  -1  -7   2   74.89    4.50
  -1  -7   2   66.59    7.10
   1  -7  -2   72.59    4.70
  -1  -7   2   72.19    4.80
   1  -7  -2   70.39    4.80
   1  -7  -2   74.99    5.20
   1  -7  -2   76.29    5.00
   1  -7  -2   74.29    3.80
  -1  -7   2   69.19    3.60
   1   7  -2   67.19    5.20
   1   7  -2   73.09    4.90
   1   7  -2   67.69    4.90
   1   7  -2   72.89    5.40
   1   7  -2   66.19    5.00
  -1   7   2   66.89    4.90
  -1   7   2   69.79    5.00
  -1   7   2   69.99    5.00
  -1   7   2   60.89    4.80
  -1  -7  -2    3.00    1.50
  -1  -7  -2    7.40    1.70
  -1  -7  -2    6.90    2.00
  -1  -7  -2    6.00    1.70
  -1  -7  -2    7.00    0.90
   1  -7   2   10.20    2.20
  -1  -7  -2    8.70    1.20
   1  -7   2    7.60    1.80
   1  -7   2    8.40    1.40
   1  -7   2    5.40    1.70
  -1   7  -2    5.00    1.90
   1   7   2    9.40    2.00
   1   7   2    5.30    1.70
  -1   7  -2    5.90    1.80
  -1   7  -2    6.80    1.90
   1   7   2    7.30    1.90
   1   7   2    6.70    1.70
  -1   7  -2    7.60    2.00
  -1   7  -2    6.30    1.60
  -3  -7  -2  529.85   21.30
  -3  -7  -2  534.25   20.90
   3  -7   2  547.65   21.60
   3  -7   2  543.15   20.70
  -3  -7  -2  526.95   19.10
  -3  -7  -2  540.65   19.30
   3  -7   2  531.25   21.60
  -3  -7  -2  542.75   21.70
   3  -7   2  563.84   21.90
  -3  -7  -2  531.45   21.50
  -3   7  -2  505.15   21.80
   3   7   2  492.55   21.40
  -3   7  -2  493.95   22.10
  -3   7  -2  550.84   22.40
   3   7   2  552.94   22.30
  -3   7  -2  539.45   22.30
   3   7   2  507.25   21.60
  -3   7  -2  541.65   22.90
   3   7   2  511.65   21.80
   5  -7   2  197.78    9.40
   5  -7   2  217.28   10.20
   5  -7   2  211.88   10.30
  -5  -7  -2  209.68    9.30
  -5  -7  -2  204.58    9.90
  -5  -7  -2  195.18    9.80
  -5  -7  -2  216.58    9.70
  -5   7  -2  222.08   10.70
  -5   7  -2  220.18   10.50
  -5   7  -2  194.98   11.00
  -5   7  -2  194.48   10.60
  -5   7  -2  228.88   10.90
   5   7   2  204.38   10.60
   5   7   2  211.88   10.10
   5   7   2  204.28   10.00
   5   7   2  196.38    9.70
  -7  -7  -2  375.36   14.90
   7  -7   2  372.76   16.20
   7  -7   2  394.86   16.50
  -7  -7  -2  385.26   15.50
  -7  -7  -2  372.66   15.60
  -7  -7  -2  334.27   18.10
  -7   7  -2  384.46   16.90
  -7   7  -2  367.96   17.30
  -7   7  -2  357.36   16.80
   7   7   2  374.56   16.60
  -7   7  -2  376.76   16.60
   7   7   2  349.96   15.30
   7   7   2  379.96   15.90
   7   7   2  348.27   15.80
  -7   7  -2  380.16   16.40
  -9  -7  -2    1.00    0.90
   9  -7   2    3.80    1.70
  -9  -7  -2    1.40    1.10
   9  -7   2    1.90    1.30
  -9  -7  -2    1.30    1.10
   9  -7   2    3.50    1.70
  -9  -7  -2   -0.20    1.10
  -9   7  -2    0.80    1.20
  -9   7  -2    2.10    1.70
   9   7   2    1.10    0.90
   9   7   2    2.70    1.20
   9   7   2   -0.10    1.10
  -9   7  -2    2.00    1.60
  -9   7  -2    1.20    1.30
   9   7   2    2.20    1.50
  11  -7   2  115.09    7.00
  11  -7   2  108.79    7.00
 -11  -7  -2  111.59    6.00
 -11  -7  -2   98.39    5.50
  11  -7   2  112.39    6.90
 -11  -7  -2  111.99    5.40
 -11  -7  -2  108.49    6.20
 -11   7  -2  105.79    7.00
  11   7   2  103.39    6.20
  11   7   2  105.59    6.50
 -11   7  -2  103.59    6.60
 -13  -7  -2   15.30    2.20
 -13  -7  -2   17.20    1.90
  13  -7   2   11.60    2.70
 -13  -7  -2   14.70    1.80
 -13   7  -2   16.00    3.40
 -13   7  -2   17.30    3.00
  13   7   2   16.90    2.60
  13   7   2   14.50    2.70
 -13   7  -2   17.70    3.60
 -13   7  -2   16.30    3.20
  13   7   2   15.50    2.40
 -15  -7  -2  364.36   14.90
  15  -7   2  383.76   17.50
  15  -7   2  365.26   17.00
 -15  -7  -2  365.96   14.60
 -15  -7  -2  361.96   15.40
 -15   7  -2  363.96   17.70
  15   7   2  382.26   16.30
 -15   7  -2  377.16   17.40
  15   7   2  370.86   17.10
  15   7   2  393.06   15.90
 -15   7  -2  408.56   18.50
 -17  -7  -2   48.60    3.80
 -17  -7  -2   41.70    2.10
 -17  -7  -2   48.20    3.20
  17  -7   2   43.10    4.50
 -17  -7  -2   45.60    3.40
  17  -7   2   47.00    4.90
  17   7   2   49.99    4.10
  17   7   2   52.49    4.80
 -17   7  -2   45.70    5.10
 -17   7  -2   51.69    5.00
 -17   7  -2   49.70    5.00
  17   7   2   45.40    3.60
 -19  -7  -2   45.70    3.20
 -19  -7  -2   50.89    3.50
  19  -7   2   49.30    4.80
  19  -7   2   50.79    5.00
  19   7   2   46.20    4.50
 -19   7  -2   42.20    5.00
 -19   7  -2   55.59    5.40
 -19   7  -2   50.79    5.10
  19   7   2   38.10    4.00
  19   7   2   50.39    3.70
 -21  -7  -2    5.40    1.40
  21  -7   2    2.30    2.30
  21  -7   2    7.10    2.30
  21   7   2    5.90    1.90
  21   7   2    3.40    1.30
 -21   7  -2    3.50    2.20
 -21   7  -2    4.30    2.40
  21   7   2    5.80    2.30
 -21   7  -2    4.40    2.20
  23  -7   2   54.49    5.70
  23  -7   2   68.69    6.10
 -23   7  -2   65.09    6.30
  23   7   2   67.99    5.70
 -23   7  -2   68.29    6.30
  23   7   2   65.69    4.50
 -23   7  -2   73.19    6.50
  25  -7   2   18.30    3.80
  25   7   2   27.00    3.90
 -25   7  -2   20.50    4.00
 -25   7  -2   21.40    4.30
 -25   7  -2   22.70    4.20
  27  -7   2  138.99    9.80
  27  -7   2  143.59    9.80
  27   7   2  133.99    8.80
  27   7   2  149.39    7.80
 -27   7  -2  148.29   10.10
 -27   7  -2  142.79    9.90
  26  -8  -2   29.80    4.70
  26  -8  -2   17.80    4.50
 -26   8   2   25.20    3.50
  26   8  -2   23.10    2.50
 -26   8   2   22.10    4.30
 -26   8   2   32.70    6.40
  26   8  -2   20.10    4.30
  24  -8  -2    4.10    2.20
  24  -8  -2    8.80    2.70
  24   8  -2    4.00    2.30
 -24   8   2    5.90    2.50
  24   8  -2    6.40    1.50
 -24   8   2    4.60    2.70
 -24   8   2   11.90    3.20
 -24   8   2    9.20    2.40
  22  -8  -2   65.39    6.20
  22  -8  -2   76.79    6.50
  22   8  -2   75.39    6.10
  22   8  -2   69.09    4.50
 -22   8   2   74.69    6.40
 -22   8   2   71.39    6.60
  22   8  -2   66.99    6.10
 -22   8   2   94.19    7.20
 -22   8   2   82.99    5.70
  20  -8  -2   10.80    2.80
  20  -8  -2   11.00    3.00
  20   8  -2   12.30    2.00
 -20   8   2   14.20    3.20
 -20   8   2   14.00    3.30
 -20   8   2   10.10    2.30
 -20   8   2   11.00    2.80
  20   8  -2   12.90    2.90
  18  -8  -2   16.20    3.30
 -18  -8   2   13.60    1.60
  18  -8  -2   10.90    2.80
 -18  -8   2   13.70    1.90
  18   8  -2   13.60    2.20
  18   8  -2   15.80    2.60
 -18   8   2   13.20    2.60
  18   8  -2   11.70    1.70
 -18   8   2    7.70    2.80
 -18   8   2   15.30    3.40
 -18   8   2   10.80    2.70
  18   8  -2    7.20    2.40
  16  -8  -2   49.50    5.00
 -16  -8   2   49.80    3.30
 -16  -8   2   53.99    3.60
  16  -8  -2   49.60    4.90
  16   8  -2   52.79    3.70
 -16   8   2   55.79    5.30
 -16   8   2   56.39    4.60
  16   8  -2   57.89    4.40
  16   8  -2   58.59    5.30
 -16   8   2   48.60    5.10
  16   8  -2   52.39    3.90
 -16   8   2   48.90    4.90
  14  -8  -2   16.90    3.10
 -14  -8   2   21.20    2.30
 -14  -8   2   19.40    1.60
  14  -8  -2   18.70    3.20
 -14  -8   2   22.30    2.30
  14   8  -2   24.90    2.70
 -14   8   2   15.80    3.30
 -14   8   2   22.70    3.20
  14   8  -2   23.50    4.00
 -14   8   2   21.90    3.60
  14   8  -2   19.50    2.60
  14   8  -2   21.60    3.00
 -14   8   2   16.00    3.20
  12  -8  -2    8.70    2.40
 -12  -8   2   10.40    1.30
  12  -8  -2   10.30    2.50
 -12  -8   2    6.50    1.60
 -12  -8   2    9.70    1.90
 -12  -8   2    6.80    1.30
 -12   8   2    8.60    2.50
 -12   8   2    7.50    2.20
  12   8  -2   10.50    2.90
 -12   8   2    8.40    2.10
 -12   8   2    7.90    2.40
  12   8  -2    6.60    1.80
  12   8  -2    8.90    2.00
  12   8  -2    9.90    2.10
 -12   8   2    9.50    2.60
  10  -8  -2   19.60    2.90
 -10  -8   2   26.50    2.70
  10  -8  -2   24.60    3.70
 -10  -8   2   16.20    2.50
  10  -8  -2   19.80    3.10
 -10  -8   2   18.40    2.20
 -10  -8   2   23.00    2.80
 -10   8   2   17.70    3.40
 -10   8   2   23.50    3.70
  10   8  -2   24.40    3.20
 -10   8   2   21.60    3.60
  10   8  -2   19.60    3.40
  10   8  -2   20.80    3.00
  10   8  -2   17.10    2.70
 -10   8   2   13.90    2.50
 -10   8   2   23.30    3.30
  -8  -8   2   49.00    3.20
   8  -8  -2   68.59    5.10
  -8  -8   2   55.89    3.80
   8  -8  -2   45.80    4.50
   8  -8  -2   50.39    4.50
   8   8  -2   56.29    4.40
  -8   8   2   56.09    4.70
  -8   8   2   50.99    4.50
  -8   8   2   54.29    4.80
   8   8  -2   51.59    4.30
   8   8  -2   43.70    4.10
  -8   8   2   53.59    4.90
   8   8  -2   54.59    5.00
  -6  -8   2    5.70    1.40
  -6  -8   2    1.30    1.30
   6  -8  -2    5.10    1.40
   6  -8  -2    3.40    1.80
  -6  -8   2    4.70    1.60
   6  -8  -2    3.90    1.80
  -6   8   2    1.90    1.70
   6   8  -2    6.90    2.20
   6   8  -2    7.00    2.00
   6   8  -2    4.90    1.80
  -6   8   2    3.80    1.40
  -6   8   2    7.30    2.10
  -6   8   2    6.90    2.00
   6   8  -2    7.20    2.00
  -4  -8   2   23.60    2.70
   4  -8  -2   22.60    3.10
  -4  -8   2   24.80    2.90
  -4  -8   2   20.90    2.40
   4  -8  -2   24.80    2.40
   4  -8  -2   25.20    3.30
  -4   8   2   19.10    3.10
   4   8  -2   25.00    3.50
  -4   8   2   24.20    3.40
   4   8  -2   27.00    3.50
  -4   8   2   22.90    3.50
  -4   8   2   22.40    3.40
   4   8  -2   21.90    3.40
   2  -8  -2   84.79    5.80
   2  -8  -2   80.39    4.50
   2  -8  -2   88.09    4.30
  -2  -8   2   86.79    5.20
  -2  -8   2   90.19    4.00
   2  -8  -2   88.89    5.60
  -2  -8   2   93.49    5.60
  -2  -8   2   97.99    5.90
   2   8  -2   88.79    6.10
   2   8  -2   78.49    5.70
  -2   8   2   94.19    6.20
  -2   8   2   79.09    5.90
  -2   8   2   88.99    6.20
   2   8  -2   88.29    6.40
  -2   8   2   89.29    6.10
   2   8  -2   86.89    6.40
   2   8  -2   85.59    6.20
   0  -8  -2  126.79    5.90
   0  -8  -2  130.39    7.00
   0  -8  -2  127.09    5.40
   0  -8   2  125.49    5.90
   0  -8  -2  130.79    7.40
   0  -8   2  130.99    7.40
   0  -8   2  122.89    6.90
   0   8   2  134.49    7.70
   0   8  -2  122.59    8.00
   0   8   2  129.19    7.70
   0   8  -2  127.59    8.10
   0   8  -2  132.59    7.80
   0   8  -2  132.79    7.90
   0   8   2  147.49    8.20
   0   8  -2  134.09    7.70
   0   8   2  121.99    7.60
  -2  -8  -2  487.65   20.10
  -2  -8  -2  503.35   20.60
  -2  -8  -2  491.95   18.10
   2  -8   2  501.35   20.60
   2  -8   2  497.85   19.40
   2  -8   2  493.75   21.00
  -2  -8  -2  498.55   18.30
   2   8   2  497.05   21.50
   2   8   2  516.35   21.40
  -2   8  -2  487.35   22.00
   2   8   2  459.15   20.80
   2   8   2  522.05   21.40
  -2   8  -2  507.75   21.30
  -2   8  -2  540.25   21.70
  -2   8  -2  491.15   21.60
  -2   8  -2  501.75   21.70
  -4  -8  -2   51.79    3.80
  -4  -8  -2   55.19    4.30
   4  -8   2   52.69    4.60
   4  -8   2   60.89    4.60
   4  -8   2   50.89    3.60
  -4   8  -2   54.39    4.90
  -4   8  -2   53.69    4.60
   4   8   2   61.09    6.00
   4   8   2   45.70    4.10
   4   8   2   53.99    5.30
  -4   8  -2   63.59    5.20
  -6  -8  -2  238.28   11.00
   6  -8   2  233.58   11.80
  -6  -8  -2  233.38   11.10
   6  -8   2  231.98   10.70
   6  -8   2  229.88   11.50
  -6  -8  -2  232.98   10.40
  -6  -8  -2  243.78   11.30
  -6   8  -2  255.47   12.70
  -6   8  -2  244.28   12.40
  -6   8  -2  241.78   12.20
   6   8   2  237.48   12.20
   6   8   2  254.07   12.00
   6   8   2  222.68   11.00
   6   8   2  224.28   11.40
  -6   8  -2  247.98   13.00
  -6   8  -2  231.48   11.80
   8  -8   2   53.99    4.20
  -8  -8  -2   51.89    4.00
  -8  -8  -2   55.79    4.30
   8  -8   2   49.10    4.70
  -8  -8  -2   57.89    3.70
   8  -8   2   51.19    4.70
  -8  -8  -2   49.70    4.20
   8   8   2   45.90    3.80
   8   8   2   51.09    5.00
  -8   8  -2   64.09    5.10
  -8   8  -2   56.69    5.40
  -8   8  -2   60.99    5.20
  -8   8  -2   62.29    5.40
  -8   8  -2   61.89    5.40
   8   8   2   56.39    4.50
 -10  -8  -2    3.30    1.10
  10  -8   2    4.10    1.80
  10  -8   2    5.90    2.10
 -10  -8  -2    2.40    1.50
 -10  -8  -2    5.20    1.50
 -10   8  -2    3.10    1.80
 -10   8  -2    3.00    1.70
 -10   8  -2    5.50    2.10
 -10   8  -2    2.10    1.70
 -10   8  -2    5.20    2.10
  10   8   2    5.10    2.20
  10   8   2    1.90    1.70
  10   8   2    4.60    1.60
  12  -8   2   -0.10    1.50
 -12  -8  -2    1.70    1.20
  12  -8   2    2.00    2.50
 -12  -8  -2    0.20    0.90
 -12  -8  -2   -0.50    1.00
 -12   8  -2   -0.60    1.70
  12   8   2    0.00    1.30
  12   8   2   -0.90    0.90
  12   8   2   -0.40    1.30
 -12   8  -2    1.70    1.50
 -12   8  -2    1.00    2.30
 -12   8  -2    1.60    1.70
 -14  -8  -2  288.27   12.10
 -14  -8  -2  266.67   12.40
 -14  -8  -2  276.57   11.90
  14  -8   2  285.87   14.30
 -14  -8  -2  301.07   12.60
  14  -8   2  282.17   14.20
  14   8   2  288.27   13.60
 -14   8  -2  307.37   16.80
 -14   8  -2  295.57   15.10
 -14   8  -2  298.57   15.50
  14   8   2  305.67   14.70
  14   8   2  303.47   13.20
 -16  -8  -2  111.49    6.20
 -16  -8  -2  118.79    6.20
  16  -8   2  115.19    8.00
 -16  -8  -2  119.89    5.90
  16  -8   2  107.99    7.80
  16   8   2  132.19    8.30
 -16   8  -2  121.69    8.60
 -16   8  -2  127.69    8.40
 -16   8  -2  120.19    8.60
  16   8   2  118.99    7.30
  16   8   2  127.19    6.80
 -16   8  -2  116.29    8.70
  18  -8   2    1.20    1.70
  18  -8   2   -2.80    1.70
  18  -8   2    0.00    1.80
 -18  -8  -2    3.90    1.30
 -18   8  -2    0.50    1.90
  18   8   2    1.50    1.70
  18   8   2    0.80    1.10
  18   8   2    2.60    1.70
 -18   8  -2    1.70    1.70
 -18   8  -2    2.50    2.00
 -18   8  -2    3.70    2.40
  20  -8   2    5.50    2.20
  20  -8   2    2.90    2.10
  20  -8   2    5.90    2.40
  20   8   2    5.10    2.30
 -20   8  -2    1.70    2.10
  20   8   2    6.80    1.70
 -20   8  -2    2.90    2.50
 -20   8  -2    6.30    2.60
  22  -8   2   71.09    6.70
  22   8   2   73.39    5.00
 -22   8  -2   70.49   11.40
  22   8   2   71.39    7.00
 -22   8  -2   80.09    6.90
 -21  -9   2   -0.60    0.90
  21  -9  -2    1.70    2.30
  21  -9  -2    1.20    2.10
  21   9  -2    0.00    1.10
 -21   9   2    2.60    2.10
 -21   9   2   -1.30    2.30
 -21   9   2    0.20    2.10
  21   9  -2    0.30    2.20
 -21   9   2    0.20    1.70
  19  -9  -2   17.70    3.50
  19  -9  -2   20.80    3.90
 -19   9   2   14.60    3.10
 -19   9   2   11.10    3.10
 -19   9   2   17.60    3.60
  19   9  -2   14.00    3.40
  19   9  -2   15.60    2.40
 -19   9   2   16.10    3.60
  17  -9  -2   61.29    5.60
  17  -9  -2   60.79    5.80
 -17   9   2   59.49    6.10
 -17   9   2   52.89    5.00
 -17   9   2   65.59    6.10
 -17   9   2   63.39    5.90
  17   9  -2   61.99    5.50
  17   9  -2   59.09    6.00
  17   9  -2   61.19    4.50
  17   9  -2   56.29    4.00
 -15  -9   2    6.30    1.70
  15  -9  -2    6.20    2.50
  15  -9  -2    7.90    2.40
 -15   9   2    8.60    2.90
  15   9  -2    4.00    1.50
  15   9  -2    6.40    1.80
 -15   9   2    3.50    2.30
  15   9  -2    6.00    2.00
 -15   9   2    3.30    1.90
  15   9  -2    5.40    2.60
 -15   9   2    5.80    2.30
  13  -9  -2    3.40    2.10
 -13  -9   2    2.10    1.40
  13  -9  -2   -1.10    1.50
  13   9  -2    4.20    2.30
  13   9  -2    1.10    1.40
  13   9  -2    4.20    1.70
 -13   9   2    1.30    2.00
 -13   9   2    3.50    2.50
 -13   9   2    3.50    1.80
  13   9  -2    2.30    1.60
 -13   9   2    6.30    2.60
 -11  -9   2   83.19    4.70
  11  -9  -2   87.19    6.60
 -11  -9   2   84.39    5.30
 -11  -9   2   85.09    4.30
  11  -9  -2   84.19    6.40
  11   9  -2   79.39    5.80
  11   9  -2   68.89    5.40
  11   9  -2   78.69    6.80
 -11   9   2   81.59    6.80
  11   9  -2   93.19    6.00
 -11   9   2   90.79    6.90
 -11   9   2   89.29    6.40
  -9  -9   2   23.60    2.80
   9  -9  -2   26.10    3.80
   9  -9  -2   25.90    3.70
  -9  -9   2   32.80    2.50
   9  -9  -2   29.60    3.30
  -9  -9   2   33.50    3.30
   9   9  -2   25.60    3.70
   9   9  -2   31.50    4.40
  -9   9   2   27.20    4.30
  -9   9   2   36.00    4.10
   9   9  -2   29.80    3.50
  -9   9   2   26.40    3.90
   9   9  -2   19.90    3.00
  -9   9   2   27.10    4.20
   7  -9  -2    4.50    2.30
  -7  -9   2    5.70    1.70
   7  -9  -2    6.50    1.90
   7  -9  -2   11.50    2.50
  -7  -9   2    8.30    1.90
  -7  -9   2    9.90    1.60
   7   9  -2    9.70    2.90
  -7   9   2    5.40    2.10
   7   9  -2    4.80    1.70
   7   9  -2    4.30    1.90
  -7   9   2    4.20    1.90
  -7   9   2    7.70    2.30
   7   9  -2    6.50    2.00
  -7   9   2    5.20    1.90
   5  -9  -2   13.00    2.60
   5  -9  -2   16.40    2.80
  -5  -9   2   20.50    2.80
   5  -9  -2   12.60    2.10
  -5  -9   2   14.60    2.10
  -5  -9   2   10.80    2.20
  -5   9   2   20.10    3.40
  -5   9   2   14.20    3.00
   5   9  -2   19.20    3.20
   5   9  -2   10.20    2.30
  -5   9   2   14.40    3.00
   5   9  -2   15.90    3.10
  -5   9   2    9.60    2.20
   5   9  -2   20.20    3.80
   3  -9  -2   74.29    5.50
   3  -9  -2   76.39    4.10
   3  -9  -2   76.49    4.30
  -3  -9   2   76.69    5.50
   3  -9  -2   83.49    5.90
  -3  -9   2   73.89    4.80
   3   9  -2   69.59    6.80
  -3   9   2   98.09    6.60
  -3   9   2   87.59    6.30
   3   9  -2   77.09    6.40
  -3   9   2   73.99    5.90
  -3   9   2   81.99    6.10
   3   9  -2   77.89    5.90
  -1  -9   2   10.60    1.30
   1  -9  -2    8.20    1.10
  -1  -9   2    8.90    2.00
   1  -9  -2    8.10    1.90
   1  -9  -2    9.40    2.30
  -1  -9   2    7.70    2.20
   1  -9  -2    9.20    1.30
  -1   9   2    9.30    2.40
   1   9  -2   11.70    2.80
   1   9  -2   10.90    2.50
  -1   9   2    7.50    2.30
   1   9  -2    7.40    2.20
  -1   9   2   10.30    2.70
   1   9  -2    6.20    2.10
   1   9  -2   12.10    3.00
  -1   9   2   10.50    2.40
  -1  -9  -2   26.50    3.10
   1  -9   2   34.30    3.70
  -1  -9  -2   37.30    3.80
   1  -9   2   27.80    2.30
   1  -9   2   29.60    3.20
  -1   9  -2   32.40    4.50
  -1   9  -2   27.70    4.10
  -1   9  -2   30.40    4.20
   1   9   2   31.10    3.80
   1   9   2   34.70    4.00
  -1   9  -2   26.20    4.20
   1   9   2   30.70    4.10
   1   9   2   30.90    4.30
  -1   9  -2   29.80    4.40
   3  -9   2   97.89    6.70
   3  -9   2  101.99    6.40
  -3  -9  -2   99.19    6.20
  -3  -9  -2   86.89    5.50
   3  -9   2   91.09    5.10
   3   9   2   95.69    7.00
   3   9   2   92.29    6.50
   3   9   2   92.99    6.30
   3   9   2   92.29    6.70
  -3   9  -2   98.69    7.10
  -3   9  -2   95.79    6.70
  -3   9  -2   95.19    6.90
  -3   9  -2   89.19    7.20
  -3   9  -2  103.39    7.30
   5  -9   2    2.80    1.80
   5  -9   2    7.40    1.70
  -5  -9  -2    1.60    1.50
   5  -9   2    2.40    1.70
  -5  -9  -2    4.80    1.40
   5   9   2    4.30    1.80
  -5   9  -2    3.70    2.10
   5   9   2    1.90    1.70
  -5   9  -2    4.50    2.20
  -5   9  -2    1.40    1.60
  -5   9  -2    5.50    2.30
   5   9   2    2.10    1.60
  -5   9  -2    0.10    1.40
   5   9   2    6.60    2.00
   7  -9   2   16.30    3.00
  -7  -9  -2   12.70    2.30
   7  -9   2   12.60    2.80
  -7  -9  -2   15.40    2.10
  -7   9  -2   13.00    3.20
  -7   9  -2   12.20    3.10
   7   9   2   11.50    2.50
  -7   9  -2   15.50    3.30
   7   9   2   14.10    3.00
   7   9   2   10.70    2.80
  -7   9  -2   15.20    3.10
   7   9   2   13.50    2.40
  -7   9  -2   14.10    3.10
  -9  -9  -2   20.60    2.80
  -9  -9  -2   22.80    2.40
   9  -9   2   24.00    3.90
   9  -9   2   20.90    3.40
   9   9   2   25.10    3.70
  -9   9  -2   26.10    4.30
   9   9   2   22.50    3.80
  -9   9  -2   19.50    3.50
   9   9   2   20.10    3.20
  -9   9  -2   22.60    4.00
  -9   9  -2   28.70    4.50
 -11  -9  -2   58.09    4.30
  11  -9   2   52.99    5.00
 -11  -9  -2   50.39    4.40
 -11  -9  -2   53.39    3.60
  11  -9   2   54.09    5.20
 -11   9  -2   55.59    5.60
  11   9   2   55.49    5.00
 -11   9  -2   48.30    5.80
 -11   9  -2   60.39    5.50
 -11   9  -2   50.49    5.50
  11   9   2   54.39    5.40
  11   9   2   54.29    4.60
 -13  -9  -2    0.20    1.60
 -13  -9  -2    2.70    1.20
 -13  -9  -2    2.70    1.80
 -13  -9  -2    2.40    1.40
  13  -9   2    5.60    2.30
  13  -9   2    2.50    2.20
  13   9   2    5.70    2.40
 -13   9  -2    4.60    2.50
 -13   9  -2    0.30    1.90
 -13   9  -2    3.60    2.40
 -13   9  -2    4.80    2.20
  15  -9   2   56.79    5.80
 -15  -9  -2   52.79    4.10
  15  -9   2   59.89    5.90
 -15   9  -2   67.99    6.50
 -15   9  -2   60.09    6.20
 -15   9  -2   62.59    5.70
  15   9   2   67.09    5.00
  15   9   2   64.29    6.10
 -15   9  -2   65.69    6.80
  17  -9   2    5.80    2.60
  17  -9   2    8.80    2.90
 -17   9  -2   12.30    3.30
 -17   9  -2    7.70    3.30
  17   9   2    7.70    3.00
  17   9   2    8.80    2.10
 -17   9  -2    7.50    3.00
 -17   9  -2    4.70    2.60
  19  -9   2  307.87   16.60
  19  -9   2  308.77   16.50
  19   9   2  337.37   14.80
 -19   9  -2  331.57   17.50
 -19   9  -2  330.17   17.50
  19   9   2  361.16   17.10
 -19   9  -2  336.27   17.90
 -19   9  -2  330.77   16.30
  16 -10  -2  100.59    8.00
  16 -10  -2   89.19    7.70
 -16  10   2  106.79    7.70
 -16  10   2  108.79    8.50
  16  10  -2  114.89    6.80
  16  10  -2  108.39    6.30
 -16  10   2  104.49    8.40
  16  10  -2  112.59    8.70
  14 -10  -2   48.80    5.10
  14 -10  -2   51.79    5.50
  14  10  -2   41.50    4.20
  14  10  -2   43.00    4.10
  14  10  -2   51.69    5.70
 -14  10   2   48.00    5.00
 -14  10   2   48.80    5.60
 -14  10   2   44.40    6.10
  12 -10  -2  141.29    9.30
  12 -10  -2  133.39    8.80
 -12  10   2  159.58   11.40
 -12  10   2  140.99    9.10
  12  10  -2  147.29    8.30
 -12  10   2  137.09    9.50
  12  10  -2  136.79   11.00
  10 -10  -2  121.59    8.20
  10 -10  -2  112.29    7.90
 -10 -10   2   97.59    6.60
 -10  10   2  130.59    8.80
 -10  10   2  119.59    8.60
 -10  10   2  127.79    8.30
  10  10  -2  126.69    7.90
  10  10  -2  107.99    8.30
  10  10  -2  115.99    7.50
   8 -10  -2  127.49    8.50
   8 -10  -2  130.59    8.30
  -8 -10   2  127.09    7.50
  -8 -10   2  126.19    6.30
  -8  10   2  125.09    8.80
  -8  10   2  123.39    8.90
   8  10  -2  136.19    8.30
   8  10  -2  136.09    9.20
  -8  10   2  134.19    8.70
   8  10  -2  150.88    8.60
  -6 -10   2    6.20    1.50
   6 -10  -2    5.40    2.30
  -6 -10   2    5.90    2.00
   6 -10  -2    3.70    1.90
   6  10  -2    4.30    2.10
   6  10  -2    8.10    2.80
  -6  10   2    6.40    2.20
  -6  10   2    2.20    1.90
   6  10  -2    4.90    1.90
  -6  10   2    8.40    2.50
  -4 -10   2   93.59    6.30
   4 -10  -2   99.59    6.80
   4 -10  -2   96.69    6.40
  -4 -10   2   89.99    5.40
   4  10  -2   88.39    7.00
   4  10  -2   93.59    6.80
  -4  10   2   90.39    7.00
   4  10  -2  101.09    7.70
  -4  10   2   87.09    7.00
  -4  10   2   96.49    7.20
  -2 -10   2    5.00    1.60
   2 -10  -2    6.00    1.90
   2 -10  -2    4.20    2.10
  -2 -10   2    5.40    2.10
  -2  10   2    1.30    2.00
   2  10  -2    4.30    2.50
  -2  10   2    6.30    2.20
   2  10  -2    3.40    2.10
  -2  10   2    4.90    2.20
   2  10  -2    4.40    2.20
   0 -10  -2  196.98   10.00
   0 -10   2  206.68   10.00
   0 -10   2  199.78   10.70
   0  10   2  193.98   11.40
   0  10   2  195.08   11.00
   0  10   2  211.98   11.40
   0  10  -2  203.78   11.80
   0  10  -2  206.28   11.40
   0  10  -2  190.48   11.60
  -2 -10  -2   13.00    2.80
  -2 -10  -2   12.80    2.20
   2 -10   2   15.60    2.70
   2 -10   2   22.90    4.10
   2  10   2   18.10    3.10
  -2  10  -2   15.00    3.50
   2  10   2   13.70    2.80
   2  10   2   17.80    3.40
  -2  10  -2   16.80    3.30
  -2  10  -2   15.40    3.40
   4 -10   2   44.60    4.50
  -4 -10  -2   42.60    3.60
   4 -10   2   35.00    4.00
  -4 -10  -2   40.50    4.20
   4  10   2   44.60    4.60
  -4  10  -2   33.00    4.70
  -4  10  -2   32.30    4.50
   4  10   2   35.90    4.00
  -4  10  -2   40.20    4.90
  -4  10  -2   34.30    5.00
   4  10   2   44.80    5.10
  -6 -10  -2   17.90    2.80
  -6 -10  -2   22.60    3.40
   6 -10   2   16.40    3.30
   6 -10   2   17.80    3.10
  -6  10  -2   22.30    3.90
  -6  10  -2   20.00    4.00
  -6  10  -2   24.50    4.30
   6  10   2   21.70    3.60
   6  10   2   27.50    4.40
  -6  10  -2   16.50    3.70
   6  10   2   15.00    2.80
  -8 -10  -2  263.87   12.90
   8 -10   2  302.67   14.60
  -8 -10  -2  270.57   12.00
   8 -10   2  263.07   13.70
  -8  10  -2  275.77   14.80
  -8  10  -2  291.97   15.00
  -8  10  -2  297.37   16.70
  -8  10  -2  282.27   15.50
   8  10   2  290.37   14.70
   8  10   2  267.97   15.00
 -10 -10  -2   78.39    4.80
  10 -10   2   81.59    6.50
 -10 -10  -2   79.49    5.60
  10 -10   2   77.59    6.70
 -10  10  -2   75.49    6.70
 -10  10  -2   94.59    7.60
  10  10   2   80.49    7.00
  10  10   2   75.79    6.00
 -10  10  -2   87.39    9.00
 -10  10  -2   86.69    7.50
  12 -10   2    1.60    2.10
 -12 -10  -2    0.00    1.00
 -12 -10  -2    1.10    1.50
  12 -10   2    4.50    2.40
  12  10   2    1.50    1.50
 -12  10  -2    6.10    2.60
 -12  10  -2    2.80    2.30
  12  10   2    1.40    2.10
 -12  10  -2   -1.90    2.30
 -12  10  -2    0.80    1.90
  40   0  -3   -0.10    1.60
  40   0  -3   -1.00    1.40
 -40   0   3    2.60    1.70
  38   0  -3    1.80    1.20
 -38   0   3    0.00    1.20
  38   0  -3    1.00    1.40
  36   0  -3    1.80    1.30
  36   0  -3   -0.80    0.80
  36   0  -3    1.80    1.10
 -36   0   3   -0.20    1.30
  36   0  -3    1.00    0.90
 -36   0   3   -0.10    0.60
  34   0  -3    0.90    0.90
 -34   0   3    0.80    0.80
 -34   0   3   -1.90    0.90
  34   0  -3   -0.50    1.00
  34   0  -3    1.80    1.10
  34   0  -3   -2.20    0.80
  32   0  -3   -0.60    0.80
  32   0  -3    2.80    1.40
 -32   0   3    1.00    1.20
  32   0  -3    0.10    0.90
  32   0  -3    0.50    0.80
 -32   0   3   -0.20    0.80
 -32   0   3    0.00    1.10
  30   0  -3    0.10    0.70
 -30   0   3    0.30    0.70
 -30   0   3    0.30    1.10
  30   0  -3    1.10    0.90
  30   0  -3   -0.50    0.80
 -28   0   3   -1.60    0.80
  28   0  -3    1.10    0.80
  28   0  -3    2.50    1.00
  28   0  -3    0.10    0.70
 -28   0   3    0.10    0.80
  28   0  -3   -1.70    0.80
  28   0  -3    0.10    0.80
 -26   0   3    1.00    0.70
 -26   0   3    0.30    0.90
  26   0  -3   -0.10    0.80
  26   0  -3    0.80    0.80
 -26   0   3    1.20    0.80
  26   0  -3    0.50    0.70
  26   0  -3    2.50    1.10
 -24   0   3    1.00    0.70
  24   0  -3    0.80    0.70
  24   0  -3    1.00    0.60
  24   0  -3    1.60    1.00
 -24   0   3    0.10    0.70
  24   0  -3    1.80    0.80
 -24   0   3    0.30    0.50
 -24   0   3    1.10    0.80
  22   0  -3   -0.10    0.50
 -22   0   3    0.20    0.60
 -22   0   3    0.30    0.50
  22   0  -3    0.80    0.90
  22   0  -3    0.60    0.70
 -22   0   3    0.60    0.60
  22   0  -3    0.10    0.50
  22   0  -3    0.00    0.50
 -22   0   3   -0.60    0.30
 -20   0   3    0.90    0.60
  20   0  -3   -0.40    0.30
  20   0  -3    0.30    0.50
  20   0  -3    0.60    0.50
 -20   0   3    0.90    0.50
  20   0  -3   -0.30    0.50
  20   0  -3   -0.70    0.50
 -20   0   3    0.00    0.40
 -20   0   3   -0.30    0.40
  20   0  -3   -0.60    0.70
 -18   0   3    0.70    0.40
  18   0  -3    0.40    0.40
  18   0  -3    2.10    0.80
  18   0  -3    0.50    0.70
 -18   0   3   -0.30    0.40
 -18   0   3    0.80    0.50
  18   0  -3    0.60    0.50
  18   0  -3    1.40    0.50
 -18   0   3    0.40    0.40
 -16   0   3    0.10    0.30
  16   0  -3    0.60    0.50
  16   0  -3    1.40    0.80
  16   0  -3    0.60    0.50
  16   0  -3    0.50    0.40
 -16   0   3    0.20    0.40
  16   0  -3    0.70    0.60
 -16   0   3    1.00    0.50
  16   0  -3    0.00    0.40
 -16   0   3   -0.10    0.40
  14   0  -3    0.50    0.50
  14   0  -3    0.20    0.30
 -14   0   3    0.50    0.40
 -14   0   3    0.20    0.30
 -14   0   3    0.30    0.40
  14   0  -3    0.50    0.40
  14   0  -3    1.20    0.40
 -14   0   3    0.10    0.30
  12   0  -3    1.30    0.50
  12   0  -3    0.30    0.30
 -12   0   3    0.00    0.20
 -12   0   3    0.40    0.40
 -12   0   3    0.80    0.30
 -12   0   3    0.30    0.30
  12   0  -3    0.70    0.40
  12   0  -3    0.50    0.30
 -10   0   3    0.90    0.30
 -10   0   3    0.80    0.30
 -10   0   3    0.40    0.20
  10   0  -3    1.10    0.30
  10   0  -3    0.80    0.20
  10   0  -3    1.20    0.30
  -8   0   3    0.30    0.20
   8   0  -3    0.40    0.20
  -8   0   3    0.20    0.20
   8   0  -3    1.20    0.40
  -8   0   3    0.30    0.20
   8   0  -3    0.60    0.20
  -6   0   3    1.20    0.20
   6   0  -3    0.50    0.20
   6   0  -3    0.90    0.20
  -6   0   3    0.70    0.20
   6   0  -3    0.40    0.20
  -4   0   3    2.00    0.20
  -4   0   3    2.20    0.40
  -2   0   3    3.60    0.40
   0   0  -3    0.50    0.20
   0   0   3    0.40    0.20
   0   0  -3    1.40    0.30
   0   0  -3    0.90    0.20
   0   0  -3    0.40    0.20
   0   0   3    0.10    0.20
   0   0   3    0.60    0.20
  -2   0  -3    0.00    0.20
   2   0   3    0.20    0.20
   2   0   3    0.30    0.20
   2   0   3    0.30    0.20
   2   0   3    0.30    0.20
  -2   0  -3    0.40    0.30
   2   0   3    0.40    0.20
  -2   0  -3    0.20    0.20
  -2   0  -3    0.40    0.20
   2   0   3    0.80    0.20
  -4   0  -3    0.10    0.30
  -4   0  -3    0.90    0.40
  -4   0  -3    0.50    0.30
   4   0   3    0.30    0.30
  -4   0  -3    0.60    0.40
   4   0   3    0.10    0.20
   4   0   3    0.10    0.30
  -4   0  -3    0.00    0.20
  -4   0  -3    0.10    0.20
   4   0   3    0.00    0.20
   6   0   3   -0.20    0.30
   6   0   3    0.00    0.30
  -6   0  -3    1.10    0.40
  -6   0  -3    0.40    0.30
   6   0   3    0.20    0.30
   6   0   3    0.60    0.40
  -6   0  -3    0.00    0.40
  -6   0  -3    0.30    0.50
   6   0   3    1.70    0.60
  -6   0  -3    0.00    0.40
   8   0   3    0.10    0.40
  -8   0  -3    1.00    0.50
   8   0   3    0.00    0.40
  -8   0  -3    0.40    0.40
   8   0   3    0.90    0.50
  -8   0  -3   -0.30    0.40
  -8   0  -3    0.00    0.30
  -8   0  -3    0.50    0.50
   8   0   3    0.50    0.30
  -8   0  -3    2.90    0.80
   8   0   3   -0.20    0.30
   8   0   3    0.10    0.30
 -10   0  -3    3.70    0.80
  10   0   3    1.40    0.60
 -10   0  -3    2.30    0.90
 -10   0  -3    0.50    0.50
  10   0   3    3.80    1.00
 -10   0  -3    2.20    0.80
 -12   0  -3    2.00    0.70
  12   0   3   -0.20    0.40
 -12   0  -3    0.20    0.50
 -12   0  -3    0.00    0.70
 -12   0  -3    1.10    0.60
  12   0   3    0.80    0.40
 -12   0  -3   -0.30    0.50
  12   0   3    0.20    0.40
  12   0   3    0.40    0.50
 -12   0  -3    0.20    0.30
  12   0   3   -0.50    0.40
 -14   0  -3    0.80    0.60
 -14   0  -3    2.30    0.70
  14   0   3    2.30    0.60
 -14   0  -3    0.00    0.70
 -14   0  -3    0.00    0.60
  14   0   3    0.40    0.60
  14   0   3    0.10    0.50
  14   0   3    2.20    0.80
 -14   0  -3   -0.40    0.60
  14   0   3    0.80    0.60
 -14   0  -3    0.60    0.40
 -16   0  -3    0.30    0.50
 -16   0  -3   -0.50    0.60
 -16   0  -3    1.30    0.80
 -16   0  -3    0.40    0.80
  16   0   3    0.40    0.40
  16   0   3    1.30    0.60
 -16   0  -3    0.40    0.70
  16   0   3   -0.20    0.50
  16   0   3    1.20    1.00
 -16   0  -3    0.60    0.60
  16   0   3    0.80    0.70
  16   0   3    0.40    0.60
 -18   0  -3    0.50    0.70
  18   0   3   -0.30    0.60
 -18   0  -3    1.30    1.00
  18   0   3    0.30    0.70
 -18   0  -3   -0.10    0.60
 -18   0  -3    1.00    1.00
 -18   0  -3   -0.10    0.50
  18   0   3   -1.10    0.60
  18   0   3    0.40    0.70
 -18   0  -3   -0.30    0.70
  18   0   3    0.50    0.50
  20   0   3    0.10    0.70
 -20   0  -3    0.40    1.00
  20   0   3   -0.50    0.60
 -20   0  -3    3.10    1.30
 -20   0  -3    1.70    0.80
  20   0   3    0.30    0.60
  20   0   3    0.80    1.00
 -20   0  -3    0.60    1.00
  20   0   3   -1.50    0.70
 -20   0  -3    0.00    0.80
  20   0   3   -0.70    0.70
  22   0   3    0.40    1.00
 -22   0  -3    0.80    1.20
  22   0   3   -1.60    0.80
 -22   0  -3   -0.30    0.70
  22   0   3   -0.40    0.80
  22   0   3    0.30    0.60
 -22   0  -3    2.40    1.20
 -22   0  -3    0.20    1.00
 -22   0  -3   -0.80    0.90
  24   0   3    1.50    0.90
  24   0   3    0.80    0.70
 -24   0  -3    3.00    1.70
  24   0   3    0.40    1.00
  24   0   3    0.00    1.00
 -24   0  -3   -1.50    0.90
 -24   0  -3    1.10    1.20
 -24   0  -3    1.80    0.90
  26   0   3   -0.20    1.10
 -26   0  -3   -2.00    1.00
 -26   0  -3   -1.00    0.70
 -26   0  -3   -0.40    1.20
  26   0   3    1.50    1.00
  26   0   3    0.30    1.00
  26   0   3    0.40    0.60
 -28   0  -3    0.70    1.40
  28   0   3   -0.40    0.60
  28   0   3   -1.50    1.00
  28   0   3    0.80    1.20
 -28   0  -3   -2.20    1.10
 -28   0  -3    1.40    0.90
  28   0   3    1.60    1.40
 -30   0  -3   -0.10    1.40
  30   0   3   -0.90    1.20
 -30   0  -3    0.40    0.80
  30   0   3   -0.80    0.60
 -30   0  -3   -1.90    1.30
  30   0   3    0.10    1.20
  32   0   3   -1.30    1.20
  32   0   3   -0.60    1.20
 -32   0  -3   -2.30    1.20
 -32   0  -3   -1.70    1.40
 -34   0  -3    0.90    1.80
 -34   0  -3    0.60    1.80
  34   0   3   -2.20    2.30
  34   0   3    2.10    1.40
  39  -1  -3  184.48    8.90
  39  -1  -3  190.38   10.50
  39   1  -3  178.38    8.90
  39   1  -3  177.48    9.80
  37  -1  -3   17.40    2.40
  37  -1  -3   19.20    3.20
  37   1  -3   21.00    2.50
 -37   1   3   20.20    3.10
  37   1  -3   18.70    2.90
  35  -1  -3  192.18    9.50
  35  -1  -3  217.98    9.90
  35  -1  -3  213.48   11.10
  35  -1  -3  223.08   10.70
  35   1  -3  216.38    9.70
  35   1  -3  219.38    9.60
 -35   1   3  222.98   10.70
  35   1  -3  211.48   10.50
 -35   1   3  213.48    9.60
  33  -1  -3   21.10    2.40
 -33  -1   3   20.00    2.60
  33  -1  -3   20.40    2.20
  33  -1  -3   21.60    3.30
  33  -1  -3   21.30    2.60
  33   1  -3   23.10    3.00
  33   1  -3   16.80    2.20
 -33   1   3   21.00    2.60
 -33   1   3   21.20    2.40
  33   1  -3   23.90    2.40
 -33   1   3   24.00    3.10
  31  -1  -3   59.09    4.00
  31  -1  -3   58.39    4.20
  31  -1  -3   75.59    5.10
 -31  -1   3   63.09    4.50
  31  -1  -3   62.09    3.80
 -31  -1   3   67.99    4.30
 -31   1   3   70.29    4.70
  31   1  -3   65.49    4.50
  31   1  -3   64.89    3.90
  31   1  -3   60.49    2.90
 -31   1   3   60.99    4.10
  31   1  -3   66.09    3.80
 -31   1   3   65.09    4.10
 -29  -1   3  129.89    6.80
 -29  -1   3  128.79    5.40
  29  -1  -3  129.69    6.80
  29  -1  -3  120.39    6.10
  29  -1  -3  137.59    6.60
 -29  -1   3  134.19    6.60
  29  -1  -3  136.29    7.40
  29   1  -3  132.59    6.20
 -29   1   3  130.19    7.00
  29   1  -3  137.59    5.60
  29   1  -3  128.59    6.40
 -29   1   3  139.29    6.70
  29   1  -3  136.09    7.00
 -29   1   3  126.69    6.40
  29   1  -3  135.79    6.90
 -27  -1   3   88.69    5.10
 -27  -1   3   90.49    4.00
  27  -1  -3   91.99    4.80
  27  -1  -3   87.29    5.40
 -27  -1   3   87.79    4.80
  27  -1  -3   85.19    5.10
  27  -1  -3   84.09    4.40
  27  -1  -3   97.69    5.70
  27   1  -3   84.59    4.40
  27   1  -3   87.89    4.70
 -27   1   3   90.49    5.30
 -27   1   3   94.39    4.80
  27   1  -3   80.69    5.20
 -27   1   3   89.69    5.90
  27   1  -3   87.49    4.00
  27   1  -3   85.89    5.70
  27   1  -3   86.59    5.00
  25  -1  -3    0.70    0.90
  25  -1  -3   -0.10    0.60
  25  -1  -3    0.60    0.70
 -25  -1   3    0.40    0.70
 -25  -1   3    0.40    0.50
 -25  -1   3    0.50    0.80
  25  -1  -3    1.70    0.90
  25  -1  -3    0.10    1.00
  25   1  -3   -0.10    0.60
  25   1  -3    1.30    0.90
  25   1  -3    2.10    0.90
 -25   1   3    0.30    0.70
 -25   1   3   -0.40    0.70
  25   1  -3   -0.10    0.50
 -25   1   3    0.80    0.80
 -25   1   3   -0.30    0.80
  25   1  -3    1.40    0.70
  23  -1  -3    2.50    1.00
  23  -1  -3    1.40    0.70
  23  -1  -3   -0.30    0.90
 -23  -1   3    1.40    0.50
 -23  -1   3    1.30    0.60
  23  -1  -3    1.50    0.90
 -23  -1   3    3.40    0.90
  23  -1  -3    0.70    0.80
 -23  -1   3    2.50    0.90
  23  -1  -3    3.00    0.90
 -23   1   3    1.50    0.70
 -23   1   3    2.10    1.00
 -23   1   3    2.70    1.00
 -23   1   3    1.50    0.80
  23   1  -3    1.50    0.60
  23   1  -3    0.10    0.90
  23   1  -3    0.20    0.70
  23   1  -3    1.10    0.60
  23   1  -3    1.40    0.70
  23   1  -3    1.10    0.80
 -23   1   3    1.60    0.80
  21  -1  -3   76.09    4.00
  21  -1  -3   78.29    4.90
 -21  -1   3   71.79    3.70
  21  -1  -3   67.49    3.50
  21  -1  -3   69.99    4.20
 -21  -1   3   75.49    4.10
  21  -1  -3   68.29    4.20
  21  -1  -3   67.49    4.30
 -21  -1   3   74.39    3.80
 -21  -1   3   73.49    3.30
 -21   1   3   72.19    4.10
  21   1  -3   72.09    3.40
  21   1  -3   73.49    3.50
  21   1  -3   81.59    4.60
 -21   1   3   78.79    4.20
  21   1  -3   64.49    3.70
 -21   1   3   76.89    3.70
  21   1  -3   68.99    3.80
 -21   1   3   72.29    4.00
  21   1  -3   84.59    4.20
  19  -1  -3   87.49    4.30
  19  -1  -3   83.09    3.90
  19  -1  -3  100.89    5.00
  19  -1  -3   92.39    4.80
  19  -1  -3   87.69    4.70
 -19  -1   3   95.29    4.60
  19  -1  -3   90.69    5.30
 -19  -1   3   87.19    3.90
 -19  -1   3   88.69    4.10
 -19  -1   3   87.69    3.70
  19   1  -3   89.69    4.40
  19   1  -3   90.69    4.90
  19   1  -3   89.49    4.00
  19   1  -3   89.59    4.40
 -19   1   3   87.19    4.30
  19   1  -3   88.39    4.00
 -19   1   3   85.89    4.40
 -19   1   3   91.39    4.60
 -19   1   3   89.89    4.60
 -19   1   3   90.29    4.10
  19   1  -3   81.59    4.20
 -17  -1   3   25.30    1.60
  17  -1  -3   29.30    2.30
 -17  -1   3   29.50    1.80
  17  -1  -3   26.60    2.20
 -17  -1   3   27.30    1.40
  17  -1  -3   28.00    2.20
  17  -1  -3   31.10    2.70
 -17  -1   3   27.70    2.00
  17  -1  -3   25.40    1.60
  17  -1  -3   28.60    1.90
  17   1  -3   25.50    1.60
 -17   1   3   27.50    2.10
 -17   1   3   26.00    1.90
  17   1  -3   29.50    2.30
 -17   1   3   29.90    2.10
  17   1  -3   26.10    1.60
  17   1  -3   26.40    1.90
 -17   1   3   31.10    1.70
  17   1  -3   28.60    2.00
 -17   1   3   31.00    2.20
  17   1  -3   27.60    1.80
 -15  -1   3 1497.75   51.09
 -15  -1   3 1412.46   50.69
 -15  -1   3 1413.16   51.29
  15  -1  -3 1378.36   50.59
  15  -1  -3 1287.47   51.39
  15  -1  -3 1478.15   51.19
  15  -1  -3 1494.25   52.19
  15  -1  -3 1469.85   51.69
 -15   1   3 1428.66   50.69
  15   1  -3 1373.36   51.59
 -15   1   3 1381.36   51.29
 -15   1   3 1453.75   51.39
  15   1  -3 1500.25   51.09
  15   1  -3 1284.47   50.79
  15   1  -3 1332.07   51.09
 -15   1   3 1433.66   51.29
  15   1  -3 1405.06   50.69
 -15   1   3 1448.36   51.19
  15   1  -3 1438.96   50.69
 -13  -1   3  101.49    4.60
  13  -1  -3  104.59    4.50
  13  -1  -3   97.59    4.80
 -13  -1   3   99.29    4.10
  13  -1  -3  102.09    4.80
  13  -1  -3   91.89    4.60
  13  -1  -3   98.39    4.00
 -13  -1   3  104.29    4.00
 -13   1   3   99.79    4.60
  13   1  -3  102.99    4.00
  13   1  -3  100.39    4.10
 -13   1   3  106.69    4.00
  13   1  -3   98.19    4.70
 -13   1   3  108.59    4.60
  13   1  -3  105.79    4.30
 -13   1   3   99.89    4.50
  13   1  -3   94.69    4.50
  13   1  -3   91.89    4.10
 -13   1   3   98.39    4.50
  11  -1  -3  543.05   20.90
  11  -1  -3  555.64   20.00
  11  -1  -3  515.15   20.70
  11  -1  -3  570.04   20.60
 -11  -1   3  572.34   20.70
  11  -1  -3  558.14   20.80
 -11  -1   3  575.84   20.00
  11   1  -3  582.94   20.00
  11   1  -3  575.64   20.20
  11   1  -3  561.74   20.60
  11   1  -3  529.35   20.10
 -11   1   3  577.54   20.00
 -11   1   3  567.04   20.70
 -11   1   3  536.95   20.70
 -11   1   3  539.55   20.60
   9  -1  -3 2669.73  161.48
  -9  -1   3 2745.93  116.59
   9   1  -3 2848.31  119.09
   7  -1  -3    0.90    0.30
   7  -1  -3    2.60    0.50
   7  -1  -3    1.30    0.40
   7  -1  -3    0.30    0.30
   7  -1  -3    0.70    0.40
   7  -1  -3    1.40    0.40
  -7   1   3    1.60    0.40
  -7   1   3    1.30    0.40
  -7   1   3    1.00    0.40
   7   1  -3    2.20    0.50
  -5  -1   3  371.36   13.30
  -5  -1   3  373.46   13.60
   5  -1  -3  374.26   13.50
  -5  -1   3  370.76   13.60
   5  -1  -3  353.16   13.80
   5  -1  -3  358.06   13.80
   5  -1  -3  356.36   13.90
   5   1  -3  371.16   13.50
  -5   1   3  388.06   13.40
  -5   1   3  390.16   13.80
   5   1  -3  377.36   13.40
  -5   1   3  386.26   13.80
   5   1  -3  393.96   13.40
   5   1  -3  365.46   13.60
  -5   1   3  362.46   13.80
   3  -1  -3  302.87   11.70
  -3  -1   3  321.47   11.50
   3  -1  -3  290.77   11.70
  -3  -1   3  315.07   11.30
  -3  -1   3  326.57   11.30
  -3  -1   3  326.17   11.50
  -3  -1   3  316.37   11.60
   3  -1  -3  320.57   11.60
   3  -1  -3  301.87   11.60
   3  -1  -3  299.87   11.70
  -3  -1   3  325.37   11.40
  -3   1   3  300.57   11.50
  -3   1   3  318.27   11.70
  -3   1   3  322.47   11.70
   3   1  -3  321.97   11.50
   3   1  -3  305.97   11.70
   3   1  -3  316.57   11.40
   3   1  -3  321.77   11.50
   3   1  -3  323.77   11.40
  -1  -1   3  892.11   31.60
   1  -1  -3  863.81   31.70
   1  -1  -3  851.11   31.70
   1  -1  -3  855.11   31.60
  -1  -1   3  929.11   31.60
  -1  -1   3  938.11   31.70
   1  -1  -3  912.31   31.70
   1  -1  -3  845.02   31.80
  -1   1   3  851.91   31.60
   1   1  -3  844.72   31.60
  -1   1   3  856.31   31.60
   1   1  -3  905.71   31.70
  -1   1   3  901.01   31.80
   1   1  -3  864.81   31.70
  -1   1   3  835.92   31.70
  -1   1   3  893.11   31.70
   1   1  -3  871.91   31.90
   1   1  -3  949.11   31.70
  -1  -1  -3 3718.23  183.68
   1  -1   3 3463.45  180.28
   1   1   3 3591.54  178.68
  -1   1  -3 4008.20  184.78
   3  -1   3 8602.44  394.26
  -3  -1  -3 9776.12  393.46
  -3   1  -3 9815.22  397.46
   3   1   3 8763.22  382.36
   5  -1   3 2897.81  183.18
  -5  -1  -3 3502.35  180.48
  -5   1  -3 3191.58  182.38
   5   1   3 3149.98  173.28
   7  -1   3 1080.09   38.30
   7  -1   3  988.50   37.80
  -7  -1  -3 1050.49   38.10
   7  -1   3 1068.99   38.20
  -7  -1  -3 1070.19   38.20
  -7  -1  -3 1055.09   37.90
   7  -1   3 1086.49   38.50
  -7  -1  -3 1127.39   37.50
   7  -1   3 1070.09   37.90
  -7  -1  -3 1049.59   37.80
  -7  -1  -3  978.00   38.00
   7  -1   3 1018.10   38.00
   7   1   3 1096.19   38.00
  -7   1  -3 1003.30   38.50
  -7   1  -3 1084.79   38.30
   7   1   3 1081.89   38.00
  -7   1  -3  995.50   37.90
   7   1   3  991.80   37.80
  -7   1  -3 1032.70   38.10
   7   1   3  985.90   37.90
   7   1   3 1019.30   37.70
   9  -1   3 2159.38   73.79
   9  -1   3 2005.90   73.89
   9  -1   3 1940.51   73.69
  -9  -1  -3 2104.99   73.69
  -9  -1  -3 2038.20   74.19
  -9  -1  -3 2105.59   73.69
   9  -1   3 2175.88   74.49
   9  -1   3 2170.68   74.29
  -9  -1  -3 2200.68   73.29
  -9  -1  -3 2158.38   74.19
   9  -1   3 1922.11   73.99
  -9  -1  -3 1990.50   73.89
  -9   1  -3 2163.38   73.69
   9   1   3 2130.39   73.89
  -9   1  -3 1973.70   74.29
   9   1   3 1923.61   73.69
  -9   1  -3 1882.11   74.49
  -9   1  -3 2064.39   73.89
   9   1   3 2074.89   74.49
  -9   1  -3 2094.29   74.19
  -9   1  -3 2002.10   73.99
   9   1   3 1931.11   73.79
  11  -1   3  204.28    8.10
  11  -1   3  189.38    8.40
  11  -1   3  183.48    8.00
 -11  -1  -3  184.98    8.40
 -11  -1  -3  191.18    7.90
 -11  -1  -3  198.98    8.00
  11  -1   3  182.98    8.10
 -11  -1  -3  195.88    8.30
  11  -1   3  205.78    8.60
 -11  -1  -3  196.08    8.40
  11  -1   3  208.68    8.80
 -11  -1  -3  205.08    7.60
  11   1   3  187.28    7.90
  11   1   3  178.18    8.00
  11   1   3  205.28    8.40
 -11   1  -3  195.68    8.10
 -11   1  -3  193.78    8.40
 -11   1  -3  196.28    8.30
 -11   1  -3  170.98    8.70
 -11   1  -3  202.58    8.00
 -11   1  -3  187.88    8.60
  11   1   3  203.48    8.20
  11   1   3  180.78    8.10
  13  -1   3  320.97   12.50
  13  -1   3  297.57   12.40
 -13  -1  -3  332.77   13.00
 -13  -1  -3  298.37   13.00
 -13  -1  -3  317.77   12.00
 -13  -1  -3  318.87   12.90
 -13  -1  -3  311.47   12.40
 -13  -1  -3  322.47   12.50
  13  -1   3  299.27   12.90
  13  -1   3  320.37   12.60
  13  -1   3  339.07   13.40
  13  -1   3  334.77   13.10
  13   1   3  317.57   12.60
  13   1   3  313.37   12.30
  13   1   3  302.37   11.60
 -13   1  -3  300.17   12.50
 -13   1  -3  329.97   12.50
 -13   1  -3  307.37   12.90
 -13   1  -3  312.97   12.80
  13   1   3  336.67   12.80
 -13   1  -3  297.57   13.20
  13   1   3  292.47   14.30
  13   1   3  337.97   13.00
  15  -1   3   80.09    4.80
 -15  -1  -3   75.19    4.60
 -15  -1  -3   82.59    4.10
  15  -1   3   75.29    4.00
 -15  -1  -3   81.49    3.60
  15  -1   3   65.39    4.30
 -15  -1  -3   75.19    4.40
  15  -1   3   80.09    4.10
  15  -1   3   72.29    4.00
 -15  -1  -3   79.59    4.40
 -15  -1  -3   74.69    3.90
  15  -1   3   79.49    4.50
 -15   1  -3   75.99    4.40
 -15   1  -3   76.19    4.40
 -15   1  -3   74.89    4.60
  15   1   3   76.39    4.20
  15   1   3   75.59    3.20
  15   1   3   82.69    4.50
  15   1   3   80.69    3.90
  15   1   3   72.59    4.00
  15   1   3   81.09    4.30
 -15   1  -3   66.19    4.70
 -15   1  -3   78.19    4.10
 -15   1  -3   76.29    4.10
  17  -1   3  264.17   12.00
 -17  -1  -3  280.07   10.70
 -17  -1  -3  277.07   12.30
  17  -1   3  285.07   11.50
 -17  -1  -3  274.47   11.90
  17  -1   3  283.17   12.40
  17  -1   3  261.77   11.30
 -17  -1  -3  274.17   11.30
 -17  -1  -3  281.87   11.40
  17  -1   3  286.97   11.50
  17  -1   3  296.37   12.20
 -17   1  -3  250.77   12.40
 -17   1  -3  288.67   11.90
  17   1   3  257.67   11.40
 -17   1  -3  280.57   11.80
  17   1   3  286.47   11.30
  17   1   3  279.77   10.30
  17   1   3  280.77   12.00
  17   1   3  251.17   11.50
 -17   1  -3  265.67   11.40
 -17   1  -3  289.77   12.40
  17   1   3  297.97   11.80
 -19  -1  -3  157.68    7.60
  19  -1   3  146.89    7.00
  19  -1   3  142.49    6.90
 -19  -1  -3  153.18    7.60
 -19  -1  -3  162.08    8.10
  19  -1   3  150.68    8.00
  19  -1   3  155.18    7.10
  19  -1   3  147.79    7.70
 -19  -1  -3  158.48    7.00
 -19  -1  -3  160.28    6.30
  19  -1   3  147.69    7.60
 -19  -1  -3  156.48    7.20
 -19   1  -3  151.38    7.10
  19   1   3  161.28    6.00
  19   1   3  157.78    7.00
  19   1   3  145.69    7.10
 -19   1  -3  145.69    8.30
 -19   1  -3  158.28    7.60
 -19   1  -3  162.28    8.00
  19   1   3  155.18    7.40
  19   1   3  135.69    7.20
 -19   1  -3  152.38    7.40
 -19   1  -3  150.48    7.10
  19   1   3  140.19    7.60
  21  -1   3  287.77   13.10
  21  -1   3  304.67   12.30
 -21  -1  -3  275.37   12.70
 -21  -1  -3  296.57   13.30
 -21  -1  -3  297.57   12.80
  21  -1   3  272.07   12.10
 -21  -1  -3  293.07   11.20
 -21  -1  -3  287.37   12.30
  21  -1   3  280.17   12.00
  21   1   3  264.07   12.50
  21   1   3  282.97   12.00
 -21   1  -3  301.47   13.80
 -21   1  -3  297.17   13.30
 -21   1  -3  295.47   12.50
 -21   1  -3  308.27   12.90
  21   1   3  320.17   15.80
 -21   1  -3  297.77   12.40
  21   1   3  280.67   12.20
  21   1   3  302.47   13.00
  23  -1   3  805.52   31.10
 -23  -1  -3  814.72   32.40
  23  -1   3  780.32   30.80
  23  -1   3  829.62   32.20
 -23  -1  -3  830.52   29.80
 -23  -1  -3  861.71   31.80
 -23  -1  -3  815.82   31.30
 -23   1  -3  828.02   31.40
 -23   1  -3  885.81   32.10
  23   1   3  811.92   31.70
  23   1   3  785.92   31.10
 -23   1  -3  815.12   32.20
 -23   1  -3  819.32   33.00
  23   1   3  794.32   30.90
  25  -1   3  381.96   16.70
  25  -1   3  424.76   18.00
  25  -1   3  426.86   16.80
 -25  -1  -3  417.26   17.10
 -25  -1  -3  399.36   17.20
  25  -1   3  383.96   16.30
 -25   1  -3  436.46   17.00
  25   1   3  397.46   16.60
 -25   1  -3  415.46   17.60
 -25   1  -3  432.86   18.00
  25   1   3  411.16   16.80
  27  -1   3    3.10    1.50
  27  -1   3    1.80    1.20
 -27  -1  -3    0.60    1.20
  27  -1   3    2.70    1.40
  27  -1   3    2.10    1.00
 -27  -1  -3    1.40    1.30
  27   1   3    1.00    1.20
 -27   1  -3    3.80    1.60
 -27   1  -3    1.70    1.10
 -27   1  -3    4.70    1.60
  27   1   3    2.10    1.20
  29  -1   3    0.50    1.20
  29  -1   3    1.10    1.00
 -29  -1  -3    0.80    1.30
  29  -1   3   -1.60    1.00
 -29  -1  -3    1.30    1.40
 -29   1  -3    0.20    1.30
 -29   1  -3    0.40    1.00
 -29   1  -3    0.00    1.20
  29   1   3    1.00    1.20
  29   1   3    0.50    1.10
  29   1   3    1.20    1.30
  31  -1   3   23.70    3.10
  31  -1   3   23.60    3.60
 -31  -1  -3   27.20    3.60
 -31  -1  -3   32.30    3.40
  31   1   3   26.70    3.00
 -31   1  -3   30.10    2.90
  31   1   3   30.00    3.20
  31   1   3   27.50    3.70
 -31   1  -3   28.90    3.90
 -31   1  -3   30.00    4.20
  33  -1   3  106.19    6.50
 -33  -1  -3   97.69    6.30
 -33  -1  -3  111.09    7.00
  33  -1   3  111.29    7.60
  33   1   3  101.69    6.30
 -33   1  -3  104.39    7.00
 -33   1  -3  109.79    7.30
  33   1   3   90.99    6.90
 -38   2   3   25.40    3.00
  38   2  -3   35.50    3.30
 -38   2   3   31.90    4.20
  36  -2  -3  280.27   12.20
  36  -2  -3  274.77   13.50
 -36   2   3  261.57   12.00
  36   2  -3  253.97   12.30
 -36   2   3  287.47   15.40
 -36   2   3  276.07   13.10
  36   2  -3  246.88   12.70
  36   2  -3  259.57   11.70
 -34  -2   3    1.90    1.10
  34  -2  -3    4.10    1.80
  34  -2  -3    6.10    1.70
  34   2  -3    5.90    2.00
  34   2  -3    4.50    1.50
 -34   2   3    6.70    1.60
 -34   2   3    6.50    2.00
 -34   2   3    3.40    1.50
  34   2  -3    3.90    1.50
  32  -2  -3   91.69    5.50
  32  -2  -3  104.49    6.60
  32  -2  -3   92.39    5.90
 -32  -2   3   87.79    5.20
  32   2  -3   88.79    4.90
  32   2  -3   92.69    5.40
 -32   2   3  101.39    6.20
 -32   2   3   95.49    5.80
 -32   2   3   95.19    5.70
  32   2  -3   93.39    5.50
  30  -2  -3  415.86   18.20
 -30  -2   3  439.26   17.20
  30  -2  -3  415.96   18.60
  30  -2  -3  428.96   17.60
  30   2  -3  411.96   17.50
  30   2  -3  419.06   16.90
 -30   2   3  435.06   17.20
  30   2  -3  440.56   17.70
 -30   2   3  434.26   18.30
 -30   2   3  459.95   18.10
 -30   2   3  450.35   17.80
  28  -2  -3  119.39    6.80
 -28  -2   3  116.39    6.50
  28  -2  -3  126.89    7.10
 -28  -2   3  120.89    5.90
  28  -2  -3  107.99    6.00
 -28   2   3  121.69    6.80
  28   2  -3  138.99    7.10
  28   2  -3  112.79    6.10
 -28   2   3  116.49    6.30
 -28   2   3  116.29    6.50
  28   2  -3  116.19    5.60
  28   2  -3  114.79    6.10
  28   2  -3  123.59    6.30
 -28   2   3  123.39    5.80
 -26  -2   3   57.69    3.50
  26  -2  -3   58.69    4.30
  26  -2  -3   58.79    4.40
  26  -2  -3   54.69    3.70
 -26  -2   3   57.79    4.10
  26   2  -3   62.49    3.80
 -26   2   3   62.09    4.20
 -26   2   3   63.09    4.30
 -26   2   3   61.29    4.10
  26   2  -3   64.89    4.40
  26   2  -3   55.59    3.80
  26   2  -3   72.19    4.00
  26   2  -3   59.09    3.30
 -26   2   3   60.39    3.40
  24  -2  -3    2.50    1.20
  24  -2  -3    2.50    1.10
  24  -2  -3    2.90    1.00
 -24  -2   3    1.80    0.90
 -24  -2   3    3.30    0.90
  24  -2  -3    2.10    1.10
  24   2  -3    0.50    0.70
 -24   2   3    2.40    0.80
 -24   2   3    2.00    1.10
  24   2  -3    2.50    1.00
 -24   2   3    1.10    1.00
  24   2  -3    2.40    1.10
 -24   2   3    1.60    1.00
  24   2  -3    3.10    0.80
  24   2  -3    1.40    1.00
  22  -2  -3  250.37   11.70
  22  -2  -3  246.38   11.10
 -22  -2   3  245.58   10.80
 -22  -2   3  242.08    9.80
  22  -2  -3  249.28   10.50
 -22  -2   3  243.78    9.90
  22  -2  -3  230.08   11.00
  22   2  -3  256.57   10.20
  22   2  -3  255.77   10.90
 -22   2   3  250.97   10.90
  22   2  -3  242.88   10.50
 -22   2   3  251.07    9.80
  22   2  -3  260.67   10.30
  22   2  -3  243.48    9.80
 -22   2   3  249.97   10.80
 -22   2   3  247.68   10.60
  20  -2  -3   97.09    5.00
 -20  -2   3  101.69    5.30
 -20  -2   3  102.99    4.50
  20  -2  -3   90.69    5.30
  20  -2  -3  106.99    5.70
  20  -2  -3  100.69    5.60
 -20  -2   3  104.39    4.50
  20   2  -3  102.29    4.80
 -20   2   3  103.19    5.40
  20   2  -3   89.89    5.00
  20   2  -3   97.09    4.40
 -20   2   3  104.59    5.40
  20   2  -3   99.09    4.60
 -20   2   3   93.99    5.20
  20   2  -3   98.19    5.20
 -20   2   3   97.89    5.50
  18  -2  -3  109.79    5.80
  18  -2  -3  120.69    6.10
  18  -2  -3  112.79    5.50
 -18  -2   3  116.99    4.80
  18  -2  -3  120.09    6.00
 -18  -2   3  112.99    4.80
 -18  -2   3  104.99    5.50
  18  -2  -3  105.69    6.10
  18   2  -3  111.89    4.80
 -18   2   3  117.59    4.80
 -18   2   3  115.99    5.70
  18   2  -3  106.29    5.50
  18   2  -3  119.19    5.30
 -18   2   3  110.39    5.50
  18   2  -3  115.09    5.50
  18   2  -3  112.89    4.90
 -18   2   3  109.39    5.70
 -18   2   3  110.79    5.70
  16  -2  -3 1440.66   53.29
  16  -2  -3 1521.75   53.39
  16  -2  -3 1564.44   53.39
  16  -2  -3 1544.15   53.69
 -16  -2   3 1426.96   51.89
 -16  -2   3 1467.75   52.89
 -16  -2   3 1439.46   51.79
  16  -2  -3 1339.67   52.99
  16   2  -3 1425.36   51.59
 -16   2   3 1506.05   51.79
  16   2  -3 1351.46   52.69
  16   2  -3 1455.45   51.49
  16   2  -3 1466.45   52.09
  16   2  -3 1343.17   51.89
  16   2  -3 1410.76   52.59
 -16   2   3 1381.76   52.99
  16   2  -3 1504.05   51.89
 -16   2   3 1477.25   52.79
 -16   2   3 1444.06   52.89
 -16   2   3 1445.56   52.89
 -14  -2   3   64.59    2.70
 -14  -2   3   57.89    2.70
  14  -2  -3   63.19    3.70
  14  -2  -3   63.59    3.80
  14  -2  -3   62.79    3.90
  14  -2  -3   59.59    3.40
  14  -2  -3   54.19    3.50
 -14  -2   3   61.29    3.40
  14   2  -3   66.29    3.20
  14   2  -3   52.89    3.30
  14   2  -3   61.09    2.60
 -14   2   3   61.59    3.50
 -14   2   3   57.29    3.50
  14   2  -3   60.39    2.70
  14   2  -3   62.19    2.80
 -14   2   3   64.09    3.50
 -14   2   3   60.79    2.60
  14   2  -3   58.19    2.70
 -14   2   3   58.49    3.40
 -12  -2   3  185.28    7.80
  12  -2  -3  175.08    8.10
  12  -2  -3  174.58    7.90
  12  -2  -3  176.98    8.00
  12  -2  -3  193.68    7.80
 -12  -2   3  189.18    7.10
  12   2  -3  171.58    7.80
 -12   2   3  196.58    7.00
  12   2  -3  193.48    7.40
 -12   2   3  182.78    7.80
  12   2  -3  184.78    7.10
  12   2  -3  176.58    7.00
 -12   2   3  178.88    7.90
 -12   2   3  190.88    7.90
  12   2  -3  185.58    7.00
  12   2  -3  201.38    7.10
 -12   2   3  167.38    7.90
  10  -2  -3   75.79    4.00
  10  -2  -3   75.49    3.70
  10  -2  -3   73.79    3.70
  10  -2  -3   75.89    3.90
  10  -2  -3   71.29    3.80
 -10  -2   3   76.49    3.80
  10   2  -3   75.79    3.10
  10   2  -3   67.39    3.70
 -10   2   3   69.99    3.70
  10   2  -3   76.49    3.20
  10   2  -3   79.19    3.00
  10   2  -3   76.99    3.10
 -10   2   3   71.29    3.90
 -10   2   3   75.29    3.80
 -10   2   3   74.69    3.80
   8  -2  -3  520.25   20.80
   8  -2  -3  543.05   20.90
   8  -2  -3  558.44   20.90
   8  -2  -3  553.54   21.00
  -8  -2   3  576.74   20.20
   8  -2  -3  547.75   20.90
   8  -2  -3  561.64   21.20
  -8  -2   3  574.14   20.20
  -8   2   3  558.64   20.90
   8   2  -3  600.34   20.20
   8   2  -3  575.64   20.10
   8   2  -3  536.85   20.90
   8   2  -3  569.24   20.50
  -8   2   3  579.24   21.00
   8   2  -3  576.94   20.10
  -8   2   3  520.55   20.90
  -8   2   3  566.64   20.90
  -8   2   3  521.35   20.80
   8   2  -3  587.04   20.20
   8   2  -3  524.85   20.20
  -6  -2   3 1649.44   56.99
   6  -2  -3 1646.34   57.69
   6  -2  -3 1645.94   57.89
   6  -2  -3 1586.54   57.59
   6  -2  -3 1631.54   57.59
   6  -2  -3 1466.05   57.49
   6   2  -3 1586.14   57.39
  -6   2   3 1536.85   57.59
   6   2  -3 1692.33   56.99
  -6   2   3 1634.74   57.19
   6   2  -3 1641.84   57.09
  -6   2   3 1631.84   57.69
  -6   2   3 1618.54   57.69
  -6   2   3 1618.94   57.49
   6   2  -3 1538.15   57.29
   6   2  -3 1465.95   57.09
  -4  -2   3 2190.58  124.09
   4  -2  -3 2193.38  146.59
   4   2  -3 2407.66  127.69
  -4   2   3 1929.41  138.39
  -2  -2   3 6069.79  299.97
   2  -2  -3 7605.94  328.67
  -2   2   3 6857.21  318.67
   2   2  -3 7050.39  307.27
   0  -2  -3  169.98    7.00
   0  -2   3  170.88    7.40
   0  -2  -3  171.38    7.10
   0  -2  -3  178.08    7.20
   0  -2   3  185.38    7.10
   0  -2  -3  177.28    7.00
   0  -2   3  184.18    7.00
   0  -2   3  185.48    7.30
   0  -2  -3  178.38    7.10
   0  -2   3  177.38    7.00
   0  -2  -3  175.68    6.60
   0  -2   3  167.78    6.90
   0   2   3  182.18    7.20
   0   2  -3  176.38    7.10
   0   2   3  181.08    7.10
   0   2  -3  160.28    7.00
   0   2   3  161.38    7.00
   0   2  -3  161.98    7.30
   0   2  -3  159.48    7.10
   0   2  -3  194.08    7.10
   0   2   3  175.08    6.70
   0   2   3  175.98    7.10
   2  -2   3   64.69    3.10
  -2  -2  -3   62.09    2.60
  -2  -2  -3   59.29    2.90
  -2  -2  -3   58.59    2.90
   2  -2   3   62.99    3.10
  -2  -2  -3   61.89    2.80
  -2  -2  -3   60.89    3.20
   2  -2   3   64.09    3.00
   2  -2   3   56.69    3.20
  -2  -2  -3   57.69    3.00
   2  -2   3   57.29    3.10
   2   2   3   62.39    3.00
  -2   2  -3   56.99    3.30
   2   2   3   56.19    3.00
   2   2   3   62.29    3.00
  -2   2  -3   63.69    3.10
  -2   2  -3   55.89    3.20
  -2   2  -3   58.79    3.00
   2   2   3   63.39    2.60
  -2   2  -3   60.49    3.20
  -4  -2  -3 6697.03  314.17
   4  -2   3 5963.90  319.37
   4   2   3 5915.41  297.77
  -4   2  -3 7077.19  328.97
  -6  -2  -3   12.30    1.10
   6  -2   3   11.20    1.20
  -6  -2  -3   13.50    1.10
   6  -2   3   13.90    1.50
   6  -2   3   13.20    1.40
  -6  -2  -3   14.80    1.20
  -6  -2  -3   12.30    1.20
  -6  -2  -3   12.10    1.40
  -6   2  -3   12.30    1.30
  -6   2  -3   10.80    1.50
   6   2   3   12.30    0.90
  -6   2  -3   13.40    1.60
   6   2   3   12.10    1.30
   6   2   3   13.80    1.20
   6   2   3   12.20    1.20
   6   2   3   10.20    1.10
  -6   2  -3    8.20    1.40
  -6   2  -3   11.30    1.20
  -6   2  -3   13.10    1.40
   8  -2   3  343.97   13.40
  -8  -2  -3  317.87   12.60
  -8  -2  -3  348.37   13.40
  -8  -2  -3  318.77   12.80
  -8  -2  -3  335.77   12.00
   8  -2   3  326.77   12.90
   8  -2   3  332.07   13.30
  -8  -2  -3  326.57   12.80
  -8  -2  -3  347.47   13.00
  -8  -2  -3  358.36   12.20
   8  -2   3  341.67   13.50
   8   2   3  301.27   13.00
  -8   2  -3  314.67   13.60
   8   2   3  308.07   12.70
  -8   2  -3  319.17   13.20
  -8   2  -3  344.17   14.00
   8   2   3  338.47   12.80
   8   2   3  336.77   12.90
   8   2   3  347.27   12.60
  -8   2  -3  347.57   12.80
  -8   2  -3  320.47   13.50
  -8   2  -3  310.37   13.50
 -10  -2  -3 1514.85   53.59
 -10  -2  -3 1551.44   54.59
 -10  -2  -3 1561.94   55.19
 -10  -2  -3 1459.25   54.19
 -10  -2  -3 1468.55   54.59
  10  -2   3 1569.64   55.39
 -10  -2  -3 1444.16   54.59
  10  -2   3 1503.55   55.09
  10  -2   3 1614.74   54.69
  10  -2   3 1602.64   55.19
  10  -2   3 1633.54   55.29
 -10   2  -3 1402.46   55.39
  10   2   3 1637.64   54.59
 -10   2  -3 1453.35   55.29
 -10   2  -3 1521.95   55.39
  10   2   3 1430.76   54.39
 -10   2  -3 1552.74   54.29
  10   2   3 1464.95   54.39
  10   2   3 1366.66   54.69
 -10   2  -3 1516.45   54.79
 -10   2  -3 1453.65   54.89
  10   2   3 1395.76   54.69
 -12  -2  -3 1080.29   39.10
 -12  -2  -3 1069.39   39.40
 -12  -2  -3 1070.59   39.20
  12  -2   3 1073.19   40.00
  12  -2   3 1042.80   39.70
 -12  -2  -3 1069.49   39.70
  12  -2   3 1113.69   39.70
  12  -2   3 1008.60   39.10
 -12  -2  -3 1075.09   38.90
  12  -2   3 1136.69   39.90
  12  -2   3 1116.99   39.30
  12   2   3 1104.29   39.10
  12   2   3  994.60   39.00
 -12   2  -3 1030.70   39.90
 -12   2  -3  980.80   40.90
 -12   2  -3 1012.60   40.20
 -12   2  -3 1085.59   39.40
  12   2   3 1062.09   39.50
 -12   2  -3 1062.19   38.80
 -12   2  -3 1058.89   39.60
  12   2   3 1113.89   39.20
 -14  -2  -3 1867.41   69.59
 -14  -2  -3 1958.50   69.89
  14  -2   3 1963.30   70.79
  14  -2   3 2020.70   70.59
 -14  -2  -3 1968.10   70.39
 -14  -2  -3 1964.00   69.49
  14  -2   3 1999.50   69.89
  14  -2   3 1921.31   70.19
  14  -2   3 1863.91   69.79
 -14  -2  -3 1916.11   70.09
 -14   2  -3 1809.12   70.59
 -14   2  -3 1927.71   69.39
  14   2   3 2010.70   69.79
 -14   2  -3 1950.90   70.29
  14   2   3 1793.02   69.59
 -14   2  -3 1986.50   70.69
 -14   2  -3 1909.61   69.89
 -14   2  -3 1877.11   70.99
  14   2   3 1830.32   69.89
  14   2   3 1943.31   69.59
  14   2   3 1984.50   69.79
  16  -2   3  813.02   32.40
  16  -2   3  901.51   33.70
  16  -2   3  895.51   32.90
 -16  -2  -3  882.91   32.20
 -16  -2  -3  883.61   33.00
 -16  -2  -3  825.62   32.20
  16  -2   3  890.11   32.50
  16  -2   3  887.51   33.20
 -16  -2  -3  886.91   32.70
  16  -2   3  868.21   33.30
 -16   2  -3  872.31   32.70
  16   2   3  821.22   32.40
  16   2   3  942.41   32.60
 -16   2  -3  890.31   33.10
  16   2   3  885.61   32.30
  16   2   3  812.32   32.50
 -16   2  -3  807.22   33.40
 -16   2  -3  877.41   32.20
 -16   2  -3  778.72   33.60
  16   2   3  940.41   32.70
 -18  -2  -3  521.15   20.70
 -18  -2  -3  509.55   19.50
 -18  -2  -3  513.45   20.20
 -18  -2  -3  490.45   20.30
  18  -2   3  541.25   21.00
 -18  -2  -3  530.25   19.50
  18  -2   3  504.65   19.70
  18  -2   3  502.45   20.50
  18  -2   3  496.65   19.90
  18  -2   3  517.85   20.50
  18  -2   3  469.95   19.60
  18   2   3  506.75   19.80
 -18   2  -3  502.85   19.70
  18   2   3  514.65   19.40
  18   2   3  511.05   19.70
  18   2   3  441.46   19.50
 -18   2  -3  465.45   20.90
 -18   2  -3  516.65   19.50
 -18   2  -3  499.05   20.70
 -18   2  -3  509.85   20.40
  18   2   3  470.05   19.70
 -18   2  -3  500.65   20.30
  20  -2   3  154.28    7.50
 -20  -2  -3  167.68    7.30
 -20  -2  -3  145.69    7.80
  20  -2   3  166.38    8.30
 -20  -2  -3  154.28    7.50
 -20  -2  -3  154.28    8.80
  20  -2   3  138.19    7.20
 -20   2  -3  161.38    8.00
 -20   2  -3  151.88    7.90
  20   2   3  157.58    7.60
 -20   2  -3  161.28    8.40
  20   2   3  140.99    7.30
  20   2   3  150.18    7.10
 -20   2  -3  153.68    7.10
  20   2   3  143.19    7.40
 -20   2  -3  149.39    8.60
  20   2   3  150.08    7.40
  22  -2   3 1031.60   38.50
 -22  -2  -3 1027.20   37.50
 -22  -2  -3  993.60   37.10
  22  -2   3  990.90   38.40
 -22  -2  -3  976.10   38.00
  22  -2   3 1030.30   37.30
  22  -2   3  925.81   37.20
 -22   2  -3  970.80   39.10
  22   2   3 1030.90   37.70
  22   2   3  944.61   36.90
 -22   2  -3  995.20   38.10
 -22   2  -3  983.00   37.10
  22   2   3  950.90   37.40
 -22   2  -3 1007.00   38.60
 -22   2  -3 1051.99   38.10
  22   2   3  931.71   37.20
  24  -2   3   48.10    3.80
  24  -2   3   47.80    4.30
 -24  -2  -3   43.10    3.50
  24  -2   3   44.90    3.60
  24  -2   3   44.20    3.40
 -24  -2  -3   49.00    3.70
  24   2   3   49.50    3.40
 -24   2  -3   46.80    4.20
  24   2   3   48.70    4.50
  24   2   3   44.80    3.50
 -24   2  -3   51.39    4.50
 -24   2  -3   43.50    3.80
  26  -2   3  779.92   30.60
  26  -2   3  673.73   28.70
  26  -2   3  733.33   29.10
 -26  -2  -3  753.82   29.00
 -26  -2  -3  790.42   29.20
 -26   2  -3  739.23   29.90
 -26   2  -3  757.82   29.50
  26   2   3  716.73   29.30
  26   2   3  763.42   28.80
 -26   2  -3  761.32   30.30
  26   2   3  746.13   29.00
 -28  -2  -3   -1.10    1.00
 -28  -2  -3    4.60    1.50
  28  -2   3   -0.10    1.40
  28  -2   3   -1.00    1.10
  28   2   3    0.70    1.10
  28   2   3    2.10    1.50
 -28   2  -3    1.70    1.30
 -28   2  -3    1.80    1.50
  28   2   3    1.50    1.30
 -28   2  -3   -0.50    1.40
 -30  -2  -3    3.10    1.40
 -30  -2  -3   -0.70    1.30
  30  -2   3    0.30    1.40
  30   2   3    1.10    1.30
  30   2   3    2.80    1.40
 -30   2  -3    1.40    1.30
 -30   2  -3    2.50    1.70
 -30   2  -3    4.40    2.00
  30   2   3   -0.20    1.20
 -32  -2  -3    3.60    1.60
 -32  -2  -3    3.90    1.80
  32  -2   3    3.70    2.00
  32   2   3    2.00    1.40
  32   2   3    7.10    2.00
 -32   2  -3    6.70    2.40
 -32   2  -3    1.30    3.30
 -32   2  -3    4.50    1.80
  34  -2   3  278.97   14.70
 -34   2  -3  269.77   13.90
  34   2   3  255.87   12.60
  34   2   3  287.37   13.70
 -34   2  -3  267.87   13.60
  37  -3  -3    8.90    2.90
 -37   3   3   10.60    2.30
  37   3  -3   11.40    2.10
  37   3  -3    9.00    2.20
 -37   3   3   11.80    2.80
  35  -3  -3   58.89    5.20
  35   3  -3   54.79    4.20
  35   3  -3   56.89    3.80
 -35   3   3   48.50    4.30
 -35   3   3   48.80    3.90
  35   3  -3   52.19    4.10
 -35   3   3   60.89    5.10
  33  -3  -3   35.40    4.00
  33   3  -3   21.20    2.80
 -33   3   3   30.50    3.80
  33   3  -3   26.50    2.60
 -33   3   3   29.90    2.90
 -33   3   3   29.50    3.30
 -33   3   3   30.60    3.30
 -31  -3   3  359.46   14.50
  31  -3  -3  344.97   15.10
  31  -3  -3  367.66   16.50
  31   3  -3  335.87   14.40
 -31   3   3  362.66   15.70
  31   3  -3  367.06   15.30
  31   3  -3  352.66   14.90
 -31   3   3  369.86   15.70
 -31   3   3  359.16   16.10
  31   3  -3  344.47   15.40
 -31   3   3  354.66   14.40
 -29  -3   3   34.00    2.60
  29  -3  -3   36.60    3.20
  29  -3  -3   34.00    3.70
  29   3  -3   32.20    2.80
  29   3  -3   32.50    3.00
 -29   3   3   33.70    2.50
  29   3  -3   31.50    2.50
 -29   3   3   34.10    3.40
 -29   3   3   31.10    3.50
 -29   3   3   32.00    3.30
  29   3  -3   33.00    2.70
  29   3  -3   34.10    3.30
  27  -3  -3  568.54   23.20
 -27  -3   3  544.85   21.10
  27  -3  -3  562.74   22.10
  27  -3  -3  532.15   22.90
  27   3  -3  557.54   22.10
  27   3  -3  554.94   21.40
 -27   3   3  540.85   22.40
  27   3  -3  556.64   22.10
  27   3  -3  524.15   21.10
 -27   3   3  583.34   22.80
  27   3  -3  566.34   21.60
 -27   3   3  540.05   21.00
 -27   3   3  569.04   22.60
 -25  -3   3   77.89    5.20
  25  -3  -3   87.39    5.00
  25  -3  -3   92.59    5.80
 -25  -3   3   86.99    4.20
  25  -3  -3   82.49    5.60
 -25   3   3   86.79    5.40
  25   3  -3   79.19    4.40
 -25   3   3   85.69    5.50
 -25   3   3   90.09    5.50
  25   3  -3   76.79    4.20
[truncated: 1,844,970 more chars]
