# Supplementary material for: Improving the In Vivo Stability of [52Mn]Mn(II) Complexes with 18-Membered Macrocyclic Chelators for PET Imaging
Source: J Med Chem. 2024 Jun 27;67(13):11242–53. doi: 10.1021/acs.jmedchem.4c00812 (PMC11247486; doi:10.1021/acs.jmedchem.4c00812)
Supplement: Supplementary file 3 — jm4c00812_si_003.cif [file jm4c00812_si_003.cif]

data_32102406_0m
_audit_creation_date               2024-01-18
_audit_creation_method
;
Olex2 1.5
(compiled 2023.08.24 svn.re1ec1418 for OlexSys, GUI svn.r6817)
;
_shelx_SHELXL_version_number       '2018/3'
_audit_contact_author_address      ?
_audit_contact_author_email        ?
_audit_contact_author_name         ''
_audit_contact_author_phone        ?
_publ_contact_author_id_orcid      ?
_publ_section_references
;
Dolomanov, O.V., Bourhis, L.J., Gildea, R.J, Howard, J.A.K. & Puschmann, H.
 (2009), J. Appl. Cryst. 42, 339-341.

Sheldrick, G.M. (2008). Acta Cryst. A64, 112-122.

Sheldrick, G.M. (2015). Acta Cryst. A71, 3-8.
;
_chemical_name_common              ?
_chemical_name_systematic          ?
_chemical_formula_moiety           '3(C18 H26 Mn N6), 6(F6 P), H2 O'
_chemical_formula_sum              'C54 H80 F36 Mn3 N18 O P6'
_chemical_formula_weight           2032.00
_chemical_melting_point            ?
loop_
  _atom_type_symbol
  _atom_type_description
  _atom_type_scat_dispersion_real
  _atom_type_scat_dispersion_imag
  _atom_type_scat_source
 'C' 'C' 0.0033 0.0016 'International Tables Vol C Tables 4.2.6.8 and 6.1.1.4'
 'H' 'H' 0.0000 0.0000 'International Tables Vol C Tables 4.2.6.8 and 6.1.1.4'
 'F' 'F' 0.0171 0.0103 'International Tables Vol C Tables 4.2.6.8 and 6.1.1.4'
 'Mn' 'Mn' 0.3368 0.7283 'International Tables Vol C Tables 4.2.6.8 and 6.1.1.4'
 'N' 'N' 0.0061 0.0033 'International Tables Vol C Tables 4.2.6.8 and 6.1.1.4'
 'O' 'O' 0.0106 0.0060 'International Tables Vol C Tables 4.2.6.8 and 6.1.1.4'
 'P' 'P' 0.1023 0.0942 'International Tables Vol C Tables 4.2.6.8 and 6.1.1.4'

_shelx_space_group_comment
;
The symmetry employed for this shelxl refinement is uniquely defined
by the following loop, which should always be used as a source of
symmetry information in preference to the above space-group names.
They are only intended as comments.
;
_space_group_crystal_system        'monoclinic'
_space_group_IT_number             14
_space_group_name_H-M_alt          'P 1 21/c 1'
_space_group_name_Hall             '-P 2ybc'
loop_
  _space_group_symop_operation_xyz
 'x, y, z'
 '-x, y+1/2, -z+1/2'
 '-x, -y, -z'
 'x, -y-1/2, z-1/2'

_cell_length_a                     9.1503(4)
_cell_length_b                     25.2246(11)
_cell_length_c                     33.9923(17)
_cell_angle_alpha                  90
_cell_angle_beta                   92.381(2)
_cell_angle_gamma                  90
_cell_volume                       7839.1(6)
_cell_formula_units_Z              4
_cell_measurement_reflns_used      9840
_cell_measurement_temperature      100(2)
_cell_measurement_theta_max        28.25
_cell_measurement_theta_min        2.47
_shelx_estimated_absorpt_T_max     ?
_shelx_estimated_absorpt_T_min     ?
_exptl_absorpt_coefficient_mu      0.736
_exptl_absorpt_correction_T_max    0.7457
_exptl_absorpt_correction_T_min    0.5912
_exptl_absorpt_correction_type     multi-scan
_exptl_absorpt_process_details     ?
_exptl_absorpt_special_details     ?
_exptl_crystal_colour              colouless
_exptl_crystal_density_diffrn      1.722
_exptl_crystal_density_meas        ?
_exptl_crystal_density_method      'not measured'
_exptl_crystal_description         needle
_exptl_crystal_F_000               4108
_exptl_crystal_size_max            0.218
_exptl_crystal_size_mid            0.057
_exptl_crystal_size_min            0.041
_exptl_transmission_factor_max     ?
_exptl_transmission_factor_min     ?
_diffrn_reflns_av_R_equivalents    0.0794
_diffrn_reflns_av_unetI/netI       0.0410
_diffrn_reflns_Laue_measured_fraction_full  1.000
_diffrn_reflns_Laue_measured_fraction_max  0.997
_diffrn_reflns_limit_h_max         12
_diffrn_reflns_limit_h_min         -12
_diffrn_reflns_limit_k_max         33
_diffrn_reflns_limit_k_min         -33
_diffrn_reflns_limit_l_max         45
_diffrn_reflns_limit_l_min         -45
_diffrn_reflns_number              194012
_diffrn_reflns_point_group_measured_fraction_full  1.000
_diffrn_reflns_point_group_measured_fraction_max  0.997
_diffrn_reflns_theta_full          25.242
_diffrn_reflns_theta_max           28.374
_diffrn_reflns_theta_min           1.972
_diffrn_ambient_temperature        100.05
_diffrn_detector_area_resol_mean   ?
_diffrn_measured_fraction_theta_full  1.000
_diffrn_measured_fraction_theta_max  0.997
_diffrn_measurement_device_type    'Bruker D8 Venture Photon II CMOS'
_diffrn_measurement_method         '\f and \w scans'
_diffrn_radiation_monochromator    'Incoatec HeliosTM multilayer optics'
_diffrn_radiation_type             MoK\a
_diffrn_radiation_wavelength       0.71073
_diffrn_source                     ?
_diffrn_source_current             1.0
_diffrn_source_power               0.05
_diffrn_source_voltage             50.0
_diffrn_standards_number           0
_reflns_Friedel_coverage           0.000
_reflns_Friedel_fraction_full      .
_reflns_Friedel_fraction_max       .
_reflns_number_gt                  15471
_reflns_number_total               19573
_reflns_special_details
;
 Reflections were merged by SHELXL according to the crystal
 class for the calculation of statistics and refinement.
 
 _reflns_Friedel_fraction is defined as the number of unique
 Friedel pairs measured divided by the number that would be
 possible theoretically, ignoring centric projections and
 systematic absences.
;
_reflns_threshold_expression       'I > 2\s(I)'
_computing_cell_refinement         'BRUKER SAINT'
_computing_data_collection         'BRUKER APEX4'
_computing_data_reduction          'BRUKER SAINT'
_computing_molecular_graphics      'Olex2 1.5 (Dolomanov et al., 2009)'
_computing_publication_material    'Olex2 1.5 (Dolomanov et al., 2009)'
_computing_structure_refinement    'XL  (Sheldrick, 2008)'
_computing_structure_solution      'XT (Sheldrick, 2015)'
_refine_diff_density_max           1.109
_refine_diff_density_min           -1.200
_refine_diff_density_rms           0.096
_refine_ls_extinction_coef         .
_refine_ls_extinction_method       none
_refine_ls_goodness_of_fit_ref     1.126
_refine_ls_hydrogen_treatment      constr
_refine_ls_matrix_type             full
_refine_ls_number_parameters       1066
_refine_ls_number_reflns           19573
_refine_ls_number_restraints       0
_refine_ls_R_factor_all            0.0846
_refine_ls_R_factor_gt             0.0636
_refine_ls_restrained_S_all        1.126
_refine_ls_shift/su_max            0.003
_refine_ls_shift/su_mean           0.000
_refine_ls_structure_factor_coef   Fsqd
_refine_ls_weighting_details      
 'w=1/[\s^2^(Fo^2^)+(0.0114P)^2^+31.0699P] where P=(Fo^2^+2Fc^2^)/3'
_refine_ls_weighting_scheme        calc
_refine_ls_wR_factor_gt            0.1211
_refine_ls_wR_factor_ref           0.1299
_refine_special_details            ?
_olex2_refinement_description
;
1. Fixed Uiso
 At 1.2 times of:
  All C(H) groups, All C(H,H) groups, All N(H) groups
 At 1.5 times of:
  All O(H,H) groups
2.a Free rotating group:
 O1W(H1WA,H1WB)
2.b Ternary CH refined with riding coordinates:
 N9(H9), N15(H15), N8(H8), N2(H2A), N18(H18), N5(H5), N17(H17), N6(H6),
 N11(H11), N14(H14), N12(H12), N3(H3)
2.c Secondary CH2 refined with riding coordinates:
 C42(H42A,H42B), C35(H35A,H35B), C7(H7A,H7B), C6(H6A,H6B), C52(H52A,H52B),
 C33(H33A,H33B), C18(H18A,H18B), C54(H54A,H54B), C45(H45A,H45B), C8(H8A,H8B),
 C16(H16A,H16B), C51(H51A,H51B), C9(H9A,H9B), C43(H43A,H43B), C53(H53A,H53B),
 C27(H27A,H27B), C36(H36A,H36B), C17(H17A,H17B), C44(H44A,H44B), C15(H15A,H15B),
  C34(H34A,H34B), C25(H25A,H25B), C24(H24A,H24B), C26(H26A,H26B)
2.d Aromatic/amide H refined with riding coordinates:
 C2(H2), C4(H4), C21(H21), C20(H20), C22(H22), C47(H47), C11(H11A), C40(H40),
 C38(H38), C39(H39), C3(H3A), C48(H48), C13(H13), C49(H49), C12(H12A), C31(H31),
  C29(H29), C30(H30)
;
_atom_sites_solution_hydrogens     mixed
_atom_sites_solution_primary       dual
_atom_sites_solution_secondary     ?
loop_
  _atom_site_label
  _atom_site_type_symbol
  _atom_site_fract_x
  _atom_site_fract_y
  _atom_site_fract_z
  _atom_site_U_iso_or_equiv
  _atom_site_adp_type
  _atom_site_occupancy
  _atom_site_site_symmetry_order
  _atom_site_calc_flag
  _atom_site_refinement_flags_posn
  _atom_site_refinement_flags_adp
  _atom_site_refinement_flags_occupancy
  _atom_site_disorder_assembly
  _atom_site_disorder_group
 Mn3 Mn 0.05047(6) -0.87977(2) 0.84519(2) 0.01792(11) Uani 1 1 d . . . . .
 Mn2 Mn -0.39629(6) -0.55474(2) 0.87984(2) 0.01767(11) Uani 1 1 d . . . . .
 Mn1 Mn -0.58290(6) -0.79562(2) 1.10394(2) 0.01792(11) Uani 1 1 d . . . . .
 P6 P -0.28536(11) -0.85898(4) 0.98085(3) 0.0248(2) Uani 1 1 d . . . . .
 P4 P -0.07077(10) -0.83685(4) 1.14752(3) 0.02015(18) Uani 1 1 d . . . . .
 P2 P 0.33342(12) -0.71358(4) 0.81286(3) 0.0273(2) Uani 1 1 d . . . . .
 P3 P -0.00795(11) -0.64829(4) 1.00324(3) 0.0267(2) Uani 1 1 d . . . . .
 P5 P 0.53978(10) -0.94179(4) 0.81204(3) 0.02293(19) Uani 1 1 d . . . . .
 P1 P -0.90516(11) -0.48172(4) 0.84568(3) 0.0311(2) Uani 1 1 d . . . . .
 F19 F -0.1409(2) -0.89091(9) 1.16260(7) 0.0337(5) Uani 1 1 d . . . . .
 F22 F -0.0011(2) -0.78213(9) 1.13283(7) 0.0289(5) Uani 1 1 d . . . . .
 F4 F -0.8294(3) -0.53888(10) 0.84259(8) 0.0417(6) Uani 1 1 d . . . . .
 F18 F -0.1822(2) -0.65360(9) 0.99601(7) 0.0347(5) Uani 1 1 d . . . . .
 C2 C -0.6734(4) -0.95937(15) 1.06209(11) 0.0243(8) Uani 1 1 d . . . . .
 H2 H -0.631501 -0.993150 1.067624 0.029 Uiso 1 1 calc R U . . .
 F1 F -0.9781(3) -0.49987(12) 0.88567(8) 0.0469(7) Uani 1 1 d . . . . .
 F26 F 0.4591(3) -0.88605(9) 0.81719(7) 0.0348(6) Uani 1 1 d . . . . .
 F20 F 0.0658(2) -0.86823(9) 1.13108(7) 0.0316(5) Uani 1 1 d . . . . .
 C42 C 0.3257(4) -0.86343(15) 0.90311(10) 0.0238(7) Uani 1 1 d . . . . .
 H42A H 0.362281 -0.845924 0.927656 0.029 Uiso 1 1 calc R U . . .
 H42B H 0.408982 -0.867535 0.885669 0.029 Uiso 1 1 calc R U . . .
 F16 F -0.0064(3) -0.70097(12) 1.02845(10) 0.0606(9) Uani 1 1 d . . . . .
 F5 F -1.0464(3) -0.50269(11) 0.82122(8) 0.0466(7) Uani 1 1 d . . . . .
 F8 F 0.2521(4) -0.68473(16) 0.77718(11) 0.0801(12) Uani 1 1 d . . . . .
 F17 F -0.0329(3) -0.61392(12) 1.04159(8) 0.0524(8) Uani 1 1 d . . . . .
 F27 F 0.4470(3) -0.95020(12) 0.77176(8) 0.0497(8) Uani 1 1 d . . . . .
 N9 N -0.4941(3) -0.51461(13) 0.82466(9) 0.0249(7) Uani 1 1 d . . . . .
 H9 H -0.598991 -0.505616 0.828492 0.030 Uiso 1 1 calc R U . . .
 F6 F -0.8310(3) -0.46419(12) 0.80597(8) 0.0472(7) Uani 1 1 d . . . . .
 F2 F -0.9813(3) -0.42489(11) 0.84860(11) 0.0579(8) Uani 1 1 d . . . . .
 F29 F 0.6307(3) -0.93234(11) 0.85268(7) 0.0407(6) Uani 1 1 d . . . . .
 N15 N -0.1093(3) -0.82660(11) 0.87762(8) 0.0199(6) Uani 1 1 d . . . . .
 H15 H -0.151497 -0.846614 0.899860 0.024 Uiso 1 1 calc R U . . .
 F3 F -0.7643(3) -0.46083(10) 0.87025(8) 0.0388(6) Uani 1 1 d . . . . .
 F25 F 0.4134(3) -0.96985(11) 0.83525(9) 0.0497(7) Uani 1 1 d . . . . .
 F35 F -0.2379(7) -0.91759(14) 0.98270(14) 0.139(2) Uani 1 1 d . . . . .
 F30 F 0.6665(3) -0.91293(11) 0.78947(8) 0.0444(7) Uani 1 1 d . . . . .
 F23 F -0.1579(2) -0.84350(9) 1.10614(6) 0.0299(5) Uani 1 1 d . . . . .
 C35 C -0.4668(4) -0.65191(14) 0.92801(11) 0.0237(7) Uani 1 1 d . . . . .
 H35A H -0.521229 -0.684951 0.933146 0.028 Uiso 1 1 calc R U . . .
 H35B H -0.446205 -0.633805 0.953476 0.028 Uiso 1 1 calc R U . . .
 N8 N -0.3034(3) -0.47052(12) 0.88788(9) 0.0220(6) Uani 1 1 d . . . . .
 H8 H -0.197532 -0.469995 0.881705 0.026 Uiso 1 1 calc R U . . .
 F28 F 0.6211(3) -0.99709(9) 0.80661(9) 0.0430(7) Uani 1 1 d . . . . .
 C4 C -0.8577(4) -0.90525(16) 1.03020(11) 0.0262(8) Uani 1 1 d . . . . .
 H4 H -0.941880 -0.901481 1.013110 0.031 Uiso 1 1 calc R U . . .
 N2 N -0.7444(3) -0.76554(12) 1.05533(9) 0.0220(6) Uani 1 1 d . . . . .
 H2A H -0.793647 -0.732551 1.064284 0.026 Uiso 1 1 calc R U . . .
 N4 N -0.4856(3) -0.72621(12) 1.13599(9) 0.0224(6) Uani 1 1 d . . . . .
 F13 F -0.0135(3) -0.59533(10) 0.97709(8) 0.0432(6) Uani 1 1 d . . . . .
 F21 F -0.2070(2) -0.80478(10) 1.16382(7) 0.0329(5) Uani 1 1 d . . . . .
 F14 F 0.0162(3) -0.68164(12) 0.96428(9) 0.0540(8) Uani 1 1 d . . . . .
 N1 N -0.6711(3) -0.86593(11) 1.07135(8) 0.0194(6) Uani 1 1 d . . . . .
 F15 F 0.1663(3) -0.64223(10) 1.01010(7) 0.0377(6) Uani 1 1 d . . . . .
 F12 F 0.1933(4) -0.74978(15) 0.81529(11) 0.0782(12) Uani 1 1 d . . . . .
 N16 N -0.0562(3) -0.82772(12) 0.80061(8) 0.0201(6) Uani 1 1 d . . . . .
 F24 F 0.0163(2) -0.82939(11) 1.18889(6) 0.0355(6) Uani 1 1 d . . . . .
 N18 N -0.0503(3) -0.96203(12) 0.83495(10) 0.0253(7) Uani 1 1 d . . . . .
 H18 H -0.153854 -0.957946 0.824853 0.030 Uiso 1 1 calc R U . . .
 F33 F -0.2341(3) -0.85233(17) 1.02542(8) 0.0716(11) Uani 1 1 d . . . . .
 C50 C -0.0016(4) -0.82340(17) 0.76488(10) 0.0266(8) Uani 1 1 d . . . . .
 C32 C -0.1619(4) -0.61671(15) 0.83635(12) 0.0269(8) Uani 1 1 d . . . . .
 F9 F 0.4711(3) -0.67682(13) 0.81231(13) 0.0755(11) Uani 1 1 d . . . . .
 N5 N -0.6768(3) -0.79459(12) 1.16572(9) 0.0212(6) Uani 1 1 d . . . . .
 H5 H -0.780176 -0.807547 1.163937 0.025 Uiso 1 1 calc R U . . .
 F31 F -0.1295(3) -0.84332(17) 0.96671(8) 0.0682(11) Uani 1 1 d . . . . .
 C7 C -0.6506(4) -0.75319(16) 1.02183(11) 0.0283(8) Uani 1 1 d . . . . .
 H7A H -0.707069 -0.732353 1.001749 0.034 Uiso 1 1 calc R U . . .
 H7B H -0.618563 -0.786515 1.009449 0.034 Uiso 1 1 calc R U . . .
 F36 F -0.3374(3) -0.86588(19) 0.93629(8) 0.0795(13) Uani 1 1 d . . . . .
 C21 C -0.6849(4) -0.46356(16) 0.97859(11) 0.0299(9) Uani 1 1 d . . . . .
 H21 H -0.745296 -0.444347 0.995639 0.036 Uiso 1 1 calc R U . . .
 N17 N 0.1427(3) -0.90159(14) 0.78561(9) 0.0266(7) Uani 1 1 d . . . . .
 H17 H 0.247220 -0.912536 0.789698 0.032 Uiso 1 1 calc R U . . .
 N6 N -0.4751(3) -0.86889(12) 1.13203(9) 0.0215(6) Uani 1 1 d . . . . .
 H6 H -0.372628 -0.859973 1.141070 0.026 Uiso 1 1 calc R U . . .
 N11 N -0.2337(3) -0.61666(12) 0.90569(9) 0.0227(6) Uani 1 1 d . . . . .
 H11 H -0.195289 -0.605258 0.932339 0.027 Uiso 1 1 calc R U . . .
 N14 N 0.2127(3) -0.83008(12) 0.88353(8) 0.0209(6) Uani 1 1 d . . . . .
 H14 H 0.260294 -0.803052 0.866752 0.025 Uiso 1 1 calc R U . . .
 N12 N -0.5561(3) -0.61708(12) 0.90153(8) 0.0191(6) Uani 1 1 d . . . . .
 H12 H -0.594930 -0.638294 0.878546 0.023 Uiso 1 1 calc R U . . .
 C6 C -0.8549(4) -0.80596(15) 1.04417(11) 0.0237(7) Uani 1 1 d . . . . .
 H6A H -0.890238 -0.799965 1.016613 0.028 Uiso 1 1 calc R U . . .
 H6B H -0.939372 -0.802464 1.061257 0.028 Uiso 1 1 calc R U . . .
 N10 N -0.2875(3) -0.59031(11) 0.83015(9) 0.0204(6) Uani 1 1 d . . . . .
 C5 C -0.7926(4) -0.86118(15) 1.04808(10) 0.0202(7) Uani 1 1 d . . . . .
 C19 C -0.6374(4) -0.54024(14) 0.93984(10) 0.0195(7) Uani 1 1 d . . . . .
 C23 C -0.4679(4) -0.47110(14) 0.94251(10) 0.0225(7) Uani 1 1 d . . . . .
 N13 N 0.1467(3) -0.93228(12) 0.89145(9) 0.0200(6) Uani 1 1 d . . . . .
 C52 C 0.0556(4) -0.94758(17) 0.77098(11) 0.0326(9) Uani 1 1 d . . . . .
 H52A H 0.105996 -0.965003 0.749250 0.039 Uiso 1 1 calc R U . . .
 H52B H -0.041429 -0.935367 0.760647 0.039 Uiso 1 1 calc R U . . .
 N7 N -0.5106(3) -0.51905(11) 0.92924(8) 0.0184(6) Uani 1 1 d . . . . .
 C1 C -0.6110(4) -0.91361(14) 1.07835(10) 0.0206(7) Uani 1 1 d . . . . .
 C33 C -0.1116(4) -0.62393(15) 0.87886(12) 0.0284(8) Uani 1 1 d . . . . .
 H33A H -0.070198 -0.659938 0.882516 0.034 Uiso 1 1 calc R U . . .
 H33B H -0.033450 -0.597967 0.885625 0.034 Uiso 1 1 calc R U . . .
 C46 C -0.1718(4) -0.79807(14) 0.81009(11) 0.0215(7) Uani 1 1 d . . . . .
 C20 C -0.7276(4) -0.51304(16) 0.96494(11) 0.0265(8) Uani 1 1 d . . . . .
 H20 H -0.817097 -0.528249 0.972569 0.032 Uiso 1 1 calc R U . . .
 F11 F 0.4105(4) -0.7424(2) 0.84857(12) 0.116(2) Uani 1 1 d . . . . .
 N3 N -0.4229(3) -0.75525(12) 1.06273(10) 0.0255(7) Uani 1 1 d . . . . .
 H3 H -0.374555 -0.782844 1.046633 0.031 Uiso 1 1 calc R U . . .
 C18 C -0.4723(4) -0.91293(14) 1.10370(12) 0.0241(8) Uani 1 1 d . . . . .
 H18A H -0.461711 -0.946944 1.118062 0.029 Uiso 1 1 calc R U . . .
 H18B H -0.387195 -0.908879 1.086882 0.029 Uiso 1 1 calc R U . . .
 C54 C -0.0476(4) -0.99248(15) 0.87180(13) 0.0288(8) Uani 1 1 d . . . . .
 H54A H -0.052265 -1.030837 0.865706 0.035 Uiso 1 1 calc R U . . .
 H54B H -0.134296 -0.983243 0.886883 0.035 Uiso 1 1 calc R U . . .
 C22 C -0.5536(5) -0.44209(16) 0.96727(11) 0.0285(8) Uani 1 1 d . . . . .
 H22 H -0.523096 -0.408074 0.976355 0.034 Uiso 1 1 calc R U . . .
 C45 C -0.2271(4) -0.80761(14) 0.85056(11) 0.0234(7) Uani 1 1 d . . . . .
 H45A H -0.267679 -0.774241 0.860858 0.028 Uiso 1 1 calc R U . . .
 H45B H -0.306639 -0.834209 0.848958 0.028 Uiso 1 1 calc R U . . .
 C8 C -0.5181(4) -0.72174(16) 1.03663(12) 0.0303(9) Uani 1 1 d . . . . .
 H8A H -0.462431 -0.709405 1.013996 0.036 Uiso 1 1 calc R U . . .
 H8B H -0.550231 -0.690205 1.051286 0.036 Uiso 1 1 calc R U . . .
 F7 F 0.2612(4) -0.6740(3) 0.84161(15) 0.148(3) Uani 1 1 d . . . . .
 C47 C -0.2352(4) -0.76226(16) 0.78354(13) 0.0314(9) Uani 1 1 d . . . . .
 H47 H -0.315325 -0.740884 0.790693 0.038 Uiso 1 1 calc R U . . .
 F34 F -0.4425(3) -0.8718(2) 0.99545(9) 0.0922(15) Uani 1 1 d . . . . .
 C16 C -0.5864(4) -0.83213(15) 1.19002(11) 0.0270(8) Uani 1 1 d . . . . .
 H16A H -0.637056 -0.841016 1.214331 0.032 Uiso 1 1 calc R U . . .
 H16B H -0.491385 -0.815499 1.197677 0.032 Uiso 1 1 calc R U . . .
 C11 C -0.2923(5) -0.66352(16) 1.14467(15) 0.0377(11) Uani 1 1 d . . . . .
 H11A H -0.209867 -0.645993 1.134610 0.045 Uiso 1 1 calc R U . . .
 C51 C 0.1339(4) -0.85638(19) 0.75833(11) 0.0326(9) Uani 1 1 d . . . . .
 H51A H 0.131110 -0.869536 0.730874 0.039 Uiso 1 1 calc R U . . .
 H51B H 0.222080 -0.833976 0.762340 0.039 Uiso 1 1 calc R U . . .
 C9 C -0.3095(4) -0.72356(15) 1.08449(13) 0.0301(9) Uani 1 1 d . . . . .
 H9A H -0.280282 -0.693370 1.067960 0.036 Uiso 1 1 calc R U . . .
 H9B H -0.222045 -0.745869 1.089998 0.036 Uiso 1 1 calc R U . . .
 F32 F -0.3356(6) -0.79967(16) 0.97950(14) 0.1128(18) Uani 1 1 d . . . . .
 C40 C 0.3313(4) -0.95013(16) 0.94116(10) 0.0257(8) Uani 1 1 d . . . . .
 H40 H 0.413985 -0.938567 0.956669 0.031 Uiso 1 1 calc R U . . .
 C37 C 0.0894(4) -0.98090(14) 0.89639(11) 0.0225(7) Uani 1 1 d . . . . .
 C43 C 0.1220(4) -0.80291(15) 0.91262(11) 0.0250(8) Uani 1 1 d . . . . .
 H43A H 0.178084 -0.773145 0.924759 0.030 Uiso 1 1 calc R U . . .
 H43B H 0.098211 -0.828090 0.933755 0.030 Uiso 1 1 calc R U . . .
 C38 C 0.1510(4) -1.01642(15) 0.92369(12) 0.0282(8) Uani 1 1 d . . . . .
 H38 H 0.110674 -1.050808 0.926780 0.034 Uiso 1 1 calc R U . . .
 C53 C 0.0364(4) -0.98672(16) 0.80406(12) 0.0316(9) Uani 1 1 d . . . . .
 H53A H -0.014356 -1.018812 0.793752 0.038 Uiso 1 1 calc R U . . .
 H53B H 0.133346 -0.997485 0.815363 0.038 Uiso 1 1 calc R U . . .
 C27 C -0.4829(5) -0.55061(16) 0.79063(10) 0.0288(8) Uani 1 1 d . . . . .
 H27A H -0.491637 -0.530029 0.765844 0.035 Uiso 1 1 calc R U . . .
 H27B H -0.563411 -0.576836 0.790500 0.035 Uiso 1 1 calc R U . . .
 C10 C -0.3648(4) -0.70289(15) 1.12271(13) 0.0289(9) Uani 1 1 d . . . . .
 F10 F 0.4033(4) -0.75219(18) 0.78385(14) 0.1085(18) Uani 1 1 d . . . . .
 C41 C 0.2655(4) -0.91727(15) 0.91272(10) 0.0214(7) Uani 1 1 d . . . . .
 C14 C -0.5357(4) -0.71285(14) 1.17120(11) 0.0244(8) Uani 1 1 d . . . . .
 C36 C -0.6795(4) -0.59272(15) 0.92141(11) 0.0240(7) Uani 1 1 d . . . . .
 H36A H -0.712737 -0.617056 0.942067 0.029 Uiso 1 1 calc R U . . .
 H36B H -0.762039 -0.587336 0.902056 0.029 Uiso 1 1 calc R U . . .
 C17 C -0.5610(4) -0.88207(15) 1.16654(11) 0.0247(8) Uani 1 1 d . . . . .
 H17A H -0.507448 -0.908403 1.183236 0.030 Uiso 1 1 calc R U . . .
 H17B H -0.656028 -0.897718 1.157734 0.030 Uiso 1 1 calc R U . . .
 C39 C 0.2725(4) -1.00033(16) 0.94624(11) 0.0293(8) Uani 1 1 d . . . . .
 H39 H 0.315932 -1.023720 0.965254 0.035 Uiso 1 1 calc R U . . .
 C44 C -0.0181(4) -0.78199(14) 0.89322(11) 0.0258(8) Uani 1 1 d . . . . .
 H44A H -0.073227 -0.761683 0.912639 0.031 Uiso 1 1 calc R U . . .
 H44B H 0.005265 -0.757776 0.871436 0.031 Uiso 1 1 calc R U . . .
 C15 C -0.6737(4) -0.74066(16) 1.18213(11) 0.0274(8) Uani 1 1 d . . . . .
 H15A H -0.678159 -0.742380 1.211152 0.033 Uiso 1 1 calc R U . . .
 H15B H -0.759772 -0.720527 1.171759 0.033 Uiso 1 1 calc R U . . .
 C34 C -0.3239(4) -0.66510(14) 0.90886(11) 0.0251(8) Uani 1 1 d . . . . .
 H34A H -0.269515 -0.691991 0.924833 0.030 Uiso 1 1 calc R U . . .
 H34B H -0.344790 -0.680102 0.882307 0.030 Uiso 1 1 calc R U . . .
 C25 C -0.3889(5) -0.43709(15) 0.85927(11) 0.0296(8) Uani 1 1 d . . . . .
 H25A H -0.337591 -0.403002 0.855634 0.036 Uiso 1 1 calc R U . . .
 H25B H -0.486126 -0.429347 0.869653 0.036 Uiso 1 1 calc R U . . .
 C24 C -0.3221(4) -0.45233(15) 0.92874(11) 0.0262(8) Uani 1 1 d . . . . .
 H24A H -0.317398 -0.413147 0.929843 0.031 Uiso 1 1 calc R U . . .
 H24B H -0.242305 -0.466692 0.946204 0.031 Uiso 1 1 calc R U . . .
 C28 C -0.3376(4) -0.57886(16) 0.79327(11) 0.0273(8) Uani 1 1 d . . . . .
 C3 C -0.7976(4) -0.95476(16) 1.03776(11) 0.0283(8) Uani 1 1 d . . . . .
 H3A H -0.841600 -0.985480 1.026247 0.034 Uiso 1 1 calc R U . . .
 C26 C -0.4077(5) -0.46515(15) 0.82021(11) 0.0292(8) Uani 1 1 d . . . . .
 H26A H -0.458628 -0.441500 0.800854 0.035 Uiso 1 1 calc R U . . .
 H26B H -0.310556 -0.473929 0.810219 0.035 Uiso 1 1 calc R U . . .
 C48 C -0.1796(5) -0.75827(19) 0.74658(13) 0.0388(11) Uani 1 1 d . . . . .
 H48 H -0.222417 -0.734375 0.727816 0.047 Uiso 1 1 calc R U . . .
 C13 C -0.4647(5) -0.67506(16) 1.19494(13) 0.0333(9) Uani 1 1 d . . . . .
 H13 H -0.499675 -0.666318 1.220051 0.040 Uiso 1 1 calc R U . . .
 C49 C -0.0617(5) -0.78908(19) 0.73686(12) 0.0363(10) Uani 1 1 d . . . . .
 H49 H -0.022670 -0.786772 0.711454 0.044 Uiso 1 1 calc R U . . .
 C12 C -0.3412(5) -0.65044(17) 1.18091(16) 0.0412(11) Uani 1 1 d . . . . .
 H12A H -0.290773 -0.624494 1.196508 0.049 Uiso 1 1 calc R U . . .
 C31 C -0.0809(5) -0.63333(18) 0.80492(15) 0.0406(11) Uani 1 1 d . . . . .
 H31 H 0.007119 -0.652826 0.809319 0.049 Uiso 1 1 calc R U . . .
 C29 C -0.2595(5) -0.59333(19) 0.76100(13) 0.0404(11) Uani 1 1 d . . . . .
 H29 H -0.293888 -0.584420 0.735080 0.048 Uiso 1 1 calc R U . . .
 C30 C -0.1309(6) -0.6209(2) 0.76724(14) 0.0494(14) Uani 1 1 d . . . . .
 H30 H -0.076213 -0.631502 0.745423 0.059 Uiso 1 1 calc R U . . .
 O1W O 0.1331(7) -0.6693(4) 1.10843(19) 0.130(3) Uani 1 1 d G . . . .
 H1WA H 0.106253 -0.652056 1.129098 0.195 Uiso 1 1 d G U . . .
 H1WB H 0.067661 -0.661133 1.090126 0.195 Uiso 1 1 d G U . . .

loop_
  _atom_site_aniso_label
  _atom_site_aniso_U_11
  _atom_site_aniso_U_22
  _atom_site_aniso_U_33
  _atom_site_aniso_U_23
  _atom_site_aniso_U_13
  _atom_site_aniso_U_12
 Mn3 0.0203(3) 0.0171(2) 0.0162(2) -0.00130(19) -0.00004(19) 0.0001(2)
 Mn2 0.0200(3) 0.0183(2) 0.0150(2) 0.00012(19) 0.00419(19) 0.0024(2)
 Mn1 0.0176(2) 0.0167(2) 0.0195(2) 0.0030(2) 0.00245(19) 0.0007(2)
 P6 0.0230(5) 0.0341(5) 0.0174(4) 0.0007(4) 0.0011(4) -0.0013(4)
 P4 0.0156(4) 0.0263(5) 0.0186(4) 0.0000(4) 0.0012(3) -0.0018(4)
 P2 0.0296(5) 0.0259(5) 0.0266(5) -0.0014(4) 0.0023(4) -0.0103(4)
 P3 0.0275(5) 0.0222(5) 0.0305(5) -0.0012(4) 0.0038(4) 0.0058(4)
 P5 0.0173(4) 0.0247(5) 0.0266(5) -0.0035(4) -0.0010(4) 0.0005(4)
 P1 0.0209(5) 0.0314(5) 0.0404(6) 0.0120(5) -0.0062(4) -0.0088(4)
 F19 0.0237(11) 0.0353(13) 0.0423(14) 0.0117(11) 0.0030(10) -0.0082(10)
 F22 0.0269(11) 0.0264(12) 0.0333(12) 0.0023(9) -0.0006(9) -0.0062(9)
 F4 0.0394(14) 0.0316(13) 0.0535(16) 0.0060(12) -0.0048(12) -0.0052(11)
 F18 0.0255(12) 0.0327(13) 0.0461(14) 0.0089(11) 0.0047(10) 0.0052(10)
 C2 0.0216(17) 0.0208(17) 0.0312(19) -0.0038(15) 0.0091(15) 0.0008(14)
 F1 0.0357(14) 0.0603(18) 0.0450(15) 0.0084(14) 0.0042(12) -0.0146(13)
 F26 0.0329(13) 0.0323(13) 0.0389(13) -0.0105(11) -0.0033(10) 0.0106(10)
 F20 0.0214(11) 0.0304(12) 0.0436(14) -0.0019(10) 0.0086(10) 0.0015(9)
 C42 0.0220(17) 0.0300(19) 0.0192(17) -0.0014(14) -0.0006(14) -0.0026(15)
 F16 0.0384(15) 0.0481(17) 0.096(2) 0.0386(17) 0.0054(16) 0.0159(13)
 F5 0.0318(13) 0.0511(16) 0.0555(17) 0.0180(13) -0.0158(12) -0.0212(12)
 F8 0.052(2) 0.105(3) 0.084(3) 0.058(2) 0.0108(18) 0.0111(19)
 F17 0.0545(17) 0.068(2) 0.0345(14) -0.0191(13) -0.0065(12) 0.0328(15)
 F27 0.0444(15) 0.0646(19) 0.0386(14) -0.0284(13) -0.0169(12) 0.0222(14)
 N9 0.0251(16) 0.0287(17) 0.0208(15) 0.0031(13) 0.0021(12) -0.0021(13)
 F6 0.0356(14) 0.0607(18) 0.0446(15) 0.0249(13) -0.0085(12) -0.0201(13)
 F2 0.0349(15) 0.0371(15) 0.101(3) 0.0114(16) -0.0096(16) -0.0001(12)
 F29 0.0287(13) 0.0574(17) 0.0349(13) -0.0057(12) -0.0113(10) 0.0089(12)
 N15 0.0251(15) 0.0155(14) 0.0193(14) 0.0004(11) 0.0037(12) 0.0005(12)
 F3 0.0253(12) 0.0417(14) 0.0484(15) 0.0066(12) -0.0099(11) -0.0107(11)
 F25 0.0236(12) 0.0521(17) 0.074(2) 0.0171(15) 0.0075(13) -0.0052(12)
 F35 0.283(7) 0.0348(19) 0.107(3) 0.016(2) 0.099(4) 0.040(3)
 F30 0.0345(14) 0.0411(15) 0.0591(17) 0.0126(13) 0.0197(12) 0.0011(12)
 F23 0.0286(12) 0.0388(13) 0.0219(11) -0.0040(9) -0.0045(9) -0.0051(10)
 C35 0.0283(19) 0.0187(17) 0.0245(18) 0.0040(14) 0.0034(15) -0.0010(15)
 N8 0.0247(15) 0.0220(15) 0.0194(14) 0.0017(12) 0.0025(12) -0.0008(12)
 F28 0.0309(13) 0.0238(12) 0.0738(19) -0.0102(12) -0.0048(13) 0.0051(10)
 C4 0.0236(18) 0.034(2) 0.0213(18) -0.0055(15) 0.0031(14) -0.0004(16)
 N2 0.0207(15) 0.0230(15) 0.0226(15) 0.0024(12) 0.0031(12) 0.0054(12)
 N4 0.0181(14) 0.0158(14) 0.0331(17) 0.0031(12) -0.0003(12) -0.0013(12)
 F13 0.0434(15) 0.0388(14) 0.0468(15) 0.0130(12) -0.0072(12) -0.0112(12)
 F21 0.0191(11) 0.0419(14) 0.0379(13) -0.0150(11) 0.0042(9) -0.0004(10)
 F14 0.0376(15) 0.0571(18) 0.068(2) -0.0381(16) 0.0067(14) 0.0005(13)
 N1 0.0188(14) 0.0202(14) 0.0193(14) -0.0002(11) 0.0037(11) 0.0032(12)
 F15 0.0295(12) 0.0405(14) 0.0430(14) -0.0077(11) 0.0002(11) 0.0008(11)
 F12 0.0530(19) 0.089(3) 0.090(3) 0.040(2) -0.0308(18) -0.0454(19)
 N16 0.0180(14) 0.0229(15) 0.0193(14) 0.0017(12) -0.0021(11) -0.0059(12)
 F24 0.0218(11) 0.0628(17) 0.0217(11) 0.0048(11) -0.0022(9) -0.0116(11)
 N18 0.0163(14) 0.0230(16) 0.0364(18) -0.0037(13) -0.0031(13) 0.0006(12)
 F33 0.0435(17) 0.150(4) 0.0206(13) 0.0006(17) -0.0037(12) -0.012(2)
 C50 0.0234(18) 0.039(2) 0.0169(16) 0.0015(15) -0.0026(14) -0.0117(16)
 C32 0.0209(18) 0.0236(18) 0.037(2) -0.0119(16) 0.0100(16) -0.0066(15)
 F9 0.0438(18) 0.0471(18) 0.137(3) 0.001(2) 0.021(2) -0.0236(15)
 N5 0.0164(14) 0.0251(15) 0.0222(14) -0.0016(12) 0.0031(11) -0.0047(12)
 F31 0.0306(14) 0.145(3) 0.0291(14) 0.0122(17) 0.0004(11) -0.0219(18)
 C7 0.0275(19) 0.033(2) 0.0251(18) 0.0125(16) 0.0060(15) 0.0076(16)
 F36 0.0359(16) 0.182(4) 0.0205(13) -0.0057(19) -0.0003(11) -0.032(2)
 C21 0.034(2) 0.036(2) 0.0207(18) 0.0009(16) 0.0063(15) 0.0216(18)
 N17 0.0142(14) 0.043(2) 0.0224(15) -0.0071(14) -0.0012(12) -0.0009(13)
 N6 0.0147(14) 0.0206(15) 0.0289(16) 0.0038(12) -0.0017(12) -0.0004(11)
 N11 0.0209(15) 0.0204(15) 0.0266(15) -0.0042(12) -0.0005(12) 0.0015(12)
 N14 0.0225(15) 0.0215(15) 0.0188(14) 0.0009(11) 0.0008(12) -0.0030(12)
 N12 0.0185(14) 0.0239(15) 0.0151(13) -0.0032(11) 0.0035(11) -0.0020(12)
 C6 0.0213(17) 0.030(2) 0.0195(17) 0.0006(14) -0.0025(14) 0.0062(15)
 N10 0.0217(15) 0.0188(14) 0.0212(14) -0.0047(11) 0.0078(12) -0.0057(12)
 C5 0.0167(16) 0.0280(18) 0.0160(15) 0.0008(13) 0.0037(12) 0.0048(14)
 C19 0.0171(16) 0.0268(18) 0.0147(15) 0.0024(13) 0.0003(12) 0.0053(14)
 C23 0.0304(19) 0.0194(17) 0.0174(16) 0.0012(13) -0.0034(14) 0.0062(15)
 N13 0.0184(14) 0.0194(14) 0.0223(14) 0.0005(11) 0.0021(11) 0.0020(12)
 C52 0.029(2) 0.043(2) 0.0257(19) -0.0163(18) -0.0064(16) 0.0063(18)
 N7 0.0183(14) 0.0200(14) 0.0169(13) -0.0020(11) 0.0019(11) 0.0040(11)
 C1 0.0189(16) 0.0205(17) 0.0230(17) 0.0014(14) 0.0067(14) 0.0019(14)
 C33 0.0192(17) 0.0217(18) 0.045(2) -0.0036(17) 0.0065(16) 0.0030(15)
 C46 0.0196(16) 0.0176(16) 0.0268(18) 0.0003(14) -0.0045(14) -0.0054(14)
 C20 0.0218(18) 0.036(2) 0.0218(17) 0.0029(16) 0.0029(14) 0.0103(16)
 F11 0.070(2) 0.177(5) 0.096(3) 0.095(3) -0.048(2) -0.062(3)
 N3 0.0218(15) 0.0235(16) 0.0319(17) 0.0097(13) 0.0086(13) 0.0053(13)
 C18 0.0171(16) 0.0201(17) 0.035(2) 0.0006(15) 0.0022(15) 0.0043(14)
 C54 0.0192(17) 0.0162(17) 0.051(2) 0.0030(16) 0.0009(17) 0.0008(14)
 C22 0.042(2) 0.0237(19) 0.0193(17) -0.0007(14) -0.0007(16) 0.0119(17)
 C45 0.0220(17) 0.0176(17) 0.0306(19) -0.0036(14) 0.0028(15) 0.0008(14)
 C8 0.031(2) 0.028(2) 0.033(2) 0.0146(16) 0.0077(17) 0.0070(17)
 F7 0.039(2) 0.256(6) 0.149(4) -0.170(5) -0.007(2) 0.002(3)
 C47 0.0237(19) 0.027(2) 0.043(2) 0.0079(17) -0.0077(17) -0.0028(16)
 F34 0.0461(18) 0.198(5) 0.0340(16) -0.013(2) 0.0150(14) -0.050(2)
 C16 0.034(2) 0.0267(19) 0.0201(17) 0.0056(15) -0.0042(15) -0.0061(16)
 C11 0.025(2) 0.0197(19) 0.068(3) 0.010(2) -0.006(2) -0.0053(16)
 C51 0.0238(19) 0.054(3) 0.0198(18) -0.0014(18) 0.0027(15) -0.0069(19)
 C9 0.0188(17) 0.0234(19) 0.049(2) 0.0172(17) 0.0090(17) 0.0020(15)
 F32 0.180(5) 0.060(2) 0.103(3) 0.021(2) 0.061(3) 0.050(3)
 C40 0.0256(19) 0.033(2) 0.0182(16) -0.0019(15) -0.0013(14) 0.0068(16)
 C37 0.0178(16) 0.0191(17) 0.0310(19) 0.0018(15) 0.0076(14) 0.0035(14)
 C43 0.034(2) 0.0195(17) 0.0215(17) -0.0041(14) -0.0009(15) -0.0021(15)
 C38 0.028(2) 0.0211(18) 0.037(2) 0.0059(16) 0.0129(16) 0.0090(15)
 C53 0.0256(19) 0.027(2) 0.042(2) -0.0172(17) -0.0079(17) 0.0052(16)
 C27 0.038(2) 0.032(2) 0.0167(16) 0.0028(15) -0.0020(15) -0.0115(18)
 C10 0.0182(17) 0.0192(18) 0.049(2) 0.0138(17) -0.0042(16) -0.0007(14)
 F10 0.060(2) 0.128(4) 0.134(4) -0.098(3) -0.037(2) 0.045(2)
 C41 0.0209(17) 0.0250(18) 0.0187(16) -0.0026(14) 0.0040(13) 0.0047(14)
 C14 0.0231(18) 0.0171(17) 0.032(2) 0.0007(15) -0.0043(15) 0.0012(14)
 C36 0.0177(17) 0.032(2) 0.0223(17) -0.0015(15) 0.0028(14) 0.0001(15)
 C17 0.0280(19) 0.0225(18) 0.0234(18) 0.0072(14) -0.0040(15) -0.0046(15)
 C39 0.034(2) 0.031(2) 0.0225(18) 0.0048(15) 0.0046(16) 0.0140(17)
 C44 0.033(2) 0.0153(16) 0.0289(19) -0.0064(14) -0.0009(16) 0.0010(15)
 C15 0.0261(19) 0.030(2) 0.0264(19) -0.0050(16) 0.0032(15) 0.0003(16)
 C34 0.0263(19) 0.0188(17) 0.0304(19) -0.0011(15) 0.0018(15) 0.0027(15)
 C25 0.042(2) 0.0219(19) 0.0249(19) 0.0057(15) -0.0009(17) 0.0019(17)
 C24 0.032(2) 0.0244(19) 0.0217(17) -0.0032(14) 0.0004(15) -0.0020(16)
 C28 0.035(2) 0.0285(19) 0.0186(17) -0.0059(15) 0.0088(15) -0.0173(17)
 C3 0.032(2) 0.0265(19) 0.0273(19) -0.0087(15) 0.0077(16) -0.0021(16)
 C26 0.044(2) 0.0231(19) 0.0201(17) 0.0056(15) 0.0027(16) -0.0044(17)
 C48 0.031(2) 0.044(3) 0.040(2) 0.022(2) -0.0139(19) -0.0053(19)
 C13 0.034(2) 0.0228(19) 0.042(2) -0.0035(17) -0.0104(18) 0.0032(17)
 C49 0.033(2) 0.052(3) 0.0236(19) 0.0159(18) -0.0059(16) -0.016(2)
 C12 0.035(2) 0.021(2) 0.066(3) -0.001(2) -0.020(2) -0.0051(18)
 C31 0.028(2) 0.039(2) 0.056(3) -0.022(2) 0.019(2) -0.0065(18)
 C29 0.043(3) 0.055(3) 0.025(2) -0.0185(19) 0.0147(18) -0.024(2)
 C30 0.050(3) 0.060(3) 0.040(3) -0.030(2) 0.029(2) -0.023(3)
 O1W 0.077(4) 0.218(8) 0.093(4) -0.013(5) -0.027(3) 0.027(4)

_geom_special_details
;
 All esds (except the esd in the dihedral angle between two l.s. planes)
 are estimated using the full covariance matrix.  The cell esds are taken
 into account individually in the estimation of esds in distances, angles
 and torsion angles; correlations between esds in cell parameters are only
 used when they are defined by crystal symmetry.  An approximate (isotropic)
 treatment of cell esds is used for estimating esds involving l.s. planes.
;
loop_
  _geom_bond_atom_site_label_1
  _geom_bond_atom_site_label_2
  _geom_bond_distance
  _geom_bond_site_symmetry_2
  _geom_bond_publ_flag
 Mn3 N15 2.299(3) . ?
 Mn3 N16 2.202(3) . ?
 Mn3 N18 2.291(3) . ?
 Mn3 N17 2.293(3) . ?
 Mn3 N14 2.305(3) . ?
 Mn3 N13 2.211(3) . ?
 Mn2 N9 2.281(3) . ?
 Mn2 N8 2.300(3) . ?
 Mn2 N11 2.306(3) . ?
 Mn2 N12 2.290(3) . ?
 Mn2 N10 2.188(3) . ?
 Mn2 N7 2.207(3) . ?
 Mn1 N2 2.299(3) . ?
 Mn1 N4 2.228(3) . ?
 Mn1 N1 2.225(3) . ?
 Mn1 N5 2.302(3) . ?
 Mn1 N6 2.285(3) . ?
 Mn1 N3 2.305(3) . ?
 P6 F35 1.541(4) . ?
 P6 F33 1.576(3) . ?
 P6 F31 1.574(3) . ?
 P6 F36 1.579(3) . ?
 P6 F34 1.574(3) . ?
 P6 F32 1.565(4) . ?
 P4 F19 1.600(2) . ?
 P4 F22 1.609(2) . ?
 P4 F20 1.599(2) . ?
 P4 F23 1.597(2) . ?
 P4 F21 1.604(2) . ?
 P4 F24 1.598(2) . ?
 P2 F8 1.574(3) . ?
 P2 F12 1.579(3) . ?
 P2 F9 1.565(3) . ?
 P2 F11 1.559(3) . ?
 P2 F7 1.563(4) . ?
 P2 F10 1.544(3) . ?
 P3 F18 1.608(2) . ?
 P3 F16 1.581(3) . ?
 P3 F17 1.590(3) . ?
 P3 F13 1.604(3) . ?
 P3 F14 1.592(3) . ?
 P3 F15 1.609(3) . ?
 P5 F26 1.601(2) . ?
 P5 F27 1.595(3) . ?
 P5 F29 1.600(2) . ?
 P5 F25 1.593(3) . ?
 P5 F30 1.592(3) . ?
 P5 F28 1.595(3) . ?
 P1 F4 1.605(3) . ?
 P1 F1 1.606(3) . ?
 P1 F5 1.597(3) . ?
 P1 F6 1.598(3) . ?
 P1 F2 1.599(3) . ?
 P1 F3 1.596(2) . ?
 C2 H2 0.9500 . ?
 C2 C1 1.392(5) . ?
 C2 C3 1.382(5) . ?
 C42 H42A 0.9900 . ?
 C42 H42B 0.9900 . ?
 C42 N14 1.470(5) . ?
 C42 C41 1.507(5) . ?
 N9 H9 1.0000 . ?
 N9 C27 1.477(5) . ?
 N9 C26 1.488(5) . ?
 N15 H15 1.0000 . ?
 N15 C45 1.468(5) . ?
 N15 C44 1.485(4) . ?
 C35 H35A 0.9900 . ?
 C35 H35B 0.9900 . ?
 C35 N12 1.479(5) . ?
 C35 C34 1.522(5) . ?
 N8 H8 1.0000 . ?
 N8 C25 1.485(5) . ?
 N8 C24 1.479(4) . ?
 C4 H4 0.9500 . ?
 C4 C5 1.389(5) . ?
 C4 C3 1.384(6) . ?
 N2 H2A 1.0000 . ?
 N2 C7 1.487(5) . ?
 N2 C6 1.474(5) . ?
 N4 C10 1.346(5) . ?
 N4 C14 1.342(5) . ?
 N1 C5 1.343(4) . ?
 N1 C1 1.340(4) . ?
 N16 C50 1.337(5) . ?
 N16 C46 1.345(5) . ?
 N18 H18 1.0000 . ?
 N18 C54 1.469(5) . ?
 N18 C53 1.479(5) . ?
 C50 C51 1.517(6) . ?
 C50 C49 1.384(5) . ?
 C32 N10 1.338(5) . ?
 C32 C33 1.509(6) . ?
 C32 C31 1.390(5) . ?
 N5 H5 1.0000 . ?
 N5 C16 1.486(5) . ?
 N5 C15 1.470(5) . ?
 C7 H7A 0.9900 . ?
 C7 H7B 0.9900 . ?
 C7 C8 1.517(6) . ?
 C21 H21 0.9500 . ?
 C21 C20 1.382(6) . ?
 C21 C22 1.387(6) . ?
 N17 H17 1.0000 . ?
 N17 C52 1.482(5) . ?
 N17 C51 1.470(5) . ?
 N6 H6 1.0000 . ?
 N6 C18 1.471(5) . ?
 N6 C17 1.477(5) . ?
 N11 H11 1.0000 . ?
 N11 C33 1.483(5) . ?
 N11 C34 1.481(5) . ?
 N14 H14 1.0000 . ?
 N14 C43 1.485(5) . ?
 N12 H12 1.0000 . ?
 N12 C36 1.474(4) . ?
 C6 H6A 0.9900 . ?
 C6 H6B 0.9900 . ?
 C6 C5 1.509(5) . ?
 N10 C28 1.348(5) . ?
 C19 N7 1.340(4) . ?
 C19 C20 1.393(5) . ?
 C19 C36 1.508(5) . ?
 C23 N7 1.343(5) . ?
 C23 C22 1.383(5) . ?
 C23 C24 1.509(5) . ?
 N13 C37 1.347(5) . ?
 N13 C41 1.335(5) . ?
 C52 H52A 0.9900 . ?
 C52 H52B 0.9900 . ?
 C52 C53 1.512(6) . ?
 C1 C18 1.504(5) . ?
 C33 H33A 0.9900 . ?
 C33 H33B 0.9900 . ?
 C46 C45 1.505(5) . ?
 C46 C47 1.387(5) . ?
 C20 H20 0.9500 . ?
 N3 H3 1.0000 . ?
 N3 C8 1.482(5) . ?
 N3 C9 1.483(5) . ?
 C18 H18A 0.9900 . ?
 C18 H18B 0.9900 . ?
 C54 H54A 0.9900 . ?
 C54 H54B 0.9900 . ?
 C54 C37 1.506(5) . ?
 C22 H22 0.9500 . ?
 C45 H45A 0.9900 . ?
 C45 H45B 0.9900 . ?
 C8 H8A 0.9900 . ?
 C8 H8B 0.9900 . ?
 C47 H47 0.9500 . ?
 C47 C48 1.378(6) . ?
 C16 H16A 0.9900 . ?
 C16 H16B 0.9900 . ?
 C16 C17 1.514(5) . ?
 C11 H11A 0.9500 . ?
 C11 C10 1.394(6) . ?
 C11 C12 1.368(7) . ?
 C51 H51A 0.9900 . ?
 C51 H51B 0.9900 . ?
 C9 H9A 0.9900 . ?
 C9 H9B 0.9900 . ?
 C9 C10 1.507(6) . ?
 C40 H40 0.9500 . ?
 C40 C41 1.391(5) . ?
 C40 C39 1.389(6) . ?
 C37 C38 1.392(5) . ?
 C43 H43A 0.9900 . ?
 C43 H43B 0.9900 . ?
 C43 C44 1.512(5) . ?
 C38 H38 0.9500 . ?
 C38 C39 1.385(6) . ?
 C53 H53A 0.9900 . ?
 C53 H53B 0.9900 . ?
 C27 H27A 0.9900 . ?
 C27 H27B 0.9900 . ?
 C27 C28 1.508(6) . ?
 C14 C15 1.504(5) . ?
 C14 C13 1.392(5) . ?
 C36 H36A 0.9900 . ?
 C36 H36B 0.9900 . ?
 C17 H17A 0.9900 . ?
 C17 H17B 0.9900 . ?
 C39 H39 0.9500 . ?
 C44 H44A 0.9900 . ?
 C44 H44B 0.9900 . ?
 C15 H15A 0.9900 . ?
 C15 H15B 0.9900 . ?
 C34 H34A 0.9900 . ?
 C34 H34B 0.9900 . ?
 C25 H25A 0.9900 . ?
 C25 H25B 0.9900 . ?
 C25 C26 1.508(5) . ?
 C24 H24A 0.9900 . ?
 C24 H24B 0.9900 . ?
 C28 C29 1.383(5) . ?
 C3 H3A 0.9500 . ?
 C26 H26A 0.9900 . ?
 C26 H26B 0.9900 . ?
 C48 H48 0.9500 . ?
 C48 C49 1.381(7) . ?
 C13 H13 0.9500 . ?
 C13 C12 1.391(6) . ?
 C49 H49 0.9500 . ?
 C12 H12A 0.9500 . ?
 C31 H31 0.9500 . ?
 C31 C30 1.378(7) . ?
 C29 H29 0.9500 . ?
 C29 C30 1.376(7) . ?
 C30 H30 0.9500 . ?
 O1W H1WA 0.8703 . ?
 O1W H1WB 0.8699 . ?

loop_
  _geom_angle_atom_site_label_1
  _geom_angle_atom_site_label_2
  _geom_angle_atom_site_label_3
  _geom_angle
  _geom_angle_site_symmetry_1
  _geom_angle_site_symmetry_3
  _geom_angle_publ_flag
 N15 Mn3 N14 79.58(11) . . ?
 N16 Mn3 N15 73.13(11) . . ?
 N16 Mn3 N18 105.74(11) . . ?
 N16 Mn3 N17 72.79(12) . . ?
 N16 Mn3 N14 108.76(11) . . ?
 N16 Mn3 N13 177.05(11) . . ?
 N18 Mn3 N15 109.97(11) . . ?
 N18 Mn3 N17 78.97(12) . . ?
 N18 Mn3 N14 145.48(11) . . ?
 N17 Mn3 N15 145.91(11) . . ?
 N17 Mn3 N14 112.21(11) . . ?
 N13 Mn3 N15 104.53(11) . . ?
 N13 Mn3 N18 73.22(11) . . ?
 N13 Mn3 N17 109.52(12) . . ?
 N13 Mn3 N14 72.27(11) . . ?
 N9 Mn2 N8 79.53(11) . . ?
 N9 Mn2 N11 147.01(11) . . ?
 N9 Mn2 N12 109.60(11) . . ?
 N8 Mn2 N11 110.55(11) . . ?
 N12 Mn2 N8 146.48(11) . . ?
 N12 Mn2 N11 79.78(11) . . ?
 N10 Mn2 N9 73.90(12) . . ?
 N10 Mn2 N8 107.03(11) . . ?
 N10 Mn2 N11 73.11(11) . . ?
 N10 Mn2 N12 106.49(11) . . ?
 N10 Mn2 N7 178.75(11) . . ?
 N7 Mn2 N9 105.22(11) . . ?
 N7 Mn2 N8 73.58(11) . . ?
 N7 Mn2 N11 107.76(11) . . ?
 N7 Mn2 N12 72.90(11) . . ?
 N2 Mn1 N5 113.50(11) . . ?
 N2 Mn1 N3 79.79(11) . . ?
 N4 Mn1 N2 108.90(11) . . ?
 N4 Mn1 N5 72.65(11) . . ?
 N4 Mn1 N6 105.92(11) . . ?
 N4 Mn1 N3 72.48(12) . . ?
 N1 Mn1 N2 72.31(11) . . ?
 N1 Mn1 N4 177.71(11) . . ?
 N1 Mn1 N5 108.77(11) . . ?
 N1 Mn1 N6 72.83(11) . . ?
 N1 Mn1 N3 106.02(11) . . ?
 N5 Mn1 N3 145.09(12) . . ?
 N6 Mn1 N2 145.14(11) . . ?
 N6 Mn1 N5 78.41(11) . . ?
 N6 Mn1 N3 109.71(11) . . ?
 F35 P6 F33 89.5(3) . . ?
 F35 P6 F31 89.8(3) . . ?
 F35 P6 F36 90.4(3) . . ?
 F35 P6 F34 92.8(3) . . ?
 F35 P6 F32 179.0(3) . . ?
 F33 P6 F36 179.7(2) . . ?
 F31 P6 F33 91.71(16) . . ?
 F31 P6 F36 88.61(15) . . ?
 F34 P6 F33 87.58(16) . . ?
 F34 P6 F31 177.3(3) . . ?
 F34 P6 F36 92.11(16) . . ?
 F32 P6 F33 90.1(3) . . ?
 F32 P6 F31 91.1(3) . . ?
 F32 P6 F36 90.0(3) . . ?
 F32 P6 F34 86.3(3) . . ?
 F19 P4 F22 179.29(15) . . ?
 F19 P4 F21 89.52(13) . . ?
 F20 P4 F19 91.12(13) . . ?
 F20 P4 F22 89.47(13) . . ?
 F20 P4 F21 179.36(15) . . ?
 F23 P4 F19 90.04(13) . . ?
 F23 P4 F22 90.36(12) . . ?
 F23 P4 F20 90.50(13) . . ?
 F23 P4 F21 89.47(13) . . ?
 F23 P4 F24 179.27(15) . . ?
 F21 P4 F22 89.89(13) . . ?
 F24 P4 F19 90.60(13) . . ?
 F24 P4 F22 89.00(13) . . ?
 F24 P4 F20 89.85(13) . . ?
 F24 P4 F21 90.17(13) . . ?
 F8 P2 F12 87.07(18) . . ?
 F9 P2 F8 94.1(2) . . ?
 F9 P2 F12 177.5(2) . . ?
 F11 P2 F8 178.7(2) . . ?
 F11 P2 F12 91.81(18) . . ?
 F11 P2 F9 87.0(2) . . ?
 F11 P2 F7 90.0(3) . . ?
 F7 P2 F8 89.3(3) . . ?
 F7 P2 F12 88.4(3) . . ?
 F7 P2 F9 89.4(2) . . ?
 F10 P2 F8 89.7(2) . . ?
 F10 P2 F12 91.6(3) . . ?
 F10 P2 F9 90.6(2) . . ?
 F10 P2 F11 91.0(3) . . ?
 F10 P2 F7 179.0(3) . . ?
 F18 P3 F15 179.17(16) . . ?
 F16 P3 F18 89.96(14) . . ?
 F16 P3 F17 90.70(19) . . ?
 F16 P3 F13 178.46(18) . . ?
 F16 P3 F14 90.48(19) . . ?
 F16 P3 F15 90.86(15) . . ?
 F17 P3 F18 89.75(15) . . ?
 F17 P3 F13 89.89(16) . . ?
 F17 P3 F14 178.79(18) . . ?
 F17 P3 F15 90.27(15) . . ?
 F13 P3 F18 88.62(13) . . ?
 F13 P3 F15 90.55(14) . . ?
 F14 P3 F18 90.00(14) . . ?
 F14 P3 F13 88.93(17) . . ?
 F14 P3 F15 89.97(14) . . ?
 F27 P5 F26 88.82(14) . . ?
 F27 P5 F29 178.82(15) . . ?
 F27 P5 F28 91.06(15) . . ?
 F29 P5 F26 90.02(14) . . ?
 F25 P5 F26 89.35(15) . . ?
 F25 P5 F27 89.70(17) . . ?
 F25 P5 F29 90.05(16) . . ?
 F25 P5 F28 91.18(15) . . ?
 F30 P5 F26 89.96(14) . . ?
 F30 P5 F27 91.10(17) . . ?
 F30 P5 F29 89.13(15) . . ?
 F30 P5 F25 178.93(18) . . ?
 F30 P5 F28 89.51(15) . . ?
 F28 P5 F26 179.45(17) . . ?
 F28 P5 F29 90.11(14) . . ?
 F4 P1 F1 89.72(16) . . ?
 F5 P1 F4 90.61(15) . . ?
 F5 P1 F1 89.46(15) . . ?
 F5 P1 F6 90.85(15) . . ?
 F5 P1 F2 89.09(16) . . ?
 F6 P1 F4 89.62(16) . . ?
 F6 P1 F1 179.27(18) . . ?
 F6 P1 F2 90.34(18) . . ?
 F2 P1 F4 179.70(19) . . ?
 F2 P1 F1 90.32(18) . . ?
 F3 P1 F4 89.38(14) . . ?
 F3 P1 F1 90.34(14) . . ?
 F3 P1 F5 179.80(17) . . ?
 F3 P1 F6 89.35(14) . . ?
 F3 P1 F2 90.92(15) . . ?
 C1 C2 H2 120.6 . . ?
 C3 C2 H2 120.6 . . ?
 C3 C2 C1 118.8(3) . . ?
 H42A C42 H42B 108.0 . . ?
 N14 C42 H42A 109.5 . . ?
 N14 C42 H42B 109.5 . . ?
 N14 C42 C41 110.9(3) . . ?
 C41 C42 H42A 109.5 . . ?
 C41 C42 H42B 109.5 . . ?
 Mn2 N9 H9 109.9 . . ?
 C27 N9 Mn2 109.5(2) . . ?
 C27 N9 H9 109.9 . . ?
 C27 N9 C26 112.4(3) . . ?
 C26 N9 Mn2 105.3(2) . . ?
 C26 N9 H9 109.9 . . ?
 Mn3 N15 H15 110.0 . . ?
 C45 N15 Mn3 110.8(2) . . ?
 C45 N15 H15 110.0 . . ?
 C45 N15 C44 111.3(3) . . ?
 C44 N15 Mn3 104.7(2) . . ?
 C44 N15 H15 110.0 . . ?
 H35A C35 H35B 108.2 . . ?
 N12 C35 H35A 109.8 . . ?
 N12 C35 H35B 109.8 . . ?
 N12 C35 C34 109.4(3) . . ?
 C34 C35 H35A 109.8 . . ?
 C34 C35 H35B 109.8 . . ?
 Mn2 N8 H8 110.1 . . ?
 C25 N8 Mn2 105.3(2) . . ?
 C25 N8 H8 110.1 . . ?
 C24 N8 Mn2 110.0(2) . . ?
 C24 N8 H8 110.1 . . ?
 C24 N8 C25 111.1(3) . . ?
 C5 C4 H4 120.6 . . ?
 C3 C4 H4 120.6 . . ?
 C3 C4 C5 118.8(4) . . ?
 Mn1 N2 H2A 109.9 . . ?
 C7 N2 Mn1 104.2(2) . . ?
 C7 N2 H2A 109.9 . . ?
 C6 N2 Mn1 111.7(2) . . ?
 C6 N2 H2A 109.9 . . ?
 C6 N2 C7 111.1(3) . . ?
 C10 N4 Mn1 119.8(3) . . ?
 C14 N4 Mn1 119.3(2) . . ?
 C14 N4 C10 120.3(3) . . ?
 C5 N1 Mn1 119.8(2) . . ?
 C1 N1 Mn1 119.3(2) . . ?
 C1 N1 C5 120.6(3) . . ?
 C50 N16 Mn3 120.1(3) . . ?
 C50 N16 C46 120.0(3) . . ?
 C46 N16 Mn3 119.8(2) . . ?
 Mn3 N18 H18 109.2 . . ?
 C54 N18 Mn3 110.6(2) . . ?
 C54 N18 H18 109.2 . . ?
 C54 N18 C53 113.3(3) . . ?
 C53 N18 Mn3 105.4(2) . . ?
 C53 N18 H18 109.2 . . ?
 N16 C50 C51 115.3(3) . . ?
 N16 C50 C49 121.5(4) . . ?
 C49 C50 C51 123.1(4) . . ?
 N10 C32 C33 115.9(3) . . ?
 N10 C32 C31 120.7(4) . . ?
 C31 C32 C33 123.3(4) . . ?
 Mn1 N5 H5 109.2 . . ?
 C16 N5 Mn1 106.2(2) . . ?
 C16 N5 H5 109.2 . . ?
 C15 N5 Mn1 110.8(2) . . ?
 C15 N5 H5 109.2 . . ?
 C15 N5 C16 112.1(3) . . ?
 N2 C7 H7A 109.8 . . ?
 N2 C7 H7B 109.8 . . ?
 N2 C7 C8 109.5(3) . . ?
 H7A C7 H7B 108.2 . . ?
 C8 C7 H7A 109.8 . . ?
 C8 C7 H7B 109.8 . . ?
 C20 C21 H21 120.1 . . ?
 C20 C21 C22 119.7(3) . . ?
 C22 C21 H21 120.1 . . ?
 Mn3 N17 H17 109.2 . . ?
 C52 N17 Mn3 105.8(2) . . ?
 C52 N17 H17 109.2 . . ?
 C51 N17 Mn3 111.0(2) . . ?
 C51 N17 H17 109.2 . . ?
 C51 N17 C52 112.4(3) . . ?
 Mn1 N6 H6 109.2 . . ?
 C18 N6 Mn1 110.9(2) . . ?
 C18 N6 H6 109.2 . . ?
 C18 N6 C17 112.0(3) . . ?
 C17 N6 Mn1 106.2(2) . . ?
 C17 N6 H6 109.2 . . ?
 Mn2 N11 H11 110.3 . . ?
 C33 N11 Mn2 109.9(2) . . ?
 C33 N11 H11 110.3 . . ?
 C34 N11 Mn2 103.5(2) . . ?
 C34 N11 H11 110.3 . . ?
 C34 N11 C33 112.3(3) . . ?
 Mn3 N14 H14 109.5 . . ?
 C42 N14 Mn3 111.7(2) . . ?
 C42 N14 H14 109.5 . . ?
 C42 N14 C43 111.4(3) . . ?
 C43 N14 Mn3 105.2(2) . . ?
 C43 N14 H14 109.5 . . ?
 Mn2 N12 H12 109.1 . . ?
 C35 N12 Mn2 105.1(2) . . ?
 C35 N12 H12 109.1 . . ?
 C36 N12 Mn2 111.9(2) . . ?
 C36 N12 C35 112.5(3) . . ?
 C36 N12 H12 109.1 . . ?
 N2 C6 H6A 109.4 . . ?
 N2 C6 H6B 109.4 . . ?
 N2 C6 C5 111.3(3) . . ?
 H6A C6 H6B 108.0 . . ?
 C5 C6 H6A 109.4 . . ?
 C5 C6 H6B 109.4 . . ?
 C32 N10 Mn2 119.9(2) . . ?
 C32 N10 C28 120.7(3) . . ?
 C28 N10 Mn2 118.8(3) . . ?
 C4 C5 C6 123.2(3) . . ?
 N1 C5 C4 121.0(3) . . ?
 N1 C5 C6 115.8(3) . . ?
 N7 C19 C20 120.7(3) . . ?
 N7 C19 C36 116.6(3) . . ?
 C20 C19 C36 122.6(3) . . ?
 N7 C23 C22 121.1(4) . . ?
 N7 C23 C24 115.3(3) . . ?
 C22 C23 C24 123.6(3) . . ?
 C37 N13 Mn3 119.2(2) . . ?
 C41 N13 Mn3 120.4(2) . . ?
 C41 N13 C37 120.2(3) . . ?
 N17 C52 H52A 109.7 . . ?
 N17 C52 H52B 109.7 . . ?
 N17 C52 C53 109.8(3) . . ?
 H52A C52 H52B 108.2 . . ?
 C53 C52 H52A 109.7 . . ?
 C53 C52 H52B 109.7 . . ?
 C19 N7 Mn2 119.0(2) . . ?
 C19 N7 C23 120.8(3) . . ?
 C23 N7 Mn2 118.8(2) . . ?
 C2 C1 C18 124.0(3) . . ?
 N1 C1 C2 121.0(3) . . ?
 N1 C1 C18 115.0(3) . . ?
 C32 C33 H33A 109.3 . . ?
 C32 C33 H33B 109.3 . . ?
 N11 C33 C32 111.5(3) . . ?
 N11 C33 H33A 109.3 . . ?
 N11 C33 H33B 109.3 . . ?
 H33A C33 H33B 108.0 . . ?
 N16 C46 C45 115.3(3) . . ?
 N16 C46 C47 121.2(4) . . ?
 C47 C46 C45 123.5(3) . . ?
 C21 C20 C19 119.0(4) . . ?
 C21 C20 H20 120.5 . . ?
 C19 C20 H20 120.5 . . ?
 Mn1 N3 H3 109.4 . . ?
 C8 N3 Mn1 104.1(2) . . ?
 C8 N3 H3 109.4 . . ?
 C8 N3 C9 111.9(3) . . ?
 C9 N3 Mn1 112.6(2) . . ?
 C9 N3 H3 109.4 . . ?
 N6 C18 C1 110.3(3) . . ?
 N6 C18 H18A 109.6 . . ?
 N6 C18 H18B 109.6 . . ?
 C1 C18 H18A 109.6 . . ?
 C1 C18 H18B 109.6 . . ?
 H18A C18 H18B 108.1 . . ?
 N18 C54 H54A 109.5 . . ?
 N18 C54 H54B 109.5 . . ?
 N18 C54 C37 110.8(3) . . ?
 H54A C54 H54B 108.1 . . ?
 C37 C54 H54A 109.5 . . ?
 C37 C54 H54B 109.5 . . ?
 C21 C22 H22 120.6 . . ?
 C23 C22 C21 118.8(4) . . ?
 C23 C22 H22 120.6 . . ?
 N15 C45 C46 111.0(3) . . ?
 N15 C45 H45A 109.4 . . ?
 N15 C45 H45B 109.4 . . ?
 C46 C45 H45A 109.4 . . ?
 C46 C45 H45B 109.4 . . ?
 H45A C45 H45B 108.0 . . ?
 C7 C8 H8A 109.7 . . ?
 C7 C8 H8B 109.7 . . ?
 N3 C8 C7 110.0(3) . . ?
 N3 C8 H8A 109.7 . . ?
 N3 C8 H8B 109.7 . . ?
 H8A C8 H8B 108.2 . . ?
 C46 C47 H47 120.6 . . ?
 C48 C47 C46 118.7(4) . . ?
 C48 C47 H47 120.6 . . ?
 N5 C16 H16A 109.8 . . ?
 N5 C16 H16B 109.8 . . ?
 N5 C16 C17 109.3(3) . . ?
 H16A C16 H16B 108.3 . . ?
 C17 C16 H16A 109.8 . . ?
 C17 C16 H16B 109.8 . . ?
 C10 C11 H11A 120.4 . . ?
 C12 C11 H11A 120.4 . . ?
 C12 C11 C10 119.2(4) . . ?
 C50 C51 H51A 109.5 . . ?
 C50 C51 H51B 109.5 . . ?
 N17 C51 C50 110.9(3) . . ?
 N17 C51 H51A 109.5 . . ?
 N17 C51 H51B 109.5 . . ?
 H51A C51 H51B 108.0 . . ?
 N3 C9 H9A 109.4 . . ?
 N3 C9 H9B 109.4 . . ?
 N3 C9 C10 111.3(3) . . ?
 H9A C9 H9B 108.0 . . ?
 C10 C9 H9A 109.4 . . ?
 C10 C9 H9B 109.4 . . ?
 C41 C40 H40 121.0 . . ?
 C39 C40 H40 121.0 . . ?
 C39 C40 C41 118.1(4) . . ?
 N13 C37 C54 115.3(3) . . ?
 N13 C37 C38 121.3(4) . . ?
 C38 C37 C54 123.3(3) . . ?
 N14 C43 H43A 109.4 . . ?
 N14 C43 H43B 109.4 . . ?
 N14 C43 C44 111.0(3) . . ?
 H43A C43 H43B 108.0 . . ?
 C44 C43 H43A 109.4 . . ?
 C44 C43 H43B 109.4 . . ?
 C37 C38 H38 120.9 . . ?
 C39 C38 C37 118.3(4) . . ?
 C39 C38 H38 120.9 . . ?
 N18 C53 C52 109.6(3) . . ?
 N18 C53 H53A 109.8 . . ?
 N18 C53 H53B 109.8 . . ?
 C52 C53 H53A 109.8 . . ?
 C52 C53 H53B 109.8 . . ?
 H53A C53 H53B 108.2 . . ?
 N9 C27 H27A 109.8 . . ?
 N9 C27 H27B 109.8 . . ?
 N9 C27 C28 109.5(3) . . ?
 H27A C27 H27B 108.2 . . ?
 C28 C27 H27A 109.8 . . ?
 C28 C27 H27B 109.8 . . ?
 N4 C10 C11 120.7(4) . . ?
 N4 C10 C9 116.6(3) . . ?
 C11 C10 C9 122.6(4) . . ?
 N13 C41 C42 115.8(3) . . ?
 N13 C41 C40 121.8(3) . . ?
 C40 C41 C42 122.4(3) . . ?
 N4 C14 C15 115.1(3) . . ?
 N4 C14 C13 121.4(4) . . ?
 C13 C14 C15 123.5(4) . . ?
 N12 C36 C19 111.6(3) . . ?
 N12 C36 H36A 109.3 . . ?
 N12 C36 H36B 109.3 . . ?
 C19 C36 H36A 109.3 . . ?
 C19 C36 H36B 109.3 . . ?
 H36A C36 H36B 108.0 . . ?
 N6 C17 C16 109.3(3) . . ?
 N6 C17 H17A 109.8 . . ?
 N6 C17 H17B 109.8 . . ?
 C16 C17 H17A 109.8 . . ?
 C16 C17 H17B 109.8 . . ?
 H17A C17 H17B 108.3 . . ?
 C40 C39 H39 119.8 . . ?
 C38 C39 C40 120.3(4) . . ?
 C38 C39 H39 119.9 . . ?
 N15 C44 C43 110.1(3) . . ?
 N15 C44 H44A 109.6 . . ?
 N15 C44 H44B 109.6 . . ?
 C43 C44 H44A 109.6 . . ?
 C43 C44 H44B 109.6 . . ?
 H44A C44 H44B 108.1 . . ?
 N5 C15 C14 110.0(3) . . ?
 N5 C15 H15A 109.7 . . ?
 N5 C15 H15B 109.7 . . ?
 C14 C15 H15A 109.7 . . ?
 C14 C15 H15B 109.7 . . ?
 H15A C15 H15B 108.2 . . ?
 C35 C34 H34A 109.7 . . ?
 C35 C34 H34B 109.7 . . ?
 N11 C34 C35 110.0(3) . . ?
 N11 C34 H34A 109.7 . . ?
 N11 C34 H34B 109.7 . . ?
 H34A C34 H34B 108.2 . . ?
 N8 C25 H25A 109.6 . . ?
 N8 C25 H25B 109.6 . . ?
 N8 C25 C26 110.4(3) . . ?
 H25A C25 H25B 108.1 . . ?
 C26 C25 H25A 109.6 . . ?
 C26 C25 H25B 109.6 . . ?
 N8 C24 C23 109.4(3) . . ?
 N8 C24 H24A 109.8 . . ?
 N8 C24 H24B 109.8 . . ?
 C23 C24 H24A 109.8 . . ?
 C23 C24 H24B 109.8 . . ?
 H24A C24 H24B 108.2 . . ?
 N10 C28 C27 114.9(3) . . ?
 N10 C28 C29 120.9(4) . . ?
 C29 C28 C27 124.1(4) . . ?
 C2 C3 C4 119.8(4) . . ?
 C2 C3 H3A 120.1 . . ?
 C4 C3 H3A 120.1 . . ?
 N9 C26 C25 110.2(3) . . ?
 N9 C26 H26A 109.6 . . ?
 N9 C26 H26B 109.6 . . ?
 C25 C26 H26A 109.6 . . ?
 C25 C26 H26B 109.6 . . ?
 H26A C26 H26B 108.1 . . ?
 C47 C48 H48 120.1 . . ?
 C47 C48 C49 119.9(4) . . ?
 C49 C48 H48 120.1 . . ?
 C14 C13 H13 120.9 . . ?
 C12 C13 C14 118.2(4) . . ?
 C12 C13 H13 120.9 . . ?
 C50 C49 H49 120.7 . . ?
 C48 C49 C50 118.7(4) . . ?
 C48 C49 H49 120.7 . . ?
 C11 C12 C13 120.1(4) . . ?
 C11 C12 H12A 119.9 . . ?
 C13 C12 H12A 119.9 . . ?
 C32 C31 H31 120.7 . . ?
 C30 C31 C32 118.6(4) . . ?
 C30 C31 H31 120.7 . . ?
 C28 C29 H29 120.7 . . ?
 C30 C29 C28 118.6(4) . . ?
 C30 C29 H29 120.7 . . ?
 C31 C30 H30 119.8 . . ?
 C29 C30 C31 120.5(4) . . ?
 C29 C30 H30 119.8 . . ?
 H1WA O1W H1WB 104.5 . . ?

loop_
  _geom_torsion_atom_site_label_1
  _geom_torsion_atom_site_label_2
  _geom_torsion_atom_site_label_3
  _geom_torsion_atom_site_label_4
  _geom_torsion
  _geom_torsion_site_symmetry_1
  _geom_torsion_site_symmetry_2
  _geom_torsion_site_symmetry_3
  _geom_torsion_site_symmetry_4
  _geom_torsion_publ_flag
 Mn3 N15 C45 C46 -34.7(3) . . . . ?
 Mn3 N15 C44 C43 -46.4(3) . . . . ?
 Mn3 N16 C50 C51 0.3(4) . . . . ?
 Mn3 N16 C50 C49 -176.8(3) . . . . ?
 Mn3 N16 C46 C45 -5.7(4) . . . . ?
 Mn3 N16 C46 C47 175.6(3) . . . . ?
 Mn3 N18 C54 C37 -36.3(3) . . . . ?
 Mn3 N18 C53 C52 -46.5(3) . . . . ?
 Mn3 N17 C52 C53 -44.1(3) . . . . ?
 Mn3 N17 C51 C50 -34.1(4) . . . . ?
 Mn3 N14 C43 C44 -42.4(3) . . . . ?
 Mn3 N13 C37 C54 -6.0(4) . . . . ?
 Mn3 N13 C37 C38 176.6(3) . . . . ?
 Mn3 N13 C41 C42 0.4(4) . . . . ?
 Mn3 N13 C41 C40 -177.9(3) . . . . ?
 Mn2 N9 C27 C28 -39.6(3) . . . . ?
 Mn2 N9 C26 C25 -45.6(4) . . . . ?
 Mn2 N8 C25 C26 -43.3(4) . . . . ?
 Mn2 N8 C24 C23 -38.5(3) . . . . ?
 Mn2 N11 C33 C32 -32.5(4) . . . . ?
 Mn2 N11 C34 C35 -47.5(3) . . . . ?
 Mn2 N12 C36 C19 -27.9(3) . . . . ?
 Mn2 N10 C28 C27 -11.3(4) . . . . ?
 Mn2 N10 C28 C29 169.7(3) . . . . ?
 Mn1 N2 C7 C8 -46.5(3) . . . . ?
 Mn1 N2 C6 C5 -32.3(3) . . . . ?
 Mn1 N4 C10 C11 -172.5(3) . . . . ?
 Mn1 N4 C10 C9 4.4(4) . . . . ?
 Mn1 N4 C14 C15 -10.9(4) . . . . ?
 Mn1 N4 C14 C13 170.4(3) . . . . ?
 Mn1 N1 C5 C4 -174.1(3) . . . . ?
 Mn1 N1 C5 C6 3.7(4) . . . . ?
 Mn1 N1 C1 C2 172.4(3) . . . . ?
 Mn1 N1 C1 C18 -9.0(4) . . . . ?
 Mn1 N5 C16 C17 -43.8(3) . . . . ?
 Mn1 N5 C15 C14 -38.3(4) . . . . ?
 Mn1 N6 C18 C1 -37.8(3) . . . . ?
 Mn1 N6 C17 C16 -47.1(3) . . . . ?
 Mn1 N3 C8 C7 -46.1(3) . . . . ?
 Mn1 N3 C9 C10 -28.6(4) . . . . ?
 C2 C1 C18 N6 -150.1(3) . . . . ?
 C42 N14 C43 C44 -163.6(3) . . . . ?
 N9 C27 C28 N10 34.4(4) . . . . ?
 N9 C27 C28 C29 -146.5(4) . . . . ?
 C35 N12 C36 C19 90.2(4) . . . . ?
 N8 C25 C26 N9 63.3(4) . . . . ?
 N2 C7 C8 N3 66.8(4) . . . . ?
 N2 C6 C5 C4 -162.6(3) . . . . ?
 N2 C6 C5 N1 19.7(4) . . . . ?
 N4 C14 C15 N5 33.1(4) . . . . ?
 N4 C14 C13 C12 1.3(6) . . . . ?
 N1 C1 C18 N6 31.4(4) . . . . ?
 N16 C50 C51 N17 23.3(5) . . . . ?
 N16 C50 C49 C48 0.9(6) . . . . ?
 N16 C46 C45 N15 27.5(4) . . . . ?
 N16 C46 C47 C48 1.5(6) . . . . ?
 N18 C54 C37 N13 28.7(4) . . . . ?
 N18 C54 C37 C38 -154.0(3) . . . . ?
 C50 N16 C46 C45 178.0(3) . . . . ?
 C50 N16 C46 C47 -0.8(5) . . . . ?
 C32 N10 C28 C27 178.0(3) . . . . ?
 C32 N10 C28 C29 -1.0(5) . . . . ?
 C32 C31 C30 C29 -0.9(7) . . . . ?
 N5 C16 C17 N6 63.9(4) . . . . ?
 C7 N2 C6 C5 83.6(3) . . . . ?
 N17 C52 C53 N18 64.3(4) . . . . ?
 N14 C42 C41 N13 22.0(4) . . . . ?
 N14 C42 C41 C40 -159.7(3) . . . . ?
 N14 C43 C44 N15 63.6(4) . . . . ?
 N12 C35 C34 N11 66.5(4) . . . . ?
 C6 N2 C7 C8 -167.0(3) . . . . ?
 N10 C32 C33 N11 19.4(5) . . . . ?
 N10 C32 C31 C30 1.6(6) . . . . ?
 N10 C28 C29 C30 1.6(6) . . . . ?
 C5 C4 C3 C2 -1.3(5) . . . . ?
 C5 N1 C1 C2 -0.7(5) . . . . ?
 C5 N1 C1 C18 177.9(3) . . . . ?
 N13 C37 C38 C39 0.8(5) . . . . ?
 C52 N17 C51 C50 84.1(4) . . . . ?
 N7 C19 C20 C21 0.5(5) . . . . ?
 N7 C19 C36 N12 12.8(4) . . . . ?
 N7 C23 C22 C21 0.5(5) . . . . ?
 N7 C23 C24 N8 35.7(4) . . . . ?
 C1 C2 C3 C4 -0.4(5) . . . . ?
 C1 N1 C5 C4 -1.1(5) . . . . ?
 C1 N1 C5 C6 176.8(3) . . . . ?
 C33 C32 N10 Mn2 5.4(4) . . . . ?
 C33 C32 N10 C28 175.9(3) . . . . ?
 C33 C32 C31 C30 -174.7(4) . . . . ?
 C33 N11 C34 C35 -165.9(3) . . . . ?
 C46 N16 C50 C51 176.6(3) . . . . ?
 C46 N16 C50 C49 -0.4(5) . . . . ?
 C46 C47 C48 C49 -0.9(6) . . . . ?
 C20 C21 C22 C23 -0.2(5) . . . . ?
 C20 C19 N7 Mn2 -166.6(3) . . . . ?
 C20 C19 N7 C23 -0.2(5) . . . . ?
 C20 C19 C36 N12 -170.7(3) . . . . ?
 N3 C9 C10 N4 16.6(4) . . . . ?
 N3 C9 C10 C11 -166.5(3) . . . . ?
 C18 N6 C17 C16 -168.2(3) . . . . ?
 C54 N18 C53 C52 -167.5(3) . . . . ?
 C54 C37 C38 C39 -176.4(3) . . . . ?
 C22 C21 C20 C19 -0.3(5) . . . . ?
 C22 C23 N7 Mn2 166.1(3) . . . . ?
 C22 C23 N7 C19 -0.3(5) . . . . ?
 C22 C23 C24 N8 -144.8(3) . . . . ?
 C45 N15 C44 C43 -166.1(3) . . . . ?
 C45 C46 C47 C48 -177.2(4) . . . . ?
 C8 N3 C9 C10 88.2(4) . . . . ?
 C47 C46 C45 N15 -153.8(3) . . . . ?
 C47 C48 C49 C50 -0.2(6) . . . . ?
 C16 N5 C15 C14 80.2(4) . . . . ?
 C51 C50 C49 C48 -175.9(4) . . . . ?
 C51 N17 C52 C53 -165.4(3) . . . . ?
 C9 N3 C8 C7 -167.9(3) . . . . ?
 C37 N13 C41 C42 176.4(3) . . . . ?
 C37 N13 C41 C40 -1.8(5) . . . . ?
 C37 C38 C39 C40 -0.6(6) . . . . ?
 C53 N18 C54 C37 81.7(4) . . . . ?
 C27 N9 C26 C25 -164.7(3) . . . . ?
 C27 C28 C29 C30 -177.4(4) . . . . ?
 C10 N4 C14 C15 178.4(3) . . . . ?
 C10 N4 C14 C13 -0.3(5) . . . . ?
 C10 C11 C12 C13 -2.0(6) . . . . ?
 C41 C42 N14 Mn3 -32.5(3) . . . . ?
 C41 C42 N14 C43 84.8(4) . . . . ?
 C41 N13 C37 C54 177.9(3) . . . . ?
 C41 N13 C37 C38 0.4(5) . . . . ?
 C41 C40 C39 C38 -0.7(5) . . . . ?
 C14 N4 C10 C11 -1.9(5) . . . . ?
 C14 N4 C10 C9 175.1(3) . . . . ?
 C14 C13 C12 C11 0.0(6) . . . . ?
 C36 C19 N7 Mn2 10.0(4) . . . . ?
 C36 C19 N7 C23 176.4(3) . . . . ?
 C36 C19 C20 C21 -175.9(3) . . . . ?
 C17 N6 C18 C1 80.6(4) . . . . ?
 C39 C40 C41 C42 -176.2(3) . . . . ?
 C39 C40 C41 N13 2.0(5) . . . . ?
 C44 N15 C45 C46 81.4(4) . . . . ?
 C15 N5 C16 C17 -164.9(3) . . . . ?
 C15 C14 C13 C12 -177.3(4) . . . . ?
 C34 C35 N12 Mn2 -44.9(3) . . . . ?
 C34 C35 N12 C36 -166.8(3) . . . . ?
 C34 N11 C33 C32 82.1(4) . . . . ?
 C25 N8 C24 C23 77.7(4) . . . . ?
 C24 N8 C25 C26 -162.4(3) . . . . ?
 C24 C23 N7 Mn2 -14.4(4) . . . . ?
 C24 C23 N7 C19 179.2(3) . . . . ?
 C24 C23 C22 C21 -179.0(3) . . . . ?
 C28 C29 C30 C31 -0.6(7) . . . . ?
 C3 C2 C1 N1 1.4(5) . . . . ?
 C3 C2 C1 C18 -177.0(3) . . . . ?
 C3 C4 C5 N1 2.0(5) . . . . ?
 C3 C4 C5 C6 -175.6(3) . . . . ?
 C26 N9 C27 C28 77.0(4) . . . . ?
 C13 C14 C15 N5 -148.3(4) . . . . ?
 C49 C50 C51 N17 -159.7(4) . . . . ?
 C12 C11 C10 N4 3.0(6) . . . . ?
 C12 C11 C10 C9 -173.7(4) . . . . ?
 C31 C32 N10 Mn2 -171.2(3) . . . . ?
 C31 C32 N10 C28 -0.6(5) . . . . ?
 C31 C32 C33 N11 -164.2(4) . . . . ?

_shelx_res_file
;
TITL SIR92 run in space group P 21/c
    32102406_0m.res
    created by SHELXL-2018/3 at 15:56:55 on 14-Nov-2023
CELL 0.71073 9.1503 25.2246 33.9923 90 92.381 90
ZERR 4 0.0004 0.0011 0.0017 0 0.002 0
LATT 1
SYMM -X,0.5+Y,0.5-Z
SFAC C H F Mn N O P
UNIT 216 320 144 12 72 4 24

L.S. 10
PLAN  5
TEMP -173.1
CONF
BOND $H
fmap 2
acta
MORE -1
MERG 2
OMIT 0 0 4
REM <olex2.extras>
REM <HklSrc "%.\\32102406_0m.hkl">
REM </olex2.extras>

WGHT    0.011400   31.069901
FVAR       0.05942
MN3   4    0.050470   -0.879767    0.845191    11.00000    0.02032    0.01712 =
         0.01624   -0.00130   -0.00004    0.00011
MN2   4   -0.396293   -0.554738    0.879840    11.00000    0.02002    0.01830 =
         0.01498    0.00012    0.00419    0.00244
MN1   4   -0.582904   -0.795622    1.103937    11.00000    0.01763    0.01674 =
         0.01952    0.00303    0.00245    0.00067
P6    7   -0.285355   -0.858981    0.980848    11.00000    0.02299    0.03407 =
         0.01739    0.00075    0.00114   -0.00131
P4    7   -0.070766   -0.836854    1.147522    11.00000    0.01559    0.02629 =
         0.01861    0.00005    0.00122   -0.00179
P2    7    0.333418   -0.713575    0.812856    11.00000    0.02959    0.02591 =
         0.02658   -0.00141    0.00231   -0.01033
P3    7   -0.007955   -0.648289    1.003244    11.00000    0.02750    0.02216 =
         0.03053   -0.00124    0.00378    0.00585
P5    7    0.539778   -0.941789    0.812043    11.00000    0.01733    0.02469 =
         0.02662   -0.00354   -0.00102    0.00045
P1    7   -0.905156   -0.481718    0.845680    11.00000    0.02093    0.03141 =
         0.04042    0.01201   -0.00621   -0.00879
F19   3   -0.140853   -0.890910    1.162597    11.00000    0.02370    0.03532 =
         0.04232    0.01168    0.00300   -0.00825
F22   3   -0.001081   -0.782127    1.132830    11.00000    0.02688    0.02643 =
         0.03330    0.00229   -0.00057   -0.00616
F4    3   -0.829379   -0.538876    0.842593    11.00000    0.03941    0.03160 =
         0.05349    0.00600   -0.00477   -0.00525
F18   3   -0.182167   -0.653595    0.996005    11.00000    0.02553    0.03275 =
         0.04607    0.00886    0.00469    0.00525
C2    1   -0.673441   -0.959374    1.062093    11.00000    0.02158    0.02084 =
         0.03123   -0.00375    0.00909    0.00080
AFIX  43
H2    2   -0.631501   -0.993150    1.067624    11.00000   -1.20000
AFIX   0

F1    3   -0.978085   -0.499873    0.885673    11.00000    0.03568    0.06034 =
         0.04502    0.00844    0.00425   -0.01459
F26   3    0.459095   -0.886046    0.817189    11.00000    0.03290    0.03231 =
         0.03888   -0.01051   -0.00332    0.01056
F20   3    0.065786   -0.868232    1.131079    11.00000    0.02137    0.03040 =
         0.04358   -0.00193    0.00863    0.00153
C42   1    0.325713   -0.863427    0.903105    11.00000    0.02200    0.02998 =
         0.01921   -0.00142   -0.00065   -0.00263
AFIX  23
H42A  2    0.362281   -0.845924    0.927656    11.00000   -1.20000
H42B  2    0.408982   -0.867535    0.885669    11.00000   -1.20000
AFIX   0

F16   3   -0.006435   -0.700973    1.028452    11.00000    0.03843    0.04805 =
         0.09559    0.03860    0.00536    0.01587
F5    3   -1.046352   -0.502691    0.821224    11.00000    0.03176    0.05112 =
         0.05554    0.01799   -0.01577   -0.02124
F8    3    0.252095   -0.684730    0.777181    11.00000    0.05239    0.10521 =
         0.08351    0.05798    0.01075    0.01109
F17   3   -0.032901   -0.613925    1.041589    11.00000    0.05452    0.06757 =
         0.03449   -0.01910   -0.00654    0.03280
F27   3    0.447020   -0.950203    0.771757    11.00000    0.04443    0.06461 =
         0.03864   -0.02836   -0.01686    0.02224
N9    5   -0.494102   -0.514615    0.824662    11.00000    0.02515    0.02868 =
         0.02085    0.00313    0.00209   -0.00209
AFIX  13
H9    2   -0.598991   -0.505616    0.828492    11.00000   -1.20000
AFIX   0

F6    3   -0.830963   -0.464191    0.805969    11.00000    0.03555    0.06068 =
         0.04456    0.02494   -0.00849   -0.02006
F2    3   -0.981312   -0.424894    0.848603    11.00000    0.03488    0.03709 =
         0.10060    0.01144   -0.00959   -0.00009
F29   3    0.630717   -0.932335    0.852676    11.00000    0.02866    0.05743 =
         0.03492   -0.00575   -0.01131    0.00889
N15   5   -0.109250   -0.826603    0.877621    11.00000    0.02510    0.01551 =
         0.01934    0.00038    0.00368    0.00052
AFIX  13
H15   2   -0.151497   -0.846614    0.899860    11.00000   -1.20000
AFIX   0

F3    3   -0.764331   -0.460831    0.870252    11.00000    0.02535    0.04171 =
         0.04840    0.00657   -0.00988   -0.01065
F25   3    0.413390   -0.969853    0.835253    11.00000    0.02358    0.05209 =
         0.07390    0.01707    0.00747   -0.00525
F35   3   -0.237866   -0.917585    0.982702    11.00000    0.28305    0.03477 =
         0.10696    0.01594    0.09918    0.04011
F30   3    0.666451   -0.912927    0.789474    11.00000    0.03446    0.04106 =
         0.05909    0.01256    0.01974    0.00115
F23   3   -0.157851   -0.843498    1.106137    11.00000    0.02856    0.03881 =
         0.02185   -0.00395   -0.00454   -0.00508
C35   1   -0.466849   -0.651907    0.928007    11.00000    0.02831    0.01867 =
         0.02446    0.00397    0.00342   -0.00097
AFIX  23
H35A  2   -0.521229   -0.684951    0.933146    11.00000   -1.20000
H35B  2   -0.446205   -0.633805    0.953476    11.00000   -1.20000
AFIX   0
N8    5   -0.303422   -0.470516    0.887884    11.00000    0.02473    0.02203 =
         0.01944    0.00167    0.00252   -0.00078
AFIX  13
H8    2   -0.197532   -0.469995    0.881705    11.00000   -1.20000
AFIX   0

F28   3    0.621131   -0.997089    0.806608    11.00000    0.03088    0.02380 =
         0.07378   -0.01023   -0.00484    0.00510
C4    1   -0.857717   -0.905249    1.030202    11.00000    0.02356    0.03390 =
         0.02133   -0.00553    0.00312   -0.00042
AFIX  43
H4    2   -0.941880   -0.901481    1.013110    11.00000   -1.20000
AFIX   0
N2    5   -0.744355   -0.765543    1.055333    11.00000    0.02067    0.02301 =
         0.02260    0.00244    0.00308    0.00540
AFIX  13
H2A   2   -0.793647   -0.732551    1.064284    11.00000   -1.20000
AFIX   0
N4    5   -0.485581   -0.726207    1.135988    11.00000    0.01812    0.01577 =
         0.03310    0.00307   -0.00031   -0.00130

F13   3   -0.013537   -0.595325    0.977086    11.00000    0.04345    0.03876 =
         0.04676    0.01299   -0.00722   -0.01122
F21   3   -0.206956   -0.804785    1.163820    11.00000    0.01910    0.04193 =
         0.03787   -0.01503    0.00419   -0.00041
F14   3    0.016244   -0.681642    0.964280    11.00000    0.03759    0.05707 =
         0.06780   -0.03808    0.00669    0.00048
N1    5   -0.671120   -0.865932    1.071345    11.00000    0.01879    0.02023 =
         0.01933   -0.00024    0.00367    0.00321
F15   3    0.166323   -0.642226    1.010096    11.00000    0.02946    0.04048 =
         0.04303   -0.00769    0.00019    0.00078
F12   3    0.193255   -0.749782    0.815294    11.00000    0.05297    0.08924 =
         0.08956    0.04005   -0.03082   -0.04536
N16   5   -0.056219   -0.827723    0.800607    11.00000    0.01798    0.02287 =
         0.01933    0.00170   -0.00208   -0.00591
F24   3    0.016349   -0.829394    1.188891    11.00000    0.02177    0.06284 =
         0.02171    0.00475   -0.00222   -0.01162
N18   5   -0.050252   -0.962034    0.834946    11.00000    0.01626    0.02296 =
         0.03643   -0.00370   -0.00311    0.00058
AFIX  13
H18   2   -0.153854   -0.957946    0.824853    11.00000   -1.20000
AFIX   0

F33   3   -0.234138   -0.852329    1.025417    11.00000    0.04348    0.15017 =
         0.02063    0.00059   -0.00367   -0.01217
C50   1   -0.001568   -0.823396    0.764880    11.00000    0.02345    0.03910 =
         0.01688    0.00148   -0.00255   -0.01169
C32   1   -0.161866   -0.616706    0.836349    11.00000    0.02090    0.02359 =
         0.03697   -0.01187    0.01000   -0.00655
F9    3    0.471086   -0.676820    0.812306    11.00000    0.04376    0.04711 =
         0.13699    0.00133    0.02134   -0.02361
N5    5   -0.676826   -0.794593    1.165717    11.00000    0.01636    0.02514 =
         0.02223   -0.00156    0.00310   -0.00470
AFIX  13
H5    2   -0.780176   -0.807547    1.163937    11.00000   -1.20000
AFIX   0

F31   3   -0.129478   -0.843319    0.966706    11.00000    0.03064    0.14485 =
         0.02912    0.01221    0.00038   -0.02188
C7    1   -0.650594   -0.753189    1.021835    11.00000    0.02746    0.03270 =
         0.02509    0.01252    0.00597    0.00761
AFIX  23
H7A   2   -0.707069   -0.732353    1.001749    11.00000   -1.20000
H7B   2   -0.618563   -0.786515    1.009449    11.00000   -1.20000
AFIX   0

F36   3   -0.337413   -0.865880    0.936286    11.00000    0.03594    0.18201 =
         0.02055   -0.00574   -0.00033   -0.03224
C21   1   -0.684949   -0.463562    0.978585    11.00000    0.03382    0.03556 =
         0.02070    0.00090    0.00632    0.02165
AFIX  43
H21   2   -0.745296   -0.444347    0.995639    11.00000   -1.20000
AFIX   0

N17   5    0.142650   -0.901592    0.785614    11.00000    0.01423    0.04299 =
         0.02236   -0.00709   -0.00118   -0.00089
AFIX  13
H17   2    0.247220   -0.912536    0.789698    11.00000   -1.20000
AFIX   0

N6    5   -0.475080   -0.868890    1.132026    11.00000    0.01470    0.02059 =
         0.02889    0.00380   -0.00166   -0.00041
AFIX  13
H6    2   -0.372628   -0.859973    1.141070    11.00000   -1.20000
AFIX   0

N11   5   -0.233700   -0.616656    0.905695    11.00000    0.02091    0.02040 =
         0.02657   -0.00421   -0.00055    0.00150
AFIX  13
H11   2   -0.195289   -0.605258    0.932339    11.00000   -1.20000
AFIX   0

N14   5    0.212734   -0.830080    0.883528    11.00000    0.02248    0.02148 =
         0.01881    0.00095    0.00081   -0.00304
AFIX  13
H14   2    0.260294   -0.803052    0.866752    11.00000   -1.20000
AFIX   0

N12   5   -0.556084   -0.617080    0.901530    11.00000    0.01849    0.02392 =
         0.01506   -0.00318    0.00347   -0.00195
AFIX  13
H12   2   -0.594930   -0.638294    0.878546    11.00000   -1.20000
AFIX   0

C6    1   -0.854872   -0.805957    1.044175    11.00000    0.02134    0.02994 =
         0.01950    0.00057   -0.00251    0.00617
AFIX  23
H6A   2   -0.890238   -0.799965    1.016613    11.00000   -1.20000
H6B   2   -0.939372   -0.802464    1.061257    11.00000   -1.20000
AFIX   0

N10   5   -0.287525   -0.590309    0.830147    11.00000    0.02175    0.01878 =
         0.02116   -0.00469    0.00778   -0.00573
C5    1   -0.792649   -0.861183    1.048082    11.00000    0.01670    0.02805 =
         0.01599    0.00079    0.00367    0.00476
C19   1   -0.637387   -0.540241    0.939837    11.00000    0.01713    0.02678 =
         0.01466    0.00236    0.00032    0.00528
C23   1   -0.467932   -0.471102    0.942507    11.00000    0.03036    0.01940 =
         0.01737    0.00116   -0.00340    0.00624
N13   5    0.146691   -0.932283    0.891449    11.00000    0.01841    0.01943 =
         0.02226    0.00048    0.00215    0.00199
C52   1    0.055562   -0.947583    0.770982    11.00000    0.02893    0.04257 =
         0.02565   -0.01634   -0.00640    0.00628
AFIX  23
H52A  2    0.105996   -0.965003    0.749250    11.00000   -1.20000
H52B  2   -0.041429   -0.935367    0.760647    11.00000   -1.20000
AFIX   0

N7    5   -0.510619   -0.519050    0.929244    11.00000    0.01834    0.02004 =
         0.01687   -0.00202    0.00190    0.00403
C1    1   -0.610967   -0.913605    1.078349    11.00000    0.01886    0.02050 =
         0.02300    0.00137    0.00668    0.00186
C33   1   -0.111638   -0.623935    0.878861    11.00000    0.01920    0.02170 =
         0.04478   -0.00363    0.00648    0.00300
AFIX  23
H33A  2   -0.070198   -0.659938    0.882516    11.00000   -1.20000
H33B  2   -0.033450   -0.597967    0.885625    11.00000   -1.20000
AFIX   0

C46   1   -0.171756   -0.798065    0.810089    11.00000    0.01961    0.01761 =
         0.02679    0.00031   -0.00450   -0.00540
C20   1   -0.727617   -0.513036    0.964942    11.00000    0.02178    0.03623 =
         0.02178    0.00291    0.00288    0.01033
AFIX  43
H20   2   -0.817097   -0.528249    0.972569    11.00000   -1.20000
AFIX   0

F11   3    0.410510   -0.742412    0.848568    11.00000    0.07023    0.17703 =
         0.09609    0.09549   -0.04819   -0.06158
N3    5   -0.422930   -0.755249    1.062731    11.00000    0.02182    0.02351 =
         0.03193    0.00972    0.00863    0.00528
AFIX  13
H3    2   -0.374555   -0.782844    1.046633    11.00000   -1.20000
AFIX   0
C18   1   -0.472275   -0.912929    1.103695    11.00000    0.01712    0.02007 =
         0.03512    0.00063    0.00219    0.00432
AFIX  23
H18A  2   -0.461711   -0.946944    1.118062    11.00000   -1.20000
H18B  2   -0.387195   -0.908879    1.086882    11.00000   -1.20000
AFIX   0

C54   1   -0.047605   -0.992481    0.871803    11.00000    0.01922    0.01620 =
         0.05080    0.00296    0.00088    0.00081
AFIX  23
H54A  2   -0.052265   -1.030837    0.865706    11.00000   -1.20000
H54B  2   -0.134296   -0.983243    0.886883    11.00000   -1.20000
AFIX   0

C22   1   -0.553636   -0.442089    0.967268    11.00000    0.04231    0.02373 =
         0.01928   -0.00073   -0.00067    0.01188
AFIX  43
H22   2   -0.523096   -0.408074    0.976355    11.00000   -1.20000
AFIX   0

C45   1   -0.227053   -0.807612    0.850561    11.00000    0.02200    0.01759 =
         0.03064   -0.00359    0.00277    0.00081
AFIX  23
H45A  2   -0.267679   -0.774241    0.860858    11.00000   -1.20000
H45B  2   -0.306639   -0.834209    0.848958    11.00000   -1.20000
AFIX   0

C8    1   -0.518050   -0.721743    1.036626    11.00000    0.03062    0.02821 =
         0.03254    0.01462    0.00771    0.00701
AFIX  23
H8A   2   -0.462431   -0.709405    1.013996    11.00000   -1.20000
H8B   2   -0.550231   -0.690205    1.051286    11.00000   -1.20000
AFIX   0

F7    3    0.261218   -0.673950    0.841605    11.00000    0.03923    0.25572 =
         0.14913   -0.16978   -0.00704    0.00234
C47   1   -0.235169   -0.762256    0.783541    11.00000    0.02375    0.02697 =
         0.04282    0.00794   -0.00772   -0.00285
AFIX  43
H47   2   -0.315325   -0.740884    0.790693    11.00000   -1.20000
AFIX   0

F34   3   -0.442489   -0.871836    0.995453    11.00000    0.04610    0.19762 =
         0.03404   -0.01297    0.01495   -0.04985
C16   1   -0.586360   -0.832128    1.190022    11.00000    0.03379    0.02672 =
         0.02005    0.00564   -0.00418   -0.00614
AFIX  23
H16A  2   -0.637056   -0.841016    1.214331    11.00000   -1.20000
H16B  2   -0.491385   -0.815499    1.197677    11.00000   -1.20000
AFIX   0
C11   1   -0.292271   -0.663523    1.144672    11.00000    0.02515    0.01969 =
         0.06769    0.00988   -0.00556   -0.00528
AFIX  43
H11A  2   -0.209867   -0.645993    1.134610    11.00000   -1.20000
AFIX   0

C51   1    0.133876   -0.856377    0.758333    11.00000    0.02383    0.05433 =
         0.01979   -0.00141    0.00270   -0.00689
AFIX  23
H51A  2    0.131110   -0.869536    0.730874    11.00000   -1.20000
H51B  2    0.222080   -0.833976    0.762340    11.00000   -1.20000
AFIX   0

C9    1   -0.309540   -0.723563    1.084494    11.00000    0.01883    0.02342 =
         0.04868    0.01718    0.00896    0.00204
AFIX  23
H9A   2   -0.280282   -0.693370    1.067960    11.00000   -1.20000
H9B   2   -0.222045   -0.745869    1.089998    11.00000   -1.20000
AFIX   0

F32   3   -0.335617   -0.799668    0.979505    11.00000    0.17951    0.06043 =
         0.10298    0.02088    0.06117    0.05045
C40   1    0.331273   -0.950130    0.941164    11.00000    0.02557    0.03324 =
         0.01824   -0.00192   -0.00129    0.00676
AFIX  43
H40   2    0.413985   -0.938567    0.956669    11.00000   -1.20000
AFIX   0
C37   1    0.089391   -0.980898    0.896388    11.00000    0.01781    0.01915 =
         0.03103    0.00182    0.00764    0.00353
C43   1    0.121962   -0.802907    0.912615    11.00000    0.03388    0.01950 =
         0.02146   -0.00412   -0.00088   -0.00207
AFIX  23
H43A  2    0.178084   -0.773145    0.924759    11.00000   -1.20000
H43B  2    0.098211   -0.828090    0.933755    11.00000   -1.20000
AFIX   0
C38   1    0.150976   -1.016424    0.923692    11.00000    0.02800    0.02108 =
         0.03661    0.00593    0.01290    0.00898
AFIX  43
H38   2    0.110674   -1.050808    0.926780    11.00000   -1.20000
AFIX   0
C53   1    0.036395   -0.986721    0.804057    11.00000    0.02557    0.02666 =
         0.04172   -0.01716   -0.00794    0.00520
AFIX  23
H53A  2   -0.014356   -1.018812    0.793752    11.00000   -1.20000
H53B  2    0.133346   -0.997485    0.815363    11.00000   -1.20000
AFIX   0

C27   1   -0.482906   -0.550608    0.790630    11.00000    0.03795    0.03162 =
         0.01669    0.00276   -0.00197   -0.01148
AFIX  23
H27A  2   -0.491637   -0.530029    0.765844    11.00000   -1.20000
H27B  2   -0.563411   -0.576836    0.790500    11.00000   -1.20000
AFIX   0

C10   1   -0.364803   -0.702885    1.122713    11.00000    0.01815    0.01925 =
         0.04895    0.01382   -0.00421   -0.00065
F10   3    0.403325   -0.752188    0.783849    11.00000    0.05985    0.12779 =
         0.13435   -0.09804   -0.03747    0.04515
C41   1    0.265471   -0.917273    0.912718    11.00000    0.02089    0.02496 =
         0.01874   -0.00262    0.00395    0.00471
C14   1   -0.535679   -0.712849    1.171203    11.00000    0.02311    0.01715 =
         0.03250    0.00071   -0.00433    0.00117
C36   1   -0.679515   -0.592721    0.921408    11.00000    0.01773    0.03204 =
         0.02232   -0.00150    0.00279    0.00009
AFIX  23
H36A  2   -0.712737   -0.617056    0.942067    11.00000   -1.20000
H36B  2   -0.762039   -0.587336    0.902056    11.00000   -1.20000
AFIX   0

C17   1   -0.560992   -0.882069    1.166545    11.00000    0.02796    0.02248 =
         0.02336    0.00724   -0.00405   -0.00458
AFIX  23
H17A  2   -0.507448   -0.908403    1.183236    11.00000   -1.20000
H17B  2   -0.656028   -0.897718    1.157734    11.00000   -1.20000
AFIX   0

C39   1    0.272534   -1.000326    0.946236    11.00000    0.03427    0.03145 =
         0.02245    0.00476    0.00458    0.01400
AFIX  43
H39   2    0.315932   -1.023720    0.965254    11.00000   -1.20000
AFIX   0
C44   1   -0.018107   -0.781986    0.893219    11.00000    0.03285    0.01535 =
         0.02890   -0.00643   -0.00089    0.00104
AFIX  23
H44A  2   -0.073227   -0.761683    0.912639    11.00000   -1.20000
H44B  2    0.005265   -0.757776    0.871436    11.00000   -1.20000
AFIX   0

C15   1   -0.673653   -0.740660    1.182131    11.00000    0.02611    0.02979 =
         0.02642   -0.00496    0.00319    0.00029
AFIX  23
H15A  2   -0.678159   -0.742380    1.211152    11.00000   -1.20000
H15B  2   -0.759772   -0.720527    1.171759    11.00000   -1.20000
AFIX   0

C34   1   -0.323879   -0.665097    0.908858    11.00000    0.02629    0.01875 =
         0.03040   -0.00109    0.00175    0.00268
AFIX  23
H34A  2   -0.269515   -0.691991    0.924833    11.00000   -1.20000
H34B  2   -0.344790   -0.680102    0.882307    11.00000   -1.20000
AFIX   0
C25   1   -0.388915   -0.437092    0.859269    11.00000    0.04172    0.02192 =
         0.02495    0.00574   -0.00091    0.00195
AFIX  23
H25A  2   -0.337591   -0.403002    0.855634    11.00000   -1.20000
H25B  2   -0.486126   -0.429347    0.869653    11.00000   -1.20000
AFIX   0
C24   1   -0.322051   -0.452332    0.928740    11.00000    0.03244    0.02435 =
         0.02173   -0.00323    0.00037   -0.00195
AFIX  23
H24A  2   -0.317398   -0.413147    0.929843    11.00000   -1.20000
H24B  2   -0.242305   -0.466692    0.946204    11.00000   -1.20000
AFIX   0
C28   1   -0.337649   -0.578862    0.793272    11.00000    0.03549    0.02850 =
         0.01861   -0.00586    0.00875   -0.01729

C3    1   -0.797621   -0.954757    1.037756    11.00000    0.03156    0.02647 =
         0.02731   -0.00870    0.00769   -0.00212
AFIX  43
H3A   2   -0.841600   -0.985480    1.026247    11.00000   -1.20000
AFIX   0

C26   1   -0.407730   -0.465148    0.820208    11.00000    0.04442    0.02309 =
         0.02009    0.00555    0.00273   -0.00437
AFIX  23
H26A  2   -0.458628   -0.441500    0.800854    11.00000   -1.20000
H26B  2   -0.310556   -0.473929    0.810219    11.00000   -1.20000
AFIX   0

C48   1   -0.179637   -0.758274    0.746575    11.00000    0.03117    0.04393 =
         0.04014    0.02166   -0.01386   -0.00533
AFIX  43
H48   2   -0.222417   -0.734375    0.727816    11.00000   -1.20000
AFIX   0

C13   1   -0.464703   -0.675060    1.194937    11.00000    0.03411    0.02282 =
         0.04200   -0.00345   -0.01035    0.00322
AFIX  43
H13   2   -0.499675   -0.666318    1.220051    11.00000   -1.20000
AFIX   0

C49   1   -0.061722   -0.789082    0.736860    11.00000    0.03310    0.05164 =
         0.02358    0.01590   -0.00586   -0.01564
AFIX  43
H49   2   -0.022670   -0.786772    0.711454    11.00000   -1.20000
AFIX   0

C12   1   -0.341226   -0.650443    1.180905    11.00000    0.03480    0.02094 =
         0.06618   -0.00076   -0.01981   -0.00509
AFIX  43
H12A  2   -0.290773   -0.624494    1.196508    11.00000   -1.20000
AFIX   0

C31   1   -0.080870   -0.633328    0.804918    11.00000    0.02809    0.03853 =
         0.05648   -0.02224    0.01885   -0.00647
AFIX  43
H31   2    0.007119   -0.652826    0.809319    11.00000   -1.20000
AFIX   0
C29   1   -0.259513   -0.593335    0.760996    11.00000    0.04259    0.05473 =
         0.02502   -0.01848    0.01475   -0.02427
AFIX  43
H29   2   -0.293888   -0.584420    0.735080    11.00000   -1.20000
AFIX   0
C30   1   -0.130902   -0.620927    0.767242    11.00000    0.05030    0.05971 =
         0.04033   -0.03030    0.02930   -0.02297
AFIX  43
H30   2   -0.076213   -0.631502    0.745423    11.00000   -1.20000
AFIX   6

O1W   6    0.133087   -0.669291    1.108425    11.00000    0.07705    0.21783 =
         0.09291   -0.01278   -0.02686    0.02703
H1WA  2    0.106253   -0.652056    1.129098    11.00000   -1.50000
H1WB  2    0.067661   -0.661133    1.090126    11.00000   -1.50000
AFIX   0
HKLF 4


REM  SIR92 run in space group P 21/c
REM wR2 = 0.129922, GooF = S = 1.12608, Restrained GooF = 1.12608 for all data
REM R1 = 0.063638 for 15471 Fo > 4sig(Fo) and 0.084626 for all 19573 data
REM 1066 parameters refined using 0 restraints

END

WGHT      0.0111     31.1326

REM Highest difference peak  1.109,  deepest hole -1.200,  1-sigma level  0.096
Q1    1   0.3973 -0.7728  0.8196  11.00000  0.05    1.11
Q2    1   0.2950 -0.6567  0.8224  11.00000  0.05    1.07
Q3    1   0.3004 -0.7072  0.8535  11.00000  0.05    1.04
Q4    1  -0.2460 -0.8020  0.9963  11.00000  0.05    1.00
Q5    1  -0.2006 -0.9161  0.9880  11.00000  0.05    0.99
;
_shelx_res_checksum                88107
_shelx_hkl_file
;
  -1   0   0    1.51    0.17
   1   0   0    2.39    0.28
   1   0   0    1.42    0.32
   2   0   0  255.13   11.73
  -2   0   0  268.27   11.75
   2   0   0  297.56   11.86
   2   0   0  287.89   11.78
  -2   0   0  261.30   11.84
   2   0   0  258.18   11.81
  -2   0   0  247.55   11.97
  -2   0   0  264.14   11.85
   2   0   0  274.38   12.00
   3   0   0  130.83    5.75
   3   0   0  130.26    5.65
   3   0   0  119.83    5.94
   3   0   0  125.94    5.60
  -3   0   0  112.74    5.93
  -3   0   0  119.13    5.75
  -3   0   0  128.20    5.62
   3   0   0  125.28    5.71
  -3   0   0  118.09    5.77
   4   0   0   22.57    1.55
   4   0   0   25.00    1.44
  -4   0   0   23.78    1.88
   4   0   0   25.41    1.92
  -4   0   0   21.10    1.59
   4   0   0   23.24    1.53
  -4   0   0   23.02    1.40
   4   0   0   24.16    1.38
  -4   0   0   20.86    1.92
  -5   0   0   35.26    2.72
   5   0   0   40.29    2.74
  -5   0   0   44.28    2.59
   5   0   0   41.99    2.41
  -5   0   0   43.21    2.26
   5   0   0   40.74    2.21
   5   0   0   43.72    2.29
   5   0   0   40.49    2.34
  -5   0   0   35.81    2.45
   6   0   0   33.11    1.95
  -6   0   0   34.50    2.34
   6   0   0   30.29    2.02
  -6   0   0   30.69    2.26
   6   0   0   33.29    1.94
  -6   0   0   30.15    2.53
  -6   0   0   36.24    2.03
   6   0   0   31.35    2.12
   6   0   0   35.82    1.89
   6   0   0   35.36    2.56
   7   0   0   21.53    1.67
   7   0   0   24.35    1.58
   7   0   0   25.65    1.63
   7   0   0   22.84    2.13
  -7   0   0   24.19    2.04
   7   0   0   24.41    1.53
  -7   0   0   23.44    1.65
  -7   0   0   21.60    2.30
  -7   0   0   23.40    2.01
   7   0   0   21.09    1.74
   8   0   0    8.11    1.00
  -8   0   0   10.30    1.57
  -8   0   0    8.63    1.04
   8   0   0    9.34    1.18
  -8   0   0   10.89    1.84
   8   0   0    8.66    0.94
  -8   0   0    8.48    1.44
   8   0   0   10.44    1.03
  -9   0   0    2.42    1.19
   9   0   0    1.46    0.52
  -9   0   0   -0.64    0.41
   9   0   0    0.28    0.43
   9   0   0    0.98    0.57
  -9   0   0   -0.58    0.73
   9   0   0    0.53    0.57
  10   0   0    2.81    0.74
  10   0   0    2.19    0.55
  10   0   0    3.45    0.78
 -10   0   0    1.48    1.15
 -10   0   0    0.61    0.62
 -10   0   0    2.25    1.31
  11   0   0    7.95    0.93
 -11   0   0    7.60    1.17
 -11   0   0    7.23    1.77
 -11   0   0    5.12    1.73
 -12   0   0    2.11    1.66
 -12   0   0    2.51    1.51
   1  -1   0    3.18    0.24
   1  -1   0    2.39    0.38
   1  -1   0    3.30    0.30
   1  -1   0    4.06    0.25
  -1  -1   0    3.16    0.45
   1  -1   0    3.61    0.29
  -1  -1   0    3.31    0.35
  -1   1   0    3.02    0.36
   1   1   0    2.70    0.43
   1   1   0    2.61    0.34
   1   1   0    3.18    0.40
  -1   1   0    3.55    0.23
   1   1   0    3.44    0.34
   1   1   0    3.72    0.29
  -2  -1   0  130.30    6.48
   2  -1   0  136.82    6.20
   2  -1   0  145.84    6.27
   2  -1   0  146.20    6.18
  -2  -1   0  136.31    6.35
  -2  -1   0  132.27    6.31
   2  -1   0  141.00    6.39
  -2  -1   0  143.31    6.22
   2   1   0  143.56    6.32
   2   1   0  137.50    6.21
  -2   1   0  134.08    6.38
  -2   1   0  144.75    6.26
   2   1   0  143.16    6.51
  -2   1   0  139.59    6.28
   2   1   0  134.04    6.33
  -2   1   0  136.05    6.17
   2   1   0  143.98    6.27
  -3  -1   0   39.10    2.48
   3  -1   0   44.90    2.08
  -3  -1   0   44.10    2.33
   3  -1   0   43.26    2.19
  -3  -1   0   38.48    2.24
   3  -1   0   41.82    2.11
   3  -1   0   42.83    2.41
  -3  -1   0   40.04    2.09
  -3   1   0   42.25    2.42
   3   1   0   40.65    2.25
   3   1   0   40.36    2.51
   3   1   0   40.87    2.10
  -3   1   0   36.93    2.19
  -3   1   0   41.74    2.06
   3   1   0   43.55    2.17
   3   1   0   42.94    2.25
  -3   1   0   40.43    2.20
  -4  -1   0   18.72    1.19
   4  -1   0   17.80    1.22
  -4  -1   0   17.44    1.40
   4  -1   0   18.38    1.59
  -4  -1   0   17.79    1.46
  -4  -1   0   15.87    1.72
   4  -1   0   17.64    1.29
  -4   1   0   17.77    1.38
   4   1   0   17.42    1.33
   4   1   0   19.13    1.39
   4   1   0   16.94    1.22
  -4   1   0   16.49    1.34
  -4   1   0   15.36    1.57
  -4   1   0   17.04    1.13
   4   1   0   16.45    1.65
   5  -1   0    1.96    0.79
  -5  -1   0    0.65    0.38
  -5  -1   0    0.00    0.59
   5  -1   0    0.50    0.47
   5  -1   0    1.14    0.43
   5  -1   0    0.71    0.48
   5  -1   0    0.76    0.41
  -5  -1   0    0.71    0.58
  -5  -1   0   -0.37    0.71
   5   1   0    0.60    0.40
  -5   1   0    0.52    0.69
  -5   1   0    0.57    0.37
   5   1   0    1.35    0.79
   5   1   0    0.44    0.42
   5   1   0    0.81    0.55
  -5   1   0    0.54    0.57
  -5   1   0    1.17    0.60
   5   1   0    0.26    0.55
   6  -1   0   -0.14    0.40
   6  -1   0   -0.30    0.33
   6  -1   0    0.12    0.42
   6  -1   0    0.06    0.29
   6  -1   0    0.26    0.36
  -6  -1   0   -0.46    0.60
  -6  -1   0   -0.46    0.70
   6  -1   0   -0.92    0.55
  -6  -1   0    0.20    0.57
  -6  -1   0    0.11    0.36
   6   1   0   -0.02    0.31
   6   1   0    0.05    0.43
  -6   1   0    0.11    0.32
   6   1   0   -0.04    0.37
   6   1   0   -0.15    0.71
   6   1   0    0.11    0.52
  -6   1   0   -0.01    0.49
  -6   1   0    0.29    0.59
  -6   1   0   -0.18    0.69
   7  -1   0    0.05    0.36
  -7  -1   0   -0.05    0.86
  -7  -1   0    0.55    0.42
   7  -1   0    0.99    0.76
   7  -1   0   -0.02    0.23
   7  -1   0    0.52    0.48
   7  -1   0   -0.21    0.39
  -7  -1   0    0.47    0.67
   7  -1   0    0.45    0.54
   7   1   0    0.42    0.49
   7   1   0   -0.17    0.68
   7   1   0   -0.31    0.54
   7   1   0   -0.20    0.36
  -7   1   0    0.27    0.63
  -7   1   0   -0.20    0.33
  -7   1   0   -0.56    0.73
   7   1   0    0.92    0.63
  -7   1   0    0.55    0.64
   7   1   0   -0.13    0.38
  -8  -1   0    7.90    1.48
  -8  -1   0    5.14    1.48
   8  -1   0    4.98    0.73
  -8  -1   0    4.55    0.87
   8  -1   0    6.41    0.93
  -8  -1   0    4.38    1.16
   8  -1   0    6.55    0.91
  -8   1   0    5.14    0.86
   8   1   0    4.01    0.74
  -8   1   0    3.31    1.09
   8   1   0    7.87    1.16
   8   1   0    5.62    0.87
  -8   1   0    4.98    1.19
   8   1   0    4.38    0.81
  -9  -1   0   -0.18    0.83
  -9  -1   0    1.28    1.14
   9  -1   0    0.92    0.44
   9  -1   0    1.25    0.54
  -9  -1   0    1.89    0.68
   9  -1   0    1.06    0.56
   9   1   0    1.17    0.68
  -9   1   0    2.32    1.05
   9   1   0    2.38    0.64
   9   1   0    1.01    0.55
  -9   1   0    0.77    1.02
   9   1   0    1.31    0.57
  -9   1   0    1.22    0.60
  10  -1   0   17.46    1.49
 -10  -1   0   24.52    2.69
  10  -1   0   17.81    1.46
 -10  -1   0   22.66    2.50
 -10  -1   0   19.45    1.65
  10  -1   0   17.00    1.22
 -10   1   0   16.41    2.32
  10   1   0   14.75    1.54
  10   1   0   16.72    1.44
 -10   1   0   18.67    1.60
 -10   1   0   17.25    2.26
  10   1   0   15.61    1.35
 -11  -1   0    7.63    1.22
  11  -1   0    5.59    1.04
 -11  -1   0    6.08    1.73
 -11  -1   0    7.70    1.93
 -11   1   0    8.73    1.93
 -11   1   0   12.15    2.12
  11   1   0    7.85    1.08
  11   1   0    7.59    1.14
 -11   1   0    8.72    1.16
 -12  -1   0   -1.01    1.80
 -12  -1   0   -2.42    0.91
  12  -1   0    1.95    0.93
 -12   1   0    2.06    1.57
  12   1   0    0.16    0.46
 -12   1   0    0.91    1.39
   1  -2   0   10.14    0.59
  -1  -2   0    9.65    0.66
   1  -2   0   10.94    0.55
   1  -2   0    9.40    0.59
  -1  -2   0   10.09    0.59
  -1  -2   0    9.87    0.71
   1  -2   0    9.93    0.48
  -1  -2   0    9.67    0.79
  -1   2   0   10.67    0.60
   1   2   0   10.18    0.72
   1   2   0    9.67    0.78
   1   2   0   10.29    0.66
  -1   2   0   10.19    0.60
  -1   2   0   10.35    0.49
   1   2   0    9.62    0.65
  -1   2   0    9.65    0.57
  -2  -2   0   42.36    2.58
   2  -2   0   51.46    2.25
  -2  -2   0   42.33    2.35
   2  -2   0   49.00    2.14
   2  -2   0   47.83    2.16
   2  -2   0   51.36    2.27
   2  -2   0   45.67    2.37
  -2  -2   0   47.18    2.26
  -2  -2   0   44.90    2.42
   2  -2   0   46.84    2.15
  -2   2   0   47.10    2.17
   2   2   0   47.49    2.33
   2   2   0   46.43    2.37
   2   2   0   47.49    2.60
  -2   2   0   47.19    2.28
   2   2   0   42.32    2.40
  -2   2   0   42.83    2.34
   2   2   0   46.40    2.26
  -2   2   0   48.71    2.22
   3  -2   0    0.73    0.54
   3  -2   0    0.58    0.28
  -3  -2   0    0.73    0.34
  -3  -2   0    0.86    0.66
   3  -2   0    0.96    0.25
   3  -2   0    0.90    0.31
  -3  -2   0    1.13    0.55
   3  -2   0    1.28    0.42
  -3  -2   0    0.49    0.45
  -3   2   0    0.81    0.41
   3   2   0    0.72    0.65
  -3   2   0   -0.09    0.46
  -3   2   0    1.25    0.31
   3   2   0    0.65    0.39
   3   2   0    0.87    0.52
   3   2   0    0.80    0.33
   3   2   0    1.15    0.48
  -3   2   0    0.71    0.41
  -4  -2   0   26.85    1.83
  -4  -2   0   23.70    1.71
   4  -2   0   25.41    1.47
  -4  -2   0   25.40    1.52
   4  -2   0   25.81    1.86
   4  -2   0   27.21    1.61
   4  -2   0   25.42    1.44
  -4  -2   0   19.23    1.94
   4  -2   0   24.58    1.39
   4   2   0   28.16    2.06
  -4   2   0   22.09    1.81
  -4   2   0   25.82    1.45
  -4   2   0   26.03    1.66
   4   2   0   24.87    1.67
  -4   2   0   23.84    1.65
   4   2   0   27.50    1.55
   4   2   0   24.16    1.74
   4   2   0   27.56    1.64
   5  -2   0   19.26    1.26
   5  -2   0   21.34    1.46
   5  -2   0   17.95    1.27
  -5  -2   0   19.30    1.34
  -5  -2   0   23.64    1.77
  -5  -2   0   16.21    1.95
   5  -2   0   18.42    1.69
  -5  -2   0   18.49    1.59
   5  -2   0   20.34    1.22
  -5   2   0   19.03    1.74
   5   2   0   19.81    1.40
  -5   2   0   18.46    1.53
   5   2   0   18.74    1.56
  -5   2   0   20.12    1.29
  -5   2   0   19.98    1.54
   5   2   0   20.66    1.55
   5   2   0   21.17    1.38
   5   2   0   19.83    1.82
  -6  -2   0    3.65    0.91
  -6  -2   0    4.24    0.72
   6  -2   0    3.66    0.97
   6  -2   0    4.46    0.67
   6  -2   0    4.78    0.69
   6  -2   0    4.50    0.82
  -6  -2   0    4.74    1.01
  -6  -2   0    3.89    1.25
   6  -2   0    4.57    0.63
  -6   2   0    3.07    1.02
   6   2   0    4.31    0.76
   6   2   0    5.47    0.96
  -6   2   0    4.62    1.10
   6   2   0    5.47    0.76
  -6   2   0    4.99    0.99
   6   2   0    5.11    1.14
  -6   2   0    5.34    0.71
   6   2   0    6.11    0.98
  -7  -2   0    5.88    0.86
   7  -2   0    3.47    0.66
   7  -2   0    5.86    1.52
  -7  -2   0    5.29    1.14
  -7  -2   0    2.22    1.20
   7  -2   0    4.05    1.11
  -7  -2   0    4.45    1.05
   7  -2   0    4.48    0.63
   7  -2   0    4.41    0.75
  -7   2   0    4.35    1.05
   7   2   0    6.82    1.41
   7   2   0    4.53    0.79
  -7   2   0    3.68    1.11
   7   2   0    3.98    0.89
   7   2   0    3.36    0.72
  -7   2   0    4.49    0.73
   7   2   0    3.42    0.94
   7   2   0    5.21    0.72
  -7   2   0    4.04    0.99
   8  -2   0    0.59    0.42
   8  -2   0    0.99    0.56
   8  -2   0    1.09    0.65
  -8  -2   0    0.77    0.82
   8  -2   0    2.14    0.55
   8  -2   0    1.78    0.73
  -8  -2   0    0.12    0.47
  -8  -2   0    0.89    1.11
  -8   2   0    2.31    1.01
  -8   2   0    1.51    0.84
  -8   2   0    0.95    0.78
   8   2   0    0.81    0.55
   8   2   0    0.93    0.50
   8   2   0    1.14    0.76
  -8   2   0    2.20    0.62
   8   2   0    0.83    0.56
  -9  -2   0   19.03    1.61
   9  -2   0   16.92    1.19
   9  -2   0   19.60    1.45
  -9  -2   0   18.63    2.50
  -9  -2   0   18.33    2.15
   9  -2   0   17.75    1.50
   9  -2   0   19.44    1.31
   9   2   0   20.94    1.77
  -9   2   0   18.44    2.11
   9   2   0   18.89    1.55
  -9   2   0   18.85    1.54
   9   2   0   17.73    1.40
  -9   2   0   16.99    2.20
   9   2   0   19.06    1.51
 -10  -2   0   -0.41    0.47
 -10  -2   0    0.19    1.04
  10  -2   0    1.68    0.45
  10  -2   0    0.16    0.36
  10  -2   0   -0.02    0.33
 -10  -2   0    0.78    1.26
 -10   2   0    1.44    0.58
 -10   2   0    2.36    1.31
  10   2   0   -0.58    0.55
 -10   2   0    0.61    1.09
  10   2   0    1.29    0.71
  10   2   0    0.64    0.57
  10   2   0   -0.25    0.40
 -11  -2   0   -0.20    1.02
  11  -2   0   -0.21    0.55
 -11  -2   0    2.13    1.56
  11  -2   0    0.44    0.41
 -11   2   0   -0.33    0.50
 -11   2   0    1.16    1.18
 -11   2   0   -0.35    1.09
  11   2   0    2.27    0.67
  11   2   0    1.02    0.67
  11   2   0    0.59    0.49
  11   2   0   -0.37    0.63
 -12  -2   0    4.59    1.84
 -12   2   0    6.70    1.73
 -12   2   0    6.67    1.77
   0  -3   0    0.12    0.13
   0  -3   0    0.13    0.14
   0  -3   0    0.45    0.22
   0   3   0    0.16    0.14
   0   3   0    0.02    0.12
   0   3   0   -0.02    0.09
   0   3   0    0.05    0.13
   0   3   0   -0.06    0.17
   1  -3   0  147.57    6.32
   1  -3   0  144.05    6.29
  -1  -3   0  146.88    6.51
  -1  -3   0  134.38    6.63
  -1  -3   0  139.44    6.41
   1  -3   0  145.52    6.33
  -1  -3   0  144.71    6.48
   1  -3   0  147.54    6.43
   1   3   0  145.03    6.48
  -1   3   0  149.79    6.30
  -1   3   0  153.69    6.35
   1   3   0  134.36    6.51
  -1   3   0  152.72    6.32
   1   3   0  138.61    6.62
   1   3   0  141.08    6.42
  -1   3   0  154.59    6.44
  -2  -3   0  118.31    5.92
   2  -3   0  131.13    5.81
  -2  -3   0  130.69    5.83
   2  -3   0  135.22    5.77
   2  -3   0  130.61    5.67
  -2  -3   0  129.60    6.00
  -2  -3   0  127.12    6.19
   2  -3   0  124.41    5.84
  -2   3   0  131.59    5.80
  -2   3   0  129.16    5.70
   2   3   0  130.01    5.83
   2   3   0  130.91    5.91
  -2   3   0  133.85    5.69
   2   3   0  134.73    5.95
   2   3   0  124.04    6.00
  -2   3   0  125.37    5.82
   2   3   0  129.05    6.15
   3  -3   0    6.43    0.66
   3  -3   0    5.51    0.79
  -3  -3   0    6.96    0.93
   3  -3   0    6.33    0.42
   3  -3   0    6.93    0.50
  -3  -3   0    5.78    0.62
   3  -3   0    6.44    0.46
  -3  -3   0    5.04    0.75
   3  -3   0    6.83    0.62
  -3  -3   0    5.27    1.06
  -3   3   0    5.52    0.51
   3   3   0    7.03    0.68
  -3   3   0    6.20    0.64
   3   3   0    6.04    0.90
   3   3   0    5.70    0.73
  -3   3   0    5.79    0.80
  -3   3   0    6.53    0.70
  -4  -3   0    9.27    1.42
  -4  -3   0    9.71    1.18
   4  -3   0    8.99    0.71
   4  -3   0   11.30    0.71
   4  -3   0   10.51    1.21
  -4  -3   0    8.53    1.11
  -4  -3   0   10.93    0.90
   4  -3   0   10.00    0.69
   4  -3   0   10.16    1.04
   4  -3   0   10.63    0.87
  -4   3   0    8.86    0.96
   4   3   0    8.93    0.97
   4   3   0    8.46    1.13
  -4   3   0    9.91    1.14
   4   3   0   11.21    1.41
   4   3   0    8.01    0.85
  -4   3   0    9.90    0.97
  -4   3   0    9.86    0.77
   4   3   0   10.79    1.08
   5  -3   0    1.01    0.35
   5  -3   0    1.63    0.38
  -5  -3   0    0.59    0.61
   5  -3   0    1.44    0.71
   5  -3   0    1.50    0.38
  -5  -3   0    1.23    0.44
   5  -3   0    1.75    0.49
   5  -3   0    1.34    0.52
  -5  -3   0    2.03    0.74
  -5  -3   0    0.47    1.02
   5   3   0    0.66    0.76
   5   3   0    1.35    0.60
   5   3   0    1.40    0.46
   5   3   0    1.66    0.56
  -5   3   0    1.84    0.60
  -5   3   0    2.18    0.79
  -5   3   0    0.97    0.56
  -5   3   0    1.54    0.44
   5   3   0    1.71    0.73
   6  -3   0    5.26    1.10
   6  -3   0    5.66    0.58
   6  -3   0    5.13    0.81
  -6  -3   0    5.54    1.04
  -6  -3   0    5.10    1.09
  -6  -3   0    2.12    1.08
   6  -3   0    4.87    0.59
   6  -3   0    4.48    0.61
   6  -3   0    4.79    0.72
  -6  -3   0    5.30    0.77
   6   3   0    5.42    1.14
   6   3   0    5.03    0.81
   6   3   0    4.25    0.98
   6   3   0    5.45    0.78
  -6   3   0    3.76    1.01
  -6   3   0    5.12    0.99
   6   3   0    4.17    0.88
  -6   3   0    5.33    0.72
  -6   3   0    3.01    1.01
   7  -3   0   10.81    0.87
  -7  -3   0    9.11    1.45
  -7  -3   0   10.30    1.83
   7  -3   0   14.60    1.61
   7  -3   0   10.96    0.84
  -7  -3   0   14.03    1.60
   7  -3   0   12.60    1.15
  -7  -3   0    8.62    1.09
   7  -3   0   11.20    1.20
   7  -3   0   10.70    0.95
  -7   3   0    9.82    1.51
  -7   3   0    9.95    1.37
   7   3   0   11.03    1.31
  -7   3   0   14.48    1.52
   7   3   0   12.73    1.18
   7   3   0   12.05    1.42
  -7   3   0   13.51    1.10
   7   3   0    8.47    1.64
   7   3   0   11.83    1.18
   8  -3   0    0.24    0.37
  -8  -3   0    0.42    0.82
   8  -3   0    0.36    0.34
   8  -3   0    0.69    0.36
   8  -3   0    0.32    0.52
  -8  -3   0   -0.03    0.47
  -8  -3   0    0.27    1.14
   8  -3   0   -0.78    0.46
   8   3   0    0.70    0.55
  -8   3   0   -0.38    0.63
   8   3   0    0.33    0.74
  -8   3   0   -0.25    0.38
   8   3   0    0.29    0.45
  -8   3   0    0.59    0.83
   8   3   0   -0.04    0.43
  -8   3   0   -0.12    0.72
   9  -3   0    1.15    0.37
  -9  -3   0    0.79    0.59
   9  -3   0    0.91    0.46
  -9  -3   0    2.38    2.24
  -9  -3   0    1.35    0.95
   9  -3   0   -0.10    0.54
   9   3   0    0.61    0.60
  -9   3   0    1.05    0.51
  -9   3   0   -1.16    0.65
   9   3   0    0.87    0.51
  -9   3   0   -0.61    0.77
   9   3   0    1.25    0.81
   9   3   0    1.61    0.60
 -10  -3   0    0.52    0.95
  10  -3   0    0.01    0.60
  10  -3   0   -0.57    0.28
 -10  -3   0    0.72    0.66
 -10  -3   0    0.65    1.40
 -10   3   0   -0.25    0.99
  10   3   0    1.39    0.57
  10   3   0    0.51    0.72
  10   3   0   -0.03    0.59
  10   3   0    0.38    0.52
 -10   3   0    0.86    0.56
 -11  -3   0    4.88    1.05
  11  -3   0    2.99    0.86
 -11  -3   0    1.96    1.56
 -11  -3   0    1.39    1.26
  11   3   0    0.69    0.55
 -11   3   0    1.56    1.18
 -11   3   0    1.51    1.19
 -11   3   0    3.24    0.80
  11   3   0    2.41    0.95
 -12  -3   0    1.63    1.60
 -12  -3   0    0.39    1.53
  12  -3   0   -0.18    0.63
  12   3   0   -0.77    0.57
  12   3   0    0.59    0.56
 -12   3   0   -0.28    1.26
 -12   3   0   -1.07    1.13
   0  -4   0   37.58    1.94
   0  -4   0   43.49    1.99
   0  -4   0   43.65    2.10
   0   4   0   41.78    1.96
   0   4   0   46.28    2.09
   0   4   0   42.31    1.98
   0   4   0   39.53    1.92
   0   4   0   43.40    1.94
  -1  -4   0  281.55   12.62
   1  -4   0  295.57   12.50
  -1  -4   0  296.58   12.71
   1  -4   0  302.92   12.65
   1  -4   0  294.30   12.49
  -1  -4   0  283.35   12.88
  -1  -4   0  276.89   12.68
  -1   4   0  305.10   12.50
   1   4   0  289.49   12.69
   1   4   0  276.02   12.85
   1   4   0  278.20   12.62
   1   4   0  298.19   12.57
   1   4   0  272.18   12.72
  -2  -4   0    0.46    0.27
   2  -4   0    0.77    0.25
   2  -4   0    0.60    0.15
   2  -4   0    0.26    0.34
  -2  -4   0    0.74    0.50
  -2  -4   0    1.43    0.72
  -2  -4   0    0.52    0.39
   2   4   0    0.94    0.41
   2   4   0    0.77    0.40
  -2   4   0    0.45    0.26
   2   4   0    1.10    0.68
   2   4   0    0.14    0.45
   2   4   0    1.24    0.32
  -2   4   0    0.77    0.15
  -2   4   0    0.66    0.30
  -2   4   0    0.88    0.19
  -2   4   0    0.75    0.28
   3  -4   0    8.71    0.55
   3  -4   0   10.22    0.95
   3  -4   0    8.70    0.74
  -3  -4   0    9.21    0.75
  -3  -4   0    7.79    1.12
  -3  -4   0    9.00    1.28
  -3  -4   0    7.33    0.89
   3  -4   0    9.59    0.72
   3   4   0    8.06    0.92
   3   4   0    8.25    1.03
  -3   4   0    8.39    0.76
   3   4   0    8.42    1.00
   3   4   0    8.00    0.76
   3   4   0    6.39    1.09
  -3   4   0    8.41    0.85
  -3   4   0    7.95    0.66
  -3   4   0    7.68    0.59
  -4  -4   0    3.21    0.75
  -4  -4   0    3.71    0.87
   4  -4   0    3.83    0.60
   4  -4   0    3.23    0.68
   4  -4   0    2.99    0.42
  -4  -4   0    3.22    1.04
   4  -4   0    3.33    0.75
  -4  -4   0    3.38    0.58
  -4   4   0    3.50    0.66
   4   4   0    4.85    1.09
  -4   4   0    3.62    0.77
   4   4   0    2.69    0.57
   4   4   0    3.50    0.73
   4   4   0    3.62    0.70
  -4   4   0    4.12    0.58
  -4   4   0    4.01    0.66
   4   4   0    3.58    0.85
   5  -4   0   30.61    1.50
   5  -4   0   31.26    1.86
  -5  -4   0   28.97    3.02
   5  -4   0   32.34    1.66
  -5  -4   0   29.08    1.85
   5  -4   0   32.44    1.84
  -5  -4   0   33.48    2.26
   5  -4   0   30.98    2.15
  -5  -4   0   27.64    2.93
   5   4   0   30.16    2.40
   5   4   0   30.66    2.07
   5   4   0   31.09    1.88
  -5   4   0   29.73    2.11
  -5   4   0   30.96    1.95
  -5   4   0   29.55    1.97
   5   4   0   30.60    1.95
   5   4   0   30.49    2.17
   6  -4   0    7.54    0.58
  -6  -4   0    7.16    0.89
   6  -4   0    8.03    0.93
   6  -4   0    8.07    0.60
   6  -4   0    6.59    0.88
   6  -4   0    7.76    1.20
  -6  -4   0    6.75    1.19
  -6  -4   0    7.92    1.32
  -6  -4   0    7.79    1.57
   6  -4   0    7.93    0.72
  -6   4   0    7.50    0.87
  -6   4   0    9.04    1.27
  -6   4   0    8.44    1.09
   6   4   0    8.34    0.95
   6   4   0    6.45    1.16
   6   4   0    6.98    2.45
  -6   4   0    8.99    1.11
   6   4   0    8.56    1.02
   6   4   0    9.56    1.15
  -7  -4   0    7.01    0.97
   7  -4   0    8.06    0.78
  -7  -4   0   11.18    1.93
  -7  -4   0    8.64    1.45
   7  -4   0   10.29    1.42
  -7  -4   0    7.71    1.34
   7  -4   0    7.21    0.98
   7  -4   0    7.03    0.58
   7  -4   0    7.44    0.96
  -7   4   0    6.31    0.85
  -7   4   0    7.47    1.32
   7   4   0    6.74    1.24
  -7   4   0    7.18    1.21
   7   4   0    6.63    1.47
  -7   4   0    9.17    1.36
   7   4   0    8.80    1.22
   7   4   0    7.36    1.01
   7   4   0    7.15    0.99
  -8  -4   0    3.27    0.82
   8  -4   0    2.98    0.57
  -8  -4   0    3.58    1.11
  -8  -4   0    3.40    1.45
   8  -4   0    3.71    0.84
   8  -4   0    2.76    0.72
   8   4   0    2.85    0.77
   8   4   0    4.51    1.06
  -8   4   0    2.39    0.71
   8   4   0    3.87    0.79
  -8   4   0    2.47    0.98
  -8   4   0    2.56    1.01
   8   4   0    2.59    0.60
  -8   4   0    4.10    1.10
  -9  -4   0    1.46    1.50
   9  -4   0   -0.66    0.49
   9  -4   0    0.11    0.37
  -9  -4   0    0.29    0.96
  -9  -4   0    0.23    0.56
   9   4   0    0.53    0.50
  -9   4   0   -0.22    0.87
   9   4   0    0.82    0.61
   9   4   0    0.69    0.61
  -9   4   0    1.16    0.92
   9   4   0    0.85    0.79
  10  -4   0   14.57    1.47
 -10  -4   0   17.48    1.61
 -10  -4   0   16.14    2.73
 -10  -4   0   20.28    2.43
 -10   4   0   16.33    1.54
  10   4   0   11.86    1.38
 -10   4   0   14.83    2.05
 -10   4   0   15.00    2.07
  10   4   0   17.56    1.76
  10   4   0   16.36    1.31
  11  -4   0    0.39    0.65
 -11  -4   0    1.80    1.23
  11  -4   0    1.43    0.54
 -11  -4   0    2.11    1.52
  11   4   0    0.09    0.48
 -11   4   0   -0.36    1.06
 -11   4   0    0.01    0.49
 -11   4   0   -0.10    0.94
  11   4   0    1.26    0.48
  11   4   0   -0.23    0.64
 -12  -4   0   11.45    2.48
  12  -4   0    6.42    1.24
 -12   4   0    5.70    1.88
 -12   4   0    6.39    1.74
  12   4   0    8.03    1.34
   0  -5   0   -0.17    0.18
   0  -5   0    0.32    0.26
   0  -5   0    0.21    0.38
   0  -5   0   -0.06    0.23
   0   5   0    0.02    0.16
   0   5   0    0.12    0.24
   0   5   0   -0.01    0.25
   0   5   0    0.01    0.22
  -1  -5   0  137.81    6.47
  -1  -5   0  141.41    6.12
  -1  -5   0  141.98    6.23
   1  -5   0  148.12    6.20
  -1  -5   0  127.32    6.20
   1  -5   0  140.85    6.03
  -1  -5   0  133.06    6.13
   1  -5   0  141.36    6.01
  -1   5   0  139.28    6.03
   1   5   0  135.99    6.22
   1   5   0  137.16    6.43
  -1   5   0  140.72    6.19
   1   5   0  131.72    6.15
   1   5   0  144.17    6.11
   1   5   0  125.66    6.25
   1   5   0  136.38    6.23
  -2  -5   0    4.10    0.53
  -2  -5   0    1.86    0.80
   2  -5   0    3.46    0.49
   2  -5   0    3.33    0.35
  -2  -5   0    2.30    0.54
   2  -5   0    3.97    0.53
  -2  -5   0    3.38    0.67
   2  -5   0    3.33    0.25
   2   5   0    3.42    0.56
   2   5   0    2.94    0.49
  -2   5   0    3.36    0.48
  -2   5   0    3.02    0.28
   2   5   0    4.00    0.65
  -2   5   0    3.20    0.43
   2   5   0    3.84    0.87
   2   5   0    3.39    0.59
  -2   5   0    3.28    0.35
   3  -5   0    5.88    0.43
  -3  -5   0    5.94    0.85
   3  -5   0    6.43    0.60
   3  -5   0    7.05    0.81
  -3  -5   0    6.53    0.67
  -3  -5   0    7.74    0.99
  -3  -5   0    5.73    1.18
   3  -5   0    5.53    0.67
   3   5   0    6.81    0.73
  -3   5   0    7.03    0.68
   3   5   0    5.72    0.93
   3   5   0    6.88    1.14
   3   5   0    5.41    0.81
  -3   5   0    7.16    0.53
   3   5   0    6.87    0.83
  -3   5   0    6.11    0.50
  -3   5   0    6.49    0.69
  -4  -5   0    5.40    0.76
   4  -5   0    6.46    0.90
   4  -5   0    4.27    0.69
   4  -5   0    5.06    0.48
   4  -5   0    5.02    0.69
  -4  -5   0    5.18    0.91
  -4  -5   0    4.30    0.92
  -4  -5   0    4.90    1.23
  -4   5   0    6.21    0.78
   4   5   0    5.37    1.02
   4   5   0    5.22    0.74
   4   5   0    5.65    0.85
  -4   5   0    4.88    0.78
  -4   5   0    5.55    0.70
   4   5   0    3.89    0.79
   4   5   0    4.68    1.09
  -4   5   0    6.25    0.58
   5  -5   0   31.94    1.90
   5  -5   0   35.03    1.70
  -5  -5   0   29.05    2.61
  -5  -5   0   34.21    2.32
   5  -5   0   33.72    1.90
  -5  -5   0   29.90    1.93
  -5  -5   0   29.44    2.21
   5  -5   0   32.17    2.15
  -5   5   0   31.54    2.02
   5   5   0   31.92    1.97
   5   5   0   34.69    2.09
  -5   5   0   30.47    2.09
   5   5   0   31.59    2.15
   5   5   0   32.82    2.55
  -5   5   0   33.79    1.79
   5   5   0   32.38    2.29
  -6  -5   0   20.35    1.84
   6  -5   0   23.17    1.51
  -6  -5   0   24.11    2.43
   6  -5   0   21.14    1.76
   6  -5   0   19.11    1.46
   6  -5   0   21.31    1.26
  -6  -5   0   23.25    1.92
  -6  -5   0   20.88    1.52
   6   5   0   22.72    1.62
   6   5   0   19.04    1.50
   6   5   0   19.82    1.84
   6   5   0   19.38    2.10
  -6   5   0   19.50    1.74
  -6   5   0   20.32    1.63
  -6   5   0   21.59    1.64
  -6   5   0   19.39    1.33
  -7  -5   0    1.93    1.22
   7  -5   0    1.54    0.57
   7  -5   0    0.79    0.39
   7  -5   0    0.64    0.54
  -7  -5   0    1.16    0.82
  -7  -5   0    1.36    0.84
  -7  -5   0    1.51    0.59
   7  -5   0    1.82    0.85
   7   5   0    0.52    0.52
  -7   5   0    0.38    0.70
  -7   5   0    2.04    0.87
   7   5   0    1.14    0.84
  -7   5   0    1.13    0.75
   7   5   0    0.89    0.62
   7   5   0    2.57    0.81
  -7   5   0    0.80    0.43
   8  -5   0    1.13    0.39
  -8  -5   0    0.50    1.12
  -8  -5   0    1.76    0.67
   8  -5   0    1.68    0.69
  -8  -5   0    0.84    0.88
   8  -5   0    0.51    0.56
  -8   5   0    0.40    0.70
  -8   5   0    1.13    0.52
   8   5   0   -0.04    0.50
   8   5   0    1.95    0.97
   8   5   0    1.58    0.77
  -8   5   0    0.85    0.83
  -9  -5   0    3.90    1.07
   9  -5   0    4.70    0.71
  -9  -5   0    2.54    1.64
   9  -5   0    3.38    0.87
   9   5   0    3.43    0.90
  -9   5   0    6.06    0.87
   9   5   0    4.18    0.71
   9   5   0    4.95    1.27
  -9   5   0    3.08    1.12
  -9   5   0    2.89    1.13
 -10  -5   0   -0.03    0.93
  10  -5   0   -0.42    0.56
 -10  -5   0   -0.68    0.51
  10  -5   0    1.28    0.43
 -10  -5   0    1.38    1.35
 -10   5   0    0.16    0.90
 -10   5   0    0.33    0.48
  10   5   0    1.53    0.66
 -10   5   0    0.54    0.92
  10   5   0    0.34    0.83
 -11  -5   0    1.97    1.30
 -11  -5   0    2.52    1.80
 -11  -5   0    1.93    0.94
  11  -5   0    0.35    0.48
  11  -5   0    1.43    0.79
 -11   5   0    3.55    1.40
 -11   5   0    2.18    0.70
  11   5   0    2.72    1.06
 -11   5   0    0.79    1.03
 -12  -5   0   -0.94    1.56
 -12  -5   0    1.41    1.45
  12  -5   0    0.31    0.73
  12   5   0   -0.04    0.63
 -12   5   0    0.84    1.40
 -12   5   0    0.27    1.03
   0  -6   0  204.09    9.22
   0  -6   0  223.08    9.30
   0  -6   0  221.05    9.25
   0  -6   0  192.14    9.59
   0   6   0  206.70    9.22
   0   6   0  213.98    9.24
   0   6   0  215.65    9.28
   0   6   0  200.62    9.19
  -1  -6   0  464.56   20.61
  -1  -6   0  464.72   20.53
   1  -6   0  506.90   20.44
  -1  -6   0  471.29   20.88
   1  -6   0  490.37   20.41
  -1  -6   0  481.30   20.53
  -1  -6   0  496.40   20.62
   1  -6   0  472.43   20.59
   1   6   0  427.75   20.64
  -1   6   0  439.35   20.45
   1   6   0  470.53   20.62
  -1   6   0  466.51   20.43
   1   6   0  468.20   20.64
  -1   6   0  489.21   20.60
   1   6   0  455.12   20.55
   1   6   0  479.06   20.85
  -1   6   0  469.93   20.42
  -2  -6   0   30.11    1.68
  -2  -6   0   30.97    2.19
   2  -6   0   33.50    1.45
   2  -6   0   31.20    1.71
  -2  -6   0   29.62    1.82
   2  -6   0   30.67    1.56
  -2  -6   0   34.47    1.90
   2   6   0   33.64    1.67
   2   6   0   31.75    1.82
   2   6   0   31.97    1.84
  -2   6   0   31.73    1.47
   2   6   0   31.16    2.13
  -2   6   0   30.21    1.45
   2   6   0   29.65    1.71
   2   6   0   29.42    1.92
  -2   6   0   36.06    1.76
  -2   6   0   31.53    1.55
  -3  -6   0    4.53    0.75
  -3  -6   0    4.73    0.64
   3  -6   0    4.43    0.63
   3  -6   0    5.74    0.52
   3  -6   0    4.39    0.65
   3  -6   0    5.26    0.37
  -3  -6   0    5.17    0.87
  -3  -6   0    4.41    1.02
  -3   6   0    4.75    0.55
   3   6   0    4.43    0.66
  -3   6   0    5.40    0.41
   3   6   0    5.21    1.01
   3   6   0    5.44    0.83
   3   6   0    4.95    0.75
  -3   6   0    4.82    0.43
  -3   6   0    5.11    0.62
  -3   6   0    5.43    0.69
   3   6   0    3.09    0.80
  -4  -6   0   22.07    1.73
  -4  -6   0   21.93    1.41
  -4  -6   0   16.82    1.53
   4  -6   0   18.37    1.43
  -4  -6   0   20.28    2.06
   4  -6   0   20.72    1.25
   4  -6   0   20.47    1.07
   4  -6   0   21.63    1.40
  -4   6   0   20.52    1.36
   4   6   0   19.73    1.42
   4   6   0   18.41    1.70
   4   6   0   20.76    1.52
   4   6   0   22.33    1.60
  -4   6   0   18.88    1.34
   4   6   0   24.62    2.07
  -4   6   0   19.31    1.15
  -4   6   0   21.30    1.25
  -5  -6   0   19.99    1.70
   5  -6   0   17.60    1.29
   5  -6   0   15.58    1.43
   5  -6   0   17.73    1.00
  -5  -6   0   16.83    1.29
  -5  -6   0   15.10    1.93
  -5  -6   0   16.13    1.54
   5  -6   0   16.23    1.18
   5   6   0   14.51    1.88
  -5   6   0   18.59    1.40
  -5   6   0   17.60    1.11
   5   6   0   17.92    1.35
  -5   6   0   15.46    1.31
   5   6   0   19.08    1.90
  -5   6   0   15.32    1.23
   5   6   0   18.64    1.53
   5   6   0   18.64    1.45
   6  -6   0    0.72    0.63
  -6  -6   0    1.15    1.07
   6  -6   0   -0.08    0.39
  -6  -6   0    0.84    0.44
  -6  -6   0    1.24    0.73
   6  -6   0    0.67    0.30
   6  -6   0    0.24    0.45
   6   6   0    1.93    0.87
  -6   6   0    0.82    0.38
   6   6   0    0.16    0.46
  -6   6   0    0.96    0.57
   6   6   0    0.37    0.48
   6   6   0    1.66    0.92
   6   6   0    0.97    0.64
  -6   6   0   -0.13    0.48
  -6   6   0    0.04    0.55
  -7  -6   0    0.79    1.11
  -7  -6   0    1.40    0.86
  -7  -6   0    0.65    0.83
   7  -6   0    1.79    0.62
   7  -6   0    1.02    0.38
   7  -6   0    0.91    0.51
   7  -6   0    2.30    0.82
  -7   6   0    0.87    0.68
   7   6   0    1.59    0.90
  -7   6   0    1.69    0.78
  -7   6   0    1.61    0.49
   7   6   0    1.29    0.68
  -7   6   0    1.10    0.69
   7   6   0    1.10    0.66
  -8  -6   0    2.01    1.27
  -8  -6   0    1.73    0.94
   8  -6   0    0.15    0.54
   8  -6   0    0.21    0.32
   8  -6   0    0.44    0.57
  -8  -6   0    0.73    0.58
  -8   6   0    1.03    0.83
   8   6   0    0.70    0.84
  -8   6   0   -0.10    0.72
   8   6   0   -1.03    0.51
  -8   6   0    0.70    0.46
   8   6   0   -0.02    0.50
  -8   6   0    0.40    0.72
  -9  -6   0   -0.15    1.31
  -9  -6   0    0.98    0.64
  -9  -6   0    1.59    1.05
   9  -6   0    0.26    0.65
   9  -6   0    1.07    0.44
   9   6   0    0.94    0.50
  -9   6   0   -0.76    0.73
   9   6   0    1.04    0.64
  -9   6   0    1.55    0.96
  -9   6   0    0.66    0.49
  -9   6   0    0.90    0.87
   9   6   0   -0.43    0.81
 -10  -6   0    2.80    1.30
 -10  -6   0    2.22    0.88
 -10  -6   0    3.42    1.80
  10  -6   0    3.39    0.61
  10  -6   0    1.91    0.80
  10   6   0    4.48    1.18
 -10   6   0    5.94    1.41
 -10   6   0    4.49    1.21
 -10   6   0    3.12    0.73
  10   6   0    3.31    0.91
  10   6   0    3.22    0.67
 -11  -6   0    1.72    1.23
 -11  -6   0    6.45    2.02
  11  -6   0    3.11    0.93
 -11   6   0    1.35    0.63
 -11   6   0    2.19    1.01
  11   6   0    2.52    1.08
 -11   6   0    1.93    1.27
  12  -6   0    0.56    0.74
 -12  -6   0    0.42    1.44
  12   6   0   -1.49    0.77
 -12   6   0   -0.68    1.15
   0  -7   0    0.04    0.45
   0  -7   0    0.03    0.23
   0  -7   0   -0.06    0.28
   0  -7   0    0.19    0.29
   0   7   0   -0.08    0.26
   0   7   0   -0.26    0.27
   0   7   0    0.00    0.26
   0   7   0   -0.23    0.18
   0   7   0    0.15    0.29
  -1  -7   0    1.37    0.68
  -1  -7   0    0.67    0.39
   1  -7   0    0.64    0.17
  -1  -7   0    0.15    0.29
  -1  -7   0    0.32    0.26
   1  -7   0    0.72    0.32
  -1  -7   0    0.37    0.36
  -1   7   0    0.49    0.20
   1   7   0    0.58    0.56
   1   7   0    0.49    0.28
   1   7   0    1.20    0.47
   1   7   0    0.45    0.37
   1   7   0    0.60    0.39
  -1   7   0    0.55    0.33
  -1   7   0    0.61    0.23
   1   7   0    0.44    0.29
  -1   7   0    0.36    0.23
  -2  -7   0   10.33    0.97
  -2  -7   0   11.50    0.84
   2  -7   0   11.29    0.61
   2  -7   0   11.77    0.70
  -2  -7   0   12.00    1.08
   2  -7   0   10.44    0.89
  -2  -7   0   10.84    1.38
  -2   7   0   12.28    0.71
  -2   7   0   11.34    0.61
   2   7   0   11.61    0.76
   2   7   0   11.72    1.02
   2   7   0    9.27    1.27
  -2   7   0   11.48    0.60
  -2   7   0   12.25    0.91
   2   7   0   11.58    0.89
   2   7   0   10.58    1.10
  -3  -7   0   60.21    3.14
   3  -7   0   55.76    2.75
   3  -7   0   56.23    2.61
   3  -7   0   56.75    2.51
  -3  -7   0   53.14    3.01
  -3  -7   0   57.00    2.85
  -3  -7   0   52.72    3.44
   3  -7   0   55.41    2.85
  -3   7   0   58.21    2.89
  -3   7   0   53.23    2.71
   3   7   0   53.39    2.87
   3   7   0   55.17    3.18
   3   7   0   55.82    3.02
   3   7   0   55.76    3.39
  -3   7   0   55.94    2.60
   3   7   0   57.51    3.00
  -3   7   0   59.89    2.53
  -3   7   0   52.79    2.56
  -4  -7   0    8.82    1.13
  -4  -7   0   10.02    1.26
   4  -7   0    9.77    0.76
  -4  -7   0   11.07    1.65
   4  -7   0    9.43    0.58
   4  -7   0    7.80    0.90
   4  -7   0    7.98    0.97
  -4  -7   0    8.84    0.89
  -4   7   0    8.69    0.83
   4   7   0    7.34    1.23
   4   7   0   10.73    1.16
   4   7   0    9.98    1.06
   4   7   0    8.99    0.95
   4   7   0    8.59    1.45
  -4   7   0    9.26    0.88
  -4   7   0    9.10    0.68
  -4   7   0   10.39    0.74
   5  -7   0    1.25    0.53
   5  -7   0    2.30    0.35
   5  -7   0    2.09    0.49
  -5  -7   0    2.68    0.81
  -5  -7   0    1.74    0.73
   5  -7   0    2.16    0.67
  -5  -7   0    1.66    1.00
  -5   7   0    2.32    0.43
   5   7   0    1.55    0.54
   5   7   0    3.24    1.06
  -5   7   0    1.88    0.54
  -5   7   0    1.48    0.56
  -5   7   0    2.77    0.60
   5   7   0    2.17    0.84
   5   7   0    2.22    0.74
   5   7   0    2.44    0.67
   6  -7   0   21.74    1.44
   6  -7   0   21.84    1.56
  -6  -7   0   21.83    1.93
  -6  -7   0   22.48    1.97
  -6  -7   0   20.20    1.55
  -6  -7   0   18.36    2.32
   6  -7   0   19.25    1.68
   6  -7   0   22.18    1.22
   6   7   0   24.34    1.86
   6   7   0   21.86    1.63
   6   7   0   22.69    2.21
  -6   7   0   20.02    1.63
  -6   7   0   21.73    1.34
   6   7   0   17.35    1.86
   6   7   0   21.47    1.66
  -6   7   0   21.67    1.60
  -6   7   0   20.31    1.86
   7  -7   0    1.17    0.62
   7  -7   0    1.20    0.34
  -7  -7   0    0.08    1.08
  -7  -7   0    1.30    0.90
  -7  -7   0    1.46    0.61
   7  -7   0    0.26    0.45
   7   7   0   -0.57    0.68
  -7   7   0    1.22    0.47
   7   7   0    1.46    0.70
  -7   7   0    0.50    0.64
  -7   7   0    0.75    0.62
   7   7   0    0.85    0.59
  -7   7   0    0.23    0.62
   8  -7   0    3.04    0.54
   8  -7   0    4.47    0.81
   8  -7   0    2.75    1.17
  -8  -7   0    4.71    1.25
  -8  -7   0    2.38    0.76
  -8  -7   0    2.89    1.46
   8  -7   0    6.30    1.64
   8   7   0    2.67    1.07
  -8   7   0    3.40    1.05
  -8   7   0    3.95    1.00
  -8   7   0    2.86    0.65
   8   7   0    1.78    0.76
  -8   7   0    2.75    0.99
  -9  -7   0    0.19    0.56
   9  -7   0    0.71    0.40
   9  -7   0   -0.15    0.57
  -9  -7   0    2.30    1.42
  -9  -7   0    1.79    1.06
   9   7   0    0.35    0.58
   9   7   0    0.33    0.44
  -9   7   0    1.42    0.83
   9   7   0   -0.33    0.76
  -9   7   0    0.99    0.93
  -9   7   0   -0.18    0.40
  -9   7   0    0.75    0.83
  10  -7   0   10.14    0.93
 -10  -7   0   10.85    2.04
  10  -7   0   11.29    1.42
 -10  -7   0   11.05    1.41
 -10  -7   0    8.67    2.27
  10   7   0    8.75    1.27
  10   7   0   10.62    1.02
 -10   7   0   11.24    1.11
  10   7   0   11.41    1.83
 -10   7   0   10.77    1.81
 -10   7   0   12.35    2.06
 -11  -7   0   -1.54    1.40
 -11  -7   0    1.71    1.22
  11  -7   0    0.51    0.75
 -11   7   0    0.59    1.18
  11   7   0    1.05    0.87
  11   7   0    0.15    0.57
 -11   7   0    1.72    0.57
  11   7   0   -0.28    0.38
 -11   7   0   -0.24    0.83
   0  -8   0    1.14    0.38
   0  -8   0    1.75    0.35
   0  -8   0    2.35    0.61
   0  -8   0    1.90    0.41
   0   8   0    1.53    0.39
   0   8   0    2.01    0.37
   0   8   0    1.69    0.37
   0   8   0    1.17    0.30
   0   8   0    1.68    0.39
   0   8   0    1.38    0.39
  -1  -8   0  162.64    7.26
  -1  -8   0  160.18    7.67
   1  -8   0  144.67    7.26
   1  -8   0  171.62    7.11
  -1  -8   0  162.10    7.23
  -1  -8   0  158.89    7.32
   1  -8   0  154.18    7.30
  -1  -8   0  168.94    7.29
  -1   8   0  161.73    7.12
  -1   8   0  173.60    7.34
   1   8   0  154.07    7.57
  -1   8   0  164.16    7.17
   1   8   0  163.83    7.35
   1   8   0  169.46    7.25
   1   8   0  156.59    7.26
  -1   8   0  167.70    7.16
   1   8   0  150.18    7.38
   1   8   0  160.07    7.36
   2  -8   0    2.20    0.31
  -2  -8   0    2.63    0.60
   2  -8   0    2.42    0.35
  -2  -8   0    1.36    0.54
   2  -8   0    2.78    0.52
  -2  -8   0    2.99    0.50
  -2  -8   0    2.05    0.84
  -2   8   0    2.47    0.26
   2   8   0    3.46    0.88
   2   8   0    2.54    0.40
   2   8   0    2.54    0.56
  -2   8   0    2.65    0.50
   2   8   0    1.57    0.63
  -2   8   0    2.80    0.36
  -2   8   0    2.26    0.29
   2   8   0    2.06    0.45
   3  -8   0    1.84    0.54
  -3  -8   0    2.46    0.67
  -3  -8   0    2.19    0.71
   3  -8   0    2.40    0.47
  -3  -8   0    2.57    1.01
   3  -8   0    2.36    0.27
  -3   8   0    2.13    0.31
   3   8   0    1.78    0.59
  -3   8   0    1.88    0.52
   3   8   0    3.15    0.57
   3   8   0    2.75    0.44
   3   8   0    2.14    0.64
   3   8   0    0.97    0.86
   3   8   0    0.92    0.68
  -3   8   0    1.40    0.40
  -3   8   0    2.38    0.30
  -4  -8   0    3.28    0.59
  -4  -8   0    3.13    0.86
   4  -8   0    3.55    0.48
  -4  -8   0    3.37    0.87
   4  -8   0    4.10    0.69
   4  -8   0    3.60    0.65
  -4  -8   0    3.97    1.22
   4  -8   0    3.99    0.35
  -4   8   0    4.67    0.55
  -4   8   0    4.45    0.47
   4   8   0    4.19    1.00
  -4   8   0    3.33    0.61
   4   8   0    4.57    0.78
   4   8   0    4.13    0.83
   4   8   0    4.15    1.15
   4   8   0    3.95    0.79
  -4   8   0    4.63    0.47
  -5  -8   0   43.99    2.51
  -5  -8   0   45.12    2.84
   5  -8   0   44.01    2.09
   5  -8   0   43.69    2.26
  -5  -8   0   45.34    2.84
   5  -8   0   42.71    2.48
  -5  -8   0   41.54    3.32
   5  -8   0   45.92    2.54
   5   8   0   42.63    2.91
  -5   8   0   42.74    2.46
  -5   8   0   43.74    2.21
   5   8   0   44.63    2.76
  -5   8   0   43.82    2.34
  -5   8   0   42.78    2.34
   5   8   0   45.29    2.59
   5   8   0   45.95    2.67
   5   8   0   44.71    3.20
   6  -8   0    0.97    0.63
  -6  -8   0    0.96    0.82
  -6  -8   0   -0.03    0.39
  -6  -8   0    0.77    0.69
   6  -8   0    0.33    0.49
   6  -8   0    0.40    0.25
  -6  -8   0   -0.10    0.98
   6  -8   0    0.07    0.35
   6   8   0    1.18    0.84
  -6   8   0    0.49    0.51
  -6   8   0    0.38    0.32
   6   8   0    0.51    0.51
  -6   8   0    1.00    0.86
  -6   8   0    0.13    0.50
   6   8   0    1.80    1.01
   6   8   0    0.96    0.65
   7  -8   0    3.14    0.69
  -7  -8   0    3.64    1.10
  -7  -8   0    4.34    0.87
   7  -8   0    3.59    1.07
  -7  -8   0    3.03    1.47
   7  -8   0    3.74    0.48
   7  -8   0    3.51    0.80
   7   8   0    4.01    0.91
  -7   8   0    3.80    0.62
   7   8   0    5.84    1.04
   7   8   0    3.43    1.12
  -7   8   0    3.24    0.82
  -7   8   0    2.54    0.82
  -7   8   0    3.26    0.86
   8  -8   0    8.82    1.23
   8  -8   0    9.44    1.04
  -8  -8   0    6.40    1.86
  -8  -8   0    7.94    1.55
   8  -8   0    7.63    1.31
   8  -8   0    9.05    0.89
  -8  -8   0    8.21    1.13
  -8   8   0   10.38    1.35
   8   8   0    8.26    1.62
  -8   8   0    8.79    1.44
  -8   8   0    9.69    1.44
  -8   8   0    9.49    0.94
   8   8   0    7.41    1.21
   9  -8   0    4.39    0.96
  -9  -8   0    5.75    1.91
   9  -8   0    5.01    0.63
  -9  -8   0    5.31    1.44
  -9  -8   0    5.33    1.02
   9   8   0    5.82    1.39
  -9   8   0    5.09    0.84
  -9   8   0    5.44    1.31
  -9   8   0    4.92    1.12
  -9   8   0    6.78    1.31
   9   8   0    6.87    1.15
 -10  -8   0    3.62    1.53
  10  -8   0    5.62    1.11
 -10  -8   0    2.81    1.78
  10  -8   0    4.42    0.65
 -10  -8   0    4.10    1.01
  10   8   0    5.68    1.06
 -10   8   0    5.79    1.93
 -10   8   0    4.11    0.73
  10   8   0    4.97    0.74
 -10   8   0    4.46    1.29
 -11  -8   0    1.70    1.49
  11  -8   0   -0.43    0.65
 -11  -8   0    1.25    1.31
  11   8   0    0.25    0.40
 -11   8   0    0.31    0.79
  11   8   0   -1.01    0.52
 -11   8   0    1.51    1.20
  11   8   0    2.27    1.19
 -11   8   0    0.34    0.51
   0  -9   0   -0.09    0.25
   0  -9   0   -0.23    0.31
   0  -9   0   -0.09    0.49
   0  -9   0   -0.03    0.30
   0   9   0    0.16    0.29
   0   9   0   -0.07    0.29
   0   9   0    0.02    0.30
   0   9   0   -0.32    0.28
   0   9   0    0.24    0.32
   0   9   0    0.16    0.22
   1  -9   0    2.43    0.33
  -1  -9   0    2.44    0.39
   1  -9   0    2.10    0.47
  -1  -9   0    1.84    0.44
  -1  -9   0    3.12    0.52
  -1  -9   0    2.72    0.54
   1  -9   0    3.12    0.54
  -1  -9   0    1.88    0.80
  -1   9   0    2.65    0.51
   1   9   0    2.84    0.73
   1   9   0    3.07    0.56
  -1   9   0    2.59    0.40
   1   9   0    2.64    0.44
   1   9   0    2.25    0.45
   1   9   0    2.39    0.59
  -1   9   0    2.54    0.38
  -1   9   0    2.67    0.36
   1   9   0    1.58    0.48
  -2  -9   0   29.79    1.74
   2  -9   0   29.99    1.84
   2  -9   0   34.15    1.57
  -2  -9   0   31.33    1.93
   2  -9   0   36.12    1.57
  -2  -9   0   29.91    1.91
  -2  -9   0   31.66    2.39
   2   9   0   31.78    1.95
   2   9   0   31.83    1.94
  -2   9   0   32.70    1.56
   2   9   0   29.08    2.05
   2   9   0   29.84    2.25
   2   9   0   33.14    1.71
  -2   9   0   31.03    1.56
  -2   9   0   34.45    1.88
  -2   9   0   34.51    1.52
   2   9   0   29.72    1.81
   3  -9   0    2.24    0.46
   3  -9   0    2.86    0.31
  -3  -9   0    2.09    0.50
  -3  -9   0    1.27    0.68
   3  -9   0    2.35    0.56
  -3  -9   0    2.68    0.74
  -3  -9   0    2.47    0.99
  -3   9   0    2.19    0.32
  -3   9   0    3.20    0.63
   3   9   0    2.04    0.88
   3   9   0    2.53    0.61
   3   9   0    2.48    0.64
   3   9   0    1.45    0.75
  -3   9   0    2.48    0.45
  -3   9   0    2.20    0.30
   3   9   0    2.63    0.45
   3   9   0    3.64    0.76
   4  -9   0   10.53    0.93
   4  -9   0    9.51    1.02
  -4  -9   0   11.27    0.99
  -4  -9   0   10.61    1.26
  -4  -9   0   11.53    1.63
   4  -9   0   10.60    0.59
  -4  -9   0   10.08    1.71
  -4   9   0   10.55    0.70
   4   9   0   12.12    0.83
  -4   9   0   10.74    0.92
  -4   9   0   10.57    0.68
  -4   9   0   10.14    0.70
   4   9   0   10.27    1.05
   4   9   0   10.59    1.18
   4   9   0   10.54    1.57
   4   9   0    9.75    1.11
  -5  -9   0    0.85    0.43
   5  -9   0    0.21    0.46
   5  -9   0    0.26    0.47
   5  -9   0    0.57    0.21
  -5  -9   0    0.88    0.63
   5  -9   0    0.52    0.33
  -5  -9   0    0.37    0.96
  -5  -9   0   -0.39    0.51
  -5   9   0    0.29    0.34
  -5   9   0    0.44    0.29
   5   9   0    0.39    0.49
  -5   9   0    0.60    0.44
   5   9   0    0.18    0.46
   5   9   0   -0.07    0.80
   5   9   0   -0.57    0.44
   5   9   0   -0.07    0.64
  -5   9   0    0.57    0.34
   6  -9   0   41.12    2.48
  -6  -9   0   39.34    2.44
   6  -9   0   41.18    1.96
  -6  -9   0   41.58    3.45
   6  -9   0   37.18    2.41
   6  -9   0   40.53    2.17
  -6  -9   0   41.76    2.84
  -6  -9   0   40.85    2.84
  -6   9   0   41.46    2.13
   6   9   0   44.33    2.57
  -6   9   0   40.84    2.35
   6   9   0   38.82    3.14
   6   9   0   38.59    2.68
   6   9   0   41.85    2.60
  -6   9   0   39.65    2.45
   6   9   0   37.71    2.91
  -6   9   0   36.74    2.26
   7  -9   0   18.42    2.10
   7  -9   0   24.95    1.48
   7  -9   0   22.07    1.55
  -7  -9   0   25.45    1.85
  -7  -9   0   25.59    2.29
  -7  -9   0   20.79    2.83
   7  -9   0   26.72    1.92
   7   9   0   23.91    2.33
  -7   9   0   24.09    1.50
  -7   9   0   26.27    1.88
  -7   9   0   23.26    1.86
   7   9   0   26.06    1.98
   7   9   0   22.32    1.87
  -7   9   0   25.98    1.74
  -8  -9   0    3.96    1.22
   8  -9   0    4.23    0.56
  -8  -9   0    6.72    1.12
   8  -9   0    5.88    1.05
   8  -9   0    4.85    1.05
   8  -9   0    5.62    0.80
  -8  -9   0    3.59    1.68
  -8   9   0    5.95    1.18
  -8   9   0    3.78    1.03
   8   9   0    4.47    1.32
   8   9   0    4.63    1.02
  -8   9   0    4.84    0.74
  -8   9   0    4.23    0.90
  -9  -9   0   -0.14    0.60
   9  -9   0    1.30    0.34
   9  -9   0    0.45    0.67
  -9  -9   0    0.32    1.03
  -9  -9   0    2.62    1.61
  -9   9   0    1.46    0.70
   9   9   0    0.58    0.97
   9   9   0    1.17    0.67
  -9   9   0    0.70    0.47
  -9   9   0    0.43    0.83
  -9   9   0    1.75    0.83
  10  -9   0   -0.09    0.63
 -10  -9   0    2.52    0.85
  10  -9   0    0.65    0.38
 -10  -9   0    0.74    1.13
 -10  -9   0   -0.26    1.46
  10   9   0   -0.63    0.32
  10   9   0   -0.24    0.93
 -10   9   0    0.52    0.47
  10   9   0    0.47    0.66
 -10   9   0    0.04    0.65
 -10   9   0    1.62    1.09
 -11  -9   0   -0.63    1.48
 -11  -9   0   -0.08    1.12
  11  -9   0   -0.35    0.69
  11   9   0    2.71    1.21
 -11   9   0    0.46    0.51
 -11   9   0    0.64    0.69
  11   9   0    0.09    0.39
 -11   9   0    0.31    1.09
  11   9   0   -0.25    0.57
   0 -10   0   29.73    1.58
   0 -10   0   29.78    1.68
   0 -10   0   29.46    1.93
   0 -10   0   29.26    1.61
   0  10   0   27.48    1.53
   0  10   0   29.39    1.60
   0  10   0   28.75    1.61
   0  10   0   27.92    1.64
   0  10   0   27.77    1.63
   0  10   0   29.80    1.61
  -1 -10   0   73.89    3.51
   1 -10   0   77.41    3.69
   1 -10   0   79.33    3.41
  -1 -10   0   74.13    3.59
   1 -10   0   68.48    3.62
  -1 -10   0   75.92    3.65
  -1 -10   0   72.39    4.04
  -1 -10   0   77.87    3.56
   1  10   0   70.10    3.72
   1  10   0   69.40    3.56
  -1  10   0   76.43    3.43
   1  10   0   74.50    3.56
  -1  10   0   76.20    3.49
   1  10   0   73.52    3.95
  -1  10   0   69.82    3.40
   1  10   0   78.40    3.67
   1  10   0   71.46    3.69
  -1  10   0   75.88    3.65
  -1  10   0   73.94    3.45
  -2 -10   0   31.53    1.90
   2 -10   0   31.21    1.50
   2 -10   0   29.40    1.82
  -2 -10   0   31.99    2.42
  -2 -10   0   29.31    1.72
  -2 -10   0   29.39    1.89
   2  10   0   31.26    1.93
   2  10   0   29.06    1.79
   2  10   0   31.37    1.69
  -2  10   0   33.75    1.87
  -2  10   0   31.41    1.48
   2  10   0   28.89    2.54
  -2  10   0   30.11    1.53
  -2  10   0   29.62    1.54
  -2  10   0   32.08    1.50
   2  10   0   29.84    2.06
   2  10   0   30.51    1.92
   3 -10   0   26.69    1.71
  -3 -10   0   27.28    1.63
   3 -10   0   27.79    1.28
  -3 -10   0   23.32    2.34
   3 -10   0   23.87    1.41
  -3 -10   0   27.80    1.87
  -3 -10   0   26.22    1.85
   3  10   0   25.30    1.69
   3  10   0   25.60    1.48
  -3  10   0   27.98    1.72
  -3  10   0   25.90    1.43
   3  10   0   30.03    2.31
   3  10   0   21.31    1.93
   3  10   0   26.11    1.83
  -3  10   0   25.93    1.28
   3  10   0   28.46    1.84
  -3  10   0   26.10    1.28
   4 -10   0   19.63    1.30
  -4 -10   0   14.35    2.08
  -4 -10   0   19.38    1.67
  -4 -10   0   21.64    1.44
  -4 -10   0   24.30    1.76
   4 -10   0   21.26    1.00
   4 -10   0   19.24    1.46
   4  10   0   20.80    1.23
  -4  10   0   20.76    1.09
   4  10   0   19.18    2.05
   4  10   0   19.83    1.65
  -4  10   0   19.62    1.29
   4  10   0   17.85    1.80
   4  10   0   18.78    1.48
   4  10   0   20.55    1.59
  -4  10   0   19.76    1.04
  -4  10   0   19.49    1.05
   5 -10   0    2.39    0.66
  -5 -10   0    4.34    0.74
  -5 -10   0    3.22    1.30
   5 -10   0    3.38    0.49
   5 -10   0    2.84    0.65
  -5 -10   0    3.79    0.91
  -5  10   0    4.27    0.58
   5  10   0    3.48    1.38
  -5  10   0    3.61    0.47
   5  10   0    3.70    0.88
   5  10   0    2.62    0.68
   5  10   0    2.27    0.94
  -5  10   0    3.95    0.48
  -5  10   0    3.46    0.65
   5  10   0    2.38    1.10
   5  10   0    3.60    0.53
   6 -10   0    0.31    0.37
  -6 -10   0   -0.46    0.95
   6 -10   0   -0.17    0.52
   6 -10   0    0.02    0.52
  -6 -10   0    1.36    0.81
  -6 -10   0    0.55    0.67
   6 -10   0    0.33    0.21
  -6 -10   0   -0.30    0.38
  -6  10   0    0.12    0.28
  -6  10   0    0.13    0.34
   6  10   0    0.77    0.55
   6  10   0   -1.21    0.39
   6  10   0   -0.23    0.47
   6  10   0    2.38    0.97
   6  10   0   -1.25    0.70
  -6  10   0    0.06    0.49
  -6  10   0   -0.20    0.40
   7 -10   0    2.84    0.78
  -7 -10   0    4.22    0.86
   7 -10   0    3.21    0.42
  -7 -10   0    1.97    1.42
  -7 -10   0    2.44    1.04
   7 -10   0    3.49    0.62
   7 -10   0    3.24    0.80
  -7  10   0    1.63    0.73
  -7  10   0    2.41    0.60
  -7  10   0    3.26    0.80
   7  10   0    2.02    1.02
  -7  10   0    2.40    0.50
   7  10   0    2.58    0.81
   8 -10   0    4.35    0.93
   8 -10   0    5.92    1.06
  -8 -10   0    4.67    1.82
  -8 -10   0    4.87    0.98
   8 -10   0    5.46    0.54
  -8 -10   0    2.31    1.21
  -8  10   0    3.83    1.02
  -8  10   0    4.25    0.80
   8  10   0    5.15    1.06
  -8  10   0    6.06    1.16
  -8  10   0    5.16    0.71
   8  10   0    6.22    1.51
  -9 -10   0    0.52    0.67
   9 -10   0    1.06    0.34
  -9 -10   0    0.53    1.35
  -9 -10   0    1.43    1.18
   9 -10   0    1.66    0.84
  -9  10   0    0.81    0.48
  -9  10   0    0.91    0.60
   9  10   0    1.28    1.13
   9  10   0    1.63    0.75
  -9  10   0    1.69    0.89
  -9  10   0    0.48    0.76
 -10 -10   0    0.61    1.10
 -10 -10   0   -1.80    1.37
 -10 -10   0   -0.48    0.67
  10 -10   0    0.29    0.71
 -10  10   0    0.18    0.43
 -10  10   0    0.49    0.98
  10  10   0    1.86    1.12
  10  10   0    0.88    0.50
  10  10   0    1.18    0.70
  10  10   0    0.08    0.30
 -10  10   0    0.38    0.61
 -11 -10   0    2.10    1.39
  11 -10   0    2.79    0.96
 -11 -10   0    3.92    1.92
 -11  10   0    2.55    0.85
  11  10   0    4.97    1.38
 -11  10   0    2.72    1.33
 -11  10   0    2.50    0.69
   0 -11   0    0.54    0.41
   0 -11   0    0.24    0.38
   0 -11   0    0.07    0.59
   0 -11   0    0.01    0.28
   0  11   0   -0.07    0.35
   0  11   0   -0.11    0.35
   0  11   0   -0.04    0.32
   0  11   0    0.84    0.42
   0  11   0    0.18    0.28
   0  11   0    0.31    0.33
   1 -11   0   38.40    2.21
  -1 -11   0   39.45    2.14
   1 -11   0   39.53    1.89
   1 -11   0   34.56    2.12
  -1 -11   0   38.59    2.11
  -1 -11   0   38.80    1.98
  -1 -11   0   39.41    2.04
  -1 -11   0   40.84    2.63
  -1  11   0   37.52    1.90
  -1  11   0   39.16    1.95
   1  11   0   38.32    2.18
   1  11   0   37.85    2.15
   1  11   0   34.87    2.04
  -1  11   0   37.29    2.13
   1  11   0   39.62    2.07
   1  11   0   33.38    2.21
  -1  11   0   40.94    2.00
  -1  11   0   38.80    1.92
   1  11   0   39.57    2.47
  -2 -11   0  117.63    6.38
  -2 -11   0  124.52    5.90
  -2 -11   0  128.41    5.85
   2 -11   0  118.92    5.55
  -2 -11   0  126.84    5.72
   2 -11   0  115.33    5.80
  -2  11   0  132.16    5.88
   2  11   0  124.61    5.93
  -2  11   0  126.83    5.46
   2  11   0  129.82    5.94
   2  11   0  129.93    5.69
   2  11   0  118.27    5.78
   2  11   0  111.75    6.27
  -2  11   0  125.47    5.52
   2  11   0  108.46    5.99
  -3 -11   0  166.03    7.48
  -3 -11   0  156.74    8.28
   3 -11   0  146.08    7.50
  -3 -11   0  157.50    7.67
   3 -11   0  169.78    7.12
  -3 -11   0  163.36    7.68
   3  11   0  156.51    7.55
   3  11   0  165.47    7.33
   3  11   0  170.73    8.20
  -3  11   0  163.47    7.58
   3  11   0  168.31    7.72
   3  11   0  149.27    7.86
  -3  11   0  161.62    7.11
  -3  11   0  160.09    7.23
  -3  11   0  162.67    7.13
   3  11   0  160.48    7.69
  -3  11   0  166.93    7.13
  -4 -11   0    0.44    0.39
  -4 -11   0    0.58    0.58
   4 -11   0    0.65    0.40
   4 -11   0    0.54    0.48
  -4 -11   0    0.86    0.62
  -4  11   0    0.68    0.48
  -4  11   0    1.00    0.25
   4  11   0    0.92    0.50
   4  11   0    0.83    0.37
  -4  11   0    0.98    0.21
   4  11   0    1.03    0.62
   4  11   0    1.07    0.57
   4  11   0    0.79    0.72
   4  11   0    2.10    0.95
  -4  11   0    0.37    0.22
  -4  11   0    1.32    0.42
  -5 -11   0   39.97    3.53
  -5 -11   0   46.78    3.02
  -5 -11   0   49.03    3.04
   5 -11   0   44.12    2.70
  -5 -11   0   47.89    2.71
   5 -11   0   46.05    2.53
   5  11   0   50.91    2.86
  -5  11   0   46.68    2.30
  -5  11   0   45.65    2.56
  -5  11   0   46.66    2.24
   5  11   0   49.89    3.03
   5  11   0   49.05    2.90
   5  11   0   50.47    3.52
   5  11   0   50.45    2.44
  -5  11   0   46.96    2.36
   5  11   0   44.13    3.20
  -6 -11   0    3.76    0.76
  -6 -11   0    4.59    1.15
   6 -11   0    2.37    0.90
  -6 -11   0    4.29    1.56
   6 -11   0    3.85    0.78
   6 -11   0    4.02    0.38
   6 -11   0    4.16    0.57
   6  11   0    2.00    1.07
  -6  11   0    5.17    0.80
  -6  11   0    2.93    0.47
   6  11   0    4.54    0.64
   6  11   0    3.86    0.85
   6  11   0    5.15    1.00
  -6  11   0    4.06    0.56
   6  11   0    3.73    1.35
  -6  11   0    2.89    0.73
  -7 -11   0   18.41    2.05
   7 -11   0   18.67    1.27
  -7 -11   0   17.87    2.85
   7 -11   0   16.67    1.62
   7 -11   0   19.42    1.04
  -7 -11   0   19.43    1.62
   7 -11   0   19.13    1.55
  -7  11   0   19.97    1.58
  -7  11   0   19.35    1.24
   7  11   0   18.68    1.72
  -7  11   0   21.96    2.54
  -7  11   0   18.56    1.29
   7  11   0   19.31    2.21
   7  11   0   20.61    1.28
   8 -11   0    3.16    0.72
   8 -11   0    2.93    0.41
   8 -11   0    2.27    0.79
  -8 -11   0    2.52    1.91
  -8 -11   0    3.52    0.89
   8 -11   0    2.31    0.88
  -8  11   0    2.13    0.62
   8  11   0    3.04    1.25
  -8  11   0    2.69    0.88
  -8  11   0    3.58    0.94
   8  11   0    2.08    0.52
  -8  11   0    3.14    0.58
   8  11   0    3.17    1.12
   9 -11   0    4.39    0.99
  -9 -11   0    3.26    1.34
  -9 -11   0    4.16    1.02
   9 -11   0    3.16    0.72
   9 -11   0    2.84    0.43
  -9 -11   0    7.80    2.21
  -9  11   0    3.12    1.05
   9  11   0    5.54    1.50
  -9  11   0    3.24    1.13
  -9  11   0    4.46    0.69
  -9  11   0    4.59    0.79
   9  11   0    2.62    0.94
 -10 -11   0   -0.35    1.01
  10 -11   0    0.20    0.67
 -10 -11   0    2.83    1.75
 -10  11   0    0.76    0.94
 -10  11   0    0.59    0.45
 -10  11   0    0.24    0.56
  10  11   0    0.15    0.64
  10  11   0   -0.07    1.05
  10  11   0   -0.55    0.26
  10  11   0   -0.41    0.44
  11 -11   0    1.77    0.92
 -11 -11   0   -0.12    1.61
  11  11   0    0.73    1.14
  11  11   0   -0.08    0.63
 -11  11   0    0.86    1.14
 -11  11   0    0.50    0.54
 -11  11   0    1.37    0.62
   0 -12   0   84.99    4.24
   0 -12   0   84.51    3.81
   0 -12   0   75.89    3.81
   0 -12   0   74.61    3.89
   0  12   0   67.31    4.39
   0  12   0   77.61    3.76
   0  12   0   81.71    3.82
   0  12   0   76.87    3.84
   0  12   0   80.23    3.82
   0  12   0   84.65    3.92
   1 -12   0   51.91    2.92
  -1 -12   0   55.08    3.38
   1 -12   0   61.17    2.69
  -1 -12   0   55.30    2.91
  -1 -12   0   60.77    3.00
  -1 -12   0   57.60    2.92
   1 -12   0   51.31    3.88
   1  12   0   53.69    3.04
  -1  12   0   54.25    2.69
   1  12   0   59.61    2.88
  -1  12   0   58.55    2.80
  -1  12   0   55.72    2.71
   1  12   0   53.73    2.96
  -1  12   0   57.73    2.75
   1  12   0   54.81    3.25
  -1  12   0   59.82    2.98
   1  12   0   57.33    3.00
   1  12   0   49.00    2.82
  -2 -12   0   18.45    1.46
  -2 -12   0   20.03    1.98
  -2 -12   0   19.92    1.41
   2 -12   0   17.14    1.36
  -2 -12   0   20.13    1.28
   2 -12   0   20.00    1.05
  -2  12   0   20.06    1.12
   2  12   0   19.10    1.48
   2  12   0   20.45    1.28
   2  12   0   18.52    1.48
   2  12   0   18.22    1.35
  -2  12   0   19.30    1.04
  -2  12   0   20.65    1.75
   2  12   0   17.61    1.80
   2  12   0   19.42    1.66
  -3 -12   0    3.72    0.79
  -3 -12   0    1.25    0.99
   3 -12   0    2.81    0.65
  -3 -12   0    2.69    0.74
   3 -12   0    2.46    0.41
  -3 -12   0    3.04    0.58
  -3  12   0    2.92    0.38
  -3  12   0    3.31    0.67
   3  12   0    3.91    1.04
  -3  12   0    3.47    0.35
  -3  12   0    2.71    0.43
  -3  12   0    2.54    0.37
   3  12   0    3.19    0.55
   3  12   0    2.41    0.70
   3  12   0    2.66    0.61
   3  12   0    3.37    1.23
   3  12   0    3.45    0.80
   4 -12   0   11.02    0.89
  -4 -12   0    9.45    1.80
  -4 -12   0   12.28    1.07
  -4 -12   0   11.71    1.35
   4 -12   0    9.48    1.09
  -4 -12   0    9.82    1.24
   4  12   0   13.73    1.70
   4  12   0    9.39    1.18
   4  12   0   12.03    1.20
  -4  12   0   12.45    0.72
   4  12   0   12.12    1.53
   4  12   0   13.26    0.94
  -4  12   0   11.95    0.72
  -4  12   0   11.22    0.92
  -4  12   0   11.35    0.68
  -4  12   0   13.37    1.29
   4  12   0   14.08    1.37
  -5 -12   0    2.10    0.61
   5 -12   0    1.71    0.64
  -5 -12   0    3.34    1.25
  -5 -12   0    2.58    0.90
   5 -12   0    2.71    0.59
  -5 -12   0    1.90    0.82
   5  12   0    2.05    0.47
   5  12   0    4.78    1.68
  -5  12   0    2.26    0.31
   5  12   0    2.16    0.79
   5  12   0    1.73    0.67
   5  12   0    2.14    0.73
  -5  12   0    2.79    0.60
  -5  12   0    3.10    0.46
   5  12   0    2.28    0.97
  -5  12   0    2.31    0.38
  -6 -12   0   -1.05    0.94
   6 -12   0    0.92    0.56
   6 -12   0    1.08    0.64
  -6 -12   0    0.88    0.80
  -6 -12   0    1.24    0.60
   6  12   0    1.65    0.98
  -6  12   0    1.25    0.36
  -6  12   0    0.45    0.50
   6  12   0    0.69    0.47
  -6  12   0    1.17    0.49
   6  12   0    0.67    1.12
  -6  12   0    1.00    0.30
  -7 -12   0    1.80    0.86
  -7 -12   0    0.67    0.54
   7 -12   0   -0.51    0.49
   7 -12   0   -0.28    0.57
  -7 -12   0   -0.46    1.15
  -7  12   0    1.68    0.83
   7  12   0    0.10    0.60
  -7  12   0    0.29    0.33
   7  12   0    1.54    0.46
  -7  12   0    0.60    0.33
  -7  12   0    0.00    0.54
   7  12   0   -0.58    0.86
   8 -12   0   17.92    1.29
  -8 -12   0   20.26    1.74
  -8 -12   0   19.63    2.21
   8 -12   0   17.24    1.58
   8 -12   0   20.02    1.77
  -8 -12   0   21.51    3.19
   8 -12   0   18.73    1.03
   8  12   0   21.53    1.30
   8  12   0   19.21    1.83
  -8  12   0   19.59    1.74
  -8  12   0   16.96    1.72
   8  12   0   17.29    2.29
  -8  12   0   17.89    1.27
  -8  12   0   19.56    1.27
  -9 -12   0   -0.08    0.94
   9 -12   0    0.47    0.29
   9 -12   0    2.48    0.89
  -9 -12   0    1.39    1.22
  -9 -12   0    2.91    1.73
   9 -12   0    0.69    0.48
   9  12   0    2.35    0.87
  -9  12   0    1.32    0.50
   9  12   0    2.86    1.29
  -9  12   0    0.67    0.43
   9  12   0    0.94    0.50
  -9  12   0    1.37    0.81
  -9  12   0    0.32    0.76
 -10 -12   0    2.82    0.84
 -10 -12   0   -1.57    1.20
  10 -12   0    1.11    0.75
  10 -12   0    1.20    0.37
 -10 -12   0    1.17    1.29
  10  12   0    0.41    1.04
 -10  12   0    1.64    0.63
 -10  12   0    1.63    0.57
  10  12   0    0.70    0.74
  10  12   0    0.60    0.57
 -10  12   0    1.93    1.06
 -11 -12   0    6.20    2.45
 -11 -12   0    6.20    2.13
  11 -12   0    5.90    1.28
  11  12   0    4.36    1.46
 -11  12   0    7.27    1.94
 -11  12   0    9.10    1.02
   0 -13   0    0.37    0.42
   0 -13   0    0.07    0.29
   0 -13   0   -0.32    0.55
   0  13   0   -0.14    0.36
   0  13   0    0.21    0.43
   0  13   0    0.87    0.40
   0  13   0    0.07    0.31
   0  13   0   -0.15    0.36
   0  13   0   -0.39    0.36
  -1 -13   0    1.28    0.52
   1 -13   0    1.54    0.33
   1 -13   0    0.81    0.48
  -1 -13   0    0.83    0.53
   1 -13   0    0.60    0.56
  -1 -13   0    0.99    0.81
  -1 -13   0    0.92    0.42
   1  13   0    0.77    0.50
  -1  13   0    1.09    0.40
  -1  13   0    1.09    0.35
  -1  13   0    1.24    0.40
   1  13   0    0.92    0.42
   1  13   0    1.45    0.46
  -1  13   0    1.29    0.37
   1  13   0    2.00    0.67
   1  13   0    1.35    0.51
  -1  13   0    1.58    0.43
  -2 -13   0   44.80    2.33
   2 -13   0   40.60    2.44
  -2 -13   0   41.99    3.05
   2 -13   0   44.49    2.08
  -2 -13   0   45.07    2.41
  -2 -13   0   44.69    2.55
   2  13   0   46.96    2.35
  -2  13   0   42.59    2.17
   2  13   0   41.23    2.69
   2  13   0   43.01    2.88
  -2  13   0   45.22    2.50
  -2  13   0   40.23    2.09
   2  13   0   40.45    2.40
  -2  13   0   43.46    2.08
   2  13   0   45.13    2.57
   2  13   0   46.62    2.58
  -2  13   0   40.99    2.17
   3 -13   0    5.06    0.52
  -3 -13   0    4.88    0.70
  -3 -13   0    5.28    0.94
   3 -13   0    3.67    0.76
  -3 -13   0    5.95    1.38
  -3 -13   0    4.28    0.80
   3  13   0    2.84    0.90
  -3  13   0    4.39    0.46
   3  13   0    4.52    0.75
  -3  13   0    5.11    0.55
   3  13   0    4.53    1.16
  -3  13   0    5.64    0.86
  -3  13   0    4.46    0.40
   3  13   0    4.66    0.88
   3  13   0    3.79    0.82
   3  13   0    4.56    0.64
  -4 -13   0   35.95    2.18
   4 -13   0   35.12    1.92
   4 -13   0   34.97    2.27
  -4 -13   0   36.99    2.47
  -4 -13   0   35.75    3.15
  -4 -13   0   38.10    2.46
  -4  13   0   34.20    1.75
  -4  13   0   36.98    1.78
   4  13   0   36.73    2.89
  -4  13   0   39.48    2.00
   4  13   0   35.78    2.70
   4  13   0   37.97    2.01
  -4  13   0   35.85    1.76
   4  13   0   39.96    2.50
  -5 -13   0    6.19    0.86
   5 -13   0    6.39    0.75
  -5 -13   0    5.00    1.51
  -5 -13   0    3.89    1.01
  -5 -13   0    8.75    1.27
   5  13   0    4.96    0.96
  -5  13   0    5.04    0.42
  -5  13   0    4.61    0.49
   5  13   0    5.09    0.69
   5  13   0    5.87    1.10
  -5  13   0    5.38    0.78
   5  13   0    6.46    1.13
   5  13   0    2.74    1.05
   5  13   0    5.13    1.32
  -5  13   0    6.02    0.56
  -6 -13   0   -0.21    0.44
   6 -13   0   -0.21    0.55
  -6 -13   0    0.38    0.81
   6 -13   0    0.00    0.43
  -6 -13   0    0.41    1.13
  -6  13   0    0.30    0.21
   6  13   0    0.45    0.89
  -6  13   0    0.36    0.41
   6  13   0   -0.01    0.56
  -6  13   0    0.33    0.28
   6  13   0    0.54    0.39
  -6  13   0    0.10    0.46
   7 -13   0    5.99    1.06
  -7 -13   0    4.42    1.82
  -7 -13   0    6.48    1.34
   7 -13   0    6.12    0.89
  -7 -13   0    5.17    0.99
   7  13   0    6.50    1.14
  -7  13   0    5.67    0.97
   7  13   0    4.88    1.38
   7  13   0    4.90    0.72
  -7  13   0    5.65    0.94
  -7  13   0    5.20    0.53
  -7  13   0    4.72    0.60
   8 -13   0    3.72    0.81
  -8 -13   0    3.96    1.29
  -8 -13   0    2.50    0.86
  -8 -13   0    0.10    1.64
   8 -13   0    2.90    0.91
  -8  13   0    3.20    0.55
  -8  13   0    3.43    0.99
   8  13   0    1.71    0.50
  -8  13   0    2.63    0.84
  -8  13   0    3.09    0.48
   8  13   0    4.15    1.00
  -9 -13   0   10.03    2.48
  -9 -13   0   10.06    1.36
  -9 -13   0    8.94    1.93
   9 -13   0   10.94    1.45
   9  13   0   10.22    1.96
  -9  13   0    9.70    0.87
  -9  13   0   11.72    1.50
   9  13   0   13.11    1.58
   9  13   0   11.41    0.97
  -9  13   0   13.11    1.23
  -9  13   0   10.51    1.45
 -10 -13   0    4.39    1.14
 -10 -13   0    4.44    1.54
  10 -13   0    6.07    1.16
 -10 -13   0    4.24    2.08
 -10  13   0    5.03    0.73
 -10  13   0    4.75    0.71
  10  13   0    6.73    1.72
  10  13   0    3.71    1.11
 -10  13   0    7.29    1.44
 -11 -13   0   14.92    3.16
 -11 -13   0   19.56    2.87
  11  13   0   13.30    2.31
 -11  13   0   19.01    1.36
   0 -14   0    6.11    0.66
   0 -14   0    6.90    1.15
   0 -14   0    5.77    0.84
   0  14   0    6.42    0.74
   0  14   0    6.21    0.81
   0  14   0    7.22    0.82
   0  14   0    6.49    0.73
   0  14   0    5.80    0.85
  -1 -14   0    7.20    0.78
   1 -14   0    7.15    0.61
   1 -14   0    8.86    1.08
  -1 -14   0    7.63    1.29
   1 -14   0    5.81    0.87
  -1 -14   0    7.19    0.92
  -1 -14   0    5.91    0.83
  -1  14   0    6.22    0.65
   1  14   0    6.54    0.90
  -1  14   0    7.30    0.88
  -1  14   0    6.78    0.72
   1  14   0    6.42    0.77
  -1  14   0    6.52    0.65
   1  14   0    7.77    0.88
   1  14   0    7.58    1.09
   1  14   0    7.00    0.83
  -1  14   0    6.81    1.00
  -1  14   0    6.34    0.72
   2 -14   0    3.06    0.74
   2 -14   0    4.73    0.79
   2 -14   0    3.62    0.42
  -2 -14   0    4.47    0.72
  -2 -14   0    3.51    0.60
  -2 -14   0    4.84    0.87
  -2 -14   0    3.70    0.67
   2  14   0    4.40    0.82
   2  14   0    3.58    0.99
   2  14   0    3.91    0.61
  -2  14   0    3.84    0.52
   2  14   0    2.64    0.85
  -2  14   0    3.83    0.45
  -2  14   0    5.45    0.85
  -2  14   0    3.52    0.52
   2  14   0    3.59    0.78
   2  14   0    4.19    0.77
  -3 -14   0   61.23    3.54
   3 -14   0   68.29    3.18
   3 -14   0   63.98    3.00
  -3 -14   0   63.72    3.44
  -3 -14   0   65.37    4.24
  -3 -14   0   63.23    3.27
   3 -14   0   62.27    3.41
   3  14   0   61.03    3.50
   3  14   0   58.95    3.50
   3  14   0   63.08    3.19
  -3  14   0   63.36    2.99
  -3  14   0   66.51    2.92
  -3  14   0   66.06    3.01
   3  14   0   59.47    3.38
   3  14   0   61.70    3.95
   3  14   0   59.32    3.75
   4 -14   0    2.04    0.46
  -4 -14   0    2.07    0.55
  -4 -14   0    5.19    1.55
   4 -14   0    1.78    0.63
  -4 -14   0    1.13    0.70
   4  14   0    2.34    1.07
   4  14   0    1.56    0.56
   4  14   0    1.99    0.66
  -4  14   0    1.18    0.27
   4  14   0    1.72    0.47
  -4  14   0    1.83    0.33
   4  14   0    1.45    0.90
  -4  14   0    1.25    0.43
   4  14   0    1.08    0.65
  -4  14   0    1.73    0.30
  -5 -14   0    1.02    0.73
  -5 -14   0    1.60    0.86
  -5 -14   0    1.08    0.54
   5 -14   0    2.74    0.52
   5 -14   0    1.48    0.70
  -5 -14   0    0.21    1.17
  -5  14   0    0.92    0.28
  -5  14   0    1.57    0.35
  -5  14   0    1.08    0.50
   5  14   0    0.97    0.46
   5  14   0    0.18    0.78
  -5  14   0    0.98    0.24
   5  14   0    0.70    0.67
   5  14   0    1.15    0.72
   5  14   0    1.35    0.71
   5  14   0    0.13    0.81
   6 -14   0   12.26    1.01
   6 -14   0   13.25    1.44
  -6 -14   0   14.50    2.40
  -6 -14   0   10.63    1.24
  -6 -14   0   14.75    1.73
  -6  14   0   12.37    1.00
  -6  14   0   10.45    0.79
   6  14   0    9.81    1.77
   6  14   0   12.86    1.45
   6  14   0   11.91    1.00
  -6  14   0   12.66    0.71
  -6  14   0   11.69    1.13
  -7 -14   0    2.60    0.81
  -7 -14   0    3.28    1.60
   7 -14   0    1.85    0.77
   7 -14   0    2.12    0.58
  -7 -14   0    1.36    0.92
  -7  14   0    1.34    0.68
  -7  14   0    2.17    0.33
   7  14   0    1.59    1.22
   7  14   0    2.41    0.53
   7  14   0    1.72    0.83
  -7  14   0    1.56    0.39
  -8 -14   0    2.59    1.25
   8 -14   0    1.89    0.63
  -8 -14   0    1.85    0.70
  -8 -14   0    2.78    1.68
   8 -14   0    2.99    0.93
   8  14   0    0.35    0.99
   8  14   0    1.31    0.84
  -8  14   0    1.70    0.73
  -8  14   0    3.08    0.82
  -8  14   0    1.30    0.32
  -8  14   0    1.57    0.50
   8  14   0    3.04    0.56
  -9 -14   0   -0.84    1.56
  -9 -14   0    0.35    0.50
   9 -14   0    1.11    0.77
  -9 -14   0   -0.96    0.79
   9  14   0    1.38    1.23
  -9  14   0   -0.19    0.30
  -9  14   0   -0.78    0.67
   9  14   0   -0.98    0.43
  -9  14   0    0.26    0.28
  -9  14   0   -0.91    0.65
   9  14   0    0.40    0.69
 -10 -14   0    0.09    1.70
  10 -14   0    1.57    0.93
 -10 -14   0    5.00    1.70
 -10  14   0    1.29    0.41
 -10  14   0    1.72    0.39
  10  14   0    1.12    0.86
  10  14   0    2.92    1.29
 -10  14   0    1.84    0.51
 -10  14   0    1.25    0.96
 -11 -14   0    3.16    1.84
  11 -14   0    1.02    0.91
 -11 -14   0    2.40    2.04
 -11  14   0    3.46    1.33
  11  14   0    2.13    1.40
 -11  14   0    0.85    0.46
   0 -15   0    0.72    0.68
   0 -15   0    0.38    0.33
   0 -15   0    0.32    0.43
   0  15   0    0.10    0.33
   0  15   0    0.41    0.45
   0  15   0   -0.40    0.32
   0  15   0    0.31    0.47
   0  15   0    0.72    0.39
   0  15   0    0.85    0.45
  -1 -15   0    7.70    1.34
   1 -15   0    8.30    0.67
  -1 -15   0    9.19    0.87
  -1 -15   0    9.38    0.96
   1 -15   0    7.55    0.94
   1 -15   0    7.93    1.08
  -1 -15   0    7.75    0.93
   1  15   0    7.56    0.92
   1  15   0    7.09    0.86
   1  15   0    7.11    0.82
  -1  15   0    8.26    0.77
  -1  15   0    7.23    0.79
  -1  15   0    6.34    0.69
  -1  15   0    8.39    0.96
  -1  15   0    8.10    0.81
   1  15   0    7.31    1.08
  -1  15   0    7.20    0.71
   1  15   0    8.24    0.97
   2 -15   0   17.92    1.49
   2 -15   0   21.62    1.14
  -2 -15   0   22.62    1.44
  -2 -15   0   21.64    1.59
  -2 -15   0   18.71    2.08
   2 -15   0   19.02    1.43
  -2 -15   0   19.55    1.47
   2  15   0   19.69    1.90
  -2  15   0   18.92    1.21
   2  15   0   19.52    1.57
   2  15   0   18.83    1.56
  -2  15   0   20.41    1.26
  -2  15   0   21.37    1.16
   2  15   0   21.71    1.40
   2  15   0   19.84    1.48
   2  15   0   19.22    1.76
  -2  15   0   20.84    1.19
   3 -15   0    0.95    0.31
   3 -15   0    0.48    0.42
  -3 -15   0    1.03    0.43
  -3 -15   0    0.71    0.55
   3 -15   0    0.27    0.49
  -3 -15   0   -0.36    0.88
  -3 -15   0    0.53    0.58
   3  15   0   -0.04    0.68
   3  15   0    1.16    0.60
  -3  15   0    0.42    0.27
   3  15   0    0.94    0.79
   3  15   0    0.70    0.54
  -3  15   0    0.60    0.22
  -3  15   0    0.48    0.29
   3  15   0    0.37    0.39
   3  15   0    0.32    0.46
  -4 -15   0   59.25    3.21
   4 -15   0   57.13    3.38
  -4 -15   0   60.84    3.54
   4 -15   0   57.66    2.88
  -4 -15   0   53.25    4.21
  -4 -15   0   63.23    3.46
  -4  15   0   62.22    2.96
   4  15   0   59.25    3.38
  -4  15   0   56.77    2.75
   4  15   0   60.60    3.59
   4  15   0   60.40    3.87
   4  15   0   54.35    3.41
  -4  15   0   60.99    2.82
   4  15   0   64.67    4.10
   4  15   0   62.25    3.07
  -5 -15   0   10.29    1.47
   5 -15   0    8.37    1.20
  -5 -15   0    6.15    1.80
   5  15   0   11.33    1.82
  -5  15   0   10.69    0.75
   5  15   0   10.89    0.97
  -5  15   0   10.32    0.96
   5  15   0    8.30    1.40
   5  15   0   12.52    1.35
   5  15   0   10.65    1.87
  -6 -15   0    2.87    0.75
   6 -15   0    1.88    0.76
  -6 -15   0    3.25    1.09
  -6 -15   0    1.90    1.40
   6  15   0    1.41    1.15
   6  15   0    1.94    0.54
  -6  15   0    2.49    0.54
  -6  15   0    2.36    0.64
   6  15   0    2.83    0.91
  -7 -15   0   32.41    2.24
  -7 -15   0   29.81    2.62
   7 -15   0   30.75    2.31
  -7 -15   0   27.12    3.42
   7  15   0   29.55    2.90
  -7  15   0   30.40    2.00
   7  15   0   30.53    2.37
   7  15   0   33.16    1.83
  -7  15   0   29.18    2.05
   8 -15   0   -0.05    0.61
  -8 -15   0   -0.50    0.39
  -8 -15   0   -2.08    1.00
   8 -15   0   -0.07    0.57
  -8 -15   0   -0.81    0.84
  -8  15   0    0.25    0.65
   8  15   0    1.02    0.47
  -8  15   0    0.44    0.59
   8  15   0    2.66    0.95
  -8  15   0    0.55    0.30
   8  15   0   -0.37    0.89
   9 -15   0    0.22    0.64
  -9 -15   0    0.83    1.61
  -9 -15   0    1.60    1.16
  -9  15   0    0.70    0.34
   9  15   0    0.00    0.66
  -9  15   0   -0.45    0.67
   9  15   0    0.03    0.43
   9  15   0    0.76    1.20
  -9  15   0    0.74    0.78
 -10 -15   0   -1.73    1.61
 -10 -15   0    0.71    1.24
  10 -15   0    0.17    0.83
 -10  15   0    1.04    0.80
  10  15   0    1.63    1.08
 -10  15   0   -0.39    0.33
  10  15   0    0.15    0.74
   0 -16   0    1.11    0.51
   0 -16   0    2.01    0.47
   0 -16   0    1.11    0.79
   0  16   0    1.44    0.45
   0  16   0    1.10    0.52
   0  16   0    1.50    0.52
   0  16   0    0.44    0.54
   0  16   0    1.25    0.45
   0  16   0    2.17    0.56
  -1 -16   0    2.30    0.56
  -1 -16   0    2.00    0.59
  -1 -16   0    2.46    0.66
   1 -16   0    3.12    0.72
   1 -16   0    2.95    0.46
   1 -16   0    2.76    0.80
  -1 -16   0    2.35    1.00
   1  16   0    2.54    0.70
   1  16   0    1.78    0.54
  -1  16   0    3.86    0.77
  -1  16   0    2.86    0.57
   1  16   0    4.00    0.73
  -1  16   0    3.52    0.59
   1  16   0    4.27    0.70
  -1  16   0    4.23    0.67
   1  16   0    2.94    0.78
   1  16   0    2.54    0.56
  -1  16   0    3.76    0.57
  -1  16   0    3.44    0.56
   2 -16   0   42.19    2.34
  -2 -16   0   38.89    2.99
  -2 -16   0   37.01    2.27
   2 -16   0   34.39    2.31
  -2 -16   0   39.63    2.33
  -2 -16   0   37.80    2.16
  -2 -16   0   38.87    2.36
   2 -16   0   39.59    1.91
  -2  16   0   41.21    2.56
   2  16   0   33.42    2.53
  -2  16   0   36.81    2.00
  -2  16   0   37.27    1.96
   2  16   0   38.96    2.77
   2  16   0   38.99    2.42
   2  16   0   31.84    2.21
  -2  16   0   38.31    1.93
   2  16   0   36.45    2.36
   2  16   0   41.05    2.21
   3 -16   0    2.34    0.92
   3 -16   0    2.91    0.43
  -3 -16   0    1.73    1.20
  -3 -16   0    3.64    0.77
   3 -16   0    2.61    0.60
  -3 -16   0    2.81    0.68
  -3 -16   0    2.62    0.83
   3  16   0    1.65    0.88
  -3  16   0    3.19    0.48
  -3  16   0    2.63    0.40
  -3  16   0    2.64    0.50
   3  16   0    1.75    0.70
   3  16   0    2.34    0.71
  -3  16   0    3.21    0.45
   3  16   0    2.49    0.73
   3  16   0    3.00    0.66
   3  16   0    2.59    0.98
  -3  16   0    2.67    0.38
   4 -16   0    2.48    0.49
   4 -16   0    3.00    0.76
  -4 -16   0    2.08    0.59
  -4 -16   0    2.97    1.42
  -4 -16   0    2.15    0.81
  -4 -16   0    1.62    0.73
   4 -16   0    3.09    0.49
   4  16   0    2.25    0.84
  -4  16   0    2.79    0.43
   4  16   0    2.34    1.05
  -4  16   0    2.13    0.49
   4  16   0    2.69    0.56
   4  16   0    2.98    1.07
  -4  16   0    2.72    0.36
   4  16   0    2.59    0.81
   4  16   0    3.31    0.85
   5 -16   0   12.00    1.38
  -5 -16   0   15.30    1.69
  -5 -16   0   12.66    1.25
  -5 -16   0   15.11    2.49
  -5  16   0   14.41    0.90
   5  16   0   15.91    2.09
   5  16   0   14.45    1.14
  -5  16   0   12.02    1.07
   5  16   0   12.30    1.84
   5  16   0   12.14    1.45
  -6 -16   0   28.74    3.29
  -6 -16   0   27.00    2.39
   6 -16   0   25.92    2.06
  -6 -16   0   24.45    1.90
  -6  16   0   30.00    1.63
   6  16   0   25.70    2.15
  -6  16   0   26.58    1.76
   6  16   0   24.22    2.63
   6  16   0   28.14    1.69
   7 -16   0    4.92    1.00
  -7 -16   0    4.30    0.90
  -7 -16   0    4.63    1.89
  -7 -16   0    4.70    2.08
  -7  16   0    4.00    0.84
   7  16   0    4.43    1.04
   7  16   0    4.36    1.73
   7  16   0    4.53    0.69
  -7  16   0    5.65    0.88
  -8 -16   0    1.28    1.06
   8 -16   0    0.09    0.66
  -8 -16   0    0.55    1.48
   8  16   0   -1.10    0.52
  -8  16   0    0.27    0.62
  -8  16   0   -0.11    0.58
   8  16   0    0.93    0.51
   8  16   0    0.95    1.10
   9 -16   0    2.83    0.96
  -9 -16   0    2.66    1.94
  -9 -16   0    1.24    1.22
  -9  16   0    3.26    1.05
   9  16   0    1.96    1.39
   9  16   0    2.16    0.92
  -9  16   0    0.35    0.82
 -10 -16   0    1.06    2.05
  10 -16   0    4.53    1.21
 -10 -16   0    6.09    1.82
  10  16   0    3.11    1.49
 -10  16   0    3.78    1.21
  10  16   0    3.99    1.14
   0 -17   0    0.11    0.44
   0 -17   0    0.18    0.30
   0 -17   0    0.62    0.75
   0  17   0    0.52    0.40
   0  17   0    0.80    0.48
   0  17   0    0.66    0.37
   0  17   0    0.01    0.49
   0  17   0   -0.15    0.40
   0  17   0    0.61    0.46
  -1 -17   0    0.29    0.49
  -1 -17   0    0.12    0.40
  -1 -17   0    0.62    0.76
   1 -17   0    1.02    0.71
   1 -17   0    1.05    0.55
  -1 -17   0    0.97    0.56
   1 -17   0    0.91    0.31
   1  17   0    0.79    0.47
   1  17   0    1.20    0.47
   1  17   0    0.79    0.50
  -1  17   0    1.33    0.50
  -1  17   0    0.83    0.45
   1  17   0    1.23    0.84
  -1  17   0    0.92    0.44
  -1  17   0    1.10    0.42
  -1  17   0    0.38    0.36
   1  17   0    0.43    0.46
   1  17   0    2.07    0.59
  -2 -17   0   15.52    1.30
  -2 -17   0   18.37    1.27
   2 -17   0   15.05    1.36
  -2 -17   0   16.50    1.97
  -2 -17   0   13.95    1.33
   2 -17   0   15.81    0.97
   2 -17   0   15.93    1.43
   2  17   0   18.42    1.31
   2  17   0   17.57    1.48
  -2  17   0   16.42    1.11
   2  17   0   15.58    1.35
   2  17   0   13.00    1.56
   2  17   0   17.13    1.46
  -2  17   0   16.06    1.14
  -2  17   0   14.98    1.00
   2  17   0   15.63    1.40
  -2  17   0   15.55    1.05
  -3 -17   0    6.98    1.17
  -3 -17   0    4.74    2.52
   3 -17   0    6.63    0.87
   3 -17   0    5.57    0.60
  -3 -17   0    5.70    0.77
   3 -17   0    4.59    0.94
  -3 -17   0    5.79    0.92
  -3  17   0    5.85    0.53
  -3  17   0    6.75    0.68
   3  17   0    7.55    1.10
   3  17   0    7.10    1.00
   3  17   0    6.30    1.07
   3  17   0    6.57    1.37
  -3  17   0    5.66    0.59
   3  17   0    4.51    1.28
   3  17   0    6.13    0.83
  -3  17   0    6.35    0.59
   4 -17   0    2.34    0.49
   4 -17   0    3.47    0.57
   4 -17   0    1.99    0.75
  -4 -17   0    3.41    0.99
  -4 -17   0    2.27    1.31
  -4 -17   0    4.17    0.93
  -4 -17   0    2.35    0.61
   4  17   0    3.43    0.89
  -4  17   0    2.64    0.40
   4  17   0    0.35    0.87
  -4  17   0    3.82    0.58
   4  17   0    3.79    0.66
   4  17   0    4.00    1.34
   4  17   0    3.04    0.78
  -4  17   0    2.94    0.47
  -4  17   0    3.11    0.39
  -5 -17   0    4.65    1.65
  -5 -17   0    3.55    1.06
   5 -17   0    5.33    1.02
  -5 -17   0    6.10    0.96
   5  17   0    6.47    1.46
  -5  17   0    4.68    0.71
   5  17   0    5.53    1.49
   5  17   0    5.48    1.16
  -6 -17   0    1.71    1.54
   6 -17   0    3.53    0.95
  -6 -17   0    2.82    1.12
  -6  17   0    2.70    0.53
  -6  17   0    3.00    0.68
   6  17   0    3.39    1.36
   6  17   0    2.91    0.95
   6  17   0    3.48    0.84
  -7 -17   0    0.06    1.42
   7 -17   0   -0.76    0.56
  -7 -17   0    0.91    0.91
   7  17   0   -0.04    0.45
  -7  17   0   -0.25    0.51
   7  17   0    0.60    1.01
  -7  17   0    0.21    0.51
   7  17   0    2.05    0.86
  -8 -17   0   13.09    2.08
   8 -17   0   10.77    1.63
  -8 -17   0   10.28    2.54
   8  17   0   15.29    2.48
  -8  17   0   10.17    1.29
  -8  17   0   12.29    1.29
   8  17   0   12.45    1.64
   8  17   0    8.38    1.00
   9 -17   0    1.60    0.85
  -9 -17   0   -0.71    1.68
  -9 -17   0    2.15    1.23
   9  17   0    1.20    1.25
  -9  17   0    0.81    0.92
  -9  17   0    0.55    0.74
   9  17   0    0.86    0.82
  10 -17   0   -0.85    0.65
 -10 -17   0    2.84    2.65
 -10  17   0    0.69    0.88
  10  17   0    1.29    1.36
  10  17   0   -0.16    0.82
   0 -18   0    5.42    0.93
   0 -18   0    6.79    0.74
   0 -18   0    4.38    1.08
   0  18   0    6.20    0.81
   0  18   0    7.05    1.07
   0  18   0    5.70    0.85
   0  18   0    7.77    0.92
   0  18   0    6.01    0.79
   1 -18   0    0.19    0.24
   1 -18   0    0.12    0.47
  -1 -18   0    0.54    0.36
  -1 -18   0    0.81    0.53
  -1 -18   0   -0.21    0.73
  -1 -18   0   -0.13    0.49
   1 -18   0    1.56    0.71
  -1  18   0    0.13    0.33
  -1  18   0    0.41    0.43
   1  18   0   -0.02    0.47
  -1  18   0    0.08    0.40
   1  18   0    0.67    0.46
  -1  18   0   -0.81    0.37
  -1  18   0    0.31    0.34
   1  18   0    0.54    0.46
   1  18   0    1.13    0.57
   1  18   0   -0.46    0.54
   2 -18   0   96.33    4.72
  -2 -18   0   87.04    4.60
   2 -18   0   82.76    4.65
  -2 -18   0   88.75    4.61
  -2 -18   0   92.36    4.65
   2 -18   0   94.79    4.20
  -2 -18   0   89.35    5.44
   2  18   0   86.49    4.65
   2  18   0   86.47    4.95
  -2  18   0   93.08    4.22
  -2  18   0   86.96    4.33
  -2  18   0   85.52    4.25
   2  18   0   95.50    5.02
   2  18   0   88.28    4.69
  -2  18   0   89.53    4.36
  -2  18   0   93.33    4.32
   2  18   0   95.45    4.55
   2  18   0   86.67    4.60
   3 -18   0    2.31    0.75
  -3 -18   0    0.85    0.51
  -3 -18   0    2.25    1.24
   3 -18   0    1.73    0.56
  -3 -18   0    0.88    0.62
   3 -18   0    1.57    0.37
  -3 -18   0    0.87    0.71
   3  18   0    0.61    0.68
  -3  18   0    1.33    0.36
  -3  18   0    1.39    0.33
  -3  18   0    1.18    0.41
   3  18   0    1.18    0.58
  -3  18   0    1.56    0.43
   3  18   0    0.10    0.87
  -3  18   0    1.88    0.39
   3  18   0    0.95    0.83
   3  18   0    2.04    0.57
   3  18   0    1.46    0.93
  -4 -18   0    0.11    0.40
  -4 -18   0    0.54    1.10
  -4 -18   0    0.64    0.65
  -4 -18   0   -0.07    0.68
   4 -18   0    1.09    0.39
   4 -18   0   -0.07    0.37
   4 -18   0    0.94    0.64
   4  18   0    1.49    1.66
   4  18   0    0.67    0.97
   4  18   0    0.20    0.65
   4  18   0    0.97    0.49
  -4  18   0    0.53    0.34
   4  18   0    0.51    0.68
  -4  18   0    0.99    0.45
  -4  18   0    1.04    0.40
  -4  18   0    0.85    0.26
  -4  18   0    0.63    0.28
  -5 -18   0    3.92    1.74
  -5 -18   0    0.60    0.85
   5 -18   0    0.55    0.64
  -5  18   0    1.89    0.41
  -5  18   0    1.69    0.52
   5  18   0   -0.29    1.24
   5  18   0    1.72    0.54
   5  18   0    0.10    0.93
   5  18   0    1.23    0.75
  -6 -18   0    2.65    1.06
  -6 -18   0    3.33    1.81
   6 -18   0    2.40    0.88
  -6  18   0    2.30    0.61
  -6  18   0    2.05    0.46
   6  18   0    1.67    0.88
   6  18   0    1.16    0.53
   6  18   0   -0.54    1.03
  -7 -18   0    4.50    2.15
  -7 -18   0    0.29    0.93
   7 -18   0    0.72    0.76
  -7  18   0    2.83    0.71
  -7  18   0    2.46    0.63
   7  18   0    3.09    1.28
   7  18   0    2.51    0.99
  -8 -18   0   -0.37    0.97
  -8 -18   0    0.70    1.43
   8 -18   0   -0.26    0.67
   8  18   0   -0.65    0.59
  -8  18   0   -0.82    0.58
   8  18   0    0.26    0.49
   8  18   0    0.08    1.10
   9 -18   0    1.71    1.05
  -9 -18   0   -2.22    1.51
  -9 -18   0    0.86    1.05
   9  18   0    2.36    0.98
  -9  18   0    2.15    0.95
   9  18   0    1.90    1.33
  -9  18   0    1.32    0.76
 -10 -18   0    1.88    1.53
  10 -18   0    4.71    1.26
 -10 -18   0    2.91    2.31
  10  18   0    8.45    1.73
  10  18   0    3.62    1.77
 -10  18   0    4.11    1.15
   0 -19   0    0.37    0.34
   0 -19   0    0.31    0.56
   0 -19   0    0.90    0.84
   0  19   0    0.04    0.39
   0  19   0    0.45    0.50
   0  19   0    0.76    0.44
   0  19   0   -0.06    0.44
  -1 -19   0    3.41    0.82
  -1 -19   0    3.33    0.79
  -1 -19   0    5.20    0.74
   1 -19   0    3.43    0.94
   1 -19   0    3.29    0.53
   1 -19   0    3.79    0.81
  -1 -19   0    5.09    1.29
   1  19   0    2.62    0.69
  -1  19   0    3.03    0.61
   1  19   0    2.94    0.93
   1  19   0    3.25    0.81
   1  19   0    3.46    0.73
  -1  19   0    4.18    0.81
  -1  19   0    3.64    0.68
   1  19   0    3.86    0.83
  -1  19   0    3.66    0.59
  -1  19   0    4.16    0.72
  -2 -19   0    0.21    0.53
   2 -19   0    0.46    0.27
  -2 -19   0    1.14    1.11
   2 -19   0    0.80    0.61
   2 -19   0   -0.29    0.51
  -2 -19   0   -0.03    0.52
  -2 -19   0    1.45    0.52
  -2  19   0    0.14    0.38
  -2  19   0    0.15    0.37
  -2  19   0    0.13    0.31
   2  19   0    0.65    0.50
  -2  19   0    0.01    0.40
  -2  19   0    0.04    0.32
   2  19   0    0.08    0.65
   2  19   0    0.09    0.54
   2  19   0   -0.31    0.50
   2  19   0   -0.31    0.43
  -3 -19   0   23.49    1.91
   3 -19   0   23.09    1.91
   3 -19   0   25.82    1.73
  -3 -19   0   24.82    1.74
   3 -19   0   24.25    1.39
  -3 -19   0   24.62    2.83
  -3  19   0   23.55    1.45
  -3  19   0   23.86    1.47
  -3  19   0   21.55    1.36
   3  19   0   24.66    1.99
   3  19   0   27.53    1.90
  -3  19   0   23.63    1.32
   3  19   0   26.58    1.92
   3  19   0   24.32    1.93
  -3  19   0   23.60    1.34
   3  19   0   20.03    2.20
   4 -19   0    5.59    0.65
  -4 -19   0    6.43    1.84
  -4 -19   0    8.57    1.34
   4 -19   0    5.37    1.06
   4 -19   0    5.70    0.76
  -4 -19   0    5.38    1.01
  -4  19   0    5.76    0.67
  -4  19   0    4.85    0.52
   4  19   0    6.27    1.12
   4  19   0    5.71    1.52
   4  19   0    5.10    1.42
  -4  19   0    4.15    0.60
   4  19   0    4.41    0.79
  -4  19   0    4.51    0.47
  -4  19   0    4.52    0.65
   4  19   0    6.79    1.42
  -5 -19   0   28.03    2.31
  -5 -19   0   25.73    3.12
   5 -19   0   20.91    1.97
  -5  19   0   25.30    1.46
  -5  19   0   26.15    1.58
   5  19   0   24.65    2.11
   5  19   0   29.99    1.78
   5  19   0   23.88    2.59
  -6 -19   0    6.16    1.99
   6 -19   0    5.47    1.16
  -6 -19   0    8.56    1.58
  -6  19   0    7.92    0.90
   6  19   0    5.16    1.67
   6  19   0    7.20    1.37
   6  19   0    7.01    0.90
  -6  19   0    7.29    0.74
  -7 -19   0    7.83    1.57
  -7 -19   0    8.01    2.32
   7 -19   0    8.18    1.40
  -7  19   0    6.51    0.88
   7  19   0    6.11    0.85
   7  19   0    8.48    1.92
  -7  19   0    6.83    0.96
   7  19   0    8.23    1.43
  -8 -19   0   -0.17    1.39
   8 -19   0    0.65    0.74
  -8 -19   0   -0.41    0.90
  -8  19   0   -0.44    0.57
   8  19   0    0.91    1.19
  -8  19   0   -0.04    0.60
   8  19   0    1.58    0.81
  -9 -19   0    7.78    2.53
   9 -19   0    4.67    1.18
  -9 -19   0    3.42    1.44
  -9  19   0    5.09    1.07
   9  19   0    6.79    1.40
   9  19   0    3.94    1.71
 -10 -19   0    3.02    2.49
 -10 -19   0    0.89    1.42
  10 -19   0    4.26    1.27
 -10  19   0    1.15    0.90
  10  19   0    1.31    1.04
  10  19   0    7.78    2.16
   0 -20   0   24.36    1.49
   0 -20   0   18.64    1.69
   0 -20   0   24.86    2.22
   0  20   0   22.54    1.54
   0  20   0   21.17    1.57
   0  20   0   22.87    1.57
   0  20   0   18.10    1.57
   0  20   0   20.10    1.78
   1 -20   0   22.23    1.98
  -1 -20   0   21.58    1.57
  -1 -20   0   18.85    2.22
   1 -20   0   19.88    1.70
  -1 -20   0   18.56    1.84
   1 -20   0   22.89    1.36
  -1  20   0   24.36    1.55
   1  20   0   22.11    1.62
  -1  20   0   21.01    1.63
   1  20   0   21.80    1.94
   1  20   0   24.99    2.05
   1  20   0   20.55    1.68
  -1  20   0   24.21    1.51
   1  20   0   20.94    1.60
  -1  20   0   18.22    1.36
  -1  20   0   20.90    1.54
   2 -20   0   12.02    0.85
  -2 -20   0   12.40    2.03
  -2 -20   0   11.58    1.31
   2 -20   0   10.39    1.33
  -2 -20   0   11.10    1.27
   2 -20   0   15.05    1.80
   2  20   0   12.46    1.27
  -2  20   0   10.98    1.03
  -2  20   0   11.04    0.89
   2  20   0   10.52    1.56
  -2  20   0    9.98    1.05
   2  20   0   11.35    1.30
  -2  20   0   11.55    0.95
   2  20   0   11.73    1.24
   2  20   0   13.01    1.37
  -3 -20   0    1.07    0.56
  -3 -20   0    1.48    0.78
   3 -20   0    2.02    0.65
   3 -20   0    0.46    0.62
   3 -20   0    0.79    0.36
  -3 -20   0    0.33    1.16
  -3  20   0    2.52    0.52
  -3  20   0    1.10    0.37
   3  20   0    1.29    0.76
   3  20   0   -0.96    0.78
  -3  20   0    0.76    0.37
  -3  20   0    1.09    0.43
   3  20   0    0.61    0.71
   3  20   0    1.59    0.67
  -3  20   0    1.03    0.32
  -4 -20   0   12.28    2.43
   4 -20   0   11.53    0.93
   4 -20   0    9.02    1.39
   4 -20   0   15.19    1.11
  -4 -20   0   14.05    1.60
  -4  20   0   12.52    0.94
   4  20   0   14.14    1.55
  -4  20   0   14.59    0.99
  -4  20   0   12.54    0.80
   4  20   0   14.21    2.11
  -4  20   0   11.73    0.85
  -4  20   0   12.68    0.97
  -5 -20   0   46.15    4.24
   5 -20   0   43.51    2.99
  -5 -20   0   46.75    3.24
  -5  20   0   48.57    2.36
   5  20   0   45.77    3.35
  -5  20   0   44.45    2.42
   5  20   0   45.86    3.65
  -5  20   0   45.30    2.42
   5  20   0   46.36    3.10
  -6 -20   0   -0.30    1.48
   6 -20   0    0.12    0.64
  -6  20   0    0.77    0.48
   6  20   0    0.32    0.47
   6  20   0    0.22    0.96
  -6  20   0    0.58    0.37
   6  20   0    0.58    0.74
  -7 -20   0   17.34    3.19
  -7 -20   0   15.65    2.14
   7 -20   0   13.16    1.69
   7  20   0   18.46    2.51
  -7  20   0   16.40    1.29
   7  20   0   13.50    1.76
   7  20   0   19.95    1.41
  -7  20   0   15.96    1.34
  -8 -20   0   -1.88    1.40
   8 -20   0   -0.25    0.82
  -8 -20   0   -0.47    1.04
   8  20   0   -0.22    0.68
   8  20   0    0.04    1.14
  -8  20   0   -0.28    0.58
  -8  20   0    0.02    0.52
   9 -20   0    1.60    0.94
  -9 -20   0    0.43    1.09
  -9 -20   0   -0.60    1.75
  -9  20   0   -0.37    0.66
   9  20   0   -0.95    1.13
   9  20   0    0.72    0.84
   0 -21   0    0.25    0.34
   0 -21   0    0.23    0.58
   0 -21   0    1.22    0.86
   0  21   0    0.03    0.44
   0  21   0   -0.06    0.41
   0  21   0    0.80    0.58
   0  21   0   -0.41    0.57
   0  21   0   -0.35    0.43
  -1 -21   0   10.70    1.77
   1 -21   0   10.60    1.50
   1 -21   0    8.18    1.25
  -1 -21   0    8.01    1.20
   1 -21   0   10.33    0.84
  -1  21   0    9.67    1.55
  -1  21   0    8.99    0.90
   1  21   0   10.20    1.55
  -1  21   0    8.59    0.99
  -1  21   0    8.88    1.04
   1  21   0    9.45    1.19
   1  21   0   10.17    1.11
   1  21   0   11.31    1.23
   1  21   0   10.91    1.12
  -1  21   0    8.11    0.94
  -2 -21   0    2.70    0.82
   2 -21   0    1.57    0.41
  -2 -21   0    3.94    1.36
   2 -21   0    1.41    0.72
  -2  21   0    2.02    0.59
  -2  21   0    1.22    0.46
  -2  21   0    4.01    0.76
   2  21   0    2.17    0.75
  -2  21   0    1.45    0.44
   2  21   0    2.63    0.77
   2  21   0    1.32    0.84
   2  21   0    1.76    0.68
  -2  21   0    1.05    0.51
   3 -21   0    3.36    0.89
  -3 -21   0    3.96    1.05
   3 -21   0    5.57    0.95
  -3 -21   0    6.70    1.84
   3 -21   0    4.81    0.60
   3  21   0    5.69    1.08
   3  21   0    4.18    1.01
  -3  21   0    4.19    0.66
  -3  21   0    4.60    0.56
  -3  21   0    4.03    0.52
  -3  21   0    4.19    0.60
  -3  21   0    4.48    0.64
   3  21   0    3.04    1.14
   3  21   0    5.80    1.04
  -4 -21   0    4.50    1.77
  -4 -21   0    3.70    1.04
   4 -21   0    3.96    1.00
   4 -21   0    4.32    0.58
   4 -21   0    4.48    0.74
   4  21   0    4.58    1.10
  -4  21   0    4.10    0.60
   4  21   0    5.05    1.46
  -4  21   0    3.92    0.53
   4  21   0    3.35    0.88
  -4  21   0    3.75    0.44
  -4  21   0    4.39    0.65
  -4  21   0    3.71    0.58
  -5 -21   0    0.68    0.87
  -5 -21   0    1.32    1.47
   5 -21   0   -0.43    0.58
   5  21   0    0.41    1.03
  -5  21   0    0.68    0.45
   5  21   0    1.90    0.77
   5  21   0    0.63    0.78
  -5  21   0    1.29    0.41
  -5  21   0    0.43    0.36
   6 -21   0    8.00    1.44
  -6 -21   0    4.81    2.01
  -6 -21   0   11.16    1.81
   6  21   0    8.88    2.02
   6  21   0    7.63    1.43
  -6  21   0    7.23    0.84
  -6  21   0    6.64    0.74
   7 -21   0    0.62    0.75
  -7 -21   0    0.82    1.00
  -7 -21   0    3.58    1.97
   7  21   0    1.89    1.30
   7  21   0    1.39    1.15
  -7  21   0   -0.12    0.45
   7  21   0    0.17    0.66
  -7  21   0   -0.10    0.36
  -8 -21   0    0.50    1.04
  -8 -21   0    1.54    1.90
   8 -21   0    0.02    0.69
   8  21   0    0.08    0.84
  -8  21   0   -0.22    0.53
  -8  21   0   -0.35    0.55
   8  21   0    0.03    1.18
   9 -21   0    2.93    1.18
  -9 -21   0   -2.40    1.69
   9  21   0    3.53    1.23
   0 -22   0   10.08    1.28
   0 -22   0    9.77    1.67
   0  22   0   10.19    1.01
   0  22   0    9.36    1.07
   0  22   0    7.94    1.09
   0  22   0    9.50    1.13
   0  22   0   12.32    1.46
  -1 -22   0    0.37    0.59
  -1 -22   0    0.19    0.90
   1 -22   0    0.19    0.30
   1 -22   0    3.79    1.05
   1 -22   0    0.78    0.68
   1  22   0    0.97    0.63
  -1  22   0    0.81    0.69
   1  22   0    1.51    0.72
   1  22   0    0.64    0.86
  -1  22   0    0.55    0.47
  -1  22   0    0.93    0.45
   1  22   0   -0.11    0.48
   1  22   0    0.55    0.61
  -1  22   0    0.14    0.42
  -2 -22   0   10.31    2.11
   2 -22   0    9.08    1.33
  -2 -22   0   12.45    1.40
   2 -22   0   11.91    0.87
   2 -22   0   12.41    2.27
  -2  22   0   11.19    1.07
  -2  22   0   10.94    0.98
  -2  22   0   10.75    0.90
  -2  22   0   10.22    1.21
   2  22   0    7.91    1.17
   2  22   0   11.79    1.35
   2  22   0   10.56    1.27
   2  22   0    9.94    1.72
  -2  22   0   11.33    1.03
   3 -22   0    5.01    0.70
  -3 -22   0    7.18    1.23
   3 -22   0    7.33    1.12
  -3 -22   0    7.28    1.89
   3 -22   0    7.31    1.26
   3  22   0    5.99    1.13
   3  22   0    6.82    1.21
   3  22   0    7.87    1.54
  -3  22   0    6.53    0.89
  -3  22   0    7.25    0.79
  -3  22   0    5.44    0.70
  -3  22   0    6.61    0.65
   3  22   0    7.52    1.26
  -3  22   0    7.20    0.83
  -3  22   0    6.55    0.65
   4 -22   0   12.84    1.14
   4 -22   0   10.39    0.94
  -4 -22   0   15.76    2.75
   4 -22   0   11.12    1.50
  -4 -22   0   13.08    1.63
  -4  22   0   12.45    0.89
  -4  22   0   11.12    0.94
   4  22   0   12.89    1.52
  -4  22   0   12.91    0.86
  -4  22   0   13.77    1.05
   4  22   0   13.46    1.54
   4  22   0   14.63    2.13
  -4  22   0   13.51    0.97
  -5 -22   0    3.43    1.74
   5 -22   0    0.98    0.74
  -5 -22   0    1.35    0.95
  -5  22   0    1.77    0.48
  -5  22   0    2.41    0.51
   5  22   0    3.16    1.36
   5  22   0    2.93    1.04
  -5  22   0    2.12    0.48
   5  22   0    2.66    0.95
   6 -22   0    5.70    1.28
  -6 -22   0   12.14    1.73
  -6 -22   0    7.69    2.44
   6  22   0    8.04    1.94
  -6  22   0    8.57    0.81
  -6  22   0    7.58    0.80
   6  22   0   11.48    1.58
  -6  22   0    9.03    0.86
  -7 -22   0    0.10    0.91
  -7 -22   0    0.77    1.81
   7 -22   0    1.16    0.90
   7  22   0   -0.19    0.96
   7  22   0    1.04    0.91
  -7  22   0   -0.03    0.45
  -7  22   0    1.12    0.53
  -8 -22   0    4.59    2.34
   8 -22   0    8.45    1.58
  -8 -22   0    9.71    1.96
   8  22   0    7.51    1.51
  -8  22   0    9.24    1.02
   8  22   0    9.53    2.32
  -9 -22   0   -0.46    1.97
  -9 -22   0    1.35    1.34
   9 -22   0    1.24    0.94
   9  22   0    0.77    1.19
   9  22   0    0.76    0.92
   0 -23   0    0.30    0.60
   0 -23   0   -0.29    0.81
   0  23   0   -0.08    0.65
   0  23   0   -0.32    0.39
   0  23   0   -0.44    0.38
   0  23   0   -0.42    0.51
   0  23   0    0.98    0.55
   1 -23   0    3.01    1.06
  -1 -23   0    3.15    1.37
   1 -23   0    1.81    0.80
  -1 -23   0    3.60    0.88
  -1  23   0    2.64    0.90
   1  23   0    2.97    1.08
   1  23   0    2.52    0.79
  -1  23   0    4.34    0.79
   1  23   0    2.41    0.71
  -1  23   0    2.39    0.69
  -1  23   0    3.76    0.65
   1  23   0    3.63    0.87
   2 -23   0   53.40    3.35
  -2 -23   0   46.60    4.62
   2 -23   0   48.36    2.52
  -2 -23   0   44.91    3.04
   2 -23   0   46.84    3.13
   2  23   0   47.36    3.50
  -2  23   0   48.35    2.67
  -2  23   0   51.81    2.58
  -2  23   0   51.66    2.94
  -2  23   0   47.30    2.76
   2  23   0   51.44    3.11
  -2  23   0   52.65    2.71
   2  23   0   50.09    3.05
   2  23   0   46.65    2.99
  -3 -23   0   32.29    2.41
  -3 -23   0   32.43    3.23
   3 -23   0   34.12    2.28
   3 -23   0   29.22    1.78
   3 -23   0   31.94    2.48
   3  23   0   29.70    2.37
  -3  23   0   33.41    2.05
  -3  23   0   31.14    1.84
  -3  23   0   33.62    1.93
  -3  23   0   30.70    1.74
  -3  23   0   34.61    1.98
   3  23   0   37.11    2.49
  -3  23   0   34.21    1.74
   3  23   0   28.32    2.81
  -4 -23   0   10.76    2.41
   4 -23   0    9.25    0.86
   4 -23   0    9.95    1.40
   4 -23   0   10.10    1.01
  -4 -23   0   13.72    1.67
  -4  23   0   10.09    0.86
   4  23   0   12.35    1.49
   4  23   0   12.49    1.53
  -4  23   0   11.00    0.86
  -4  23   0   10.55    0.83
  -4  23   0   10.02    0.95
   5 -23   0   19.83    1.97
  -5 -23   0   18.55    2.20
  -5 -23   0   14.85    2.96
   5  23   0   17.10    2.44
  -5  23   0   18.68    1.25
   5  23   0   19.61    1.95
   5  23   0   18.17    1.96
   6 -23   0    0.62    0.76
  -6 -23   0    0.52    1.50
  -6 -23   0   -0.11    0.83
   6  23   0    0.83    0.80
  -6  23   0    0.65    0.40
   6  23   0   -0.06    1.04
   6  23   0    0.76    0.84
  -7 -23   0    0.05    0.89
   7 -23   0    1.20    0.85
  -7 -23   0    0.88    1.96
   7  23   0    0.09    0.77
  -7  23   0    0.83    0.53
   7  23   0    1.69    1.24
  -8 -23   0    4.11    1.67
   8 -23   0    3.93    1.19
  -8 -23   0    7.84    2.61
   8  23   0    7.91    2.12
   8  23   0    3.89    1.19
   0 -24   0   38.57    3.08
   0 -24   0   33.26    2.51
   0  24   0   36.07    2.35
   0  24   0   36.99    2.73
   0  24   0   35.88    2.21
   0  24   0   35.34    2.29
   0  24   0   36.76    2.43
   1 -24   0    0.46    0.61
   1 -24   0    1.50    0.89
  -1 -24   0   -0.17    0.58
  -1 -24   0    0.69    1.07
   1  24   0    0.17    0.57
  -1  24   0    1.25    0.59
   1  24   0   -0.53    0.43
   1  24   0   -0.62    0.69
  -1  24   0    0.34    0.44
  -1  24   0   -0.45    0.33
   1  24   0    1.08    0.65
  -1  24   0   -0.17    0.63
  -2 -24   0   -0.52    1.01
  -2 -24   0    0.18    0.67
   2 -24   0   -0.04    0.54
   2 -24   0   -0.07    0.64
   2  24   0    0.99    0.97
  -2  24   0    0.72    0.48
  -2  24   0    0.08    0.38
  -2  24   0    0.53    0.49
  -2  24   0    0.32    0.63
   2  24   0   -0.03    0.60
  -2  24   0    0.95    0.51
   2  24   0    0.33    0.66
   2  24   0    0.17    0.59
  -3 -24   0   22.82    2.01
   3 -24   0   18.96    1.31
  -3 -24   0   21.81    2.85
   3 -24   0   22.73    2.01
   3 -24   0   20.54    1.80
  -3  24   0   21.91    1.51
  -3  24   0   21.18    1.28
  -3  24   0   24.47    1.88
   3  24   0   15.69    2.07
  -3  24   0   22.54    1.28
  -3  24   0   19.79    1.38
   3  24   0   19.20    2.35
  -3  24   0   21.45    1.66
   3  24   0   19.84    2.13
  -4 -24   0    4.28    1.05
  -4 -24   0    1.76    1.48
   4 -24   0    1.97    0.88
   4 -24   0    2.96    0.65
   4  24   0    1.41    0.79
  -4  24   0    2.98    0.45
  -4  24   0    2.20    0.52
  -4  24   0    2.61    0.48
   4  24   0    1.69    1.19
  -4  24   0    2.52    0.68
   4  24   0    2.51    1.00
  -4  24   0    2.71    0.60
  -5 -24   0    2.21    1.62
   5 -24   0    1.47    0.84
  -5 -24   0    1.35    0.92
   5  24   0    0.67    0.73
   5  24   0    1.74    1.30
  -5  24   0    1.02    0.46
   5  24   0    1.61    0.95
   6 -24   0    3.38    1.08
  -6 -24   0    2.65    1.12
  -6 -24   0    2.15    1.70
   6  24   0    2.12    1.00
   6  24   0    1.32    1.35
  -6  24   0    2.94    0.54
   6  24   0    0.69    0.86
  -7 -24   0    1.84    1.98
  -7 -24   0    1.05    1.14
   7 -24   0    1.96    1.00
  -7  24   0    2.70    0.75
   7  24   0    2.64    1.43
   7  24   0    1.28    0.95
  -8 -24   0   23.19    3.92
  -8 -24   0   20.50    2.61
   8 -24   0   17.85    2.16
   8  24   0   21.01    2.29
   8  24   0   18.90    3.29
   0 -25   0   -0.04    0.86
   0 -25   0   -0.04    0.64
   0  25   0    0.32    0.58
   0  25   0    0.78    0.54
   0  25   0   -0.34    0.53
   0  25   0   -0.16    0.71
   1 -25   0    2.74    0.90
   1 -25   0    2.50    1.01
  -1 -25   0    1.63    0.80
  -1 -25   0    1.86    1.26
  -1  25   0    1.58    0.62
  -1  25   0    1.21    0.88
  -1  25   0    1.05    0.52
   1  25   0    1.80    0.97
   1  25   0    2.60    0.76
   1  25   0    0.92    0.59
  -1  25   0    1.97    0.72
  -1  25   0    4.23    0.83
   1  25   0   -0.20    1.11
   2 -25   0    0.93    0.75
  -2 -25   0    0.26    1.01
   2 -25   0    0.02    0.67
   2  25   0    0.72    1.07
  -2  25   0    1.09    0.56
   2  25   0    0.36    0.58
   2  25   0    1.68    0.92
  -2  25   0    0.86    0.56
  -2  25   0    1.86    0.75
   2  25   0    1.03    0.70
  -2  25   0    2.10    0.65
  -2  25   0    1.78    0.49
  -3 -25   0    6.25    1.82
   3 -25   0    3.66    0.96
   3 -25   0    4.16    1.07
  -3 -25   0    5.09    1.13
  -3  25   0    4.91    0.98
  -3  25   0    4.57    0.60
   3  25   0    4.95    1.28
  -3  25   0    5.86    0.86
   3  25   0    6.27    1.17
  -3  25   0    4.82    0.72
  -3  25   0    5.03    0.62
   4 -25   0    1.89    0.60
   4 -25   0   -0.13    0.40
  -4 -25   0   -1.21    1.16
  -4 -25   0    1.77    0.88
   4 -25   0    1.14    0.78
   4  25   0    1.88    0.86
  -4  25   0    0.14    0.36
   4  25   0    0.85    0.79
  -4  25   0    0.80    0.58
   4  25   0    0.73    1.05
  -4  25   0    0.99    0.33
  -4  25   0    0.74    0.50
  -5 -25   0    0.93    0.92
  -5 -25   0    1.65    1.57
  -5  25   0    0.81    0.45
   5  25   0    0.78    0.87
   5  25   0    0.49    1.12
   5  25   0    1.20    0.86
   6 -25   0    2.04    0.95
  -6 -25   0    3.41    1.25
  -6 -25   0    4.50    2.21
  -6  25   0    3.61    0.59
   6  25   0    3.17    1.10
   6  25   0    3.60    1.13
   6  25   0    2.73    1.46
  -7 -25   0    6.61    1.52
  -7 -25   0    9.02    2.78
   7 -25   0    4.49    1.26
   7  25   0    5.70    1.24
   7  25   0    1.29    1.36
   8 -25   0    0.70    0.86
  -8 -25   0   -0.71    1.82
   8  25   0    2.09    1.57
   8  25   0    1.30    1.03
   0 -26   0    7.11    1.62
   0 -26   0    5.60    1.17
   0  26   0    5.14    1.26
   0  26   0    8.03    1.09
   0  26   0    6.25    1.07
   0  26   0    6.12    1.01
   1 -26   0   19.54    2.16
  -1 -26   0   18.84    2.39
   1 -26   0   14.66    1.76
  -1 -26   0   17.34    1.81
   1  26   0   17.65    1.64
  -1  26   0   20.28    1.58
   1  26   0   19.69    1.74
  -1  26   0   18.10    1.36
   1  26   0   17.95    2.07
  -1  26   0   19.33    1.53
  -1  26   0   17.75    1.82
   1  26   0   15.38    1.49
  -2 -26   0    9.07    1.92
   2 -26   0    7.70    1.40
   2 -26   0    5.85    1.25
   2  26   0    8.71    1.41
   2  26   0    6.65    1.10
   2  26   0    9.82    1.76
  -2  26   0    7.74    0.81
  -2  26   0    7.62    1.01
  -2  26   0    8.52    0.98
  -2  26   0    6.75    0.97
  -2  26   0    7.12    1.25
   3 -26   0    0.42    0.72
  -3 -26   0    0.86    1.36
  -3 -26   0   -1.06    0.62
   3 -26   0    0.04    0.62
   3  26   0   -0.58    0.52
  -3  26   0    0.11    0.33
   3  26   0   -0.72    0.94
   3  26   0    0.08    0.69
  -3  26   0   -1.25    0.53
  -3  26   0    0.07    0.30
  -3  26   0   -0.49    0.34
  -3  26   0   -0.17    0.39
  -4 -26   0    5.10    1.23
   4 -26   0    4.38    1.71
   4 -26   0    6.69    0.92
  -4 -26   0    4.45    1.93
   4 -26   0    4.55    0.65
  -4  26   0    4.77    0.55
   4  26   0    7.56    1.92
  -4  26   0    5.70    1.01
   4  26   0    3.76    1.09
  -4  26   0    4.76    0.63
   4  26   0    3.22    1.02
  -4  26   0    4.87    0.78
  -5 -26   0    7.73    2.13
   5 -26   0    5.68    1.25
  -5 -26   0    4.62    1.25
   5  26   0    3.80    1.14
  -5  26   0    3.82    0.64
   5  26   0    2.74    1.06
   5  26   0    3.71    1.48
  -6 -26   0    0.32    1.76
  -6 -26   0    2.07    1.26
   6 -26   0    0.78    0.86
  -6  26   0    1.07    0.59
   6  26   0   -1.06    0.91
   6  26   0    1.31    1.00
   6  26   0    2.21    1.39
  -7 -26   0   -0.65    1.77
  -7 -26   0    0.51    1.00
   7 -26   0    0.29    0.85
   7  26   0   -0.41    1.98
   7  26   0   -0.99    0.71
   0 -27   0   -0.02    0.80
   0 -27   0   -0.09    0.68
   0  27   0    0.55    0.86
   0  27   0    0.11    0.52
   0  27   0    0.08    0.82
   0  27   0   -0.68    0.54
  -1 -27   0    8.51    1.86
   1 -27   0    7.04    1.49
   1 -27   0    4.48    1.22
  -1 -27   0    6.55    1.29
   1  27   0    5.52    1.05
   1  27   0    8.78    1.67
   1  27   0    6.74    0.97
  -1  27   0    6.67    0.98
  -1  27   0    6.44    1.02
   1  27   0    5.82    1.21
  -1  27   0    6.32    0.84
  -1  27   0    7.39    1.39
   2 -27   0    3.36    0.90
  -2 -27   0    1.41    1.18
   2 -27   0    0.74    0.79
   2  27   0    0.58    0.62
  -2  27   0    0.04    0.42
  -2  27   0    0.96    0.47
  -2  27   0    1.84    0.59
  -2  27   0    0.69    0.76
   2  27   0    0.39    0.70
   2  27   0   -0.03    1.06
  -3 -27   0    0.35    0.82
  -3 -27   0   -1.33    1.28
   3 -27   0   -0.76    0.62
   3  27   0    2.00    1.17
   3  27   0    0.95    1.23
  -3  27   0    1.08    0.39
  -3  27   0    2.02    0.79
   3  27   0    1.04    0.72
  -3  27   0    0.87    0.48
  -3  27   0    1.24    0.55
  -3  27   0    0.61    0.36
  -4 -27   0    2.62    1.14
  -4 -27   0    4.75    1.97
   4 -27   0    1.96    0.96
   4 -27   0    1.65    0.59
  -4  27   0    3.04    0.46
   4  27   0    2.81    1.08
  -4  27   0    2.81    0.65
   4  27   0    1.28    1.27
  -4  27   0    4.08    0.95
   4  27   0    1.85    0.98
  -4  27   0    2.72    0.51
  -5 -27   0   10.05    1.72
   5 -27   0    9.52    1.68
   5  27   0   12.63    1.71
  -5  27   0   10.65    1.16
   5  27   0   10.79    2.27
   5  27   0    8.97    1.57
   6 -27   0   -0.26    0.72
  -6 -27   0   -1.76    1.65
  -6 -27   0   -0.53    0.86
   6  27   0    0.03    0.75
   6  27   0    1.01    1.26
  -7 -27   0   -2.65    1.75
  -7 -27   0   -0.52    0.99
   7 -27   0   -1.11    0.74
   7  27   0   -1.67    0.77
   7  27   0    2.56    1.62
   0 -28   0   12.77    2.06
   0 -28   0   10.11    1.54
   0  28   0   10.75    1.16
   0  28   0   11.79    1.53
   0  28   0    7.59    1.17
   0  28   0   11.36    1.83
  -1 -28   0    0.10    0.82
  -1 -28   0   -0.89    0.83
   1 -28   0    0.50    0.77
   1 -28   0   -0.25    0.67
  -1  28   0    0.46    0.82
  -1  28   0    0.44    0.47
  -1  28   0   -0.36    0.51
  -1  28   0    1.19    0.67
   1  28   0   -0.36    0.63
   1  28   0    0.58    0.52
   1  28   0   -1.04    0.74
   1  28   0    0.14    0.62
   2 -28   0    3.88    1.16
  -2 -28   0    3.27    1.48
   2  28   0    1.59    0.80
  -2  28   0    3.49    0.71
  -2  28   0    1.80    0.96
  -2  28   0    2.31    0.64
   2  28   0    4.51    1.48
  -2  28   0    2.75    0.60
   2  28   0    1.71    0.84
   3 -28   0    8.27    1.48
  -3 -28   0    6.68    2.00
   3  28   0    4.58    1.06
  -3  28   0    5.48    1.03
  -3  28   0    6.05    0.82
   3  28   0    6.58    2.33
  -3  28   0    5.09    1.16
  -3  28   0    5.58    0.64
   3  28   0    7.62    1.86
  -4 -28   0    1.96    1.07
  -4 -28   0   -0.23    1.40
   4 -28   0    0.53    0.79
  -4  28   0    0.87    0.52
   4  28   0    1.89    1.35
  -4  28   0    2.05    0.84
  -4  28   0    1.35    0.43
  -4  28   0    2.51    0.42
   4  28   0    2.77    0.92
   4  28   0    0.45    0.69
   5 -28   0    2.73    0.99
  -5 -28   0    1.60    0.91
  -5 -28   0    1.75    1.69
   5  28   0    3.24    1.65
   5  28   0    4.36    1.29
  -5  28   0    2.85    0.83
  -6 -28   0   15.96    2.04
   6 -28   0   13.66    1.80
  -6 -28   0    9.66    2.84
   6  28   0   14.97    1.86
   6  28   0    4.81    2.81
  -6  28   0   11.93    1.25
   0 -29   0    0.29    0.74
   0 -29   0   -0.95    0.85
   0  29   0    1.37    1.00
   0  29   0   -0.35    0.47
   0  29   0    0.35    0.50
   0  29   0   -0.04    0.73
  -1 -29   0    1.49    0.94
   1 -29   0   -0.43    0.74
   1 -29   0   -0.33    0.85
  -1  29   0    2.00    0.77
  -1  29   0    1.23    0.64
   1  29   0    2.86    1.18
   1  29   0    1.62    0.72
  -1  29   0    0.86    0.47
   1  29   0    0.67    0.67
   1  29   0    1.73    1.03
  -1  29   0   -0.48    0.70
   2 -29   0    1.34    0.96
   2 -29   0    1.43    0.79
  -2 -29   0   -2.66    1.15
   2  29   0    0.99    0.78
   2  29   0    2.83    1.27
   2  29   0    0.99    0.80
  -2  29   0    0.50    0.84
  -2  29   0    0.86    0.57
  -2  29   0    1.30    0.47
  -2  29   0    1.36    0.63
   3 -29   0    0.80    0.89
   3 -29   0   -1.20    0.69
  -3 -29   0   -0.14    1.28
   3  29   0   -0.55    1.03
  -3  29   0    0.56    0.47
   3  29   0    1.37    0.91
  -3  29   0    0.37    0.78
   3  29   0    2.85    1.45
  -3  29   0    0.26    0.36
  -3  29   0    0.93    0.50
  -4 -29   0    0.11    1.38
  -4 -29   0    0.87    0.92
   4 -29   0   -0.67    0.62
   4  29   0    0.98    1.24
  -4  29   0   -0.29    0.30
  -4  29   0   -0.55    0.60
   4  29   0    0.42    0.76
  -5 -29   0    1.25    0.96
  -5 -29   0    6.80    2.19
   5 -29   0   -0.06    0.69
   5  29   0    0.73    0.84
  -5  29   0   -0.22    0.67
   5  29   0    0.28    1.32
  -6 -29   0   -0.63    0.95
  -6 -29   0    7.42    2.59
   6 -29   0    0.14    0.84
   6  29   0    2.96    1.56
   6  29   0    2.18    1.12
  -6  29   0    1.92    0.72
   0  30   0    5.90    1.03
   0  30   0    3.91    0.79
   0  30   0    4.93    1.73
   0  30   0    4.63    1.02
   1 -30   0    0.47    0.78
  -1 -30   0   -0.32    1.02
   1 -30   0    1.08    0.79
  -1  30   0    0.11    0.48
   1  30   0    1.70    0.82
   1  30   0    0.86    0.72
  -1  30   0    1.13    0.70
   1  30   0    1.63    1.12
  -1  30   0    1.97    0.64
  -1  30   0   -0.10    0.87
   2 -30   0    6.35    1.40
  -2 -30   0    7.65    2.00
   2  30   0    7.08    1.87
  -2  30   0    4.49    1.21
  -2  30   0    5.25    0.81
   2  30   0    7.03    1.18
  -2  30   0    7.14    0.96
   2  30   0    6.31    1.16
  -2  30   0    7.46    0.99
   3 -30   0   -1.02    0.77
  -3 -30   0    1.52    1.52
   3 -30   0    0.58    0.80
   3  30   0    1.24    1.36
   3  30   0   -0.61    0.57
  -3  30   0    0.15    0.41
  -3  30   0   -0.47    0.74
  -3  30   0    0.30    0.45
  -4 -30   0    1.66    1.66
   4 -30   0    2.91    1.18
   4  30   0    2.08    0.96
  -4  30   0    3.07    0.46
  -4  30   0    2.32    0.92
   4  30   0    6.24    1.88
  -5 -30   0    2.34    2.04
  -5 -30   0   -1.29    0.88
   5 -30   0   -0.02    0.76
  -5  30   0   -0.58    0.64
   5  30   0   -0.09    1.36
   0 -31   0    1.20    1.03
   0 -31   0   -0.56    0.75
   0  31   0   -0.53    0.51
   0  31   0    0.86    0.97
   0  31   0    0.74    1.04
   0  31   0    0.45    0.54
  -1 -31   0   -0.68    0.94
   1 -31   0    2.45    1.05
   1  31   0    2.85    0.88
   1  31   0    2.35    1.42
  -1  31   0    1.85    0.72
  -1  31   0    2.69    0.68
   1  31   0    2.21    0.82
  -2 -31   0    3.05    1.73
   2 -31   0    6.12    1.36
  -2  31   0    5.72    0.79
   2  31   0    4.18    1.58
   2  31   0    5.03    1.11
  -2  31   0    6.18    1.43
  -2  31   0    4.41    0.87
  -3 -31   0    0.25    1.42
   3 -31   0    1.03    0.96
  -3  31   0    0.54    0.45
   3  31   0    2.24    1.41
   3  31   0    2.16    0.87
  -3  31   0    0.65    0.40
  -3  31   0    1.94    1.01
  -4 -31   0   19.50    4.60
   4 -31   0   13.11    2.09
  -4  31   0   14.70    0.97
   4  31   0   16.64    2.29
   4  31   0   18.16    3.00
  -4  31   0   12.34    1.74
   0 -32   0    2.18    1.13
   0 -32   0    1.35    1.14
   0  32   0    1.09    0.80
   0  32   0    1.43    0.79
   0  32   0   -0.10    1.04
   1 -32   0    1.16    0.95
   1 -32   0   -0.02    1.03
  -1 -32   0    0.87    1.14
  -1  32   0   -0.43    0.92
   1  32   0    0.24    0.80
   1  32   0   -0.05    1.17
  -1  32   0    0.30    0.51
  -1  32   0    0.60    0.61
   2 -32   0    3.00    1.19
  -2 -32   0   -0.14    1.31
  -2  32   0    1.02    0.59
   2  32   0    1.87    0.93
  -2  32   0    1.09    0.42
  -2  32   0    1.20    0.65
   2  32   0    2.89    1.57
   3 -32   0    1.24    0.93
  -3 -32   0   -0.50    1.42
  -3  32   0    0.34    0.34
   3  32   0   -0.26    0.64
  -3  32   0    2.54    1.10
   3  32   0    0.07    1.21
  -3  32   0    0.09    0.44
   0 -33   0    0.10    0.94
   0 -33   0    0.34    1.33
   0  33   0   -0.52    0.57
   0  33   0   -0.03    1.20
  -1 -33   0    0.65    1.46
   1 -33   0   -0.04    0.89
   1  33   0    0.88    0.77
   1  33   0    2.91    1.54
  -1  33   0    0.35    0.58
  -1  33   0    0.65    0.93
  -2 -33   0    1.65    1.49
   2 -33   0    1.70    1.01
  -2  33   0    0.40    0.54
  -2  33   0   -0.26    0.45
  -2  33   0    0.89    1.00
   2  33   0    0.54    0.68
   2  33   0    1.29    1.27
 -12   0   1    1.52    1.42
 -12   0   1    1.27    1.42
  11   0  -1   -0.20    0.60
 -11   0   1    0.52    1.05
  11   0  -1    0.52    0.50
 -11   0   1    0.33    1.16
 -11   0   1    0.40    0.60
  11   0  -1    1.34    0.56
 -10   0   1   -0.19    0.46
 -10   0   1    2.34    1.37
  10   0  -1    0.48    0.58
  10   0  -1    0.99    0.43
 -10   0   1   -0.66    0.90
  10   0  -1   -0.71    0.46
  10   0  -1   -0.03    0.44
  -9   0   1   -0.83    0.91
   9   0  -1    0.88    0.54
  -9   0   1    0.38    0.56
   9   0  -1    0.48    0.55
   9   0  -1   -0.09    0.41
  -9   0   1    0.19    0.82
   9   0  -1   -0.59    0.47
  -8   0   1    0.34    0.47
   8   0  -1   -0.15    0.45
  -8   0   1    0.03    0.70
   8   0  -1    0.21    0.49
  -8   0   1    0.12    0.77
  -8   0   1    0.21    0.94
   7   0  -1    0.14    0.42
  -7   0   1   -0.25    0.84
  -7   0   1   -0.21    0.56
   7   0  -1    0.23    0.45
  -7   0   1    0.09    0.40
   7   0  -1   -0.33    0.49
   7   0  -1    0.89    0.81
  -7   0   1   -0.54    0.51
   7   0  -1   -0.68    0.44
  -6   0   1    0.05    0.52
   6   0  -1   -0.62    0.35
  -6   0   1   -0.02    0.36
  -6   0   1    0.06    0.55
   6   0  -1    0.85    0.75
  -6   0   1    0.86    0.85
   6   0  -1    0.00    0.36
   6   0  -1    0.38    0.51
   6   0  -1   -0.26    0.39
  -5   0   1   -0.73    0.63
  -5   0   1    0.41    0.55
  -5   0   1    0.00    0.32
   5   0  -1   -0.13    0.30
   5   0  -1    0.00    0.46
   5   0  -1    0.61    0.69
   5   0  -1    0.21    0.42
  -5   0   1   -0.64    0.50
   5   0  -1   -0.24    0.41
   4   0  -1    0.10    0.39
  -4   0   1    0.17    0.32
  -4   0   1    0.07    0.52
  -4   0   1   -0.36    0.61
  -4   0   1    0.76    0.50
   4   0  -1    0.35    0.30
   4   0  -1    0.41    0.48
   4   0  -1   -0.37    0.41
   4   0  -1   -0.34    0.62
   3   0  -1   -0.68    0.50
   3   0  -1    0.08    0.23
   3   0  -1    0.09    0.38
  -3   0   1   -0.12    0.52
  -3   0   1    0.29    0.39
  -3   0   1    0.30    0.26
   3   0  -1   -0.18    0.34
  -3   0   1    0.71    0.46
   3   0  -1    0.28    0.34
  -2   0   1   -0.17    0.34
  -2   0   1    0.21    0.47
  -2   0   1    0.41    0.33
  -2   0   1    0.08    0.21
   2   0  -1    0.22    0.18
   2   0  -1    0.16    0.34
   2   0  -1    0.02    0.50
   2   0  -1   -0.12    0.31
   1   0  -1   -0.06    0.16
   1   0  -1    0.15    0.09
  -1   0   1    0.03    0.14
   1   0  -1    0.17    0.23
  -1   0   1    0.23    0.26
  -1   0   1    0.17    0.16
   1   0  -1   -0.11    0.15
  -1   0   1    0.04    0.09
   1   0   1    0.20    0.21
  -1   0  -1   -0.06    0.14
   1   0   1   -0.13    0.14
  -1   0  -1    0.04    0.13
  -1   0  -1    0.01    0.15
   1   0   1    0.18    0.09
   1   0   1    0.16    0.13
  -1   0  -1   -0.06    0.22
  -1   0  -1    0.13    0.09
   1   0   1    0.11    0.21
   2   0   1   -0.27    0.32
   2   0   1    0.05    0.24
   2   0   1    0.21    0.49
  -2   0  -1   -0.02    0.43
  -2   0  -1    0.00    0.36
  -2   0  -1    0.46    0.33
  -2   0  -1    0.34    0.23
   2   0   1    0.42    0.33
  -2   0  -1    0.23    0.28
   3   0   1    0.21    0.38
   3   0   1   -0.02    0.29
  -3   0  -1   -0.15    0.22
   3   0   1    0.05    0.17
   3   0   1    0.17    0.37
  -3   0  -1   -0.04    0.36
   3   0   1   -0.37    0.52
  -3   0  -1    0.05    0.42
  -3   0  -1   -0.35    0.53
  -4   0  -1    0.28    0.32
  -4   0  -1   -0.63    0.65
   4   0   1    0.67    0.71
   4   0   1    0.16    0.35
   4   0   1    0.63    0.29
   4   0   1    0.02    0.41
  -4   0  -1   -0.17    0.43
   4   0   1    0.48    0.50
   5   0   1   -0.13    0.33
   5   0   1    0.24    0.46
   5   0   1    0.41    0.52
  -5   0  -1    0.09    0.72
  -5   0  -1    0.52    0.49
   5   0   1    0.04    0.29
  -5   0  -1   -0.24    0.29
   5   0   1    0.88    0.72
  -5   0  -1   -0.09    0.54
  -6   0  -1   -0.36    0.50
   6   0   1    0.03    0.48
   6   0   1   -0.09    0.58
  -6   0  -1    0.14    0.57
   6   0   1   -0.46    0.39
   6   0   1    0.11    0.34
  -6   0  -1   -0.01    0.72
   6   0   1    0.01    0.31
  -6   0  -1    1.06    0.41
   6   0   1   -0.45    0.32
  -7   0  -1    0.03    0.64
  -7   0  -1    0.58    0.94
   7   0   1   -0.64    0.73
   7   0   1    0.29    0.42
  -7   0  -1    0.00    0.39
  -7   0  -1    0.21    0.64
   7   0   1    0.11    0.39
   7   0   1    0.09    0.53
   7   0   1    0.45    0.37
   7   0   1   -0.15    0.47
  -8   0  -1   -0.03    0.42
  -8   0  -1   -0.62    0.62
   8   0   1    0.57    0.40
   8   0   1    0.04    0.47
   8   0   1    0.28    0.44
   8   0   1    0.72    0.57
  -8   0  -1    0.15    0.85
  -8   0  -1    1.14    0.97
   9   0   1    1.25    0.44
   9   0   1   -0.71    0.43
  -9   0  -1   -0.63    0.84
   9   0   1    0.07    0.41
   9   0   1   -0.51    0.60
  -9   0  -1    0.79    1.04
  -9   0  -1    0.13    0.48
  10   0   1   -0.31    0.37
  10   0   1    0.37    0.55
 -10   0  -1    1.13    0.66
 -10   0  -1    1.06    1.13
  10   0   1    0.55    0.55
 -10   0  -1   -1.51    0.74
 -11   0  -1    0.87    1.28
  11   0   1    0.76    0.43
  11   0   1    0.67    0.61
 -11   0  -1    1.19    1.24
 -11   0  -1    0.79    0.66
 -12   0  -1    1.63    1.43
  12   0   1   -0.48    0.57
 -12   0  -1    0.91    1.50
 -12  -1   1    1.35    1.43
  12   1  -1   -0.17    0.55
 -12   1   1    1.49    1.52
 -12   1   1    2.20    1.53
  11  -1  -1    1.28    0.75
 -11  -1   1    2.00    1.47
 -11  -1   1    2.52    1.30
 -11  -1   1    2.17    0.78
 -11   1   1    2.11    0.82
 -11   1   1    2.79    1.29
  11   1  -1    2.98    0.79
 -11   1   1    4.20    1.42
  10  -1  -1   12.27    1.06
 -10  -1   1   16.62    2.16
  10  -1  -1   13.93    1.53
 -10  -1   1   13.82    2.29
 -10  -1   1   14.19    1.43
 -10   1   1   12.84    2.12
  10   1  -1   13.84    1.29
 -10   1   1   13.04    1.39
  10   1  -1   12.77    1.38
  10   1  -1   14.71    1.49
 -10   1   1   11.09    2.03
   9  -1  -1   -0.14    0.23
   9  -1  -1    1.05    0.46
  -9  -1   1    1.24    0.56
  -9  -1   1    1.67    1.15
  -9  -1   1    0.30    0.80
   9  -1  -1   -0.59    0.46
  -9   1   1    1.67    1.03
   9   1  -1    0.60    0.50
   9   1  -1   -0.12    0.57
   9   1  -1    0.64    0.49
  -9   1   1    0.33    1.00
   9   1  -1    0.47    0.51
  -9   1   1    1.56    0.60
   8  -1  -1   49.01    2.76
   8  -1  -1   52.33    2.79
  -8  -1   1   49.12    3.77
  -8  -1   1   50.91    2.93
   8  -1  -1   48.53    2.76
  -8  -1   1   48.53    3.33
   8  -1  -1   45.45    3.26
  -8  -1   1   49.93    4.16
   8  -1  -1   50.44    2.70
  -8   1   1   52.85    3.42
   8   1  -1   51.24    2.87
   8   1  -1   47.45    2.70
  -8   1   1   49.80    3.63
   8   1  -1   51.66    3.00
  -8   1   1   44.09    3.23
   8   1  -1   49.74    2.80
  -8   1   1   51.85    2.91
   7  -1  -1   -0.16    0.38
   7  -1  -1    0.77    0.35
  -7  -1   1   -0.32    0.35
   7  -1  -1    0.10    0.44
  -7  -1   1   -0.67    0.82
   7  -1  -1   -0.55    0.39
  -7  -1   1   -0.32    0.57
   7  -1  -1   -0.91    0.59
   7   1  -1    0.72    0.45
  -7   1   1    0.99    0.68
  -7   1   1    0.19    0.81
   7   1  -1    0.38    0.47
   7   1  -1    0.35    0.78
   7   1  -1   -0.43    0.46
   7   1  -1    1.06    0.64
  -7   1   1   -0.18    0.36
  -7   1   1    0.47    0.69
  -6  -1   1    5.00    1.03
   6  -1  -1    6.51    0.84
   6  -1  -1    6.28    0.77
   6  -1  -1    6.66    0.72
  -6  -1   1    4.95    1.02
  -6  -1   1    6.59    1.34
  -6  -1   1    7.54    0.83
   6  -1  -1    6.03    0.92
   6  -1  -1    4.12    1.03
   6  -1  -1    6.84    0.78
   6   1  -1    5.63    0.83
   6   1  -1    7.27    0.97
  -6   1   1    5.28    1.03
   6   1  -1    5.91    0.98
  -6   1   1    6.60    1.12
   6   1  -1    6.40    1.26
  -6   1   1    5.56    0.76
   6   1  -1    6.36    0.77
  -6   1   1    3.97    1.09
   5  -1  -1   35.50    1.85
  -5  -1   1   34.02    2.21
  -5  -1   1   29.77    2.46
  -5  -1   1   34.74    1.90
   5  -1  -1   28.47    2.27
   5  -1  -1   29.46    1.85
   5  -1  -1   33.35    1.79
   5  -1  -1   31.37    1.96
  -5  -1   1   25.45    2.02
  -5   1   1   31.50    2.10
   5   1  -1   30.69    2.01
   5   1  -1   31.86    1.90
   5   1  -1   31.83    2.02
  -5   1   1   29.09    2.04
   5   1  -1   32.40    1.85
  -5   1   1   28.02    2.29
  -5   1   1   34.76    1.86
   5   1  -1   28.62    2.32
   4  -1  -1   30.51    1.78
  -4  -1   1   30.82    2.31
  -4  -1   1   32.08    2.05
   4  -1  -1   33.13    2.20
   4  -1  -1   31.43    1.85
   4  -1  -1   31.77    1.74
  -4  -1   1   32.14    1.76
  -4  -1   1   29.22    1.94
   4   1  -1   32.37    1.92
  -4   1   1   28.34    1.88
  -4   1   1   27.36    1.95
   4   1  -1   31.91    1.83
  -4   1   1   30.31    1.71
  -4   1   1   30.90    2.14
   4   1  -1   29.59    1.91
   4   1  -1   34.48    2.29
   4   1  -1   29.16    1.72
  -3  -1   1   82.35    3.88
   3  -1  -1   82.99    3.89
  -3  -1   1   80.15    4.28
   3  -1  -1   88.55    4.22
   3  -1  -1   89.13    3.97
  -3  -1   1   77.42    4.00
   3  -1  -1   84.97    3.87
  -3  -1   1   83.13    4.08
  -3   1   1   85.39    3.84
   3   1  -1   77.11    4.07
  -3   1   1   78.49    3.95
   3   1  -1   86.08    3.95
   3   1  -1   78.63    4.01
   3   1  -1   85.69    4.02
   3   1  -1   87.05    4.30
  -3   1   1   76.17    4.14
  -3   1   1   81.50    3.98
   2  -1  -1  141.66    6.41
  -2  -1   1  143.88    6.23
  -2  -1   1  128.90    6.48
  -2  -1   1  137.41    6.36
   2  -1  -1  146.79    6.26
  -2  -1   1  128.98    6.29
   2  -1  -1  137.74    6.21
   2   1  -1  146.16    6.32
   2   1  -1  141.44    6.52
  -2   1   1  149.26    6.28
   2   1  -1  134.79    6.33
  -2   1   1  141.82    6.26
  -2   1   1  132.90    6.38
   2   1  -1  136.12    6.22
  -2   1   1  139.20    6.18
  -1  -1   1    0.06    0.20
  -1  -1   1    0.13    0.18
  -1  -1   1    0.02    0.10
   1  -1  -1    0.15    0.13
  -1  -1   1    0.47    0.30
   1  -1  -1    0.20    0.15
   1  -1  -1   -0.14    0.21
  -1   1   1    0.05    0.20
  -1   1   1    0.17    0.14
  -1   1   1    0.19    0.09
  -1   1   1   -0.13    0.11
   1   1  -1    0.27    0.23
   1   1  -1    0.09    0.17
   1   1  -1    0.05    0.24
   1   1  -1    0.15    0.13
   1  -1   1   14.76    0.73
   1  -1   1   13.62    0.69
   1  -1   1   15.41    0.76
  -1  -1  -1   14.07    0.78
  -1  -1  -1   14.74    0.94
  -1  -1  -1   14.53    0.82
   1  -1   1   15.39    0.80
   1   1   1   13.21    0.79
  -1   1  -1   14.30    0.81
   1   1   1   14.05    0.74
   1   1   1   13.26    0.77
  -1   1  -1   15.92    0.69
   1   1   1   12.49    0.88
  -1   1  -1   15.38    0.71
   1   1   1   13.94    0.84
  -1   1  -1   15.24    0.70
   2  -1   1    6.32    0.78
   2  -1   1    5.94    0.54
  -2  -1  -1    5.17    0.81
   2  -1   1    6.50    0.62
   2  -1   1    5.82    0.49
  -2  -1  -1    6.41    0.51
  -2  -1  -1    6.03    0.61
   2  -1   1    5.94    0.47
  -2  -1  -1    5.93    0.72
  -2  -1  -1    6.39    0.68
   2   1   1    6.57    0.53
  -2   1  -1    6.11    0.47
  -2   1  -1    5.82    0.79
  -2   1  -1    5.78    0.53
   2   1   1    4.81    0.69
  -2   1  -1    5.70    0.62
  -2   1  -1    5.02    0.60
   2   1   1    5.30    0.80
   2   1   1    7.06    0.60
  -3  -1  -1    0.42    0.59
  -3  -1  -1    0.75    0.43
   3  -1   1    1.44    0.33
   3  -1   1    0.67    0.39
   3  -1   1    0.68    0.55
   3  -1   1    1.01    0.39
  -3  -1  -1    0.74    0.29
  -3  -1  -1    1.72    0.57
   3  -1   1    1.04    0.30
   3   1   1    1.34    0.39
  -3   1  -1    1.24    0.46
   3   1   1    0.91    0.33
   3   1   1    1.73    0.66
  -3   1  -1    0.99    0.45
  -3   1  -1    0.97    0.29
   3   1   1    0.93    0.45
  -3   1  -1    0.71    0.58
   3   1   1    1.48    0.52
  -4  -1  -1   79.21    3.98
   4  -1   1   75.83    3.70
   4  -1   1   81.24    3.62
   4  -1   1   78.96    3.82
  -4  -1  -1   69.59    4.18
  -4  -1  -1   70.86    3.89
   4  -1   1   82.53    3.63
  -4  -1  -1   75.61    3.69
   4  -1   1   79.56    4.08
  -4   1  -1   75.46    3.87
   4   1   1   71.72    3.84
   4   1   1   76.43    3.86
  -4   1  -1   70.50    4.06
   4   1   1   75.08    4.15
   4   1   1   79.74    3.75
   4   1   1   80.61    3.73
  -4   1  -1   75.08    3.89
  -4   1  -1   76.42    3.66
  -5  -1  -1    4.09    0.83
  -5  -1  -1    3.44    1.04
  -5  -1  -1    4.73    0.67
   5  -1   1    4.72    0.61
   5  -1   1    3.96    0.74
   5  -1   1    3.68    0.65
  -5  -1  -1    5.02    0.96
   5  -1   1    1.99    0.84
   5  -1   1    3.71    0.56
   5   1   1    3.18    0.71
  -5   1  -1    3.62    1.01
   5   1   1    3.52    0.94
  -5   1  -1    3.16    0.77
  -5   1  -1    3.75    0.60
  -5   1  -1    4.41    0.89
   5   1   1    4.10    0.68
   6  -1   1   21.50    1.67
  -6  -1  -1   25.58    2.32
   6  -1   1   24.00    2.01
   6  -1   1   24.28    1.57
  -6  -1  -1   22.64    1.57
  -6  -1  -1   24.66    1.93
   6  -1   1   25.32    1.48
  -6  -1  -1   22.14    1.87
   6  -1   1   24.71    1.48
   6   1   1   25.31    1.80
   6   1   1   23.08    1.58
   6   1   1   24.08    1.56
  -6   1  -1   22.54    2.08
   6   1   1   25.97    1.46
  -6   1  -1   23.18    1.87
  -6   1  -1   26.19    1.93
   6   1   1   22.01    2.05
   6   1   1   23.71    1.73
  -6   1  -1   23.21    1.54
  -7  -1  -1    9.26    1.01
  -7  -1  -1   10.21    1.50
   7  -1   1    9.55    1.02
  -7  -1  -1   10.13    1.79
   7  -1   1    8.85    1.46
   7  -1   1    9.91    0.88
   7  -1   1    8.65    1.18
   7  -1   1    9.74    0.95
  -7  -1  -1    8.21    1.83
  -7   1  -1    9.85    0.99
  -7   1  -1    9.66    1.35
   7   1   1    8.75    0.96
   7   1   1    8.19    0.94
   7   1   1    9.24    1.16
   7   1   1    9.12    1.17
  -7   1  -1    9.25    1.58
  -7   1  -1    8.96    1.37
   7   1   1    9.20    0.88
   7   1   1    8.91    1.53
  -8  -1  -1    2.31    0.95
   8  -1   1    2.79    0.67
  -8  -1  -1    0.39    0.88
  -8  -1  -1    1.25    0.59
   8  -1   1    2.30    0.61
  -8  -1  -1    0.37    1.04
  -8   1  -1    2.10    0.62
   8   1   1    0.86    0.49
   8   1   1    1.93    0.77
  -8   1  -1    2.59    0.94
   8   1   1    0.81    0.52
  -8   1  -1    1.87    1.12
  -8   1  -1    1.09    0.85
   8   1   1    1.18    0.55
  -9  -1  -1    0.47    0.91
  -9  -1  -1    1.02    0.60
   9  -1   1    1.75    0.58
   9  -1   1    0.68    0.40
  -9  -1  -1    1.71    1.23
   9  -1   1    1.85    0.64
   9   1   1    1.43    0.64
   9   1   1    1.46    0.55
  -9   1  -1    0.23    1.14
   9   1   1    0.43    0.53
   9   1   1    1.58    0.72
  -9   1  -1    1.64    0.63
  -9   1  -1    0.29    0.91
  10  -1   1   15.67    1.40
 -10  -1  -1   13.16    2.27
 -10  -1  -1   17.99    2.28
  10  -1   1   14.68    1.09
  10  -1   1   15.25    1.21
 -10  -1  -1   17.17    1.53
 -10   1  -1   14.51    2.32
  10   1   1   14.29    1.22
  10   1   1   14.92    1.37
 -10   1  -1   16.06    2.10
  10   1   1   18.46    1.55
 -10   1  -1   15.59    1.50
 -11  -1  -1    1.31    1.34
 -11  -1  -1    1.03    0.71
 -11  -1  -1    2.08    1.28
 -11   1  -1    2.53    1.26
 -11   1  -1    1.38    0.74
  11   1   1    0.68    0.41
 -11   1  -1    2.61    1.36
  11   1   1    2.30    0.73
  11   1   1    1.30    0.60
  11   1   1    2.09    0.60
 -12  -1  -1   20.81    3.66
 -12  -1  -1   14.90    2.73
 -12   1  -1   15.30    2.48
 -12   1  -1   12.62    2.38
 -12  -2   1   12.18    3.66
  12  -2  -1    8.17    1.41
 -12  -2   1   12.42    2.50
 -12   2   1   10.98    2.10
 -12   2   1   11.90    2.22
 -11  -2   1   -0.35    1.06
  11  -2  -1    0.07    0.44
 -11  -2   1   -1.84    1.03
  11  -2  -1   -0.32    0.65
 -11  -2   1    0.70    0.63
 -11   2   1   -0.59    0.88
  11   2  -1    1.02    0.76
  11   2  -1    1.44    0.68
  11   2  -1    1.12    0.67
  11   2  -1    0.16    0.47
 -11   2   1    0.42    1.24
  10  -2  -1    0.95    0.65
 -10  -2   1   -0.62    0.92
  10  -2  -1   -0.25    0.33
 -10  -2   1    0.12    0.52
  10  -2  -1   -0.19    0.32
  10  -2  -1    0.71    0.41
 -10  -2   1    1.79    1.34
  10   2  -1    0.42    0.59
 -10   2   1   -1.79    0.90
  10   2  -1    1.37    0.50
  10   2  -1    0.88    0.70
  10   2  -1    0.43    0.56
 -10   2   1   -0.39    0.47
   9  -2  -1    0.53    0.43
   9  -2  -1    0.38    0.38
  -9  -2   1    1.72    0.66
  -9  -2   1    0.30    0.84
   9  -2  -1    0.79    0.60
  -9  -2   1    0.90    1.24
  -9   2   1    1.61    1.16
   9   2  -1    0.52    0.47
  -9   2   1   -0.46    0.43
  -9   2   1    2.33    1.02
   9   2  -1    1.41    0.62
   9   2  -1    0.43    0.71
  -8  -2   1    2.25    1.33
   8  -2  -1    4.53    0.95
  -8  -2   1    3.61    1.11
  -8  -2   1    1.90    0.70
   8  -2  -1    4.69    0.73
   8  -2  -1    3.37    0.78
   8  -2  -1    2.20    0.56
   8   2  -1    2.03    0.69
  -8   2   1    2.75    0.72
   8   2  -1    2.64    0.64
  -8   2   1    1.37    1.07
   8   2  -1    2.07    0.66
  -8   2   1    5.92    1.38
   8   2  -1    3.30    0.93
  -8   2   1    3.36    0.99
   7  -2  -1    1.90    0.55
  -7  -2   1    1.76    0.85
   7  -2  -1    1.78    0.86
   7  -2  -1    1.49    0.55
  -7  -2   1    2.01    0.60
  -7  -2   1    1.54    1.11
   7  -2  -1    0.79    0.55
   7  -2  -1    2.09    0.52
  -7  -2   1    1.52    0.81
  -7   2   1    2.79    0.84
  -7   2   1    1.41    0.52
  -7   2   1    0.60    0.87
  -7   2   1    1.41    0.76
   7   2  -1    2.37    0.78
   7   2  -1    0.40    0.46
   7   2  -1    1.32    0.59
   7   2  -1    1.34    0.69
   7   2  -1    0.13    0.89
  -6  -2   1   89.74    4.37
  -6  -2   1   81.07    5.05
   6  -2  -1   79.49    4.74
   6  -2  -1   90.73    4.43
   6  -2  -1   86.08    4.18
   6  -2  -1   88.87    4.24
  -6  -2   1   80.92    4.61
  -6  -2   1   89.28    4.75
  -6   2   1   86.53    5.72
   6   2  -1   87.99    4.33
  -6   2   1   89.18    4.64
   6   2  -1   84.51    4.52
  -6   2   1   84.17    4.81
  -6   2   1   88.76    4.28
   6   2  -1   80.85    4.49
   6   2  -1   87.85    4.98
   6   2  -1   90.53    4.39
  -5  -2   1    6.87    1.12
  -5  -2   1    3.15    0.80
  -5  -2   1    4.69    1.19
   5  -2  -1    4.76    1.02
   5  -2  -1    6.08    0.84
  -5  -2   1    5.16    0.73
   5  -2  -1    4.63    0.67
   5  -2  -1    5.19    0.68
   5  -2  -1    5.43    0.71
   5   2  -1    5.90    0.92
  -5   2   1    6.81    0.97
   5   2  -1    5.21    1.16
   5   2  -1    5.91    0.75
   5   2  -1    5.59    0.83
  -5   2   1    2.95    0.89
  -5   2   1    5.81    0.96
  -5   2   1    4.76    0.68
   5   2  -1    6.68    1.04
  -4  -2   1    6.21    0.91
   4  -2  -1    6.61    0.68
   4  -2  -1    6.31    1.03
   4  -2  -1    6.13    0.80
  -4  -2   1    6.87    0.74
  -4  -2   1    5.99    0.99
  -4  -2   1    7.28    1.25
   4  -2  -1    6.69    0.70
  -4   2   1    6.24    0.87
   4   2  -1    6.77    0.74
   4   2  -1    6.78    0.88
   4   2  -1    5.00    0.90
  -4   2   1    5.76    0.66
  -4   2   1    5.13    0.96
   4   2  -1    6.02    0.82
  -4   2   1    6.57    0.86
   4   2  -1    6.40    1.19
  -3  -2   1   98.75    4.52
  -3  -2   1   95.22    4.73
   3  -2  -1  101.75    4.54
  -3  -2   1   90.31    4.64
   3  -2  -1   96.19    4.75
   3  -2  -1   98.19    4.42
   3  -2  -1  101.15    4.44
  -3  -2   1   90.80    4.92
   3   2  -1  101.83    4.67
   3   2  -1   99.95    4.61
   3   2  -1   92.46    4.68
  -3   2   1   94.93    4.54
   3   2  -1   98.97    4.96
  -3   2   1   94.51    4.72
  -3   2   1   95.25    4.57
   3   2  -1   98.19    4.51
  -3   2   1   99.06    4.44
  -2  -2   1   24.23    1.77
   2  -2  -1   26.36    1.59
  -2  -2   1   25.83    1.53
  -2  -2   1   26.94    1.62
   2  -2  -1   29.63    1.43
  -2  -2   1   27.41    1.42
   2  -2  -1   25.92    1.30
  -2   2   1   27.24    1.34
   2   2  -1   25.96    1.60
  -2   2   1   27.65    1.43
   2   2  -1   27.06    1.81
   2   2  -1   28.72    1.54
  -2   2   1   28.26    1.40
  -2   2   1   25.48    1.52
   2   2  -1   26.60    1.42
  -1  -2   1   75.44    3.31
  -1  -2   1   71.27    3.35
  -1  -2   1   66.48    3.49
   1  -2  -1   77.87    3.24
  -1  -2   1   73.24    3.40
   1  -2  -1   75.69    3.20
   1  -2  -1   76.35    3.31
   1  -2  -1   72.82    3.30
   1   2  -1   69.00    3.40
  -1   2   1   72.56    3.22
  -1   2   1   74.84    3.21
   1   2  -1   72.74    3.36
   1   2  -1   68.18    3.30
  -1   2   1   75.61    3.29
   1   2  -1   69.02    3.48
  -1   2   1   77.89    3.25
  -1  -2  -1   26.38    1.54
  -1  -2  -1   26.89    1.39
   1  -2   1   27.54    1.23
  -1  -2  -1   27.52    1.43
  -1  -2  -1   27.24    1.33
   1  -2   1   27.64    1.30
   1  -2   1   29.30    1.34
  -1  -2  -1   27.78    1.41
   1  -2   1   29.50    1.30
   1   2   1   26.54    1.43
   1   2   1   27.40    1.40
  -1   2  -1   27.18    1.44
  -1   2  -1   28.13    1.31
  -1   2  -1   28.71    1.24
   1   2   1   26.38    1.38
   1   2   1   26.26    1.52
  -1   2  -1   29.55    1.34
  -2  -2  -1   18.14    1.20
   2  -2   1   21.08    1.06
  -2  -2  -1   18.53    1.16
   2  -2   1   19.37    1.09
   2  -2   1   20.73    0.91
  -2  -2  -1   18.64    1.26
   2  -2   1   19.83    0.97
  -2  -2  -1   18.59    1.43
   2  -2   1   18.20    0.92
  -2  -2  -1   19.93    1.08
   2  -2   1   20.51    1.21
  -2   2  -1   18.38    1.20
  -2   2  -1   19.25    1.04
  -2   2  -1   17.91    1.11
  -2   2  -1   19.02    1.05
   2   2   1   19.75    1.44
   2   2   1   18.06    1.08
   2   2   1   17.85    1.26
  -2   2  -1   17.95    0.97
   2   2   1   18.24    1.19
  -2   2  -1   18.97    1.00
   2   2   1   20.00    1.16
   3  -2   1    9.80    0.74
   3  -2   1    9.89    1.01
  -3  -2  -1    9.49    1.00
  -3  -2  -1    9.64    0.94
   3  -2   1    9.84    0.69
   3  -2   1   11.14    0.85
   3  -2   1   11.15    0.66
   3  -2   1   10.62    0.68
  -3  -2  -1    8.62    1.19
  -3  -2  -1   10.56    0.78
  -3   2  -1    8.27    0.97
   3   2   1    9.75    1.00
  -3   2  -1    9.50    0.88
   3   2   1    9.55    0.78
   3   2   1   11.18    1.21
   3   2   1   12.07    0.88
  -3   2  -1    9.80    0.69
   3   2   1    9.42    0.93
  -3   2  -1   11.37    0.86
   4  -2   1    1.72    0.71
  -4  -2  -1    2.24    0.89
   4  -2   1    2.15    0.39
  -4  -2  -1    1.79    0.45
   4  -2   1    1.71    0.44
   4  -2   1    2.00    0.54
   4  -2   1    2.59    0.47
   4  -2   1    2.14    0.40
  -4  -2  -1    1.74    0.60
  -4  -2  -1    2.82    0.76
  -4   2  -1    2.12    0.76
  -4   2  -1    1.89    0.41
   4   2   1    2.17    0.89
   4   2   1    2.50    0.65
   4   2   1    2.12    0.47
  -4   2  -1    1.79    0.60
   4   2   1    2.08    0.70
   4   2   1    3.38    0.91
  -4   2  -1    2.47    0.64
  -5  -2  -1   19.03    1.66
  -5  -2  -1   22.30    1.40
   5  -2   1   19.43    1.44
   5  -2   1   20.21    1.20
   5  -2   1   23.54    1.78
   5  -2   1   20.62    1.27
  -5  -2  -1   21.10    1.67
   5  -2   1   21.01    1.28
   5  -2   1   19.19    1.28
  -5  -2  -1   17.10    1.98
   5   2   1   20.27    1.84
  -5   2  -1   17.61    1.72
  -5   2  -1   19.31    1.55
   5   2   1   22.91    1.44
  -5   2  -1   19.41    1.54
   5   2   1   17.97    1.56
  -5   2  -1   20.41    1.30
   5   2   1   19.04    1.53
   5   2   1   21.32    1.39
   6  -2   1   20.37    1.33
  -6  -2  -1   18.69    1.72
  -6  -2  -1   21.20    1.44
   6  -2   1   21.07    1.36
   6  -2   1   19.37    1.49
   6  -2   1   18.78    1.77
   6  -2   1   21.76    1.22
   6  -2   1   18.30    1.26
  -6  -2  -1   16.55    1.68
  -6  -2  -1   18.22    2.09
   6   2   1   16.57    1.86
   6   2   1   22.00    1.66
   6   2   1   18.79    1.62
   6   2   1   20.46    1.43
  -6   2  -1   15.20    1.79
  -6   2  -1   19.59    1.65
  -6   2  -1   21.19    1.36
   6   2   1   18.77    1.39
  -6   2  -1   20.68    1.70
  -7  -2  -1    1.78    0.88
   7  -2   1    2.52    0.55
  -7  -2  -1    2.75    0.65
   7  -2   1    1.38    0.87
   7  -2   1    2.13    0.57
  -7  -2  -1    1.98    1.15
  -7  -2  -1    1.83    0.89
   7  -2   1    1.95    0.51
  -7   2  -1    2.08    0.82
  -7   2  -1    1.68    0.93
  -7   2  -1    2.67    0.86
  -7   2  -1    3.12    0.62
   7   2   1    2.04    0.57
   7   2   1    1.69    0.87
   7   2   1    2.91    0.55
   7   2   1    2.17    0.60
   7   2   1    2.00    0.73
   8  -2   1   12.52    1.12
   8  -2   1   12.58    0.94
   8  -2   1   12.96    1.62
   8  -2   1   14.15    1.08
  -8  -2  -1   15.17    1.32
  -8  -2  -1    8.99    1.90
   8  -2   1   14.89    1.24
  -8  -2  -1   14.06    1.77
  -8   2  -1   12.43    1.62
   8   2   1   11.32    1.20
   8   2   1   13.36    1.10
  -8   2  -1   14.13    1.24
  -8   2  -1   10.72    1.76
  -8   2  -1   12.32    1.64
   8   2   1   13.74    1.23
   8   2   1   11.87    1.44
   9  -2   1    3.12    0.52
  -9  -2  -1    2.33    1.16
   9  -2   1    2.94    0.71
  -9  -2  -1    2.04    0.69
   9  -2   1    2.62    0.54
   9  -2   1    2.41    0.62
  -9  -2  -1    2.55    1.42
   9   2   1    2.37    0.63
   9   2   1    3.76    0.73
  -9   2  -1    2.28    1.22
  -9   2  -1    2.12    0.67
  -9   2  -1    1.78    1.07
   9   2   1    3.96    0.94
   9   2   1    1.91    0.65
 -10  -2  -1   30.06    2.17
  10  -2   1   29.44    2.04
 -10  -2  -1   30.39    2.90
 -10  -2  -1   29.43    3.17
 -10   2  -1   31.17    2.89
  10   2   1   29.46    1.89
  10   2   1   27.07    2.05
 -10   2  -1   29.14    2.89
  10   2   1   28.42    2.16
 -10   2  -1   32.41    2.13
  11  -2   1    0.55    0.63
 -11  -2  -1   -1.10    1.14
  11  -2   1    0.24    0.42
 -11  -2  -1    0.44    0.72
 -11  -2  -1   -0.14    1.04
  11   2   1   -0.92    0.37
  11   2   1   -0.02    0.58
 -11   2  -1    0.02    0.59
  11   2   1    0.42    0.44
 -11   2  -1   -0.06    1.01
 -11   2  -1   -0.55    1.00
  11   2   1    0.68    0.65
 -12  -2  -1    3.61    1.87
 -12   2  -1    5.09    1.70
 -12   2  -1    4.36    1.57
  12  -3  -1    0.03    0.71
 -12  -3   1    2.05    1.50
 -12  -3   1    1.99    1.42
  12   3  -1    1.34    0.77
 -12   3   1    0.76    1.39
 -12   3   1    0.76    1.20
  12   3  -1    0.12    0.51
 -11  -3   1    5.89    1.68
 -11  -3   1    7.79    1.25
 -11  -3   1    4.73    1.76
  11  -3  -1    7.50    1.18
 -11   3   1    5.79    1.69
 -11   3   1    5.33    1.62
 -11   3   1    8.02    1.09
  11   3  -1    6.75    1.25
  11   3  -1    7.42    1.04
 -10  -3   1    8.78    1.26
 -10  -3   1   11.98    1.99
 -10  -3   1   11.24    2.18
  10  -3  -1   11.47    1.28
  10   3  -1   10.74    1.18
  10   3  -1   10.36    1.17
 -10   3   1   10.33    2.11
  10   3  -1    9.20    1.26
 -10   3   1   13.36    1.29
 -10   3   1   13.75    2.14
  10   3  -1    9.15    1.39
  -9  -3   1    8.40    1.69
   9  -3  -1    9.37    0.97
   9  -3  -1    7.53    1.12
  -9  -3   1   10.18    1.23
   9  -3  -1    9.31    0.82
   9   3  -1   10.02    1.41
   9   3  -1   10.87    1.20
  -9   3   1    9.88    1.11
   9   3  -1    9.01    1.12
  -9   3   1   11.83    1.67
   9   3  -1   10.31    1.05
  -9   3   1    7.70    1.67
   8  -3  -1    2.10    0.48
  -8  -3   1    2.06    0.69
   8  -3  -1    2.53    0.71
  -8  -3   1    3.58    1.13
   8  -3  -1    1.57    0.73
   8  -3  -1    2.40    0.54
  -8  -3   1    1.35    1.24
   8   3  -1    1.30    0.59
  -8   3   1    1.84    0.58
  -8   3   1    2.60    1.04
  -8   3   1    1.57    1.02
   8   3  -1    3.09    0.78
  -8   3   1    3.34    1.06
   8   3  -1    1.59    0.84
   7  -3  -1    3.66    0.81
  -7  -3   1    3.76    1.05
   7  -3  -1    3.52    0.57
   7  -3  -1    3.03    0.60
  -7  -3   1    3.31    0.96
   7  -3  -1    3.50    1.03
   7  -3  -1    3.56    0.71
  -7  -3   1    3.50    1.27
  -7  -3   1    4.20    0.81
   7  -3  -1    4.53    0.70
   7   3  -1    3.74    0.72
   7   3  -1    3.59    0.88
   7   3  -1    3.07    0.91
   7   3  -1    4.53    1.21
  -7   3   1    3.04    0.95
   7   3  -1    3.77    0.79
  -7   3   1    2.85    0.90
  -7   3   1    3.33    0.68
  -7   3   1    1.84    0.95
  -6  -3   1   58.30    3.18
   6  -3  -1   63.83    3.66
  -6  -3   1   56.65    3.91
  -6  -3   1   63.97    3.63
   6  -3  -1   58.06    3.08
   6  -3  -1   60.89    2.93
   6  -3  -1   58.23    2.99
  -6  -3   1   56.26    3.47
   6  -3  -1   55.58    3.18
   6  -3  -1   59.10    2.91
   6   3  -1   57.93    3.43
  -6   3   1   64.72    3.12
  -6   3   1   58.75    3.60
   6   3  -1   60.40    3.19
   6   3  -1   59.17    3.23
  -6   3   1   60.32    3.42
   6   3  -1   64.51    3.90
   6   3  -1   59.71    3.39
  -6   3   1   56.58    3.36
  -5  -3   1    1.03    0.61
   5  -3  -1    0.99    0.44
   5  -3  -1    1.42    0.37
   5  -3  -1    1.06    0.37
   5  -3  -1    1.14    0.49
  -5  -3   1    2.40    0.81
  -5  -3   1    1.03    1.06
   5  -3  -1    1.79    0.41
   5  -3  -1    0.52    0.67
  -5  -3   1    0.89    0.43
   5   3  -1    0.94    0.52
   5   3  -1    1.26    0.58
   5   3  -1    2.27    0.88
  -5   3   1    1.30    0.61
   5   3  -1    1.11    0.67
  -5   3   1    1.34    0.59
   5   3  -1    1.26    0.47
  -5   3   1    0.81    0.40
  -5   3   1    0.15    0.64
   4  -3  -1   10.04    0.74
  -4  -3   1    9.26    1.19
  -4  -3   1    7.71    1.37
  -4  -3   1    8.08    1.09
   4  -3  -1    9.25    0.87
   4  -3  -1   10.12    1.08
   4  -3  -1    9.83    0.72
   4  -3  -1    9.00    0.70
   4  -3  -1   10.81    1.20
  -4  -3   1    8.88    0.88
  -4   3   1    9.86    0.78
   4   3  -1   10.24    1.08
   4   3  -1   11.45    1.46
   4   3  -1    9.40    1.16
  -4   3   1    9.59    0.97
   4   3  -1   10.06    0.99
  -4   3   1    8.74    0.96
   4   3  -1   10.31    0.90
  -4   3   1    8.60    1.17
   3  -3  -1    0.93    0.55
  -3  -3   1    0.14    0.63
   3  -3  -1    1.38    0.27
   3  -3  -1    1.75    0.33
  -3  -3   1    1.26    0.37
  -3  -3   1    0.75    0.45
  -3  -3   1    0.51    0.54
   3  -3  -1    1.28    0.38
   3  -3  -1    1.20    0.37
   3  -3  -1    1.33    0.25
  -3   3   1    0.84    0.38
   3   3  -1    1.50    0.47
  -3   3   1    1.04    0.38
   3   3  -1    1.39    0.59
  -3   3   1    0.75    0.49
   3   3  -1    0.82    0.53
   3   3  -1    1.08    0.37
  -3   3   1    1.27    0.30
   2  -3  -1  566.19   24.39
  -2  -3   1  527.15   24.73
   2  -3  -1  598.51   24.33
   2  -3  -1  556.35   24.43
   2  -3  -1  567.85   24.25
  -2  -3   1  565.45   24.40
  -2  -3   1  565.64   24.57
  -2  -3   1  521.95   24.47
   2   3  -1  567.36   24.41
   2   3  -1  539.57   24.56
  -2   3   1  565.55   24.35
  -2   3   1  562.24   24.27
   2   3  -1  568.91   24.50
   2   3  -1  566.20   24.75
  -2   3   1  543.97   24.40
  -2   3   1  579.99   24.28
   1  -3  -1    2.96    0.32
  -1  -3   1    2.91    0.48
  -1  -3   1    2.41    0.57
  -1  -3   1    2.91    0.42
  -1  -3   1    2.66    0.35
   1  -3  -1    2.74    0.21
   1  -3  -1    2.77    0.35
   1  -3  -1    3.06    0.23
  -1   3   1    2.50    0.22
   1   3  -1    3.30    0.49
   1   3  -1    3.55    0.59
  -1   3   1    3.16    0.24
  -1   3   1    3.03    0.39
  -1   3   1    2.94    0.28
   1   3  -1    3.32    0.49
  -1   3   1    3.10    0.26
   1   3  -1    2.63    0.35
   0  -3   1  310.57   14.59
   0  -3  -1  338.75   14.52
   0  -3  -1  338.83   14.50
   0  -3   1  335.18   14.49
   0  -3  -1  356.59   14.54
   0  -3   1  335.83   14.55
   0  -3  -1  316.60   14.59
   0  -3   1  330.72   14.49
   0   3  -1  316.63   14.53
   0   3  -1  329.00   14.60
   0   3   1  335.02   14.54
   0   3   1  339.64   14.53
   0   3   1  339.85   14.51
   0   3   1  323.89   14.53
   0   3   1  355.77   14.54
   0   3  -1  341.33   14.51
   0   3  -1  347.64   14.55
   0   3  -1  332.45   14.50
  -1  -3  -1   67.97    3.22
  -1  -3  -1   65.93    3.22
  -1  -3  -1   66.75    3.39
   1  -3   1   71.07    3.17
  -1  -3  -1   67.18    3.24
  -1  -3  -1   70.64    3.16
  -1   3  -1   74.10    3.10
   1   3   1   69.89    3.37
   1   3   1   65.14    3.25
   1   3   1   70.19    3.23
   1   3   1   66.64    3.16
   1   3   1   73.44    3.08
  -1   3  -1   71.97    3.17
   1   3   1   70.74    3.22
   2  -3   1  258.59   10.73
  -2  -3  -1  218.94   11.03
  -2  -3  -1  241.59   10.89
   2  -3   1  245.15   10.73
   2  -3   1  251.48   10.58
   2  -3   1  252.94   10.69
  -2  -3  -1  247.78   10.74
   2   3   1  249.75   11.07
   2   3   1  233.23   10.90
  -2   3  -1  241.09   10.64
  -2   3  -1  246.61   10.59
  -2   3  -1  240.19   10.58
   2   3   1  244.54   10.85
  -2   3  -1  242.28   10.72
   2   3   1  252.96   10.82
  -2   3  -1  246.85   10.72
  -2   3  -1  228.05   10.71
   2   3   1  238.54   10.74
  -3  -3  -1    7.16    0.84
  -3  -3  -1    7.71    0.69
  -3  -3  -1    7.31    0.93
  -3  -3  -1    8.08    1.17
   3  -3   1    7.03    0.53
   3  -3   1    7.33    0.66
   3  -3   1    8.26    0.71
   3  -3   1    7.05    0.88
  -3   3  -1    6.56    0.87
  -3   3  -1    6.84    0.62
   3   3   1    7.62    0.95
   3   3   1    8.04    0.80
   3   3   1    7.10    1.77
  -3   3  -1    7.58    0.77
  -3   3  -1    8.48    0.69
   3   3   1    6.97    0.69
   4  -3   1   31.64    2.02
   4  -3   1   29.41    1.51
  -4  -3  -1   28.29    2.34
   4  -3   1   31.90    1.79
  -4  -3  -1   30.14    1.76
   4  -3   1   33.16    1.52
  -4  -3  -1   29.89    2.05
  -4  -3  -1   27.84    1.98
   4  -3   1   28.02    1.58
   4  -3   1   33.06    1.73
  -4   3  -1   28.59    2.00
   4   3   1   33.21    2.30
   4   3   1   31.71    1.79
  -4   3  -1   30.03    1.81
   4   3   1   33.37    1.86
   4   3   1   31.56    1.96
   4   3   1   26.95    2.00
  -4   3  -1   29.79    1.87
  -4   3  -1   31.78    1.65
  -5  -3  -1   25.27    2.83
   5  -3   1   32.53    1.93
   5  -3   1   29.04    2.14
   5  -3   1   32.84    1.60
  -5  -3  -1   30.05    2.15
   5  -3   1   32.57    1.63
  -5  -3  -1   32.62    2.23
   5  -3   1   31.43    1.80
   5  -3   1   33.70    1.73
  -5  -3  -1   31.44    1.87
  -5   3  -1   31.10    2.05
   5   3   1   27.99    2.38
  -5   3  -1   33.20    1.78
   5   3   1   30.85    2.07
  -5   3  -1   31.53    2.00
   5   3   1   30.31    1.87
   5   3   1   32.13    1.94
   5   3   1   29.86    2.13
  -5   3  -1   29.89    2.19
   6  -3   1   36.22    1.88
  -6  -3  -1   35.65    2.43
  -6  -3  -1   32.81    2.38
  -6  -3  -1   33.54    2.75
   6  -3   1   34.71    1.71
   6  -3   1   31.89    1.73
  -6  -3  -1   31.65    2.01
   6  -3   1   32.78    2.06
   6  -3   1   32.22    2.34
   6  -3   1   32.62    1.92
   6   3   1   33.88    2.26
  -6   3  -1   35.83    1.94
   6   3   1   30.13    2.24
   6   3   1   32.11    2.59
  -6   3  -1   32.22    3.19
  -6   3  -1   30.70    2.38
   6   3   1   34.27    2.04
  -6   3  -1   32.71    2.21
   6   3   1   32.20    2.03
   7  -3   1    1.48    0.52
  -7  -3  -1    1.06    0.76
  -7  -3  -1   -0.21    0.73
   7  -3   1    2.17    0.77
  -7  -3  -1    2.24    0.61
  -7  -3  -1    2.70    1.31
   7  -3   1    1.98    0.44
   7  -3   1    2.54    0.51
   7  -3   1    1.78    0.38
   7  -3   1    0.76    0.82
  -7   3  -1    1.46    0.77
   7   3   1    1.67    0.79
   7   3   1    1.22    0.48
   7   3   1    1.39    0.60
   7   3   1    1.92    0.59
  -7   3  -1    2.11    0.54
  -7   3  -1    1.37    0.86
  -7   3  -1    1.01    0.76
   7   3   1    1.56    0.72
   7   3   1    1.33    0.88
   8  -3   1   23.98    1.58
  -8  -3  -1   21.54    2.23
  -8  -3  -1   23.12    2.62
   8  -3   1   24.00    1.38
  -8  -3  -1   23.36    1.76
   8  -3   1   21.94    1.65
   8  -3   1   23.95    1.84
   8  -3   1   23.97    1.33
  -8   3  -1   26.39    2.21
   8   3   1   26.61    1.77
  -8   3  -1   22.37    2.23
  -8   3  -1   21.99    2.08
  -8   3  -1   25.45    1.70
   8   3   1   23.95    2.00
   8   3   1   25.47    1.54
   8   3   1   25.53    1.82
   9  -3   1    0.67    0.56
  -9  -3  -1    0.59    0.50
  -9  -3  -1    0.33    0.83
   9  -3   1    0.66    0.42
  -9  -3  -1    0.03    2.05
  -9   3  -1   -0.45    0.93
   9   3   1   -0.04    0.56
   9   3   1    0.93    0.78
  -9   3  -1    0.05    0.47
  -9   3  -1    2.06    0.91
   9   3   1    0.47    0.56
   9   3   1    0.44    0.47
 -10  -3  -1    4.36    0.95
  10  -3   1    5.24    1.30
 -10  -3  -1    3.22    1.63
 -10  -3  -1    6.61    1.61
  10   3   1    5.14    0.77
 -10   3  -1    3.42    1.74
  10   3   1    3.01    0.74
 -10   3  -1    4.23    0.83
 -10   3  -1    4.04    1.37
  10   3   1    4.19    0.88
  10   3   1    3.73    1.03
 -11  -3  -1    5.06    1.59
  11  -3   1    3.31    0.92
 -11  -3  -1    6.37    1.86
 -11  -3  -1    3.77    0.96
  11   3   1    5.36    1.12
 -11   3  -1    4.34    1.45
  11   3   1    6.25    1.16
 -11   3  -1    2.03    1.37
 -12  -3  -1    3.15    1.63
  12  -3   1   -0.62    0.48
 -12  -3  -1   -1.16    1.31
 -12   3  -1    1.16    1.49
  12   3   1    0.31    0.52
  12   3   1   -0.59    0.63
 -12   3  -1   -0.49    1.05
 -12  -4   1   -0.15    1.51
  12  -4  -1    0.00    0.70
  12   4  -1   -0.63    0.50
  12   4  -1    0.23    0.76
 -12   4   1   -1.10    1.06
 -12   4   1    0.85    1.35
 -11  -4   1   -0.07    1.30
  11  -4  -1    0.67    0.67
 -11  -4   1    0.38    0.65
  11  -4  -1   -0.35    0.39
 -11  -4   1    0.70    1.42
  11   4  -1   -0.18    0.72
 -11   4   1   -0.53    1.04
  11   4  -1   -0.10    0.50
  11   4  -1    0.05    0.49
 -11   4   1   -0.17    0.91
 -11   4   1    0.23    0.52
 -10  -4   1    6.50    1.95
  10  -4  -1   10.02    1.28
 -10  -4   1    9.06    1.86
 -10   4   1    8.30    1.22
  10   4  -1   10.60    1.13
 -10   4   1    8.06    1.62
  10   4  -1    9.27    1.19
 -10   4   1   11.27    1.83
  10   4  -1   11.42    1.49
   9  -4  -1    9.57    0.96
  -9  -4   1    9.20    1.22
  -9  -4   1    9.65    2.39
  -9  -4   1    9.19    1.67
  -9   4   1   12.81    1.91
   9   4  -1   11.18    1.22
  -9   4   1   10.13    1.64
   9   4  -1   10.94    1.48
   9   4  -1   10.45    1.05
   9   4  -1    9.73    1.19
  -9   4   1    8.63    1.06
  -8  -4   1   11.19    2.01
   8  -4  -1    8.23    1.11
   8  -4  -1    8.86    1.09
  -8  -4   1    8.39    1.13
  -8  -4   1    4.53    1.29
   8  -4  -1    8.87    0.87
  -8   4   1    8.65    0.99
   8   4  -1    9.91    1.16
   8   4  -1    7.13    1.06
  -8   4   1   10.38    1.48
   8   4  -1    9.59    1.49
  -8   4   1    7.96    1.34
  -8   4   1    8.74    1.46
  -7  -4   1    3.27    1.36
   7  -4  -1    2.52    0.42
  -7  -4   1    3.02    0.71
   7  -4  -1    1.99    0.64
   7  -4  -1    3.15    0.74
   7  -4  -1    2.35    1.09
  -7  -4   1    3.35    1.02
   7  -4  -1    2.22    0.42
   7  -4  -1    1.94    0.45
   7   4  -1    1.60    1.11
   7   4  -1    0.82    0.62
   7   4  -1    1.70    0.58
   7   4  -1    1.38    0.67
  -7   4   1    1.47    0.74
  -7   4   1    2.40    0.91
  -7   4   1    2.92    0.61
   7   4  -1    2.34    0.86
  -7   4   1    1.82    0.91
   6  -4  -1    0.69    0.28
  -6  -4   1    0.23    0.68
   6  -4  -1    0.58    0.32
   6  -4  -1    0.13    0.28
   6  -4  -1    0.01    0.39
  -6  -4   1    1.51    0.97
  -6  -4   1    0.26    0.59
   6  -4  -1    0.07    0.43
  -6  -4   1    0.72    0.42
   6  -4  -1    0.29    0.61
  -6   4   1    1.00    0.65
   6   4  -1    0.94    0.70
   6   4  -1    0.45    0.46
  -6   4   1    0.39    0.36
   6   4  -1    1.31    0.64
   6   4  -1   -0.51    0.39
  -6   4   1    0.02    0.64
   6   4  -1    3.28    1.77
  -6   4   1    0.47    0.58
  -5  -4   1    6.04    0.81
   5  -4  -1    8.03    0.86
   5  -4  -1    7.21    0.61
  -5  -4   1    5.95    1.63
  -5  -4   1    9.15    1.22
   5  -4  -1    7.59    1.12
   5  -4  -1    8.58    0.58
   5  -4  -1    8.36    0.86
  -5  -4   1    6.52    1.22
   5  -4  -1    7.67    0.67
   5   4  -1    5.30    1.08
   5   4  -1   11.59    1.53
   5   4  -1    7.27    0.85
  -5   4   1    5.04    0.97
   5   4  -1    6.78    0.98
  -5   4   1    7.09    0.93
  -5   4   1    8.51    0.77
  -5   4   1    7.18    0.94
   5   4  -1    7.68    0.96
   4  -4  -1   16.95    1.46
  -4  -4   1   17.90    1.23
   4  -4  -1   16.42    1.18
   4  -4  -1   16.46    0.99
  -4  -4   1   15.31    1.78
   4  -4  -1   17.75    0.95
  -4  -4   1   15.39    1.39
   4  -4  -1   16.37    0.88
  -4  -4   1   17.73    1.54
   4  -4  -1   17.89    1.19
   4   4  -1   19.07    1.82
  -4   4   1   15.78    1.39
  -4   4   1   17.98    1.22
   4   4  -1   15.99    1.21
   4   4  -1   14.50    1.46
  -4   4   1   15.50    1.24
   4   4  -1   19.19    1.42
  -4   4   1   16.44    1.06
   4   4  -1   16.06    1.30
   3  -4  -1   26.26    1.24
  -3  -4   1   22.48    1.58
  -3  -4   1   24.14    1.97
  -3  -4   1   22.04    1.67
   3  -4  -1   25.30    1.37
  -3  -4   1   23.73    1.42
   3  -4  -1   26.28    1.44
   3  -4  -1   25.91    1.59
   3   4  -1   23.58    1.44
  -3   4   1   23.34    1.35
  -3   4   1   26.07    1.44
   3   4  -1   23.48    1.57
  -3   4   1   24.78    1.34
  -3   4   1   24.84    1.50
   3   4  -1   21.98    1.66
   3   4  -1   24.61    1.93
   2  -4  -1  143.02    6.49
   2  -4  -1  145.79    6.32
  -2  -4   1  145.79    6.51
   2  -4  -1  150.90    6.39
  -2  -4   1  149.90    6.70
  -2  -4   1  136.44    6.60
   2  -4  -1  138.31    6.51
  -2  -4   1  138.21    6.89
   2   4  -1  150.13    6.64
  -2   4   1  147.90    6.43
  -2   4   1  150.81    6.33
   2   4  -1  133.76    6.68
   2   4  -1  141.33    6.52
  -2   4   1  141.91    6.40
   2   4  -1  147.09    6.90
  -2   4   1  148.42    6.44
  -1  -4   1   18.41    1.32
  -1  -4   1   17.36    1.06
   1  -4  -1   18.66    1.00
   1  -4  -1   17.17    0.86
   1  -4  -1   17.88    0.84
  -1  -4   1   16.95    1.11
  -1   4   1   17.24    0.84
  -1   4   1   17.54    0.82
   1   4  -1   16.26    1.12
  -1   4   1   16.74    0.83
   1   4  -1   18.02    0.94
  -1   4   1   18.22    0.85
   1   4  -1   15.32    0.95
   1   4  -1   15.95    1.05
   1   4  -1   17.75    1.30
   0  -4   1  222.85   10.50
   0  -4  -1  243.29   10.50
   0  -4   1  248.66   10.61
   0  -4  -1  240.51   10.49
   0  -4   1  249.01   10.44
   0  -4   1  235.40   10.44
   0  -4  -1  231.99   10.50
   0  -4   1  249.51   10.52
   0   4   1  250.38   10.47
   0   4   1  250.12   10.50
   0   4  -1  251.35   10.52
   0   4   1  228.99   10.49
   0   4  -1  232.41   10.49
   0   4   1  241.66   10.50
   0   4  -1  238.06   10.47
   0   4  -1  228.65   10.45
   0   4   1  240.53   10.50
   0   4  -1  241.36   10.59
   1  -4   1   48.81    2.05
  -1  -4  -1   47.47    2.30
  -1  -4  -1   44.79    2.28
  -1  -4  -1   44.59    2.29
  -1  -4  -1   44.10    2.19
  -1  -4  -1   44.24    2.49
  -1  -4  -1   45.98    2.14
   1  -4   1   49.61    2.24
   1   4   1   49.25    2.14
   1   4   1   46.32    2.28
  -1   4  -1   49.21    2.06
   1   4   1   46.80    2.47
   1   4   1   45.24    2.32
   1   4   1   45.75    2.28
   1   4   1   44.89    2.21
  -2  -4  -1    5.96    0.80
   2  -4   1    6.02    0.34
   2  -4   1    5.19    0.59
  -2  -4  -1    6.18    0.75
  -2  -4  -1    4.72    0.84
   2  -4   1    5.73    0.49
  -2  -4  -1    5.54    0.55
   2   4   1    5.60    0.84
   2   4   1    4.04    0.87
   2   4   1    5.74    0.72
   2   4   1    5.58    0.58
  -2   4  -1    6.02    0.57
  -2   4  -1    6.33    0.56
   2   4   1    6.00    0.69
  -2   4  -1    5.93    0.38
  -2   4  -1    5.99    0.51
   3  -4   1   14.64    0.99
  -3  -4  -1   14.12    1.53
   3  -4   1   14.85    0.80
  -3  -4  -1   11.93    1.15
   3  -4   1   14.97    1.11
  -3  -4  -1   15.48    1.44
   3  -4   1   15.68    0.97
  -3  -4  -1   15.03    1.01
   3   4   1   14.19    1.16
   3   4   1   12.81    1.25
   3   4   1   14.98    1.26
  -3   4  -1   14.36    1.07
   3   4   1   14.52    1.03
  -3   4  -1   15.25    1.04
   3   4   1   13.56    1.44
  -3   4  -1   15.56    0.91
  -3   4  -1   15.14    0.85
   4  -4   1    0.93    0.41
  -4  -4  -1    0.83    0.84
   4  -4   1    0.18    0.54
   4  -4   1    0.82    0.28
  -4  -4  -1    0.72    0.39
   4  -4   1    0.65    0.46
  -4  -4  -1    0.06    0.48
  -4  -4  -1    0.62    0.63
   4   4   1    0.77    0.53
   4   4   1    0.47    0.38
  -4   4  -1    0.67    0.32
  -4   4  -1    0.14    0.41
   4   4   1    1.85    0.54
  -4   4  -1    0.37    0.45
   4   4   1    1.43    0.83
   4   4   1    0.65    0.66
  -4   4  -1    0.65    0.58
   5  -4   1    0.79    0.48
  -5  -4  -1    0.68    0.42
  -5  -4  -1    1.24    0.70
  -5  -4  -1   -0.42    0.86
   5  -4   1   -0.32    0.56
   5  -4   1    0.52    0.30
   5  -4   1    0.54    0.41
   5   4   1    0.91    0.66
   5   4   1    1.15    0.49
  -5   4  -1    0.75    0.35
  -5   4  -1    1.27    0.67
   5   4   1    0.33    0.51
  -5   4  -1    1.04    0.60
  -5   4  -1    0.38    0.52
   5   4   1    0.57    0.47
   5   4   1    0.81    0.75
  -6  -4  -1   13.26    1.50
   6  -4   1   14.74    1.46
  -6  -4  -1   12.57    1.88
   6  -4   1   14.51    1.20
   6  -4   1   11.28    1.07
   6  -4   1   12.90    0.95
  -6  -4  -1   14.37    1.18
  -6  -4  -1   14.15    1.52
  -6   4  -1   13.62    1.34
   6   4   1   14.49    1.40
   6   4   1   14.37    1.23
   6   4   1   13.60    1.20
  -6   4  -1   11.58    1.36
  -6   4  -1   14.74    1.10
   6   4   1   11.94    1.75
  -6   4  -1   11.84    1.48
  -7  -4  -1    9.82    1.90
  -7  -4  -1    8.30    1.40
   7  -4   1   10.36    1.41
  -7  -4  -1    9.76    1.44
  -7  -4  -1    7.78    1.01
   7  -4   1   11.02    1.08
   7  -4   1   10.78    1.10
   7  -4   1    8.97    0.84
  -7   4  -1    8.63    1.31
   7   4   1   10.48    1.12
  -7   4  -1   10.34    1.11
   7   4   1    9.94    1.37
  -7   4  -1    9.22    1.43
   7   4   1    8.20    1.19
   7   4   1    9.14    1.07
   7   4   1    9.25    1.70
  -7   4  -1    9.82    1.34
  -8  -4  -1   20.50    2.18
   8  -4   1   21.50    1.44
   8  -4   1   19.65    1.68
  -8  -4  -1   24.52    1.75
   8  -4   1   21.36    1.61
  -8  -4  -1   20.90    2.52
   8   4   1   22.57    1.71
  -8   4  -1   19.83    2.42
  -8   4  -1   17.96    2.07
  -8   4  -1   21.20    2.04
  -8   4  -1   22.05    1.68
   8   4   1   20.62    2.01
   8   4   1   24.29    1.43
   8   4   1   21.14    1.95
  -9  -4  -1    4.71    0.92
   9  -4   1    4.45    0.87
  -9  -4  -1    0.50    1.64
  -9  -4  -1    4.74    1.38
   9  -4   1    3.36    0.64
   9   4   1    4.56    1.09
   9   4   1    4.27    0.66
   9   4   1    2.64    0.80
  -9   4  -1    4.63    1.26
  -9   4  -1    3.06    1.10
   9   4   1    4.90    1.00
  -9   4  -1    4.96    0.81
  10  -4   1    1.56    0.74
 -10  -4  -1    1.97    1.40
 -10  -4  -1    1.46    0.75
 -10  -4  -1    1.84    1.23
 -10   4  -1    1.13    1.15
  10   4   1    0.92    0.88
  10   4   1    2.24    0.61
 -10   4  -1    2.10    0.64
 -11  -4  -1    0.24    1.21
  11  -4   1    1.04    0.68
  11  -4   1   -0.21    0.43
 -11  -4  -1    0.43    1.08
 -11  -4  -1    0.86    0.65
 -11   4  -1   -0.57    0.91
  11   4   1   -0.57    0.31
  11   4   1   -0.63    0.60
  11   4   1   -0.09    0.42
 -11   4  -1    2.05    1.17
 -12  -4  -1    1.82    1.82
  12  -4   1    4.47    1.03
 -12   4  -1    3.23    1.45
 -12   4  -1    2.48    1.49
  12   4   1    3.16    1.07
  12  -5  -1    0.75    0.82
 -12  -5   1    1.31    1.66
  12   5  -1    0.48    0.56
 -12   5   1   -1.04    1.05
 -12   5   1    0.95    1.04
 -11  -5   1    5.71    1.95
 -11  -5   1    2.84    1.41
  11  -5  -1    3.54    0.91
 -11  -5   1    6.04    1.27
 -11   5   1    4.04    0.84
 -11   5   1    3.80    1.35
  11   5  -1    5.39    1.29
 -11   5   1    3.58    1.34
  10  -5  -1    2.53    0.83
  10  -5  -1    0.69    0.47
 -10  -5   1    2.89    0.88
 -10  -5   1    2.45    1.52
 -10  -5   1    1.28    1.16
 -10   5   1    1.57    1.16
  10   5  -1    2.28    0.66
  10   5  -1    0.84    0.61
 -10   5   1    1.90    0.69
  10   5  -1    1.77    1.01
 -10   5   1    3.57    1.19
  -9  -5   1    8.41    1.21
   9  -5  -1    9.12    0.92
   9  -5  -1    9.84    1.23
  -9  -5   1   10.77    2.40
  -9  -5   1    8.05    2.06
  -9   5   1   10.17    1.67
   9   5  -1   10.99    1.05
  -9   5   1    9.54    1.06
  -9   5   1    8.76    1.54
   9   5  -1   11.35    1.58
   9   5  -1    9.96    1.21
   8  -5  -1    2.78    0.58
  -8  -5   1    3.55    1.13
  -8  -5   1    3.55    0.95
  -8  -5   1    3.66    1.54
   8  -5  -1    3.65    0.81
   8  -5  -1    2.61    0.77
  -8   5   1    3.37    0.99
  -8   5   1    2.44    1.08
   8   5  -1    3.33    1.05
   8   5  -1    4.59    0.87
  -8   5   1    4.09    0.76
  -8   5   1    1.15    0.91
   8   5  -1    4.65    0.92
   7  -5  -1    8.16    0.76
  -7  -5   1    9.10    1.48
   7  -5  -1    8.41    1.36
  -7  -5   1    7.54    1.72
   7  -5  -1    7.89    0.98
   7  -5  -1    8.30    1.02
  -7  -5   1    9.28    1.08
  -7  -5   1    7.09    1.36
   7   5  -1    7.88    1.11
  -7   5   1    8.78    1.33
   7   5  -1    9.57    1.26
  -7   5   1    7.21    0.87
   7   5  -1    8.56    1.07
  -7   5   1    6.77    1.24
  -7   5   1    9.19    1.28
   7   5  -1    7.21    1.30
   6  -5  -1   29.21    2.20
  -6  -5   1   30.46    2.30
  -6  -5   1   29.01    2.22
   6  -5  -1   30.14    1.87
  -6  -5   1   28.88    1.91
  -6  -5   1   24.88    2.65
   6  -5  -1   30.18    1.85
   6  -5  -1   29.64    1.63
   6   5  -1   26.38    2.46
   6   5  -1   30.35    1.94
  -6   5   1   27.81    2.10
   6   5  -1   29.13    2.26
  -6   5   1   30.53    2.03
   6   5  -1   32.00    2.03
  -6   5   1   29.66    1.75
  -6   5   1   27.69    2.00
  -5  -5   1   87.76    4.70
   5  -5  -1   93.32    4.07
  -5  -5   1   79.09    5.03
   5  -5  -1   86.21    4.24
   5  -5  -1   87.67    4.56
   5  -5  -1   87.69    4.29
  -5  -5   1   83.71    4.65
  -5  -5   1   86.13    4.34
   5   5  -1   92.67    4.50
   5   5  -1   86.60    4.35
  -5   5   1   84.88    4.46
  -5   5   1   94.08    4.18
  -5   5   1   87.29    4.35
   5   5  -1   78.13    4.61
   5   5  -1   87.64    4.56
  -5   5   1   86.14    4.38
   5   5  -1   90.70    5.04
   4  -5  -1   13.11    1.28
   4  -5  -1   14.17    1.00
   4  -5  -1   14.24    1.11
  -4  -5   1   13.75    1.08
   4  -5  -1   14.25    0.84
  -4  -5   1   12.45    1.29
  -4  -5   1   10.08    1.60
  -4  -5   1   14.46    1.44
   4   5  -1   12.90    1.26
  -4   5   1   14.43    0.93
   4   5  -1   15.68    1.14
  -4   5   1   13.70    1.19
   4   5  -1   12.65    1.40
   4   5  -1   13.77    1.22
   4   5  -1   13.45    1.65
  -4   5   1   12.53    1.08
  -4   5   1   12.74    1.03
  -3  -5   1   38.97    2.39
   3  -5  -1   41.05    1.91
   3  -5  -1   41.99    2.22
  -3  -5   1   33.88    2.63
   3  -5  -1   40.72    2.15
  -3  -5   1   40.42    2.33
   3  -5  -1   43.39    2.04
   3   5  -1   41.50    2.19
   3   5  -1   37.80    2.42
   3   5  -1   41.21    2.32
   3   5  -1   38.30    2.64
   3   5  -1   43.22    2.32
  -3   5   1   43.52    1.99
  -3   5   1   41.97    1.97
  -3   5   1   38.72    2.11
  -3   5   1   41.65    2.10
   2  -5  -1    0.55    0.21
   2  -5  -1    0.79    0.35
  -2  -5   1    0.25    0.25
  -2  -5   1    0.56    0.42
  -2  -5   1    0.78    0.50
  -2  -5   1   -0.41    0.60
   2  -5  -1    0.75    0.16
   2  -5  -1    0.86    0.34
   2   5  -1    0.33    0.46
   2   5  -1    0.17    0.41
   2   5  -1    0.43    0.58
  -2   5   1    0.62    0.18
  -2   5   1    0.69    0.24
  -2   5   1    0.97    0.36
   2   5  -1    0.60    0.30
  -2   5   1    0.59    0.17
  -2   5   1    0.44    0.25
  -1  -5   1  679.04   28.68
  -1  -5   1  630.50   28.88
  -1  -5   1  644.92   28.58
   1  -5  -1  655.85   28.48
   1  -5  -1  680.97   28.48
  -1  -5   1  635.81   28.66
  -1   5   1  675.68   28.64
   1   5  -1  693.86   28.90
  -1   5   1  681.50   28.49
   1   5  -1  666.12   28.67
   1   5  -1  601.14   28.70
   1   5  -1  629.99   28.60
  -1   5   1  663.60   28.47
  -1   5   1  665.57   28.48
   1   5  -1  676.27   28.57
   0  -5  -1   11.35    0.67
   0  -5  -1    9.81    0.67
   0  -5   1   10.08    0.88
   0  -5  -1   10.69    1.03
   0  -5   1   10.19    0.73
   0  -5  -1   11.47    0.72
   0  -5   1   12.19    0.75
   0  -5   1   10.48    0.61
   0   5   1   10.43    0.68
   0   5  -1   10.37    0.63
   0   5   1   11.13    0.68
   0   5  -1   11.34    0.69
   0   5   1   10.76    0.71
   0   5   1   10.84    0.72
   0   5  -1   12.80    0.87
   0   5  -1    9.75    0.71
  -1  -5  -1  110.40    4.93
   1  -5   1  113.44    4.70
  -1  -5  -1  105.13    4.92
  -1  -5  -1  103.84    4.84
   1  -5   1  109.61    4.90
  -1  -5  -1  109.83    4.81
  -1  -5  -1  105.56    5.17
  -1   5  -1  112.34    4.91
   1   5   1  112.12    4.81
   1   5   1   98.43    4.95
  -1   5  -1  111.23    4.71
   1   5   1  108.50    4.95
   1   5   1  108.24    4.93
   1   5   1  101.80    4.86
   1   5   1  103.98    5.12
  -2  -5  -1   27.74    1.72
   2  -5   1   29.71    1.60
  -2  -5  -1   26.43    1.55
  -2  -5  -1   28.76    2.05
   2  -5   1   30.27    1.44
   2  -5   1   29.45    1.47
  -2  -5  -1   30.35    1.77
  -2   5  -1   30.56    1.61
   2   5   1   28.88    1.98
   2   5   1   29.89    1.73
   2   5   1   30.54    1.45
   2   5   1   29.18    1.82
   2   5   1   29.64    1.61
  -2   5  -1   31.34    1.52
  -2   5  -1   31.54    1.39
  -2   5  -1   30.66    1.37
   2   5   1   28.97    1.69
  -3  -5  -1   17.92    1.42
   3  -5   1   17.92    1.17
  -3  -5  -1   14.39    1.66
   3  -5   1   20.27    1.11
   3  -5   1   19.33    0.93
   3  -5   1   17.93    1.21
  -3  -5  -1   16.23    1.36
  -3  -5  -1   17.91    1.18
  -3   5  -1   20.74    1.22
  -3   5  -1   18.65    1.19
  -3   5  -1   19.11    0.99
   3   5   1   18.75    1.23
   3   5   1   16.37    1.45
   3   5   1   19.46    1.37
  -3   5  -1   18.69    1.15
   3   5   1   20.99    1.35
  -3   5  -1   17.82    0.98
   4  -5   1   37.77    1.82
   4  -5   1   37.59    2.06
  -4  -5  -1   35.06    2.32
  -4  -5  -1   38.76    2.10
   4  -5   1   37.24    2.19
  -4  -5  -1   33.00    2.59
  -4  -5  -1   40.52    2.43
  -4   5  -1   38.16    2.14
  -4   5  -1   38.97    2.01
   4   5   1   39.25    2.67
   4   5   1   34.72    2.09
   4   5   1   34.17    2.38
  -4   5  -1   38.03    1.89
   4   5   1   40.53    2.22
   4   5   1   37.64    2.27
  -4   5  -1   35.11    2.14
   5  -5   1   39.69    2.14
  -5  -5  -1   40.06    2.57
  -5  -5  -1   38.05    2.19
   5  -5   1   38.44    2.14
  -5  -5  -1   33.90    2.43
   5  -5   1   38.90    2.36
   5  -5   1   39.14    1.93
  -5  -5  -1   32.59    2.81
   5   5   1   38.17    2.28
  -5   5  -1   38.12    2.35
  -5   5  -1   39.39    2.27
  -5   5  -1   36.02    2.28
   5   5   1   37.09    2.54
   5   5   1   38.44    2.81
   5   5   1   38.15    2.23
  -5   5  -1   40.78    2.03
   5   5   1   37.47    2.39
  -6  -5  -1   12.27    1.52
  -6  -5  -1   13.11    1.16
   6  -5   1   13.32    0.92
  -6  -5  -1   13.36    1.50
   6  -5   1   13.78    1.14
  -6  -5  -1   12.00    1.86
   6  -5   1   12.58    1.11
  -6   5  -1   13.28    1.32
   6   5   1   11.64    1.48
  -6   5  -1   11.40    1.37
   6   5   1   11.47    1.62
  -6   5  -1   13.17    1.00
   6   5   1   13.53    1.20
   6   5   1   14.80    1.26
  -6   5  -1   12.71    1.25
   7  -5   1   10.86    0.90
  -7  -5  -1    9.39    1.95
   7  -5   1   12.15    1.16
  -7  -5  -1   12.24    1.20
   7  -5   1   12.03    1.15
   7  -5   1   10.82    1.45
  -7  -5  -1   10.29    1.49
  -7  -5  -1   11.52    1.59
   7   5   1   10.92    1.41
  -7   5  -1   12.27    1.41
   7   5   1   11.56    1.23
   7   5   1   12.11    1.55
  -7   5  -1   13.45    1.54
   7   5   1   13.83    1.29
  -7   5  -1   13.13    1.46
  -7   5  -1   12.92    1.05
   8  -5   1    7.64    1.05
  -8  -5  -1    7.68    1.05
   8  -5   1    5.13    0.93
  -8  -5  -1    4.50    1.31
   8  -5   1    8.45    0.80
  -8  -5  -1    6.31    1.79
   8   5   1    6.59    0.80
  -8   5  -1    5.70    1.30
  -8   5  -1    8.08    0.91
   8   5   1   10.25    1.57
  -8   5  -1    8.25    1.53
   8   5   1    7.08    1.06
  -8   5  -1    9.41    1.46
   8   5   1    8.56    1.11
  -9  -5  -1   -1.30    1.09
  -9  -5  -1   -0.39    0.48
   9  -5   1    0.38    0.35
   9   5   1    1.08    0.83
   9   5   1   -0.14    0.41
  -9   5  -1   -0.19    0.39
  -9   5  -1   -0.08    0.88
   9   5   1    0.71    0.65
  -9   5  -1   -0.33    0.71
  -9   5  -1   -0.30    0.95
   9   5   1    1.96    0.73
  10  -5   1    0.86    0.39
  10  -5   1    2.02    0.76
 -10  -5  -1    0.64    1.04
 -10  -5  -1    2.36    0.83
 -10  -5  -1    0.31    1.35
  10   5   1    1.78    0.70
  10   5   1    1.66    0.56
  10   5   1    2.35    0.98
 -10   5  -1    3.97    1.30
 -10   5  -1    1.82    0.63
 -11  -5  -1    2.74    1.50
 -11  -5  -1    0.04    0.65
 -11  -5  -1   -0.09    1.53
  11  -5   1    0.75    0.70
  11   5   1    0.60    0.49
 -11   5  -1   -0.17    0.50
  11   5   1    0.53    0.87
  11   5   1    0.59    0.38
 -11   5  -1    0.25    1.08
 -11   5  -1   -0.48    0.98
  12  -5   1    4.09    1.05
 -12  -5  -1    9.62    2.38
 -12  -5  -1    3.67    2.02
 -12   5  -1    2.74    1.78
  12   5   1    3.21    1.12
 -12   5  -1    2.93    1.33
 -12  -6   1    2.67    1.89
  12  -6  -1    2.61    0.92
 -12  -6   1    3.82    1.64
 -12   6   1    0.16    0.99
 -12   6   1    2.43    1.57
  12   6  -1    1.00    0.92
 -11  -6   1    6.98    2.18
 -11  -6   1    2.65    1.84
  11  -6  -1    7.04    1.18
 -11   6   1    5.72    0.97
 -11   6   1   11.58    1.91
 -11   6   1    4.83    1.39
 -10  -6   1    0.14    0.67
 -10  -6   1   -0.34    1.15
  10  -6  -1    0.63    0.36
 -10  -6   1   -1.57    0.79
  10  -6  -1   -0.09    0.65
  10   6  -1    1.34    0.57
 -10   6   1   -0.59    0.43
 -10   6   1    0.59    0.90
  10   6  -1   -0.10    0.50
 -10   6   1    1.24    0.96
  10   6  -1    0.44    0.85
   9  -6  -1    4.12    0.93
   9  -6  -1    6.89    0.76
  -9  -6   1    3.92    1.32
  -9  -6   1    4.47    1.02
  -9  -6   1    4.73    1.74
  -9   6   1    5.52    1.30
   9   6  -1    6.80    1.45
   9   6  -1    6.04    1.10
  -9   6   1    6.35    0.93
  -9   6   1    6.42    1.38
   8  -6  -1    7.56    1.12
  -8  -6   1    6.67    1.85
  -8  -6   1    8.62    1.15
   8  -6  -1    8.14    0.79
   8  -6  -1    8.19    1.05
  -8  -6   1    7.68    1.55
  -8   6   1    9.00    0.99
  -8   6   1    9.99    1.41
   8   6  -1   10.02    1.18
   8   6  -1   12.23    1.30
   8   6  -1    6.16    1.43
  -8   6   1    7.86    1.32
  -7  -6   1   39.83    2.47
   7  -6  -1   40.67    2.74
   7  -6  -1   39.62    2.34
  -7  -6   1   37.43    3.36
  -7  -6   1   38.45    2.87
   7  -6  -1   39.04    2.38
   7  -6  -1   41.42    2.10
  -7  -6   1   39.62    2.90
   7   6  -1   38.99    2.47
  -7   6   1   34.50    2.56
   7   6  -1   42.05    2.87
  -7   6   1   42.35    2.65
   7   6  -1   36.69    2.50
  -7   6   1   35.58    2.54
  -7   6   1   39.78    2.24
   6  -6  -1   43.84    2.18
  -6  -6   1   44.91    3.93
  -6  -6   1   42.72    2.54
   6  -6  -1   43.98    2.40
  -6  -6   1   45.59    2.92
  -6  -6   1   35.77    3.22
   6  -6  -1   41.44    2.72
   6  -6  -1   43.53    2.46
   6   6  -1   47.34    2.67
  -6   6   1   45.57    2.33
   6   6  -1   40.30    2.70
   6   6  -1   42.48    2.53
  -6   6   1   38.48    2.53
   6   6  -1   46.00    3.26
  -6   6   1   39.16    2.59
   6   6  -1   41.08    2.85
  -6   6   1   42.21    2.56
  -5  -6   1   31.81    2.01
  -5  -6   1   33.09    2.77
   5  -6  -1   36.06    1.92
   5  -6  -1   30.93    1.97
  -5  -6   1   32.40    2.35
  -5  -6   1   34.53    2.32
   5  -6  -1   35.93    1.73
   5  -6  -1   32.25    2.18
   5   6  -1   35.06    2.26
   5   6  -1   33.68    2.06
  -5   6   1   31.75    2.07
   5   6  -1   35.16    2.18
  -5   6   1   33.16    2.04
  -5   6   1   34.34    1.83
   5   6  -1   32.02    2.60
  -4  -6   1   37.14    2.41
  -4  -6   1   38.98    2.21
   4  -6  -1   42.31    2.08
   4  -6  -1   40.29    2.33
   4  -6  -1   40.53    2.22
  -4  -6   1   38.50    2.53
  -4  -6   1   38.06    2.88
   4  -6  -1   40.08    1.91
  -4   6   1   38.19    2.19
   4   6  -1   40.91    2.37
   4   6  -1   40.37    2.26
   4   6  -1   36.43    2.78
   4   6  -1   42.21    2.47
  -4   6   1   39.23    2.18
   4   6  -1   38.14    2.56
  -4   6   1   41.53    2.10
  -4   6   1   39.18    2.00
   3  -6  -1   31.80    1.79
  -3  -6   1   29.56    2.35
   3  -6  -1   33.82    1.61
  -3  -6   1   31.56    1.96
  -3  -6   1   32.55    1.79
   3  -6  -1   30.90    1.50
   3  -6  -1   31.18    1.78
  -3  -6   1   35.64    2.10
   3   6  -1   32.88    2.34
   3   6  -1   29.76    1.80
   3   6  -1   32.76    1.94
  -3   6   1   32.17    1.70
  -3   6   1   29.69    1.65
   3   6  -1   29.70    2.08
  -3   6   1   31.62    1.55
   3   6  -1   31.95    1.96
  -3   6   1   32.64    1.57
   2  -6  -1   22.35    1.20
   2  -6  -1   22.16    1.06
  -2  -6   1   20.52    1.77
  -2  -6   1   22.65    1.30
   2  -6  -1   21.86    1.32
  -2  -6   1   20.77    1.42
  -2  -6   1   22.56    1.51
   2   6  -1   20.41    1.73
  -2   6   1   23.00    1.08
  -2   6   1   21.93    1.08
  -2   6   1   24.02    1.35
   2   6  -1   21.48    1.44
  -2   6   1   23.86    1.11
  -2   6   1   22.65    1.15
   2   6  -1   21.76    1.32
   2   6  -1   21.14    1.54
  -1  -6   1   90.71    4.07
  -1  -6   1   84.27    4.33
  -1  -6   1   84.86    3.97
  -1  -6   1   84.82    4.06
  -1  -6   1   86.62    3.98
   1  -6  -1   88.97    4.04
   1  -6  -1   91.66    3.89
   1  -6  -1   85.34    3.85
  -1   6   1   85.26    3.87
  -1   6   1   88.80    3.86
   1   6  -1   89.20    3.97
   1   6  -1   86.00    4.08
   1   6  -1   81.91    3.99
  -1   6   1   93.15    4.05
   1   6  -1   84.25    4.30
   1   6  -1   81.41    4.11
  -1   6   1   86.75    3.88
   0  -6   1  119.40    5.97
   0  -6   1  128.93    5.74
   0  -6  -1  132.95    5.73
   0  -6  -1  133.24    5.90
   0  -6   1  128.62    5.63
   0  -6   1  118.84    5.70
   0  -6  -1  129.01    5.70
   0  -6  -1  126.69    5.66
   0   6   1  124.11    5.71
   0   6   1  133.95    5.69
   0   6   1  123.08    5.67
   0   6  -1  131.13    5.85
   0   6  -1  131.21    5.71
   0   6  -1  120.61    5.64
   0   6  -1  130.60    5.74
   0   6  -1  126.54    5.68
   0   6   1  137.55    5.74
   0   6   1  125.30    5.70
   0   6   1  119.02    5.64
  -1  -6  -1    4.42    0.61
  -1  -6  -1    2.71    0.40
   1  -6   1    2.45    0.43
  -1  -6  -1    2.65    0.73
  -1  -6  -1    2.79    0.50
  -1  -6  -1    2.73    0.39
   1  -6   1    2.86    0.26
   1   6   1    2.04    0.50
   1   6   1    2.16    0.37
   1   6   1    2.64    0.48
   1   6   1    2.45    0.37
  -1   6  -1    2.88    0.29
   1   6   1    3.17    0.70
   1   6   1    2.82    0.51
  -1   6  -1    3.19    0.47
  -2  -6  -1   93.32    4.55
  -2  -6  -1   97.41    4.70
   2  -6   1   95.82    4.39
   2  -6   1  100.37    4.60
  -2  -6  -1  103.52    4.75
  -2  -6  -1   98.01    5.06
   2   6   1   96.83    4.59
   2   6   1   91.39    4.77
  -2   6  -1   99.71    4.45
   2   6   1   98.87    4.97
  -2   6  -1  107.37    4.63
  -2   6  -1  101.18    4.32
  -2   6  -1   96.84    4.32
   2   6   1   95.39    4.68
   2   6   1  104.99    4.45
   2   6   1   98.52    4.70
   3  -6   1   94.92    4.44
   3  -6   1   93.92    4.27
  -3  -6  -1   83.97    4.59
  -3  -6  -1   90.58    4.66
   3  -6   1   92.69    4.13
  -3  -6  -1   97.35    4.46
  -3  -6  -1   85.04    4.98
   3  -6   1   97.30    4.37
   3   6   1   95.29    4.58
  -3   6  -1   93.79    4.26
  -3   6  -1   95.26    4.39
  -3   6  -1  102.07    4.49
   3   6   1   93.01    4.94
   3   6   1   87.76    4.73
  -3   6  -1   98.42    4.20
   3   6   1   95.62    4.49
   3   6   1   92.85    4.62
  -4  -6  -1   47.18    3.08
   4  -6   1   58.96    2.79
   4  -6   1   55.20    2.57
  -4  -6  -1   54.19    2.89
   4  -6   1   56.04    2.88
  -4  -6  -1   59.25    3.24
  -4  -6  -1   53.88    3.60
   4  -6   1   55.26    2.93
   4   6   1   60.51    3.05
  -4   6  -1   55.78    2.73
   4   6   1   62.46    3.58
   4   6   1   55.68    3.10
   4   6   1   58.06    2.96
   4   6   1   52.57    3.24
  -4   6  -1   52.82    2.82
  -4   6  -1   55.44    2.91
  -4   6  -1   57.71    2.67
  -5  -6  -1    2.11    0.54
  -5  -6  -1    2.06    0.80
   5  -6   1    2.30    0.36
   5  -6   1    2.10    0.52
   5  -6   1    2.77    0.59
  -5  -6  -1    1.70    0.70
  -5  -6  -1    1.12    0.95
   5  -6   1    2.84    0.71
   5   6   1    1.93    0.82
   5   6   1    1.31    0.84
  -5   6  -1    2.20    0.43
   5   6   1    2.73    0.69
  -5   6  -1    1.29    0.59
  -5   6  -1    2.49    0.64
   5   6   1    2.33    0.59
   5   6   1    2.61    0.66
  -5   6  -1    1.96    0.57
   6  -6   1    5.72    0.82
  -6  -6  -1    5.13    1.09
   6  -6   1    6.01    0.86
   6  -6   1    5.99    0.59
  -6  -6  -1    8.44    1.63
  -6  -6  -1    8.19    0.90
   6  -6   1    5.23    0.97
  -6   6  -1    6.50    1.02
  -6   6  -1    5.86    1.17
   6   6   1    4.81    1.22
   6   6   1    6.04    0.95
   6   6   1    8.07    0.99
   6   6   1    7.52    1.27
   6   6   1    7.15    1.13
  -6   6  -1    6.44    0.95
  -6   6  -1    6.34    0.70
   7  -6   1   31.00    2.02
   7  -6   1   32.86    1.77
  -7  -6  -1   33.68    2.59
   7  -6   1   30.50    3.37
  -7  -6  -1   32.82    2.33
  -7  -6  -1   33.58    3.09
  -7  -6  -1   35.00    2.61
   7  -6   1   31.55    2.05
  -7   6  -1   29.23    1.86
   7   6   1   36.10    2.31
  -7   6  -1   31.22    2.32
  -7   6  -1   31.87    2.31
   7   6   1   32.93    2.18
   7   6   1   31.35    2.50
  -7   6  -1   34.19    2.32
   8  -6   1    6.67    1.05
   8  -6   1    9.35    1.07
   8  -6   1    7.34    1.58
  -8  -6  -1    7.23    1.05
   8  -6   1    8.66    0.80
  -8  -6  -1    7.67    1.50
  -8  -6  -1    7.64    1.83
  -8   6  -1    7.46    1.37
  -8   6  -1    7.74    0.90
  -8   6  -1    7.70    1.33
   8   6   1    9.84    1.54
   8   6   1    8.88    1.16
  -8   6  -1    8.34    1.41
   8   6   1   10.90    1.18
   9  -6   1   23.93    1.53
   9  -6   1   25.93    1.87
  -9  -6  -1   23.60    1.93
  -9  -6  -1   29.02    3.22
  -9  -6  -1   19.71    2.46
  -9   6  -1   25.80    2.34
  -9   6  -1   22.36    2.15
  -9   6  -1   30.23    2.46
   9   6   1   22.60    1.92
   9   6   1   23.99    2.27
  -9   6  -1   24.05    1.68
   9   6   1   24.09    1.52
 -10  -6  -1    4.64    1.35
  10  -6   1    3.90    0.94
 -10  -6  -1    3.95    1.02
 -10  -6  -1    5.09    1.76
 -10   6  -1    3.79    1.24
  10   6   1    3.93    1.18
 -10   6  -1    4.23    0.81
  10   6   1    4.09    0.66
 -10   6  -1    5.35    1.42
  10   6   1    4.11    0.89
  11  -6   1   10.64    1.40
 -11  -6  -1    8.76    2.10
 -11  -6  -1   10.07    2.33
 -11   6  -1   12.60    1.79
 -11   6  -1    9.47    1.19
  11   6   1   12.11    1.69
 -11   6  -1   10.63    1.84
 -12  -6  -1   -0.56    1.38
 -12   6  -1    2.65    1.50
 -11  -7   1    1.91    1.24
 -11  -7   1    3.82    1.91
  11  -7  -1    2.00    0.87
 -11   7   1    2.03    1.22
  11   7  -1    1.65    1.03
 -11   7   1   -0.05    0.77
 -11   7   1    0.17    0.55
 -10  -7   1    1.30    0.71
 -10  -7   1    1.08    1.16
 -10  -7   1    0.89    1.66
  10  -7  -1    2.42    0.85
 -10   7   1    0.99    0.91
 -10   7   1    3.00    1.15
  10   7  -1    6.11    1.35
 -10   7   1    1.58    0.62
  10   7  -1    2.12    0.77
  10   7  -1    3.01    0.67
  -9  -7   1   11.24    1.31
   9  -7  -1    8.11    1.21
   9  -7  -1    8.41    0.83
  -9  -7   1    7.64    1.67
  -9  -7   1   11.62    2.42
  -9   7   1    9.24    1.01
   9   7  -1   11.37    1.75
   9   7  -1   10.10    1.27
  -9   7   1    7.40    1.37
  -9   7   1    7.77    1.40
  -9   7   1   10.74    1.68
   8  -7  -1    0.62    0.62
  -8  -7   1    0.82    0.89
   8  -7  -1    0.73    0.37
   8  -7  -1    0.18    0.52
  -8  -7   1    1.31    0.66
  -8  -7   1   -0.81    0.95
  -8   7   1    0.06    0.69
  -8   7   1    2.05    0.83
   8   7  -1    0.50    0.58
  -8   7   1    1.80    0.84
   8   7  -1    1.39    0.98
  -8   7   1    0.23    0.42
   7  -7  -1   69.90    3.91
  -7  -7   1   56.09    4.42
  -7  -7   1   64.58    3.57
   7  -7  -1   63.47    3.10
   7  -7  -1   62.86    3.46
  -7  -7   1   62.60    3.96
   7  -7  -1   64.40    3.36
  -7   7   1   63.78    3.66
  -7   7   1   63.31    3.27
   7   7  -1   67.81    3.68
  -7   7   1   61.13    3.60
   7   7  -1   66.54    3.61
  -7   7   1   59.24    3.58
   7   7  -1   63.65    3.98
   6  -7  -1    2.24    0.77
   6  -7  -1    3.49    0.71
   6  -7  -1    3.63    0.49
   6  -7  -1    2.39    0.57
  -6  -7   1    0.81    1.04
  -6  -7   1    1.20    0.79
  -6  -7   1    2.26    0.59
  -6  -7   1    0.89    0.85
   6   7  -1    3.09    0.70
   6   7  -1    3.16    0.86
   6   7  -1    3.87    0.84
  -6   7   1    1.94    0.69
  -6   7   1    2.88    0.54
   6   7  -1    2.18    0.91
  -6   7   1    2.42    0.67
   6   7  -1    2.39    1.08
  -6   7   1    2.37    0.72
   5  -7  -1   36.69    1.92
   5  -7  -1   34.86    1.72
  -5  -7   1   36.81    2.46
   5  -7  -1   33.95    2.06
   5  -7  -1   31.72    2.15
  -5  -7   1   34.52    2.37
  -5  -7   1   34.33    2.10
  -5  -7   1   29.25    2.75
  -5   7   1   35.08    1.84
   5   7  -1   33.55    2.28
   5   7  -1   34.98    2.22
   5   7  -1   33.87    2.66
  -5   7   1   34.73    2.01
  -5   7   1   32.69    2.02
   5   7  -1   32.72    2.44
   5   7  -1   36.40    2.15
  -5   7   1   34.46    2.07
   4  -7  -1    4.99    0.79
   4  -7  -1    4.99    0.44
  -4  -7   1    5.61    0.74
   4  -7  -1    6.15    0.80
  -4  -7   1    4.85    0.88
  -4  -7   1    5.52    1.01
  -4  -7   1    5.15    1.25
   4  -7  -1    4.94    0.58
   4   7  -1    4.89    1.22
  -4   7   1    4.65    0.69
  -4   7   1    4.72    0.58
   4   7  -1    3.02    0.89
  -4   7   1    4.71    0.51
   4   7  -1    5.68    0.87
  -4   7   1    4.89    0.69
   4   7  -1    7.07    1.02
   4   7  -1    5.61    0.78
   3  -7  -1    6.17    0.76
   3  -7  -1    7.16    0.78
  -3  -7   1    7.10    0.75
  -3  -7   1    6.76    0.97
   3  -7  -1    6.81    0.54
  -3  -7   1    8.56    1.12
  -3  -7   1    7.41    1.29
   3  -7  -1    6.62    0.45
  -3   7   1    7.28    0.50
   3   7  -1    6.51    0.93
   3   7  -1    6.87    0.79
  -3   7   1    7.07    0.52
   3   7  -1    7.40    1.09
  -3   7   1    6.45    0.65
   3   7  -1    6.65    1.25
  -3   7   1    7.47    0.59
   3   7  -1    8.18    0.94
  -2  -7   1   20.72    1.41
   2  -7  -1   21.28    1.30
  -2  -7   1   20.52    1.72
   2  -7  -1   20.83    1.13
   2  -7  -1   20.97    1.04
  -2  -7   1   20.21    1.25
  -2  -7   1   20.14    1.47
   2   7  -1   20.56    1.29
   2   7  -1   19.98    1.41
   2   7  -1   17.35    1.49
  -2   7   1   25.03    1.36
  -2   7   1   22.48    1.06
   2   7  -1   21.00    1.19
  -2   7   1   21.59    1.04
  -2   7   1   22.27    1.09
  -2   7   1   21.76    1.06
   2   7  -1   20.57    1.74
   1  -7  -1   92.27    3.97
  -1  -7   1   90.17    4.16
  -1  -7   1   90.09    4.20
   1  -7  -1   93.54    4.01
  -1  -7   1   85.76    4.07
  -1  -7   1   88.07    4.48
   1  -7  -1   88.60    4.15
  -1   7   1   90.94    3.98
   1   7  -1   87.22    4.43
   1   7  -1   86.40    4.11
   1   7  -1   90.08    4.09
  -1   7   1   84.67    3.96
  -1   7   1   87.66    4.00
  -1   7   1   92.28    4.17
   1   7  -1   87.13    4.19
  -1   7   1   93.72    4.01
   1   7  -1   79.41    4.22
   0  -7  -1   -0.17    0.22
   0  -7  -1    0.50    0.47
   0  -7   1   -0.01    0.46
   0  -7   1   -0.42    0.27
   0  -7   1   -0.24    0.30
   0  -7   1   -0.16    0.17
   0  -7  -1    0.19    0.29
   0  -7  -1   -0.09    0.26
   0   7   1    0.36    0.29
   0   7  -1   -0.22    0.27
   0   7  -1   -0.07    0.26
   0   7   1    0.08    0.26
   0   7  -1    0.00    0.41
   0   7   1    0.16    0.27
   0   7   1    0.17    0.19
   0   7  -1    0.30    0.20
   0   7  -1   -0.16    0.28
   0   7   1    0.11    0.30
   0   7   1    0.27    0.25
   1  -7   1    1.64    0.39
  -1  -7  -1    2.12    0.46
  -1  -7  -1    2.12    0.36
  -1  -7  -1    1.48    0.67
  -1  -7  -1    1.40    0.43
  -1  -7  -1    2.42    0.40
   1  -7   1    1.60    0.25
   1   7   1    2.64    0.48
   1   7   1    2.38    0.39
  -1   7  -1    2.70    0.46
   1   7   1    2.11    0.52
  -1   7  -1    1.83    0.26
   1   7   1    1.69    0.34
   1   7   1    0.74    0.56
   1   7   1    2.23    0.48
  -1   7  -1    2.77    0.31
  -2  -7  -1   14.78    1.48
  -2  -7  -1   11.78    1.01
   2  -7   1   11.61    0.92
  -2  -7  -1   10.62    1.17
  -2  -7  -1   11.42    0.85
   2  -7   1   11.98    0.69
   2   7   1   12.81    0.85
   2   7   1   11.97    1.33
  -2   7  -1   13.11    0.95
  -2   7  -1   12.73    0.75
   2   7   1   12.12    0.91
   2   7   1   11.89    1.14
  -2   7  -1   12.54    0.61
  -2   7  -1   12.37    0.62
   2   7   1   11.08    1.02
   2   7   1   10.91    1.12
   3  -7   1   88.59    4.19
  -3  -7  -1   83.69    4.49
  -3  -7  -1   95.28    4.59
  -3  -7  -1   80.71    4.87
  -3  -7  -1   90.75    4.33
   3  -7   1   92.21    4.36
   3  -7   1   94.08    4.12
  -3   7  -1   88.82    4.24
   3   7   1   84.63    4.64
   3   7   1   94.30    4.50
  -3   7  -1   96.61    4.39
   3   7   1   90.31    4.39
   3   7   1   90.76    4.52
  -3   7  -1   92.87    4.06
  -3   7  -1   92.21    4.05
   3   7   1   97.12    4.23
   3   7   1   84.50    4.82
   4  -7   1    1.42    0.53
  -4  -7  -1    1.22    0.65
   4  -7   1    1.01    0.47
   4  -7   1    1.62    0.39
  -4  -7  -1    1.26    0.45
  -4  -7  -1    0.49    0.86
   4  -7   1    1.91    0.26
  -4  -7  -1    2.12    0.80
   4   7   1    0.84    0.73
  -4   7  -1    1.34    0.30
  -4   7  -1    1.12    0.41
  -4   7  -1    1.44    0.49
  -4   7  -1    1.20    0.36
   4   7   1    2.25    0.57
   4   7   1    1.04    0.53
   4   7   1    1.24    0.60
   4   7   1    1.34    0.85
  -5  -7  -1    9.68    1.68
   5  -7   1   11.46    1.15
   5  -7   1   12.16    1.09
  -5  -7  -1   13.39    1.40
   5  -7   1   11.44    0.94
  -5  -7  -1   13.15    1.23
  -5  -7  -1   12.62    1.40
   5  -7   1   12.14    0.75
  -5   7  -1   12.15    1.12
  -5   7  -1   13.69    0.88
   5   7   1   14.36    1.33
  -5   7  -1   12.83    1.02
  -5   7  -1   13.20    1.11
   5   7   1   10.78    1.44
   5   7   1   12.04    1.61
   5   7   1   14.44    1.20
   5   7   1    9.85    1.11
  -6  -7  -1    0.49    0.67
   6  -7   1    0.08    0.59
   6  -7   1    0.75    0.51
   6  -7   1    0.25    0.26
  -6  -7  -1   -0.10    0.59
  -6  -7  -1    0.67    0.94
  -6  -7  -1    0.02    0.40
   6  -7   1    0.02    0.39
   6   7   1    0.54    0.74
   6   7   1    0.78    0.53
  -6   7  -1    0.23    0.57
   6   7   1    0.68    0.67
  -6   7  -1    0.10    0.30
   6   7   1    0.53    0.78
  -6   7  -1    0.81    0.52
  -6   7  -1    0.65    0.56
   6   7   1    0.43    0.48
  -7  -7  -1    4.35    1.56
  -7  -7  -1    4.83    1.17
   7  -7   1    4.44    0.76
   7  -7   1    3.63    0.53
   7  -7   1    4.79    0.87
   7  -7   1    4.32    1.13
  -7  -7  -1    4.43    0.83
  -7   7  -1    5.42    1.05
   7   7   1    4.37    0.91
   7   7   1    4.46    1.13
  -7   7  -1    3.88    0.92
  -7   7  -1    4.35    0.99
   7   7   1    3.91    0.90
  -7   7  -1    4.17    0.65
   8  -7   1    5.89    0.63
   8  -7   1    4.86    1.13
  -8  -7  -1    5.84    0.99
   8  -7   1    6.65    1.16
   8  -7   1    5.17    0.89
  -8  -7  -1    1.97    1.08
  -8  -7  -1    3.49    1.57
  -8   7  -1    5.71    1.24
   8   7   1    4.43    0.92
  -8   7  -1    4.47    1.13
  -8   7  -1    5.63    0.76
  -8   7  -1    5.40    1.15
   8   7   1    6.49    1.74
   8   7   1    4.78    1.28
  -9  -7  -1    3.27    1.25
  -9  -7  -1    3.40    0.88
  -9  -7  -1    3.03    1.57
   9  -7   1    4.11    0.88
   9   7   1    3.03    1.16
  -9   7  -1    2.46    0.98
   9   7   1    2.53    0.54
  -9   7  -1    0.11    0.90
  -9   7  -1    2.69    1.06
  -9   7  -1    1.89    0.62
   9   7   1    2.00    0.78
 -10  -7  -1    0.20    0.71
 -10  -7  -1    0.74    1.09
  10  -7   1    0.98    0.70
  10  -7   1   -0.06    0.35
 -10  -7  -1   -1.01    1.28
  10   7   1    0.28    0.60
  10   7   1    0.08    0.90
  10   7   1    1.26    0.43
 -10   7  -1    0.90    0.50
 -10   7  -1    0.23    0.89
 -11  -7  -1    7.37    1.98
  11  -7   1    8.07    1.34
 -11  -7  -1   12.72    2.63
  11   7   1    8.38    1.59
 -11   7  -1    9.83    1.65
 -11   7  -1   10.25    1.16
 -11   7  -1    9.87    1.95
 -11  -8   1    1.98    1.85
  11  -8  -1    0.11    0.74
 -11  -8   1    0.18    1.14
 -11   8   1   -0.80    0.91
 -11   8   1    2.12    0.73
 -11   8   1    0.66    0.81
  11   8  -1   -0.41    0.36
  11   8  -1    0.13    0.86
  11   8  -1   -0.38    0.47
  10  -8  -1    4.70    0.67
 -10  -8   1    1.56    1.67
 -10  -8   1    4.45    1.56
 -10  -8   1    5.59    1.11
  10  -8  -1    4.60    0.98
  10   8  -1    4.58    1.05
  10   8  -1    5.88    0.79
 -10   8   1    4.80    0.86
 -10   8   1    6.10    1.45
 -10   8   1    3.84    1.21
   9  -8  -1    2.70    0.88
  -9  -8   1    1.78    1.23
  -9  -8   1    0.73    1.38
   9  -8  -1    2.70    0.58
  -9  -8   1    1.98    0.78
  -9   8   1    4.09    1.15
  -9   8   1    2.78    0.65
  -9   8   1    2.67    0.94
  -9   8   1    4.07    1.07
   9   8  -1    1.24    0.66
   9   8  -1    3.20    1.17
  -8  -8   1   34.69    2.38
  -8  -8   1   35.02    2.89
   8  -8  -1   33.59    1.86
   8  -8  -1   33.24    2.93
  -8  -8   1   38.00    3.62
   8  -8  -1   35.37    2.33
   8  -8  -1   34.17    2.16
  -8   8   1   35.63    2.09
  -8   8   1   30.99    2.45
  -8   8   1   33.32    2.41
  -8   8   1   36.67    2.58
   8   8  -1   40.71    2.54
   8   8  -1   32.68    2.80
   7  -8  -1   22.24    2.22
   7  -8  -1   24.06    1.35
  -7  -8   1   24.77    2.76
   7  -8  -1   22.34    1.57
  -7  -8   1   26.64    2.27
  -7  -8   1   23.33    1.81
   7  -8  -1   24.94    1.79
  -7   8   1   24.31    1.53
   7   8  -1   22.78    2.22
   7   8  -1   23.07    1.85
  -7   8   1   24.76    1.90
  -7   8   1   23.11    1.79
   7   8  -1   22.95    1.88
  -7   8   1   23.28    1.87
   6  -8  -1    0.65    0.63
  -6  -8   1    0.94    0.54
  -6  -8   1    0.88    1.13
   6  -8  -1    0.01    0.47
  -6  -8   1    0.59    0.69
   6  -8  -1    0.28    0.39
   6  -8  -1    0.77    0.28
  -6  -8   1    0.62    0.73
   6   8  -1    0.57    0.60
   6   8  -1    0.64    0.73
   6   8  -1    0.80    0.62
  -6   8   1    0.70    0.50
  -6   8   1    1.59    0.60
   6   8  -1   -0.47    0.76
  -6   8   1    0.31    0.33
   6   8  -1    1.75    0.61
  -6   8   1    0.62    0.52
  -5  -8   1    2.86    0.82
   5  -8  -1    4.51    0.84
   5  -8  -1    4.16    0.76
   5  -8  -1    4.92    0.45
  -5  -8   1    5.90    1.32
   5  -8  -1    4.42    0.58
  -5  -8   1    4.28    0.97
  -5  -8   1    5.42    0.76
   5   8  -1    3.75    1.02
  -5   8   1    5.22    0.78
  -5   8   1    5.20    0.73
   5   8  -1    3.61    0.75
   5   8  -1    4.76    1.22
  -5   8   1    4.07    0.66
   5   8  -1    4.12    0.82
   5   8  -1    4.15    0.86
  -5   8   1    4.42    0.55
  -4  -8   1   17.53    1.58
  -4  -8   1   15.90    1.49
   4  -8  -1   17.03    1.01
   4  -8  -1   15.51    1.24
   4  -8  -1   17.17    0.89
   4  -8  -1   15.82    1.27
  -4  -8   1   17.38    2.01
  -4  -8   1   15.06    1.22
  -4   8   1   16.87    1.01
   4   8  -1   13.94    1.26
  -4   8   1   17.42    1.17
   4   8  -1   16.69    1.67
  -4   8   1   16.82    1.07
   4   8  -1   16.26    1.40
   4   8  -1   19.12    1.51
  -4   8   1   17.67    1.00
   4   8  -1   16.12    1.86
  -3  -8   1    0.46    0.60
  -3  -8   1    0.10    0.85
   3  -8  -1    0.32    0.19
  -3  -8   1    0.45    0.37
   3  -8  -1    0.31    0.41
   3  -8  -1   -0.02    0.38
  -3  -8   1   -0.21    0.47
   3   8  -1   -0.10    0.59
  -3   8   1    0.02    0.38
   3   8  -1    0.10    0.79
  -3   8   1    0.19    0.33
   3   8  -1   -0.04    0.46
   3   8  -1    0.12    0.39
  -3   8   1    0.31    0.22
  -3   8   1    0.22    0.21
   3   8  -1    0.06    0.47
   3   8  -1    0.67    0.36
  -3   8   1    0.44    0.22
   2  -8  -1  105.54    4.95
  -2  -8   1   99.50    4.88
  -2  -8   1  108.29    5.08
   2  -8  -1  105.95    4.71
   2  -8  -1  109.42    4.66
  -2  -8   1   97.00    4.99
  -2  -8   1  100.04    5.42
  -2   8   1  109.82    4.67
   2   8  -1  107.81    4.81
   2   8  -1  100.10    4.91
  -2   8   1  107.60    4.67
  -2   8   1  105.56    4.64
  -2   8   1  111.74    4.97
   2   8  -1   98.65    5.13
  -2   8   1  102.49    4.66
   2   8  -1  106.93    5.14
   2   8  -1  101.58    5.36
  -1  -8   1   28.55    1.54
  -1  -8   1   29.93    2.02
   1  -8  -1   33.02    1.45
   1  -8  -1   28.80    1.63
  -1  -8   1   28.62    1.67
   1  -8  -1   32.41    1.51
  -1  -8   1   29.42    1.60
  -1  -8   1   29.96    1.64
  -1   8   1   28.21    1.44
  -1   8   1   29.76    1.50
  -1   8   1   28.88    1.63
   1   8  -1   27.43    1.91
  -1   8   1   27.69    1.45
   1   8  -1   28.67    1.59
   1   8  -1   28.65    1.68
   1   8  -1   28.18    1.74
  -1   8   1   28.54    1.49
   1   8  -1   30.40    1.58
   0  -8   1   42.46    2.12
   0  -8  -1   43.51    2.03
   0  -8   1   40.83    2.32
   0  -8  -1   41.33    2.11
   0  -8  -1   42.28    2.33
   0  -8  -1   41.37    2.04
   0  -8   1   40.10    2.08
   0   8   1   40.90    2.09
   0   8   1   40.07    2.04
   0   8   1   39.13    1.99
   0   8  -1   44.93    2.28
   0   8  -1   38.37    1.99
   0   8  -1   42.46    2.11
   0   8   1   39.18    2.04
   0   8  -1   39.71    2.07
   0   8   1   41.52    2.06
   0   8   1   43.92    2.11
   0   8  -1   39.73    2.05
  -1  -8  -1    2.31    0.36
  -1  -8  -1    1.90    0.41
  -1  -8  -1    2.94    0.53
  -1  -8  -1    2.49    0.75
   1  -8   1    2.22    0.29
   1  -8   1    1.53    0.42
  -1  -8  -1    3.52    0.52
  -1   8  -1    2.55    0.33
   1   8   1    2.90    0.55
   1   8   1    2.07    0.38
   1   8   1    1.59    0.63
  -1   8  -1    2.45    0.31
   1   8   1    2.54    0.51
   1   8   1    2.39    0.39
   1   8   1    2.14    0.55
  -1   8  -1    3.13    0.51
  -2  -8  -1    0.33    0.45
  -2  -8  -1   -0.42    0.69
  -2  -8  -1    0.06    0.42
  -2  -8  -1    0.21    0.28
   2  -8   1   -0.43    0.27
   2  -8   1    0.23    0.19
  -2   8  -1   -0.08    0.20
   2   8   1    0.03    0.49
   2   8   1    0.05    0.38
  -2   8  -1    0.06    0.13
  -2   8  -1   -0.04    0.33
   2   8   1    0.06    0.29
   2   8   1   -0.14    0.59
   2   8   1    0.28    0.28
  -2   8  -1    0.12    0.16
  -3  -8  -1   36.59    2.32
   3  -8   1   38.47    2.17
   3  -8   1   40.74    1.98
  -3  -8  -1   42.95    2.43
  -3  -8  -1   40.05    2.79
   3   8   1   42.00    2.38
  -3   8  -1   39.58    2.20
  -3   8  -1   39.33    2.03
   3   8   1   40.48    2.22
   3   8   1   33.93    2.45
   3   8   1   36.02    2.27
   3   8   1   42.17    1.98
   3   8   1   38.05    2.70
  -3   8  -1   39.46    1.80
  -3   8  -1   39.14    1.83
   4  -8   1   12.65    0.69
  -4  -8  -1   13.66    1.08
   4  -8   1   13.64    1.22
  -4  -8  -1   13.67    1.38
   4  -8   1   13.41    1.13
  -4  -8  -1   12.23    1.34
  -4  -8  -1   10.72    1.69
   4  -8   1   13.85    0.88
   4   8   1   11.80    1.45
  -4   8  -1   14.18    0.81
  -4   8  -1   12.21    1.03
   4   8   1   16.40    1.74
  -4   8  -1   13.86    0.86
   4   8   1   13.36    1.21
  -4   8  -1   12.46    0.79
   4   8   1   12.76    1.15
   4   8   1   13.53    0.88
   4   8   1   15.23    1.35
  -5  -8  -1    5.24    0.77
   5  -8   1    6.29    0.88
  -5  -8  -1    4.47    1.33
   5  -8   1    5.99    0.46
  -5  -8  -1    4.86    1.00
   5  -8   1    5.79    0.85
  -5  -8  -1    7.73    1.22
   5  -8   1    4.72    0.62
   5   8   1    6.60    0.92
   5   8   1    5.92    0.87
  -5   8  -1    5.64    0.69
   5   8   1    5.96    1.00
  -5   8  -1    4.64    0.76
  -5   8  -1    5.29    0.56
  -5   8  -1    6.66    0.73
   5   8   1    7.31    1.35
   5   8   1    4.00    1.02
  -6  -8  -1   23.45    1.76
  -6  -8  -1   25.69    2.69
   6  -8   1   26.57    1.62
  -6  -8  -1   27.65    2.19
   6  -8   1   28.36    1.85
   6  -8   1   26.33    1.38
  -6  -8  -1   31.67    2.29
   6  -8   1   28.63    1.89
   6   8   1   25.91    2.42
  -6   8  -1   26.95    1.79
  -6   8  -1   27.63    1.90
   6   8   1   26.87    2.05
   6   8   1   27.05    2.27
  -6   8  -1   26.30    1.52
   6   8   1   25.76    1.87
  -6   8  -1   22.72    1.69
   7  -8   1    2.86    0.79
  -7  -8  -1    2.58    1.03
  -7  -8  -1    2.03    0.70
   7  -8   1    3.87    0.67
   7  -8   1    2.69    0.74
   7  -8   1    3.21    0.46
  -7  -8  -1    4.85    1.59
   7   8   1    3.99    1.19
  -7   8  -1    3.06    0.84
  -7   8  -1    2.33    0.85
  -7   8  -1    2.36    0.80
  -7   8  -1    2.60    0.54
   7   8   1    3.01    0.76
   7   8   1    2.67    0.78
   8  -8   1   13.62    1.55
   8  -8   1   12.44    0.92
  -8  -8  -1   13.55    1.90
  -8  -8  -1   10.12    2.18
  -8  -8  -1   13.25    1.39
   8  -8   1   11.63    1.32
   8  -8   1   11.22    1.13
  -8   8  -1   10.97    1.51
  -8   8  -1   12.12    1.56
  -8   8  -1   13.57    1.46
   8   8   1   12.31    1.39
   8   8   1   10.10    1.77
  -8   8  -1   13.97    1.08
  -9  -8  -1   26.81    2.13
  -9  -8  -1   28.77    2.77
  -9  -8  -1   25.29    3.10
   9  -8   1   23.82    1.49
   9  -8   1   25.02    1.98
  -9   8  -1   23.50    1.67
   9   8   1   26.25    2.11
   9   8   1   28.23    2.54
  -9   8  -1   29.59    2.20
  -9   8  -1   25.42    2.32
   9   8   1   26.96    1.54
  -9   8  -1   24.51    2.29
  10  -8   1    0.60    0.74
  10  -8   1    0.81    0.38
 -10  -8  -1    2.21    1.79
 -10  -8  -1    1.49    0.79
 -10  -8  -1    0.37    0.97
 -10   8  -1   -0.24    0.40
 -10   8  -1    0.27    0.69
  10   8   1    0.66    0.63
 -10   8  -1    0.54    0.94
  10   8   1    1.02    1.11
 -11  -8  -1    1.22    1.34
 -11  -8  -1    3.26    1.90
  11  -8   1    0.66    0.86
  11   8   1    0.62    0.68
 -11   8  -1    2.37    1.02
  11   8   1    3.81    1.16
 -11   8  -1    1.01    1.17
 -11   8  -1    1.85    0.64
  11  -9  -1    3.76    1.05
 -11  -9   1    2.25    1.48
 -11  -9   1    2.98    1.87
 -11   9   1    2.85    0.70
 -11   9   1    0.98    0.81
  11   9  -1    2.50    1.11
 -11   9   1    3.70    1.40
  11   9  -1    1.71    0.51
 -10  -9   1    1.11    1.46
 -10  -9   1    0.25    1.10
 -10  -9   1    1.59    0.79
  10  -9  -1    1.03    0.42
  10  -9  -1    0.28    0.70
 -10   9   1    1.86    0.97
 -10   9   1    1.40    0.59
  10   9  -1    1.51    0.51
  10   9  -1    0.93    0.78
  10   9  -1    0.51    0.98
   9  -9  -1   40.86    2.21
  -9  -9   1   44.32    4.16
  -9  -9   1   45.08    3.54
   9  -9  -1   39.91    2.76
  -9  -9   1   45.42    2.89
  -9   9   1   42.06    2.46
  -9   9   1   44.07    3.09
  -9   9   1   42.42    2.75
  -9   9   1   45.29    3.10
   9   9  -1   42.99    3.31
   9   9  -1   40.61    2.87
  -8  -9   1    0.62    1.35
  -8  -9   1    0.05    0.55
  -8  -9   1   -0.62    0.80
   8  -9  -1    0.92    0.79
   8  -9  -1    0.42    0.31
   8  -9  -1    1.08    0.70
   8   9  -1    1.18    1.03
  -8   9   1    0.86    0.76
  -8   9   1    1.26    0.51
   8   9  -1    0.69    0.60
  -8   9   1    0.46    0.64
  -8   9   1    0.06    0.64
   7  -9  -1    0.96    0.32
  -7  -9   1    0.78    1.28
  -7  -9   1    0.68    0.52
  -7  -9   1    1.95    0.90
   7  -9  -1    1.20    0.47
  -7   9   1    0.94    0.42
   7   9  -1    0.95    0.63
   7   9  -1   -0.17    0.57
  -7   9   1   -0.02    0.53
  -7   9   1    0.65    0.66
   7   9  -1    2.01    1.01
  -7   9   1    1.11    0.67
   6  -9  -1    1.58    0.46
   6  -9  -1    1.16    0.57
  -6  -9   1    0.58    0.73
  -6  -9   1    0.84    0.52
   6  -9  -1    0.70    0.28
  -6  -9   1    0.86    1.02
   6  -9  -1    0.11    0.54
  -6  -9   1    1.27    0.79
   6   9  -1    1.56    1.03
  -6   9   1    1.75    0.65
   6   9  -1    1.17    0.90
  -6   9   1    1.02    0.54
   6   9  -1    1.49    0.75
  -6   9   1    1.62    0.62
   6   9  -1    1.28    0.61
  -6   9   1    1.45    0.43
  -5  -9   1    1.17    0.70
   5  -9  -1    2.42    0.61
   5  -9  -1    3.24    0.70
  -5  -9   1    3.34    0.89
   5  -9  -1    1.61    0.38
   5  -9  -1    1.92    0.30
  -5  -9   1    1.45    0.50
  -5  -9   1    0.61    0.87
  -5   9   1    1.81    0.46
   5   9  -1    2.26    0.90
   5   9  -1    0.97    0.62
  -5   9   1    2.49    0.44
  -5   9   1    1.64    0.44
  -5   9   1    1.46    0.52
   5   9  -1    0.69    0.86
   5   9  -1    1.90    0.59
   5   9  -1    0.57    0.56
   4  -9  -1    6.28    0.54
  -4  -9   1    5.12    1.15
   4  -9  -1    6.36    0.86
  -4  -9   1    3.64    1.18
   4  -9  -1    6.34    0.45
  -4  -9   1    6.85    1.09
   4  -9  -1    6.08    0.82
  -4  -9   1    7.19    0.80
  -4   9   1    5.65    0.52
   4   9  -1    6.19    0.99
   4   9  -1    7.14    0.93
   4   9  -1    7.19    1.05
  -4   9   1    6.33    0.71
  -4   9   1    5.64    0.55
   4   9  -1    4.89    1.20
  -4   9   1    6.43    0.55
  -3  -9   1   41.78    2.23
  -3  -9   1   43.53    2.50
  -3  -9   1   39.86    2.43
   3  -9  -1   41.23    1.88
  -3  -9   1   36.12    2.90
   3  -9  -1   37.48    2.24
   3  -9  -1   36.65    2.06
   3   9  -1   41.72    2.45
   3   9  -1   38.08    2.58
   3   9  -1   38.92    2.27
  -3   9   1   39.30    1.90
  -3   9   1   40.16    1.91
   3   9  -1   40.43    2.08
  -3   9   1   42.59    1.91
   3   9  -1   41.16    2.86
  -3   9   1   40.12    2.02
   3   9  -1   41.90    2.42
  -3   9   1   44.35    2.32
  -2  -9   1   75.20    3.81
  -2  -9   1   71.14    4.23
   2  -9  -1   80.97    3.47
  -2  -9   1   71.96    3.65
   2  -9  -1   77.54    3.48
  -2  -9   1   76.09    3.83
   2  -9  -1   72.14    3.73
  -2   9   1   86.69    3.81
   2   9  -1   72.84    4.16
   2   9  -1   75.26    3.84
  -2   9   1   72.03    3.45
   2   9  -1   79.41    3.62
  -2   9   1   77.67    3.43
   2   9  -1   72.20    3.70
  -2   9   1   79.21    3.43
  -2   9   1   81.50    3.47
   2   9  -1   69.31    3.93
   2   9  -1   74.10    3.84
  -1  -9   1   19.38    1.14
  -1  -9   1   19.19    1.21
   1  -9  -1   17.59    1.23
  -1  -9   1   19.43    1.22
  -1  -9   1   18.98    1.27
  -1  -9   1   20.84    1.71
   1  -9  -1   21.46    1.05
   1   9  -1   18.50    1.19
   1   9  -1   18.78    1.19
  -1   9   1   19.24    1.14
  -1   9   1   19.87    1.05
  -1   9   1   21.08    1.28
   1   9  -1   17.86    1.56
  -1   9   1   20.50    1.12
   1   9  -1   20.64    1.32
  -1   9   1   17.93    1.10
   1   9  -1   18.40    1.36
   0  -9   1   31.19    1.81
   0  -9  -1   33.80    1.81
   0  -9   1   36.15    2.08
   0  -9  -1   36.14    2.10
   0  -9  -1   33.74    1.74
   0  -9  -1   34.79    1.73
   0   9   1   34.44    1.77
   0   9  -1   35.65    1.83
   0   9   1   35.29    1.82
   0   9  -1   32.57    1.78
   0   9   1   33.98    1.76
   0   9   1   31.57    1.79
   0   9   1   33.20    1.76
   0   9  -1   33.51    1.78
   0   9  -1   30.17    1.69
   0   9   1   31.03    1.69
   0   9  -1   36.06    2.00
  -1  -9  -1   26.58    1.97
   1  -9   1   29.20    1.36
  -1  -9  -1   27.30    1.54
  -1  -9  -1   28.04    1.53
   1  -9   1   26.21    1.59
  -1  -9  -1   26.17    1.59
   1   9   1   24.64    1.66
   1   9   1   26.49    1.86
  -1   9  -1   27.90    1.39
  -1   9  -1   28.98    1.49
   1   9   1   25.10    1.51
   1   9   1   26.81    1.64
  -1   9  -1   30.98    1.63
   1   9   1   28.89    1.51
  -1   9  -1   26.56    1.36
   1   9   1   26.31    1.60
  -2  -9  -1  109.07    5.25
   2  -9   1  111.96    5.01
   2  -9   1  108.44    5.33
  -2  -9  -1  114.31    5.43
  -2  -9  -1  118.08    5.41
  -2  -9  -1  110.96    5.88
   2   9   1  118.29    5.18
   2   9   1  112.18    5.32
   2   9   1  117.67    5.45
   2   9   1  106.00    5.53
  -2   9  -1  123.45    5.38
   2   9   1  105.97    5.39
   2   9   1  108.29    5.73
  -2   9  -1  117.80    4.99
  -2   9  -1  115.79    5.07
   3  -9   1    0.19    0.41
  -3  -9  -1   -0.11    0.30
  -3  -9  -1    0.99    0.60
   3  -9   1    0.35    0.33
  -3  -9  -1    0.44    0.91
  -3  -9  -1   -0.33    0.52
  -3   9  -1    0.79    0.36
   3   9   1    0.27    0.32
  -3   9  -1    0.47    0.18
   3   9   1    1.26    0.77
  -3   9  -1    1.05    0.47
  -3   9  -1    0.63    0.16
   3   9   1    0.18    0.48
   3   9   1   -0.09    0.39
   3   9   1    0.44    0.79
   3   9   1    0.78    0.56
   4  -9   1    5.62    0.82
  -4  -9  -1    3.86    1.14
  -4  -9  -1    3.99    0.89
  -4  -9  -1    4.63    1.11
  -4  -9  -1    5.34    0.73
   4   9   1    4.51    0.87
  -4   9  -1    6.17    0.48
   4   9   1    5.27    0.87
  -4   9  -1    6.31    0.74
   4   9   1    5.41    1.24
   4   9   1    5.35    0.58
   4   9   1    5.94    0.88
  -4   9  -1    5.26    0.45
  -5  -9  -1  125.35    5.99
  -5  -9  -1  118.68    6.29
   5  -9   1  117.05    5.66
  -5  -9  -1  128.60    6.35
  -5  -9  -1  112.02    6.83
   5  -9   1  123.26    5.85
   5  -9   1  123.77    5.49
   5  -9   1  124.37    5.98
   5   9   1  128.82    6.77
   5   9   1  114.09    6.41
   5   9   1  133.61    5.66
   5   9   1  133.53    6.31
  -5   9  -1  125.32    5.61
  -5   9  -1  116.44    5.90
  -5   9  -1  123.88    5.72
  -5   9  -1  122.58    5.65
   5   9   1  123.62    6.14
   5   9   1  133.48    6.11
  -6  -9  -1   21.13    2.51
   6  -9   1   21.04    1.64
   6  -9   1   22.73    1.36
  -6  -9  -1   26.76    2.10
  -6  -9  -1   21.72    1.63
   6  -9   1   22.90    1.40
   6  -9   1   19.71    1.55
  -6  -9  -1   22.29    2.01
  -6   9  -1   20.21    1.43
  -6   9  -1   20.71    1.64
   6   9   1   23.17    1.88
   6   9   1   20.21    1.70
   6   9   1   22.60    2.26
   6   9   1   24.33    2.18
  -6   9  -1   21.78    1.53
   6   9   1   21.24    1.70
  -6   9  -1   22.71    1.31
   7  -9   1   49.95    2.69
   7  -9   1   53.07    2.98
  -7  -9  -1   50.39    2.97
  -7  -9  -1   50.13    3.41
  -7  -9  -1   44.39    3.93
   7  -9   1   50.65    2.41
   7  -9   1   48.36    2.95
  -7   9  -1   45.54    2.75
  -7   9  -1   50.73    2.58
  -7   9  -1   48.97    2.95
   7   9   1   54.46    3.08
  -7   9  -1   47.55    3.02
   7   9   1   54.93    3.15
   7   9   1   46.42    3.43
   8  -9   1    1.13    0.49
  -8  -9  -1    0.74    0.91
  -8  -9  -1   -0.34    1.18
   8  -9   1    0.30    0.68
   8  -9   1    0.08    0.27
   8  -9   1    0.14    0.60
  -8  -9  -1    0.51    0.57
   8   9   1    1.44    1.04
  -8   9  -1    1.14    0.81
  -8   9  -1    0.12    0.66
  -8   9  -1    0.10    0.57
   8   9   1   -0.28    0.50
  -9  -9  -1   11.45    2.42
   9  -9   1   13.35    0.91
  -9  -9  -1   12.82    1.52
   9  -9   1   10.19    1.37
  -9  -9  -1   16.33    2.16
   9   9   1   14.76    1.95
  -9   9  -1   12.59    1.41
  -9   9  -1   11.33    1.07
   9   9   1   13.04    0.99
   9   9   1   10.56    1.45
  -9   9  -1   13.28    1.74
  -9   9  -1   13.76    1.74
  10  -9   1    1.27    0.71
 -10  -9  -1   -1.08    1.09
 -10  -9  -1    0.36    0.61
 -10  -9  -1   -1.03    0.91
 -10   9  -1    0.57    1.00
  10   9   1    0.23    0.26
  10   9   1    1.20    0.91
  10   9   1   -0.52    0.47
 -10   9  -1   -0.26    0.44
 -10   9  -1    0.24    0.61
  11  -9   1    0.60    0.70
 -11  -9  -1   -0.58    1.44
 -11  -9  -1    0.93    1.32
 -11   9  -1    1.12    1.05
  11   9   1   -0.80    0.94
 -11   9  -1    0.44    0.75
  11   9   1   -0.20    0.42
 -11   9  -1    0.13    0.47
  11 -10  -1    3.10    1.03
 -11 -10   1    6.84    2.18
 -11 -10   1    3.79    1.68
 -11  10   1    3.65    1.38
 -11  10   1    2.31    0.79
  11  10  -1    5.51    1.49
 -11  10   1    3.93    0.78
 -10 -10   1    1.62    0.83
  10 -10  -1    1.23    0.78
 -10 -10   1    1.80    1.25
 -10 -10   1    0.48    1.45
  10  10  -1    3.65    1.30
 -10  10   1    3.66    0.75
 -10  10   1    1.09    0.68
  10  10  -1    3.34    1.00
 -10  10   1    2.53    1.05
  -9 -10   1   19.23    1.76
  -9 -10   1   21.26    2.44
   9 -10  -1   16.58    1.71
  -9 -10   1   20.23    2.99
   9 -10  -1   18.37    1.13
   9 -10  -1   16.31    1.42
  -9  10   1   18.29    1.59
  -9  10   1   17.94    1.96
  -9  10   1   15.04    1.93
   9  10  -1   18.10    2.69
  -9  10   1   19.72    1.40
  -8 -10   1   18.70    2.24
   8 -10  -1   22.04    1.51
   8 -10  -1   21.77    1.86
   8 -10  -1   17.89    1.19
  -8 -10   1   22.50    3.04
  -8 -10   1   20.74    1.77
   8 -10  -1   21.94    1.79
  -8  10   1   20.10    1.61
   8  10  -1   21.59    1.86
  -8  10   1   20.88    1.86
  -8  10   1   23.29    1.96
  -8  10   1   23.22    1.47
   8  10  -1   24.29    2.44
  -7 -10   1    9.22    1.54
  -7 -10   1    8.12    1.10
   7 -10  -1    8.20    0.85
   7 -10  -1    8.64    1.19
   7 -10  -1    8.81    0.66
   7 -10  -1   11.62    1.65
  -7 -10   1   11.22    2.28
   7  10  -1    9.41    1.24
  -7  10   1    8.42    0.95
  -7  10   1    7.15    0.80
  -7  10   1    9.08    1.16
   7  10  -1    8.00    1.62
  -7  10   1    9.23    1.94
   6 -10  -1    2.49    0.72
  -6 -10   1    5.23    1.10
  -6 -10   1    1.91    0.88
  -6 -10   1    1.49    1.28
   6 -10  -1    2.82    0.51
  -6 -10   1    3.02    0.74
   6  10  -1    2.61    1.04
  -6  10   1    1.92    0.64
  -6  10   1    2.14    0.47
   6  10  -1    2.71    0.77
  -6  10   1    1.57    0.59
   6  10  -1    1.87    0.68
   6  10  -1    0.99    1.03
   6  10  -1    1.68    0.81
   5 -10  -1    9.07    1.02
   5 -10  -1    7.31    0.67
  -5 -10   1    9.74    1.00
  -5 -10   1    8.03    1.56
  -5 -10   1    7.93    1.28
   5 -10  -1    8.35    1.02
   5 -10  -1    8.39    0.56
  -5  10   1    7.78    0.74
  -5  10   1    9.85    0.92
   5  10  -1    7.51    1.54
  -5  10   1    8.08    0.69
  -5  10   1    8.50    0.69
   5  10  -1    8.25    1.83
   5  10  -1    8.58    1.43
   5  10  -1    9.01    1.13
   5  10  -1    8.77    1.05
   4 -10  -1   55.13    2.47
  -4 -10   1   56.65    2.92
  -4 -10   1   55.98    3.21
  -4 -10   1   49.17    3.10
  -4 -10   1   47.41    3.57
   4 -10  -1   47.10    2.88
   4 -10  -1   54.34    2.77
   4  10  -1   57.97    2.71
  -4  10   1   52.32    2.53
  -4  10   1   51.21    2.52
   4  10  -1   56.82    3.01
   4  10  -1   52.20    3.34
  -4  10   1   55.33    2.56
   4  10  -1   55.50    3.63
  -4  10   1   57.30    2.74
   4  10  -1   57.44    3.18
   4  10  -1   51.41    3.06
  -3 -10   1   43.72    3.20
  -3 -10   1   47.29    2.71
  -3 -10   1   46.51    2.46
   3 -10  -1   46.95    2.13
   3 -10  -1   41.99    2.71
   3 -10  -1   42.84    2.52
  -3 -10   1   44.24    2.66
  -3  10   1   43.47    2.14
   3  10  -1   46.32    2.55
   3  10  -1   42.30    3.04
   3  10  -1   47.32    2.35
  -3  10   1   49.01    2.59
   3  10  -1   46.53    2.70
   3  10  -1   46.63    2.66
  -3  10   1   47.10    2.15
   3  10  -1   41.42    2.82
  -3  10   1   46.54    2.14
  -3  10   1   47.34    2.25
  -2 -10   1   52.75    2.96
   2 -10  -1   52.37    2.60
   2 -10  -1   51.56    2.87
  -2 -10   1   52.75    2.78
   2 -10  -1   60.26    2.62
  -2 -10   1   56.95    2.97
  -2 -10   1   57.90    3.48
   2  10  -1   53.54    3.33
   2  10  -1   50.73    3.09
   2  10  -1   55.18    2.99
  -2  10   1   57.30    2.54
  -2  10   1   58.61    2.62
  -2  10   1   61.70    2.95
  -2  10   1   54.79    2.55
  -2  10   1   55.33    2.62
   2  10  -1   57.90    2.77
   2  10  -1   51.77    2.84
   2  10  -1   55.96    2.99
   1 -10  -1   10.64    0.71
  -1 -10   1   11.74    0.90
   1 -10  -1    9.59    0.90
  -1 -10   1   11.90    1.43
   1 -10  -1   12.83    1.37
  -1 -10   1   11.04    0.80
  -1 -10   1   11.38    0.93
  -1 -10   1   11.28    0.98
  -1  10   1   11.56    0.76
   1  10  -1   11.51    0.88
   1  10  -1    9.67    1.06
   1  10  -1    9.79    0.86
  -1  10   1   11.58    0.94
  -1  10   1   11.75    0.85
   1  10  -1   11.09    0.99
   1  10  -1    9.65    1.21
  -1  10   1   11.10    0.81
   0 -10   1   16.03    1.40
   0 -10   1   19.24    1.08
   0 -10  -1   15.86    1.04
   0 -10  -1   16.22    1.13
   0 -10  -1   15.67    1.02
   0 -10   1   15.79    1.14
   0 -10  -1   17.76    1.42
   0  10  -1   17.25    1.12
   0  10   1   14.81    1.07
   0  10   1   16.60    1.06
   0  10   1   16.09    1.09
   0  10  -1   15.19    0.99
   0  10   1   15.11    1.05
   0  10  -1   16.93    1.11
   0  10   1   16.53    1.11
   0  10   1   16.21    1.01
   0  10  -1   16.76    1.12
  -1 -10  -1    0.90    0.40
   1 -10   1    1.76    0.29
  -1 -10  -1    0.67    0.37
  -1 -10  -1    0.78    0.73
  -1 -10  -1    1.22    0.42
   1 -10   1    1.14    0.42
  -1 -10  -1    1.10    0.47
   1 -10   1    2.47    0.52
  -1  10  -1    1.74    0.40
  -1  10  -1    0.77    0.26
   1  10   1    1.19    0.49
   1  10   1    0.76    0.36
   1  10   1    1.17    0.46
  -1  10  -1    1.19    0.31
   1  10   1    1.14    0.67
  -1  10  -1    0.75    0.40
   1  10   1    1.19    0.38
   1  10   1    1.18    0.54
  -2 -10  -1   21.39    1.51
  -2 -10  -1   20.22    1.98
  -2 -10  -1   20.06    1.32
   2 -10   1   23.15    1.28
  -2 -10  -1   20.26    1.53
   2 -10   1   20.46    1.43
   2 -10   1   23.47    1.10
   2  10   1   18.31    1.63
   2  10   1   22.32    1.54
   2  10   1   20.43    1.41
   2  10   1   19.07    2.49
  -2  10  -1   23.20    1.08
   2  10   1   23.39    1.31
  -2  10  -1   22.31    1.47
   2  10   1   22.27    1.54
  -3 -10  -1    0.64    0.91
   3 -10   1    1.33    0.34
  -3 -10  -1    0.96    0.60
  -3 -10  -1    1.01    0.62
  -3 -10  -1    1.31    0.44
   3 -10   1    1.08    0.50
   3  10   1    0.74    0.47
   3  10   1    1.68    0.75
  -3  10  -1    1.07    0.37
  -3  10  -1    1.36    0.22
   3  10   1    1.67    0.60
   3  10   1    0.88    0.79
   3  10   1    1.79    0.41
  -3  10  -1    0.83    0.46
  -3  10  -1    1.31    0.22
   3  10   1    1.19    0.59
   4 -10   1    4.27    0.77
  -4 -10  -1    6.80    1.05
  -4 -10  -1    7.22    0.81
  -4 -10  -1    5.16    1.42
  -4 -10  -1    6.26    1.05
   4  10   1    6.62    1.27
   4  10   1    6.23    0.98
   4  10   1    7.33    0.65
  -4  10  -1    7.06    0.76
  -4  10  -1    6.14    0.49
   4  10   1    6.70    0.92
  -4  10  -1    6.86    0.86
   4  10   1    5.77    1.14
   4  10   1    6.61    0.99
  -4  10  -1    6.56    0.43
   5 -10   1   14.54    1.16
  -5 -10  -1   15.97    2.11
  -5 -10  -1   16.53    1.29
   5 -10   1   14.05    1.28
  -5 -10  -1   15.59    1.57
   5  10   1   17.49    1.42
   5  10   1   14.62    1.86
  -5  10  -1   15.99    1.23
   5  10   1   18.02    1.05
   5  10   1   14.89    1.73
   5  10   1   16.13    2.00
  -5  10  -1   14.11    0.92
  -5  10  -1   14.35    0.90
  -5  10  -1   15.70    1.01
   5  10   1   14.65    1.40
   6 -10   1   55.05    2.60
  -6 -10  -1   62.22    3.63
  -6 -10  -1   57.13    3.18
  -6 -10  -1   54.28    4.18
   6 -10   1   55.81    2.84
   6 -10   1   59.17    3.21
  -6 -10  -1   55.74    3.56
   6 -10   1   57.25    3.05
   6  10   1   59.54    3.50
   6  10   1   59.50    3.36
   6  10   1   55.27    3.26
   6  10   1   55.75    3.72
   6  10   1   60.24    2.80
  -6  10  -1   55.53    2.76
  -6  10  -1   53.65    2.81
  -6  10  -1   60.53    3.04
  -6  10  -1   51.78    3.11
   6  10   1   52.52    3.86
  -7 -10  -1    3.37    1.51
   7 -10   1    2.79    0.78
  -7 -10  -1    2.36    1.03
   7 -10   1    3.28    0.59
   7 -10   1    1.42    0.63
  -7 -10  -1    1.84    0.69
   7 -10   1    1.88    0.32
  -7  10  -1    2.11    0.77
   7  10   1    1.56    0.44
  -7  10  -1    2.09    0.77
   7  10   1    1.47    1.01
   7  10   1    3.59    0.84
  -7  10  -1    2.08    0.58
  -7  10  -1    1.56    0.42
   8 -10   1   -0.09    0.41
  -8 -10  -1    0.10    0.86
   8 -10   1    0.57    0.28
   8 -10   1   -0.05    0.60
  -8 -10  -1    0.12    1.12
   8 -10   1    1.18    0.71
  -8 -10  -1   -0.13    0.54
  -8  10  -1    0.87    0.53
   8  10   1    0.37    0.99
  -8  10  -1    1.90    0.79
  -8  10  -1    0.69    0.39
  -8  10  -1    1.24    0.77
   8  10   1   -0.28    0.54
  -9 -10  -1    1.93    0.86
   9 -10   1    2.28    0.40
   9 -10   1    1.14    0.78
  -9 -10  -1    1.86    1.17
  -9 -10  -1    0.13    1.43
   9  10   1    0.92    0.44
  -9  10  -1    2.98    1.09
   9  10   1    1.95    1.15
  -9  10  -1    1.53    0.87
   9  10   1    1.29    0.74
  -9  10  -1    1.05    0.64
  -9  10  -1    1.68    0.52
  10 -10   1    0.48    0.69
 -10 -10  -1    3.39    1.84
 -10 -10  -1   -0.71    1.00
 -10 -10  -1   -0.77    0.49
 -10  10  -1    0.60    0.59
  10  10   1   -0.20    0.37
 -10  10  -1   -0.28    0.81
  10  10   1    0.51    1.04
 -10  10  -1    1.51    0.51
  11 -10   1    0.21    0.70
 -11 -10  -1    0.98    1.79
 -11 -10  -1    2.20    1.42
  11  10   1    1.97    1.19
 -11  10  -1    0.53    0.59
 -11  10  -1    1.09    1.13
  11  10   1   -1.17    0.49
 -11 -11   1    2.96    1.88
  11 -11  -1    1.05    0.87
  11  11  -1    0.55    0.47
 -11  11   1   -0.12    1.17
 -11  11   1    2.15    0.73
  11  11  -1    4.59    1.45
 -10 -11   1    1.46    0.82
  10 -11  -1    1.08    0.83
 -10 -11   1    1.17    1.21
  10 -11  -1    1.15    0.38
 -10 -11   1    0.83    1.60
 -10  11   1    2.40    0.73
 -10  11   1    2.21    0.62
  10  11  -1    3.07    0.93
  10  11  -1    1.01    1.13
 -10  11   1    2.19    1.07
   9 -11  -1    1.07    0.52
  -9 -11   1    1.82    1.57
  -9 -11   1    2.64    1.23
   9 -11  -1    2.03    0.39
  -9 -11   1    3.74    0.88
   9 -11  -1    1.14    0.82
  -9  11   1    1.65    0.55
   9  11  -1    1.46    0.79
  -9  11   1    2.11    0.92
   9  11  -1    1.67    1.11
   9  11  -1    1.80    0.58
  -9  11   1    1.51    0.62
  -9  11   1    1.63    0.86
   8 -11  -1   10.58    0.76
   8 -11  -1   11.65    1.02
  -8 -11   1    9.98    2.58
  -8 -11   1   14.17    1.40
   8 -11  -1    9.50    1.36
   8 -11  -1    9.51    1.31
  -8  11   1   10.91    1.09
   8  11  -1   13.55    1.48
  -8  11   1   12.16    1.44
  -8  11   1   13.94    1.45
   8  11  -1    9.29    1.81
  -8  11   1   12.05    1.02
  -7 -11   1   13.25    2.35
   7 -11  -1   10.26    0.71
  -7 -11   1   10.79    1.21
   7 -11  -1   10.49    0.92
  -7 -11   1   11.38    1.66
   7 -11  -1   12.07    1.33
   7 -11  -1   10.21    1.27
  -7  11   1   12.58    1.03
   7  11  -1   10.91    1.37
  -7  11   1   13.20    1.28
  -7  11   1    9.46    0.89
   7  11  -1   10.00    1.76
  -7  11   1   10.18    1.25
  -6 -11   1   -0.13    0.66
   6 -11  -1    0.34    0.32
  -6 -11   1    0.23    1.15
  -6 -11   1    1.07    0.56
   6 -11  -1   -0.44    0.49
   6  11  -1    0.00    0.56
  -6  11   1    0.69    0.33
   6  11  -1   -0.07    0.37
   6  11  -1    0.25    0.97
  -6  11   1    0.00    0.43
  -6  11   1    0.61    0.48
   6  11  -1    0.75    0.63
   5 -11  -1   23.84    1.28
   5 -11  -1   22.64    1.74
  -5 -11   1   26.06    2.04
  -5 -11   1   23.01    2.00
  -5 -11   1   23.54    2.47
   5 -11  -1   24.94    1.64
  -5 -11   1   22.36    1.66
   5  11  -1   24.27    2.40
   5  11  -1   27.22    1.93
   5  11  -1   22.71    2.18
  -5  11   1   22.31    1.53
  -5  11   1   25.01    1.36
   5  11  -1   28.32    1.51
   5  11  -1   27.70    2.02
   5  11  -1   22.92    1.77
  -5  11   1   22.51    1.29
  -5  11   1   25.31    1.42
   4 -11  -1   59.74    3.55
  -4 -11   1   72.34    3.58
  -4 -11   1   59.46    4.86
   4 -11  -1   71.31    3.11
  -4 -11   1   76.14    3.90
   4 -11  -1   65.81    3.37
  -4 -11   1   66.26    3.80
  -4  11   1   68.25    3.34
  -4  11   1   65.27    3.14
  -4  11   1   71.14    3.19
   4  11  -1   63.93    4.00
   4  11  -1   70.03    3.82
   4  11  -1   68.54    4.27
   4  11  -1   67.86    3.64
  -4  11   1   71.18    3.18
   4  11  -1   73.38    3.81
   4  11  -1   71.56    3.37
   3 -11  -1    0.07    0.44
   3 -11  -1    0.27    0.33
  -3 -11   1    0.71    0.87
  -3 -11   1    0.50    0.56
  -3 -11   1    0.36    0.37
   3 -11  -1    0.11    0.23
  -3 -11   1    0.84    0.62
  -3  11   1    0.49    0.23
  -3  11   1    0.38    0.29
  -3  11   1    0.55    0.25
  -3  11   1    0.59    0.23
   3  11  -1    0.25    0.35
   3  11  -1    0.19    0.42
  -3  11   1    0.68    0.47
   3  11  -1    0.25    0.76
   3  11  -1    0.59    0.55
   3  11  -1    0.36    0.49
   3  11  -1   -0.27    0.59
  -2 -11   1   77.47    3.66
   2 -11  -1   71.65    3.74
  -2 -11   1   76.93    3.85
  -2 -11   1   74.35    4.33
  -2 -11   1   77.00    3.79
   2 -11  -1   70.65    3.43
   2  11  -1   77.69    3.63
  -2  11   1   76.44    3.41
   2  11  -1   68.25    5.31
   2  11  -1   70.52    3.98
   2  11  -1   72.45    3.72
  -2  11   1   78.74    3.48
  -2  11   1   69.12    3.47
   2  11  -1   78.58    3.89
   2  11  -1   76.93    3.86
  -2  11   1   77.49    3.79
   1 -11  -1   20.07    1.07
   1 -11  -1   17.02    1.29
   1 -11  -1   18.83    1.45
  -1 -11   1   19.05    1.15
  -1 -11   1   19.63    1.23
  -1 -11   1   17.53    1.74
  -1 -11   1   18.18    1.33
  -1 -11   1   20.32    1.32
  -1  11   1   18.42    1.07
  -1  11   1   17.89    1.29
   1  11  -1   17.85    1.58
  -1  11   1   18.77    1.16
   1  11  -1   19.71    1.25
   1  11  -1   18.60    1.24
  -1  11   1   19.25    1.11
   1  11  -1   17.15    1.33
   1  11  -1   16.29    1.41
   0 -11  -1    4.81    0.70
   0 -11   1    4.00    0.57
   0 -11   1    4.21    0.87
   0 -11  -1    4.57    0.63
   0 -11   1    4.20    0.68
   0 -11  -1    4.46    0.89
   0 -11  -1    4.87    0.57
   0  11  -1    4.96    0.68
   0  11  -1    4.57    0.67
   0  11   1    3.98    0.62
   0  11  -1    4.34    0.65
   0  11   1    5.27    0.69
   0  11  -1    3.50    0.52
   0  11   1    3.85    0.61
   0  11   1    3.96    0.55
   0  11   1    4.77    0.62
   0  11   1    3.60    0.52
  -1 -11  -1   12.64    1.46
  -1 -11  -1   11.85    1.04
   1 -11   1   12.00    1.08
  -1 -11  -1   11.80    0.99
   1 -11   1   11.78    0.83
   1 -11   1   10.92    1.02
  -1 -11  -1   11.90    0.97
  -1  11  -1   12.41    0.88
  -1  11  -1   12.46    0.81
   1  11   1   12.16    1.06
   1  11   1   11.20    0.93
  -1  11  -1   11.78    1.02
  -1  11  -1   10.97    0.77
  -1  11  -1   11.41    0.86
   1  11   1   11.93    0.94
   1  11   1   13.27    1.17
   1  11   1   10.08    1.00
  -2 -11  -1    9.54    1.00
   2 -11   1    7.50    0.89
  -2 -11  -1    9.03    0.85
  -2 -11  -1    8.78    1.46
   2 -11   1    8.12    0.79
   2 -11   1    6.98    0.53
  -2 -11  -1    9.00    0.79
  -2 -11  -1    9.42    1.06
   2  11   1    8.77    0.80
   2  11   1    9.06    0.90
  -2  11  -1    8.04    0.55
  -2  11  -1    8.01    0.92
   2  11   1    8.68    1.30
  -2  11  -1    9.18    0.65
   2  11   1    9.38    1.04
   2  11   1   10.04    1.23
   2  11   1    8.20    0.97
  -3 -11  -1  253.44   11.23
  -3 -11  -1  247.52   11.03
   3 -11   1  234.49   10.72
  -3 -11  -1  242.30   11.87
   3 -11   1  229.70   11.08
  -3 -11  -1  240.60   11.24
   3  11   1  243.62   11.12
   3  11   1  256.31   11.73
  -3  11  -1  244.24   10.81
  -3  11  -1  240.59   10.65
  -3  11  -1  241.67   10.64
   3  11   1  245.56   11.23
  -3  11  -1  260.21   11.17
   3  11   1  259.02   10.87
   3  11   1  215.65   11.36
   3  11   1  252.66   11.27
  -4 -11  -1   50.91    4.33
   4 -11   1   56.72    3.08
  -4 -11  -1   50.76    3.26
  -4 -11  -1   56.75    3.27
  -4 -11  -1   59.75    3.06
   4  11   1   54.54    3.11
  -4  11  -1   56.62    2.57
  -4  11  -1   59.77    3.15
  -4  11  -1   59.32    2.90
   4  11   1   57.90    3.68
   4  11   1   60.85    2.81
   4  11   1   52.94    3.47
   4  11   1   56.76    3.30
   4  11   1   59.17    3.25
  -4  11  -1   56.46    2.62
  -5 -11  -1    2.50    1.17
   5 -11   1    3.89    0.62
  -5 -11  -1    2.73    0.85
   5 -11   1    3.61    0.74
  -5 -11  -1    3.68    0.70
  -5 -11  -1    4.05    0.99
  -5  11  -1    3.29    0.43
   5  11   1    4.17    1.43
   5  11   1    4.14    0.92
   5  11   1    4.15    0.57
   5  11   1    2.87    0.73
  -5  11  -1    3.17    0.64
  -5  11  -1    4.17    0.50
   5  11   1    3.18    1.09
  -5  11  -1    3.74    0.37
   5  11   1    4.04    0.91
   6 -11   1    3.02    0.81
  -6 -11  -1    3.77    0.76
   6 -11   1    3.33    0.66
  -6 -11  -1    3.57    1.03
  -6 -11  -1    4.23    1.52
   6  11   1    5.84    1.37
   6  11   1    4.81    0.89
   6  11   1    2.84    1.19
  -6  11  -1    3.14    0.46
  -6  11  -1    2.51    0.70
   6  11   1    2.57    0.52
   6  11   1    4.02    0.84
  -6  11  -1    3.39    0.50
  -6  11  -1    4.84    0.85
   7 -11   1    4.82    0.43
  -7 -11  -1    1.51    1.53
   7 -11   1    5.98    0.70
  -7 -11  -1    3.99    0.85
   7 -11   1    3.68    0.88
   7 -11   1    5.16    0.87
  -7 -11  -1    5.08    1.26
  -7  11  -1    4.73    0.61
  -7  11  -1    4.94    0.98
   7  11   1    5.49    0.67
   7  11   1    5.70    1.08
  -7  11  -1    4.89    0.69
   7  11   1    3.87    1.34
  -7  11  -1    6.58    1.02
   8 -11   1    0.71    0.51
   8 -11   1    0.06    0.24
   8 -11   1    0.24    0.56
  -8 -11  -1    1.23    0.69
  -8 -11  -1   -1.74    1.94
   8 -11   1    0.68    0.68
  -8  11  -1    1.19    0.79
   8  11   1    0.84    0.94
  -8  11  -1    0.89    0.41
  -8  11  -1    0.45    0.47
  -8  11  -1    0.02    0.66
   8  11   1   -0.20    0.37
  -9 -11  -1    4.57    0.96
   9 -11   1    3.13    0.43
  -9 -11  -1    2.06    1.32
  -9 -11  -1    4.98    2.06
   9 -11   1    2.97    0.92
  -9  11  -1    2.03    0.95
  -9  11  -1    2.71    0.58
  -9  11  -1    3.27    0.70
  -9  11  -1    2.83    0.96
   9  11   1    3.41    0.52
   9  11   1    3.79    1.34
   9  11   1    1.38    0.84
  10 -11   1   -0.16    0.31
 -10 -11  -1    0.02    0.78
 -10 -11  -1    0.46    1.06
 -10 -11  -1   -0.29    1.59
  10 -11   1   -1.22    0.50
 -10  11  -1    0.33    0.93
 -10  11  -1    0.34    0.47
  10  11   1   -0.67    0.59
  10  11   1    2.20    1.26
 -10  11  -1    0.38    0.52
  11 -11   1    4.55    1.06
 -11 -11  -1    6.69    2.61
 -11  11  -1    3.32    1.34
  11  11   1    3.35    1.32
 -11  11  -1    3.11    0.77
  11  11   1    1.25    0.64
 -11  11  -1    5.74    0.85
  11 -12  -1    0.87    0.81
 -11 -12   1    0.23    1.30
 -11 -12   1    2.40    1.83
  11  12  -1    0.20    0.62
 -11  12   1    0.83    0.58
  11  12  -1    1.04    1.07
 -11  12   1    0.21    0.44
 -10 -12   1    0.19    1.10
 -10 -12   1    0.38    0.77
 -10 -12   1   -0.51    1.50
  10 -12  -1   -0.14    0.71
 -10  12   1   -0.27    0.45
 -10  12   1    1.12    0.99
  10  12  -1    1.12    1.10
  10  12  -1    0.58    0.77
 -10  12   1    0.96    0.57
  -9 -12   1    0.63    1.47
  -9 -12   1    2.49    0.84
   9 -12  -1    2.33    0.37
  -9 -12   1    0.59    0.98
   9 -12  -1    1.43    0.53
   9 -12  -1    3.34    0.91
  -9  12   1    2.68    0.59
   9  12  -1    1.72    1.21
   9  12  -1    1.88    0.83
  -9  12   1    1.32    0.82
  -9  12   1    2.91    0.65
  -9  12   1    2.25    0.91
  -8 -12   1    1.19    0.66
  -8 -12   1    2.18    1.84
   8 -12  -1    0.40    0.37
   8 -12  -1    0.00    0.62
   8 -12  -1    0.35    0.68
  -8 -12   1    0.92    0.94
   8  12  -1    0.30    0.96
  -8  12   1    1.75    0.84
  -8  12   1    0.06    0.63
  -8  12   1    0.64    0.40
   8  12  -1    0.91    0.48
   8  12  -1    1.24    0.76
  -8  12   1    1.34    0.45
  -7 -12   1    9.33    1.60
   7 -12  -1    5.26    0.48
  -7 -12   1    6.13    1.83
   7 -12  -1    4.89    1.00
   7 -12  -1    5.32    0.66
   7 -12  -1    6.17    1.04
  -7 -12   1    5.67    0.98
  -7  12   1    5.81    0.70
   7  12  -1    8.65    1.65
   7  12  -1    7.27    0.79
   7  12  -1    6.84    1.18
  -7  12   1    4.76    0.90
  -7  12   1    6.16    0.71
  -7  12   1    7.07    1.04
  -6 -12   1   37.14    2.65
   6 -12  -1   35.11    2.15
  -6 -12   1   36.94    3.40
  -6 -12   1   34.39    2.23
   6 -12  -1   34.86    2.29
   6 -12  -1   32.44    1.63
   6  12  -1   35.99    3.17
   6  12  -1   37.37    1.96
  -6  12   1   32.47    2.07
  -6  12   1   33.59    1.81
   6  12  -1   26.78    2.66
   6  12  -1   38.32    2.75
  -6  12   1   29.66    1.94
  -6  12   1   35.25    2.02
  -5 -12   1    5.23    1.07
   5 -12  -1    4.65    0.74
  -5 -12   1    1.81    1.19
  -5 -12   1    5.63    0.88
   5 -12  -1    3.69    0.77
   5 -12  -1    3.66    0.37
  -5 -12   1    4.51    1.00
   5  12  -1    5.12    0.70
   5  12  -1    2.86    1.08
  -5  12   1    4.99    0.70
  -5  12   1    3.64    0.53
  -5  12   1    3.45    0.42
   5  12  -1    4.61    0.93
  -5  12   1    3.82    0.48
   5  12  -1    4.17    0.87
   5  12  -1    4.79    1.03
   4 -12  -1    8.88    1.05
  -4 -12   1   10.66    1.28
  -4 -12   1    8.64    0.94
  -4 -12   1    9.45    1.78
  -4 -12   1    8.34    1.19
   4 -12  -1    9.62    0.87
   4  12  -1   10.19    1.13
  -4  12   1   10.02    0.64
  -4  12   1    9.21    0.82
   4  12  -1   10.71    1.58
   4  12  -1   11.99    1.51
   4  12  -1   10.78    1.24
   4  12  -1    9.65    1.16
  -4  12   1    9.28    0.65
   4  12  -1   10.80    0.87
  -4  12   1    9.24    0.65
  -3 -12   1   37.78    2.99
   3 -12  -1   35.44    2.23
   3 -12  -1   40.53    1.87
   3 -12  -1   35.35    1.94
  -3 -12   1   40.63    2.19
  -3 -12   1   36.67    2.34
  -3 -12   1   35.93    2.37
   3  12  -1   39.56    2.42
   3  12  -1   40.43    2.09
  -3  12   1   37.81    1.87
  -3  12   1   38.45    2.28
   3  12  -1   38.00    2.26
  -3  12   1   36.65    1.87
  -3  12   1   38.55    1.90
   3  12  -1   37.18    2.37
  -3  12   1   39.15    1.83
   3  12  -1   39.61    2.84
   2 -12  -1   36.07    1.73
  -2 -12   1   35.92    2.09
  -2 -12   1   33.88    1.93
   2 -12  -1   31.24    2.04
  -2 -12   1   33.59    2.13
  -2 -12   1   31.74    2.60
   2  12  -1   36.06    2.17
   2  12  -1   34.20    2.49
   2  12  -1   38.55    2.21
  -2  12   1   36.13    1.71
  -2  12   1   34.29    1.76
  -2  12   1   35.38    1.79
   2  12  -1   32.92    2.01
  -2  12   1   33.83    2.41
  -2  12   1   33.88    1.80
   2  12  -1   31.13    2.26
   2  12  -1   37.14    1.96
  -1 -12   1   27.08    1.75
  -1 -12   1   29.49    1.75
   1 -12  -1   29.49    1.50
   1 -12  -1   26.23    1.73
  -1 -12   1   28.30    2.22
   1 -12  -1   32.01    1.92
  -1 -12   1   27.11    1.58
  -1  12   1   26.18    1.50
   1  12  -1   30.81    1.71
  -1  12   1   29.61    1.55
   1  12  -1   28.51    1.78
   1  12  -1   29.75    2.08
  -1  12   1   29.89    1.77
   1  12  -1   28.99    1.80
  -1  12   1   30.75    1.62
   1  12  -1   25.02    1.65
   1  12  -1   26.24    1.86
   0 -12   1    5.18    0.94
   0 -12  -1    3.54    0.61
   0 -12  -1    4.50    0.69
   0 -12  -1    3.86    0.90
   0 -12  -1    3.62    0.55
   0 -12   1    4.57    0.61
   0 -12   1    3.94    0.70
   0  12   1    4.92    0.63
   0  12  -1    3.41    0.52
   0  12  -1    4.18    0.61
   0  12   1    4.29    0.72
   0  12   1    4.03    0.67
   0  12  -1    4.93    0.72
   0  12   1    4.85    0.64
   0  12  -1    5.00    0.72
   0  12  -1    4.41    0.66
   0  12  -1    4.18    0.65
   0  12   1    3.14    0.51
   0  12   1    4.27    0.65
  -1 -12  -1   32.82    1.94
   1 -12   1   35.36    2.06
   1 -12   1   28.79    1.92
  -1 -12  -1   33.81    1.91
   1 -12   1   34.92    1.69
  -1 -12  -1   32.46    2.44
  -1 -12  -1   33.34    1.91
  -1  12  -1   33.50    1.96
   1  12   1   33.05    1.99
  -1  12  -1   32.75    1.73
   1  12   1   33.30    1.87
  -1  12  -1   34.98    1.80
  -1  12  -1   30.71    1.69
  -1  12  -1   35.21    1.81
  -1  12  -1   32.94    1.72
   1  12   1   31.13    2.04
   1  12   1   31.13    1.86
   1  12   1   35.07    1.98
  -2 -12  -1    0.29    0.46
  -2 -12  -1    0.54    0.42
  -2 -12  -1    2.12    0.62
   2 -12   1    0.29    0.42
  -2 -12  -1   -0.12    0.77
  -2 -12  -1    0.58    0.36
   2 -12   1    0.59    0.21
   2  12   1    1.00    0.73
  -2  12  -1    0.63    0.26
   2  12   1    1.65    0.62
   2  12   1    0.77    0.65
   2  12   1    0.49    0.51
  -2  12  -1    0.68    0.25
   2  12   1    0.54    0.36
  -2  12  -1    0.53    0.51
   2  12   1    0.93    0.51
  -2  12  -1    0.77    0.31
  -3 -12  -1    6.32    0.98
   3 -12   1    5.86    0.85
  -3 -12  -1    5.97    0.75
   3 -12   1    4.81    0.59
  -3 -12  -1    5.03    1.37
  -3 -12  -1    6.44    0.95
   3  12   1    5.61    0.67
  -3  12  -1    5.60    0.41
   3  12   1    6.57    0.89
   3  12   1    6.27    0.96
  -3  12  -1    6.17    0.61
   3  12   1    7.60    1.02
   3  12   1    6.17    1.24
   3  12   1    5.29    1.26
  -3  12  -1    6.97    0.88
  -4 -12  -1   38.33    2.62
  -4 -12  -1   43.47    2.63
  -4 -12  -1   38.23    3.22
  -4 -12  -1   40.19    2.35
   4 -12   1   39.98    2.43
   4 -12   1   38.66    2.12
   4  12   1   43.37    2.15
   4  12   1   41.13    2.56
   4  12   1   41.55    2.63
  -4  12  -1   40.88    2.19
   4  12   1   42.95    3.04
   4  12   1   41.91    2.89
   4  12   1   40.73    2.47
  -4  12  -1   42.91    2.49
  -5 -12  -1    0.88    0.68
  -5 -12  -1   -0.02    0.39
  -5 -12  -1    0.67    0.73
  -5 -12  -1    1.22    1.07
   5 -12   1   -0.02    0.36
   5 -12   1   -0.19    0.45
  -5  12  -1    0.30    0.23
   5  12   1   -0.72    0.60
   5  12   1    0.55    0.37
   5  12   1    0.61    0.55
  -5  12  -1    0.22    0.23
   5  12   1    0.74    0.53
   5  12   1    0.29    0.58
  -5  12  -1    0.13    0.16
   5  12   1    0.70    0.86
  -5  12  -1    0.48    0.43
   6 -12   1    1.57    0.53
  -6 -12  -1    1.08    1.29
   6 -12   1    2.89    0.79
  -6 -12  -1    2.73    0.71
  -6 -12  -1    2.40    0.97
  -6  12  -1    1.69    0.30
   6  12   1    3.18    0.51
  -6  12  -1    1.72    0.38
  -6  12  -1    2.54    0.65
   6  12   1    1.63    0.77
   6  12   1    2.22    1.06
  -7 -12  -1    1.76    1.52
  -7 -12  -1    0.39    0.56
  -7 -12  -1    0.20    0.81
   7 -12   1    1.54    0.72
   7 -12   1    0.07    0.47
   7  12   1    0.98    0.39
  -7  12  -1    0.65    0.33
  -7  12  -1    0.78    0.55
  -7  12  -1    0.63    0.32
   7  12   1    2.11    0.83
  -7  12  -1    0.45    0.61
   7  12   1    2.50    1.15
   8 -12   1    1.93    0.67
  -8 -12  -1    2.74    0.81
  -8 -12  -1    2.23    1.58
   8 -12   1    2.47    0.88
  -8 -12  -1    2.83    1.17
  -8  12  -1    1.65    0.45
  -8  12  -1    2.59    0.50
  -8  12  -1    4.54    0.98
  -8  12  -1    2.46    0.85
   8  12   1    3.61    0.96
   8  12   1    2.10    1.25
   9 -12   1    1.05    0.75
  -9 -12  -1    0.17    0.94
  -9 -12  -1    0.48    1.52
   9 -12   1    3.30    0.67
  -9  12  -1    0.48    0.40
   9  12   1    3.77    1.34
  -9  12  -1    1.52    0.87
  -9  12  -1    1.73    0.49
   9  12   1    1.35    0.87
   9  12   1    0.09    0.44
  -9  12  -1    0.76    0.82
  10 -12   1    3.85    1.00
 -10 -12  -1    6.48    1.71
 -10 -12  -1    4.50    2.08
 -10 -12  -1    3.96    1.09
 -10  12  -1    3.98    1.36
 -10  12  -1    4.14    0.70
 -10  12  -1    3.54    0.66
  10  12   1    6.54    1.70
  10  12   1    4.76    1.14
 -11 -12  -1    0.33    1.34
  11 -12   1   -0.44    0.72
 -11 -12  -1    0.13    1.78
  11  12   1   -0.62    0.90
 -11  12  -1    0.53    0.55
 -11  12  -1   -0.16    1.03
  11  12   1   -0.06    0.64
 -11  12  -1    0.45    0.43
 -11 -13   1   11.40    2.45
  11 -13  -1   10.97    1.75
 -11 -13   1   11.08    2.80
 -11  13   1   10.28    1.93
 -11  13   1    9.03    1.01
 -11  13   1   10.96    1.08
  11  13  -1   10.61    2.14
  10 -13  -1    0.82    0.76
 -10 -13   1    0.04    1.55
 -10 -13   1   -1.84    0.92
 -10  13   1    0.38    0.39
  10  13  -1    0.91    0.83
 -10  13   1    0.12    0.40
  10  13  -1    0.75    1.15
 -10  13   1    0.83    0.90
  -9 -13   1    2.11    1.65
   9 -13  -1    0.38    0.66
  -9 -13   1    0.36    0.69
  -9 -13   1    0.15    0.92
   9  13  -1    1.21    0.72
  -9  13   1    0.07    0.36
   9  13  -1   -0.22    0.50
  -9  13   1    2.22    0.92
  -9  13   1    0.68    0.71
  -9  13   1   -0.37    0.37
   9  13  -1    0.38    1.01
  -8 -13   1    7.68    1.23
   8 -13  -1    7.77    1.12
  -8 -13   1    8.60    2.26
  -8 -13   1    8.19    1.64
   8 -13  -1    6.64    1.18
  -8  13   1    7.67    1.20
  -8  13   1    7.65    0.76
   8  13  -1    8.17    0.89
   8  13  -1    9.29    1.36
  -8  13   1    8.11    0.81
  -7 -13   1   -0.78    1.26
   7 -13  -1    0.20    0.56
  -7 -13   1    0.08    0.44
   7 -13  -1    0.27    0.21
   7 -13  -1   -0.83    0.51
  -7 -13   1   -0.58    0.70
  -7  13   1    0.25    0.34
   7  13  -1    0.10    1.01
  -7  13   1    0.42    0.29
  -7  13   1   -0.11    0.53
   7  13  -1   -0.72    0.47
   7  13  -1    0.68    0.48
  -7  13   1    0.07    0.55
   6 -13  -1    1.47    0.70
   6 -13  -1    1.57    0.62
  -6 -13   1    0.97    0.83
  -6 -13   1    0.43    1.23
  -6 -13   1    0.97    0.57
  -6  13   1    0.71    0.50
  -6  13   1    1.64    0.40
   6  13  -1    2.47    1.13
  -6  13   1    1.17    0.47
  -6  13   1    0.94    0.31
   6  13  -1    0.69    0.60
   6  13  -1    1.14    0.50
  -5 -13   1    1.26    1.16
   5 -13  -1    1.25    0.52
  -5 -13   1    0.37    0.66
  -5 -13   1    0.04    0.58
  -5 -13   1   -0.12    0.40
   5  13  -1    0.88    0.63
  -5  13   1    0.02    0.37
  -5  13   1    0.35    0.22
   5  13  -1    0.55    0.63
  -5  13   1   -0.05    0.25
   5  13  -1   -0.13    0.48
   5  13  -1   -0.26    0.82
   5  13  -1    1.45    0.93
   5  13  -1    0.65    0.41
  -5  13   1    0.56    0.29
   4 -13  -1    8.26    0.79
  -4 -13   1    6.62    1.11
  -4 -13   1    4.44    1.42
   4 -13  -1    6.53    0.95
   4 -13  -1    7.37    0.53
  -4 -13   1    8.23    1.19
  -4 -13   1    5.98    0.82
   4  13  -1    6.79    1.13
   4  13  -1    6.17    1.33
  -4  13   1    7.05    0.55
   4  13  -1    5.11    1.47
  -4  13   1    6.71    0.55
   4  13  -1    4.36    1.17
   4  13  -1    7.06    0.77
  -4  13   1    6.81    0.71
  -4  13   1    6.70    0.55
  -3 -13   1   17.44    1.39
  -3 -13   1   12.47    1.88
   3 -13  -1   12.43    1.20
  -3 -13   1   15.01    1.15
   3 -13  -1   15.62    0.97
  -3 -13   1   13.36    1.59
   3  13  -1   15.64    1.38
  -3  13   1   15.84    0.93
  -3  13   1   14.77    0.93
  -3  13   1   15.15    0.91
  -3  13   1   13.84    0.85
   3  13  -1   15.77    1.79
   3  13  -1   17.11    1.67
   3  13  -1   16.17    1.41
  -3  13   1   15.66    1.29
   3  13  -1   15.97    1.11
   3  13  -1   12.75    1.22
   2 -13  -1   59.65    3.43
   2 -13  -1   68.27    3.12
  -2 -13   1   68.17    3.42
  -2 -13   1   67.77    3.54
   2 -13  -1   70.60    3.43
  -2 -13   1   65.40    3.32
  -2 -13   1   64.58    4.07
   2  13  -1   65.87    3.92
  -2  13   1   66.76    3.19
  -2  13   1   67.92    3.11
   2  13  -1   63.45    3.42
   2  13  -1   68.59    3.59
  -2  13   1   63.91    3.12
   2  13  -1   70.25    3.36
  -2  13   1   68.59    3.51
   2  13  -1   70.59    3.58
   2  13  -1   62.93    3.70
  -1 -13   1    0.33    0.44
  -1 -13   1    0.12    0.44
  -1 -13   1    0.60    0.71
  -1 -13   1    0.25    0.30
  -1 -13   1    0.17    0.35
   1 -13  -1    0.29    0.24
   1 -13  -1   -0.06    0.39
   1 -13  -1    0.83    0.58
   1  13  -1    0.42    0.44
   1  13  -1   -0.45    0.53
   1  13  -1    0.22    0.36
   1  13  -1    0.41    0.37
  -1  13   1   -0.23    0.29
  -1  13   1   -0.26    0.31
  -1  13   1    0.05    0.28
   1  13  -1    0.03    0.53
  -1  13   1    0.18    0.44
  -1  13   1   -0.12    0.31
   1  13  -1    0.27    0.43
   0 -13  -1    0.78    0.72
   0 -13   1    1.43    0.74
   0 -13   1    0.53    0.45
   0 -13  -1    0.52    0.34
   0 -13  -1    0.44    0.42
   0 -13  -1    0.56    0.45
   0 -13   1    0.79    0.36
   0  13   1    0.52    0.41
   0  13  -1    0.76    0.43
   0  13  -1    0.85    0.39
   0  13   1    0.43    0.39
   0  13  -1    0.69    0.42
   0  13   1    0.50    0.41
   0  13  -1    0.53    0.36
   0  13  -1    0.96    0.49
   0  13   1    0.28    0.37
   0  13  -1    1.41    0.49
   0  13   1   -0.07    0.40
   0  13   1    0.45    0.34
  -1 -13  -1    2.49    0.57
   1 -13   1    2.92    0.41
  -1 -13  -1    1.86    0.57
   1 -13   1    2.48    0.60
  -1 -13  -1    2.07    0.91
  -1 -13  -1    2.70    0.56
  -1  13  -1    2.09    0.42
   1  13   1    3.21    0.58
   1  13   1    2.67    0.63
   1  13   1    1.86    0.52
   1  13   1    3.82    0.68
  -1  13  -1    3.18    0.50
  -1  13  -1    2.94    0.54
   1  13   1    3.27    0.71
  -1  13  -1    1.99    0.42
  -1  13  -1    2.61    0.51
   1  13   1    2.22    0.53
  -2 -13  -1   15.97    1.10
   2 -13   1   15.77    0.86
  -2 -13  -1   17.93    1.90
  -2 -13  -1   14.47    1.30
   2 -13   1   15.14    1.27
  -2 -13  -1   14.82    1.14
  -2 -13  -1   13.78    1.17
  -2  13  -1   15.59    0.96
  -2  13  -1   14.27    1.03
   2  13   1   15.98    1.33
   2  13   1   14.09    1.64
  -2  13  -1   14.82    0.89
   2  13   1   14.56    1.29
   2  13   1   13.21    1.46
   2  13   1   14.37    1.19
  -2  13  -1   14.66    0.87
   2  13   1   15.27    1.11
  -2  13  -1   16.29    1.26
   3 -13   1   12.71    0.92
  -3 -13  -1   12.55    1.06
   3 -13   1   13.04    0.83
   3 -13   1   11.71    1.17
  -3 -13  -1   13.56    1.86
  -3 -13  -1   14.17    1.28
  -3 -13  -1   13.14    1.33
   3  13   1   14.21    1.32
  -3  13  -1   14.14    0.91
   3  13   1   16.78    1.74
  -3  13  -1   14.54    1.22
   3  13   1   12.10    1.18
   3  13   1   14.69    1.02
   3  13   1   10.52    1.43
  -3  13  -1   13.27    0.74
   3  13   1   13.07    1.26
  -3  13  -1   14.00    0.82
  -4 -13  -1    0.05    0.94
  -4 -13  -1    2.86    0.78
  -4 -13  -1    1.44    0.68
  -4 -13  -1    1.20    0.47
   4 -13   1    0.92    0.57
   4  13   1    2.18    0.48
   4  13   1    0.91    0.68
   4  13   1    2.29    0.76
  -4  13  -1    1.49    0.46
   4  13   1    0.99    0.86
   4  13   1    0.83    0.80
   5 -13   1    1.21    0.81
  -5 -13  -1    1.00    1.13
  -5 -13  -1    0.63    0.72
  -5 -13  -1    1.51    0.55
  -5 -13  -1    0.16    0.62
   5  13   1    1.02    0.62
   5  13   1    0.72    0.68
  -5  13  -1    1.73    0.33
   5  13   1    2.91    1.13
   5  13   1    1.59    0.94
   5  13   1    0.94    0.42
   5  13   1    0.33    0.54
  -5  13  -1    1.07    0.46
   6 -13   1   12.82    0.96
  -6 -13  -1   13.41    1.71
  -6 -13  -1   12.98    1.26
   6 -13   1   12.14    1.36
  -6 -13  -1   12.19    2.24
   6  13   1   13.04    0.97
   6  13   1    9.40    1.31
  -6  13  -1   10.36    1.13
  -6  13  -1   12.27    0.79
   6  13   1   11.54    1.89
  -6  13  -1   11.77    0.68
   7 -13   1    0.59    0.47
  -7 -13  -1    0.15    1.20
   7 -13   1    1.21    0.72
  -7 -13  -1   -1.17    0.67
  -7 -13  -1   -0.10    0.45
  -7  13  -1    0.82    1.13
   7  13   1    0.17    0.59
   7  13   1    0.65    0.38
   7  13   1    1.30    1.08
  -7  13  -1    0.08    0.52
  -7  13  -1    0.31    0.29
  -8 -13  -1    6.35    1.44
  -8 -13  -1    7.75    2.25
  -8 -13  -1    4.15    1.28
   8 -13   1    7.11    1.02
   8 -13   1    5.17    1.07
  -8  13  -1    5.66    0.58
  -8  13  -1    5.36    1.05
   8  13   1    6.94    1.27
  -8  13  -1    6.32    0.71
  -8  13  -1    6.92    1.17
   8  13   1    5.37    0.70
  -9 -13  -1    5.09    2.15
  -9 -13  -1    3.34    0.90
  -9 -13  -1    4.00    1.39
   9 -13   1    5.72    1.10
  -9  13  -1    4.10    0.58
   9  13   1    5.86    1.64
  -9  13  -1    4.53    0.65
   9  13   1    5.27    0.64
  -9  13  -1    3.63    1.17
   9  13   1    3.95    1.11
  -9  13  -1    3.37    1.00
 -10 -13  -1    3.00    2.08
  10 -13   1    1.14    0.84
 -10 -13  -1    1.27    0.81
 -10 -13  -1   -0.49    0.88
  10  13   1    0.54    1.11
 -10  13  -1    2.13    0.51
 -10  13  -1    2.19    1.09
  10  13   1    1.25    0.88
 -10  13  -1    1.43    0.42
 -10  13  -1    1.09    0.40
 -11 -13  -1    1.91    2.02
 -11 -13  -1    2.33    1.38
  11  13   1    1.04    1.34
 -11  13  -1    0.52    0.43
 -11  13  -1    5.25    1.59
  11 -14  -1   -0.32    0.83
 -11 -14   1    3.77    1.50
 -11 -14   1    0.28    2.11
  11  14  -1   -0.23    0.66
 -11  14   1    0.66    0.49
 -11  14   1    0.19    1.04
  11  14  -1    3.39    1.57
 -10 -14   1   10.00    2.53
  10 -14  -1   10.50    1.50
 -10 -14   1    7.44    1.98
 -10  14   1   10.00    0.95
  10  14  -1    8.37    1.96
 -10  14   1    9.23    0.80
 -10  14   1    9.77    1.63
  10  14  -1    8.37    1.46
  -9 -14   1    9.58    1.66
  -9 -14   1    6.48    1.69
   9 -14  -1    5.42    1.16
  -9 -14   1    7.44    2.03
   9  14  -1    6.63    0.89
  -9  14   1    6.06    1.20
   9  14  -1    5.48    1.13
  -9  14   1    6.71    0.67
  -9  14   1    5.97    0.73
   9  14  -1    5.97    1.73
  -9  14   1    6.44    1.31
   8 -14  -1   -0.16    0.57
  -8 -14   1    1.49    0.62
   8 -14  -1    1.81    0.68
  -8 -14   1    5.54    2.00
  -8 -14   1    1.16    1.04
  -8  14   1    0.55    0.39
   8  14  -1    2.84    0.60
  -8  14   1    0.91    0.32
   8  14  -1   -0.88    0.95
   8  14  -1    0.68    0.71
  -8  14   1    1.16    0.72
  -8  14   1    0.52    0.69
   7 -14  -1    3.20    0.73
   7 -14  -1    2.48    0.86
  -7 -14   1    2.13    0.75
  -7 -14   1    1.04    0.94
  -7 -14   1    3.16    1.69
  -7  14   1    4.39    0.84
   7  14  -1    1.44    0.77
   7  14  -1    3.58    0.63
   7  14  -1    2.71    1.30
  -7  14   1    2.82    0.48
  -7  14   1    3.43    0.44
  -7  14   1    3.49    0.84
  -6 -14   1   14.25    1.72
  -6 -14   1   13.96    1.43
  -6 -14   1   10.11    2.15
   6 -14  -1   11.74    1.17
   6 -14  -1   12.41    1.42
  -6  14   1   13.92    0.83
  -6  14   1   13.37    0.91
  -6  14   1   13.89    1.20
  -6  14   1   14.64    1.10
   6  14  -1   15.44    1.52
   6  14  -1   14.08    1.12
   6  14  -1   15.97    2.01
  -5 -14   1    0.57    1.15
   5 -14  -1    1.44    0.51
  -5 -14   1    0.42    0.45
  -5 -14   1    0.99    0.73
  -5 -14   1    1.38    0.80
   5 -14  -1    1.40    0.64
   5  14  -1    0.67    0.42
   5  14  -1    0.09    0.80
  -5  14   1    0.70    0.25
   5  14  -1    1.44    0.70
   5  14  -1    0.69    0.70
  -5  14   1    1.13    0.34
   5  14  -1    0.30    0.82
   5  14  -1    0.23    0.60
  -5  14   1    0.54    0.43
  -5  14   1    1.20    0.33
   4 -14  -1   19.87    1.64
  -4 -14   1   22.59    1.57
   4 -14  -1   22.17    1.36
  -4 -14   1   21.72    1.86
  -4 -14   1   22.10    2.50
  -4 -14   1   22.64    2.07
   4  14  -1   24.46    2.30
   4  14  -1   21.97    1.71
   4  14  -1   22.89    1.80
   4  14  -1   21.87    2.09
  -4  14   1   21.69    1.18
   4  14  -1   23.18    1.45
   4  14  -1   21.21    2.09
  -4  14   1   22.92    1.33
  -4  14   1   21.74    1.20
  -4  14   1   21.97    1.21
   3 -14  -1   60.40    2.90
  -3 -14   1   58.96    3.28
  -3 -14   1   58.82    4.03
  -3 -14   1   64.71    3.17
   3 -14  -1   55.58    3.24
  -3 -14   1   55.61    3.34
   3  14  -1   60.19    3.40
   3  14  -1   54.65    3.22
  -3  14   1   62.52    2.84
   3  14  -1   57.77    3.37
   3  14  -1   63.08    3.09
   3  14  -1   61.96    3.69
   3  14  -1   60.22    3.86
  -3  14   1   59.57    2.86
  -3  14   1   58.39    2.87
  -3  14   1   62.85    2.80
   2 -14  -1   23.70    1.55
   2 -14  -1   20.03    1.53
  -2 -14   1   25.02    1.66
  -2 -14   1   20.05    1.45
  -2 -14   1   20.16    1.36
  -2 -14   1   24.46    2.23
   2 -14  -1   23.17    1.20
   2  14  -1   24.82    2.01
   2  14  -1   20.60    1.60
  -2  14   1   20.74    1.55
  -2  14   1   21.15    1.28
  -2  14   1   21.59    1.20
   2  14  -1   21.62    1.82
  -2  14   1   19.80    1.20
   2  14  -1   20.05    1.51
   2  14  -1   22.50    1.65
   2  14  -1   21.80    1.42
   1 -14  -1   47.20    2.64
  -1 -14   1   40.31    2.40
  -1 -14   1   40.96    2.39
  -1 -14   1   44.97    2.93
   1 -14  -1   37.83    2.39
   1 -14  -1   45.81    2.17
  -1  14   1   42.03    2.42
   1  14  -1   46.73    2.83
  -1  14   1   40.38    2.42
   1  14  -1   47.37    2.41
  -1  14   1   41.15    2.31
   1  14  -1   39.66    2.54
  -1  14   1   41.96    2.20
   1  14  -1   45.09    2.50
  -1  14   1   42.63    2.25
   1  14  -1   44.69    2.46
  -1  14   1   42.65    2.27
   0 -14  -1    8.97    1.29
   0 -14   1    5.99    0.87
   0 -14   1    7.43    0.73
   0 -14  -1    9.05    0.76
   0 -14  -1    6.67    0.88
   0 -14  -1    7.63    0.84
   0 -14   1    8.95    1.27
   0  14   1    8.46    0.92
   0  14   1    8.00    0.86
   0  14   1    5.84    0.79
   0  14  -1    6.57    0.76
   0  14  -1    6.35    0.89
   0  14  -1    7.37    0.78
   0  14   1    6.82    0.78
   0  14  -1    6.68    0.83
   0  14   1    7.94    0.91
   0  14   1    7.49    0.77
   1 -14   1    6.23    0.58
   1 -14   1    7.46    1.04
  -1 -14  -1    5.67    0.82
  -1 -14  -1    6.70    0.75
   1 -14   1    5.16    0.82
  -1 -14  -1    6.89    0.86
  -1 -14  -1    7.81    1.35
   1  14   1    8.19    0.90
   1  14   1    7.56    1.06
  -1  14  -1    5.98    0.76
   1  14   1    6.61    0.80
   1  14   1    5.82    1.14
   1  14   1    5.87    0.79
  -1  14  -1    5.48    0.63
  -1  14  -1    6.25    0.72
  -1  14  -1    8.12    0.87
   1  14   1    6.93    0.87
  -1  14  -1    6.85    0.66
  -1  14  -1    8.23    0.75
  -2 -14  -1   21.42    1.56
  -2 -14  -1   23.49    1.54
   2 -14   1   18.05    1.47
  -2 -14  -1   22.94    1.45
  -2 -14  -1   20.12    1.40
  -2 -14  -1   17.93    2.03
   2 -14   1   20.81    1.10
   2  14   1   18.13    1.62
   2  14   1   19.71    1.91
  -2  14  -1   22.57    1.54
   2  14   1   24.37    1.63
   2  14   1   24.17    2.04
  -2  14  -1   17.53    1.22
  -2  14  -1   21.02    1.13
  -2  14  -1   20.60    1.28
   2  14   1   22.99    1.39
   2  14   1   20.23    1.55
  -2  14  -1   17.86    1.19
   3 -14   1   32.99    1.72
  -3 -14  -1   36.47    2.56
  -3 -14  -1   34.88    2.03
   3 -14   1   31.46    2.14
  -3 -14  -1   35.69    2.20
   3 -14   1   36.56    1.88
  -3 -14  -1   33.65    2.89
   3  14   1   34.95    2.52
   3  14   1   34.41    2.25
  -3  14  -1   33.87    1.74
   3  14   1   35.87    2.73
   3  14   1   36.16    2.30
   3  14   1   32.23    2.14
  -3  14  -1   36.00    1.80
   3  14   1   35.82    1.94
  -3  14  -1   32.99    1.72
  -3  14  -1   35.29    1.65
  -4 -14  -1   34.89    3.10
   4 -14   1   31.26    2.14
  -4 -14  -1   27.27    2.24
  -4 -14  -1   33.24    2.05
   4  14   1   34.18    2.77
   4  14   1   36.18    2.38
  -4  14  -1   35.52    1.89
   4  14   1   36.17    2.32
   4  14   1   33.51    2.21
   4  14   1   30.65    2.58
   4  14   1   35.29    1.90
  -5 -14  -1    6.09    1.20
  -5 -14  -1    6.44    0.89
   5 -14   1    4.69    0.95
  -5 -14  -1    3.68    1.53
  -5 -14  -1    9.33    1.32
  -5  14  -1    5.74    0.81
   5  14   1    5.56    1.15
   5  14   1    6.27    1.50
   5  14   1    5.92    1.10
   5  14   1    7.38    0.75
   5  14   1    7.65    1.52
   5  14   1    5.35    1.15
  -6 -14  -1    0.11    1.14
   6 -14   1   -0.29    0.58
  -6 -14  -1    1.12    0.59
  -6 -14  -1    0.22    0.67
   6  14   1    0.41    0.39
   6  14   1   -0.82    0.52
   6  14   1   -0.35    0.84
  -6  14  -1    0.26    0.47
   7 -14   1    0.06    0.34
  -7 -14  -1    1.08    0.92
   7 -14   1    0.91    0.67
  -7 -14  -1    0.67    0.58
  -7 -14  -1   -0.60    1.11
   7  14   1   -0.14    0.57
  -7  14  -1   -0.24    0.68
   7  14   1   -0.30    0.35
   7  14   1   -0.91    0.87
  -7  14  -1    1.49    0.60
  -8 -14  -1   14.96    2.01
  -8 -14  -1   13.05    2.76
   8 -14   1   14.07    1.53
  -8 -14  -1   11.93    1.37
   8 -14   1   13.24    1.12
  -8  14  -1   12.07    1.43
   8  14   1   14.74    1.69
  -8  14  -1   12.47    0.89
   8  14   1   14.74    1.02
   8  14   1   14.00    2.27
  -8  14  -1   13.73    1.44
  -9 -14  -1    1.85    0.70
  -9 -14  -1    2.01    1.82
  -9 -14  -1   -1.14    0.74
   9 -14   1    0.41    0.72
   9  14   1   -0.39    1.02
   9  14   1   -0.73    0.34
  -9  14  -1   -0.08    0.70
  -9  14  -1    0.41    0.28
  -9  14  -1    0.95    0.28
  -9  14  -1    0.73    0.37
   9  14   1    1.79    0.84
 -10 -14  -1   18.45    3.48
  10 -14   1   22.30    2.11
 -10 -14  -1   19.93    2.71
 -10  14  -1   23.41    2.27
 -10  14  -1   21.56    1.23
  10  14   1   26.13    2.30
 -10  14  -1   22.74    1.37
 -10  14  -1   19.65    1.17
  10  14   1   18.68    2.52
  11 -14   1    6.08    1.30
 -11 -14  -1    3.10    2.37
 -11 -14  -1    5.64    1.92
  11  14   1    5.98    1.63
 -10 -15   1   -0.14    1.73
 -10 -15   1    1.17    1.25
 -10  15   1    0.87    0.92
 -10  15   1    0.79    0.41
 -10  15   1    0.43    0.28
  10  15  -1    0.79    0.84
  10  15  -1    1.81    1.30
   9 -15  -1    3.11    1.00
  -9 -15   1    4.24    1.92
  -9 -15   1    0.17    1.00
   9  15  -1    3.20    1.04
   9  15  -1    2.13    0.64
  -9  15   1    2.05    0.37
  -9  15   1    0.66    0.86
   9  15  -1    2.99    1.41
  -9  15   1    0.48    0.78
  -9  15   1    1.78    0.44
  -8 -15   1    6.50    1.23
   8 -15  -1    4.21    1.10
  -8 -15   1    4.77    1.46
   8 -15  -1    6.42    0.93
  -8 -15   1    3.95    1.88
  -8  15   1    6.92    1.14
  -8  15   1    4.79    0.65
  -8  15   1    5.72    0.51
   8  15  -1    5.67    0.81
   8  15  -1    7.33    1.29
  -8  15   1    4.40    0.99
   8  15  -1    7.90    1.78
  -7 -15   1    0.76    0.79
  -7 -15   1    0.81    0.63
  -7 -15   1    1.48    1.55
   7 -15  -1   -0.29    0.46
   7 -15  -1    0.17    0.66
  -7  15   1    0.72    0.58
  -7  15   1    0.56    0.59
  -7  15   1    0.75    0.26
  -7  15   1    0.37    0.31
   7  15  -1    1.32    0.49
   7  15  -1    0.69    0.73
   7  15  -1    1.65    1.13
  -6 -15   1    0.18    0.74
   6 -15  -1    0.49    0.67
  -6 -15   1    1.68    1.51
  -6 -15   1    0.62    0.53
   6 -15  -1   -0.27    0.46
  -6  15   1    0.18    0.27
   6  15  -1    0.09    0.91
  -6  15   1    0.77    0.42
   6  15  -1    1.18    0.70
  -6  15   1    0.23    0.46
  -6  15   1    0.58    0.24
   6  15  -1   -0.28    0.43
  -5 -15   1   10.16    1.67
  -5 -15   1    4.86    1.16
   5 -15  -1    7.23    0.86
   5 -15  -1    7.33    1.14
  -5 -15   1    8.52    1.99
  -5 -15   1    7.72    1.35
   5  15  -1    7.75    0.85
  -5  15   1    7.57    0.82
   5  15  -1    7.22    1.50
  -5  15   1    6.96    0.59
   5  15  -1    9.13    1.42
  -5  15   1    7.63    0.58
   5  15  -1    7.73    1.19
   5  15  -1    5.72    1.54
  -4 -15   1    1.99    1.23
  -4 -15   1    1.55    0.75
  -4 -15   1    1.60    0.70
  -4 -15   1    1.59    0.50
   4 -15  -1    1.34    0.64
   4 -15  -1    1.37    0.44
   4  15  -1    2.29    0.73
  -4  15   1    2.01    0.34
   4  15  -1    2.27    0.54
   4  15  -1    1.30    0.94
   4  15  -1    1.54    0.69
  -4  15   1    2.07    0.44
   4  15  -1    1.44    0.72
  -4  15   1    1.61    0.37
  -4  15   1    1.64    0.35
   4  15  -1    1.56    0.89
   3 -15  -1    8.84    0.73
  -3 -15   1    9.21    1.08
   3 -15  -1    7.75    1.01
  -3 -15   1    9.19    0.90
  -3 -15   1    8.92    1.22
  -3 -15   1   10.12    1.76
   3  15  -1    8.47    1.43
   3  15  -1   10.29    1.53
  -3  15   1    8.66    0.63
  -3  15   1    8.68    0.71
  -3  15   1    9.56    0.68
  -3  15   1    8.55    0.73
   3  15  -1    8.72    1.10
   3  15  -1   10.82    0.95
   3  15  -1    7.20    1.00
   3  15  -1    7.53    1.15
  -2 -15   1   85.47    4.42
  -2 -15   1   89.92    4.29
   2 -15  -1   80.38    4.39
  -2 -15   1   90.02    5.15
   2 -15  -1   90.96    4.02
   2 -15  -1   92.34    4.42
  -2 -15   1   88.14    4.23
   2  15  -1   80.05    4.33
   2  15  -1   84.20    4.71
  -2  15   1   83.21    4.04
   2  15  -1   92.99    4.31
   2  15  -1   85.91    4.86
  -2  15   1   89.43    4.02
  -2  15   1   80.98    4.22
   2  15  -1   88.12    4.52
  -2  15   1   81.52    4.02
   2  15  -1   91.57    4.52
  -1 -15   1   25.52    1.78
  -1 -15   1   27.56    1.73
  -1 -15   1   23.82    2.23
   1 -15  -1   28.12    1.99
   1 -15  -1   27.39    1.52
   1 -15  -1   24.93    1.78
  -1 -15   1   27.26    1.81
   1  15  -1   30.72    1.85
  -1  15   1   28.02    1.58
  -1  15   1   27.17    1.59
   1  15  -1   29.57    1.88
  -1  15   1   29.10    1.68
  -1  15   1   27.84    1.64
  -1  15   1   28.07    1.59
  -1  15   1   31.37    1.88
   1  15  -1   27.93    1.96
   1  15  -1   26.89    1.72
   1  15  -1   29.95    1.77
   0 -15   1   60.08    3.61
   0 -15   1   57.19    3.26
   0 -15  -1   64.64    3.68
   0 -15  -1   61.60    3.11
   0 -15  -1   57.10    3.25
   0 -15   1   63.12    3.13
   0  15  -1   64.32    3.29
   0  15   1   62.76    3.23
   0  15  -1   66.78    3.19
   0  15   1   56.73    3.22
   0  15   1   67.35    3.30
   0  15  -1   61.18    3.12
   0  15  -1   63.58    3.21
   0  15   1   64.95    3.26
   0  15   1   63.17    3.16
   0  15  -1   57.70    3.23
   0  15  -1   62.70    3.25
   0  15   1   63.29    3.15
   1 -15   1   57.88    3.27
  -1 -15  -1   62.18    3.80
  -1 -15  -1   57.32    3.20
  -1 -15  -1   62.44    3.20
   1 -15   1   64.56    2.96
   1 -15   1   59.79    3.38
  -1 -15  -1   61.40    3.20
   1  15   1   58.42    3.20
  -1  15  -1   61.51    3.05
  -1  15  -1   58.94    2.99
   1  15   1   59.94    3.37
  -1  15  -1   57.13    3.09
   1  15   1   64.37    3.27
   1  15   1   64.37    3.31
   1  15   1   58.86    3.16
  -1  15  -1   70.95    3.34
  -1  15  -1   62.32    3.01
  -1  15  -1   60.42    3.07
   1  15   1   59.43    3.50
  -2 -15  -1    2.00    0.55
  -2 -15  -1    3.97    0.79
  -2 -15  -1    1.89    1.05
  -2 -15  -1    1.88    0.56
   2 -15   1    2.36    0.35
   2 -15   1    3.18    0.65
  -2 -15  -1    3.10    0.66
   2  15   1    2.59    0.71
   2  15   1    1.40    0.58
  -2  15  -1    3.09    0.43
  -2  15  -1    3.07    0.50
  -2  15  -1    2.39    0.40
   2  15   1    2.75    0.68
   2  15   1    2.55    0.57
   2  15   1    2.63    0.88
  -2  15  -1    2.73    0.49
   2  15   1    1.92    0.66
  -3 -15  -1    0.53    0.50
   3 -15   1    0.62    0.52
   3 -15   1    1.34    0.44
  -3 -15  -1    0.86    0.43
   3 -15   1    0.40    0.27
  -3 -15  -1    4.61    1.32
  -3 -15  -1    0.48    0.60
  -3  15  -1    0.63    0.33
   3  15   1    1.07    0.44
   3  15   1    0.02    0.51
  -3  15  -1    1.06    0.24
   3  15   1    2.27    0.88
  -3  15  -1    0.97    0.27
  -3  15  -1    0.98    0.31
   3  15   1    2.32    1.00
   3  15   1    0.19    0.43
   3  15   1    0.65    0.55
  -4 -15  -1    1.84    0.58
  -4 -15  -1    3.22    1.41
   4 -15   1    1.66    0.63
  -4 -15  -1    1.70    0.74
  -4 -15  -1    2.33    0.88
   4  15   1    2.50    0.91
   4  15   1    2.47    0.72
   4  15   1    2.22    1.07
   4  15   1    3.17    0.57
   4  15   1    1.91    0.98
   4  15   1    1.40    0.65
  -4  15  -1    2.71    0.54
  -5 -15  -1    6.18    1.04
  -5 -15  -1   10.79    2.14
  -5 -15  -1    6.20    1.23
   5 -15   1    6.25    1.03
   5  15   1    4.00    1.33
   5  15   1    6.68    0.81
   5  15   1    5.67    1.12
   5  15   1    6.18    1.55
  -5  15  -1    7.67    0.87
   5  15   1    7.07    1.25
  -6 -15  -1    3.34    0.76
  -6 -15  -1    1.92    1.41
  -6 -15  -1    2.75    1.05
   6 -15   1    3.00    0.86
   6  15   1    2.83    0.57
   6  15   1    2.94    0.90
  -6  15  -1    3.02    0.67
   6  15   1    4.10    1.35
  -7 -15  -1    1.99    0.99
  -7 -15  -1    1.24    0.65
  -7 -15  -1    1.70    1.51
   7 -15   1    0.89    0.71
   7  15   1    0.66    0.69
  -7  15  -1    0.39    0.51
   7  15   1    0.00    0.40
   7  15   1    2.03    1.11
  -7  15  -1    1.02    0.65
  -8 -15  -1    2.77    1.88
  -8 -15  -1    4.27    1.34
   8 -15   1    4.90    1.12
  -8 -15  -1    4.40    0.99
   8  15   1    4.08    1.46
   8  15   1    3.61    1.06
   8  15   1    3.76    0.60
  -8  15  -1    4.55    0.99
  -8  15  -1    3.76    0.92
  -9 -15  -1    1.97    1.77
  -9 -15  -1    4.14    1.44
   9 -15   1    2.75    0.91
  -9  15  -1    1.32    0.85
   9  15   1    1.48    0.46
   9  15   1    1.63    1.21
   9  15   1    1.86    0.92
 -10 -15  -1    3.35    2.05
 -10 -15  -1   -1.29    0.94
  10 -15   1    0.70    0.85
  10  15   1   -1.50    0.89
 -10  15  -1   -0.36    0.89
  10  15   1    0.46    0.79
 -10 -16   1    5.04    2.27
 -10 -16   1    3.23    1.48
  10 -16  -1    4.09    1.12
  10  16  -1    4.31    1.19
  10  16  -1    5.10    1.76
 -10  16   1    4.57    1.20
  -9 -16   1    2.54    1.37
   9 -16  -1    5.27    1.17
  -9 -16   1    4.54    2.06
  -9  16   1    4.49    1.08
   9  16  -1    3.84    1.10
  -9  16   1    5.24    0.60
   9  16  -1    3.29    1.48
  -9  16   1    4.51    1.13
  -8 -16   1    4.94    2.05
  -8 -16   1    5.62    1.63
   8 -16  -1    7.16    1.30
   8  16  -1    7.06    1.76
   8  16  -1    4.45    0.76
  -8  16   1    6.32    0.62
  -8  16   1    7.95    1.15
  -8  16   1    8.44    1.56
   8  16  -1    5.61    1.18
   7 -16  -1    0.76    0.45
  -7 -16   1    2.98    1.52
  -7 -16   1    3.17    1.73
   7 -16  -1    1.32    0.79
  -7 -16   1    1.18    0.91
  -7  16   1    1.16    0.63
  -7  16   1    0.91    0.34
   7  16  -1    2.15    0.83
   7  16  -1    2.11    1.30
  -7  16   1    1.29    0.59
   7  16  -1    2.41    0.62
  -6 -16   1   -0.87    1.26
  -6 -16   1    1.53    0.96
   6 -16  -1    0.24    0.63
  -6 -16   1    0.23    0.45
   6 -16  -1    1.08    0.49
   6  16  -1    1.55    0.80
   6  16  -1    1.04    0.51
  -6  16   1    1.31    0.51
   6  16  -1    0.21    0.99
  -6  16   1    0.79    0.41
   5 -16  -1    1.12    0.47
  -5 -16   1    0.42    0.47
  -5 -16   1    1.37    0.79
   5 -16  -1    1.03    0.71
  -5 -16   1    0.23    1.25
   5  16  -1    1.57    1.01
  -5  16   1    1.47    0.38
   5  16  -1    1.83    0.59
   5  16  -1    1.30    0.99
   5  16  -1    0.54    0.60
  -5  16   1    0.27    0.25
  -5  16   1    0.78    0.28
  -5  16   1    0.95    0.45
  -4 -16   1   14.44    1.63
  -4 -16   1   24.07    2.59
  -4 -16   1   15.45    1.52
   4 -16  -1   16.84    1.14
  -4 -16   1   17.47    1.34
   4 -16  -1   15.93    1.51
   4  16  -1   15.38    1.50
  -4  16   1   15.94    1.04
   4  16  -1   16.41    1.65
  -4  16   1   16.38    0.96
   4  16  -1   16.22    1.61
   4  16  -1   19.61    2.12
  -4  16   1   18.40    1.11
   4  16  -1   18.23    2.00
   3 -16  -1   51.11    3.93
   3 -16  -1   57.12    2.81
  -3 -16   1   57.52    3.18
  -3 -16   1   57.13    4.05
  -3 -16   1   56.52    3.33
  -3  16   1   58.25    2.73
   3  16  -1   62.93    3.88
   3  16  -1   52.75    3.19
   3  16  -1   54.22    3.60
  -3  16   1   58.08    2.74
   3  16  -1   59.31    3.39
  -3  16   1   58.45    2.79
   3  16  -1   62.47    3.09
   3  16  -1   56.04    3.32
  -3  16   1   58.56    2.95
   2 -16  -1    2.81    0.70
  -2 -16   1    2.66    0.55
  -2 -16   1    2.69    0.54
  -2 -16   1    2.97    1.09
   2 -16  -1    4.36    0.79
   2 -16  -1    3.22    0.44
  -2 -16   1    2.95    0.76
  -2  16   1    3.50    0.52
  -2  16   1    2.89    0.48
  -2  16   1    2.35    0.42
   2  16  -1    2.61    0.71
   2  16  -1    2.20    0.66
   2  16  -1    4.68    0.85
  -2  16   1    2.88    0.57
   2  16  -1    3.79    0.66
   2  16  -1    3.50    1.01
   2  16  -1    3.66    0.96
   1 -16  -1    0.12    0.25
  -1 -16   1    0.87    0.53
   1 -16  -1   -0.30    0.38
  -1 -16   1    0.13    0.34
  -1 -16   1    0.35    0.43
   1 -16  -1    0.90    0.65
  -1 -16   1    1.00    0.79
  -1  16   1    0.44    0.42
  -1  16   1    0.87    0.39
  -1  16   1    0.38    0.37
   1  16  -1    0.22    0.52
   1  16  -1    0.07    0.37
   1  16  -1    0.51    0.42
   1  16  -1   -0.21    0.35
  -1  16   1   -0.34    0.27
   1  16  -1    0.66    0.50
  -1  16   1    0.33    0.32
  -1  16   1   -0.16    0.40
   1  16  -1    0.25    0.46
   0 -16   1    2.82    0.86
   0 -16  -1    3.01    0.91
   0 -16  -1    2.13    0.49
   0 -16   1    2.70    0.54
   0 -16   1    2.51    0.64
   0 -16  -1    2.86    0.64
   0  16  -1    3.95    0.74
   0  16  -1    2.94    0.63
   0  16  -1    2.86    0.57
   0  16   1    3.08    0.60
   0  16   1    3.18    0.58
   0  16   1    3.08    0.57
   0  16   1    3.57    0.75
   0  16  -1    3.23    0.65
   0  16   1    3.22    0.68
   0  16  -1    3.93    0.64
   0  16  -1    2.94    0.72
   0  16   1    2.92    0.64
  -1 -16  -1   44.85    2.56
   1 -16   1   45.12    2.76
   1 -16   1   40.46    2.57
  -1 -16  -1   51.18    3.20
   1 -16   1   45.10    2.26
  -1 -16  -1   45.05    2.51
  -1 -16  -1   41.72    2.46
  -1  16  -1   45.11    2.43
   1  16   1   50.56    2.63
   1  16   1   46.69    2.58
   1  16   1   43.88    2.53
  -1  16  -1   42.20    2.53
   1  16   1   45.14    2.51
   1  16   1   40.97    2.68
  -1  16  -1   43.95    2.40
  -1  16  -1   45.80    2.32
  -1  16  -1   43.36    2.31
   1  16   1   46.97    2.63
  -2 -16  -1   14.33    1.34
   2 -16   1   16.38    0.91
   2 -16   1   12.76    1.26
  -2 -16  -1   13.99    1.22
  -2 -16  -1   15.15    1.99
  -2 -16  -1   15.45    1.33
  -2 -16  -1   17.33    1.21
   2  16   1   13.59    1.33
   2  16   1   13.54    1.23
  -2  16  -1   14.40    0.92
   2  16   1   12.32    1.27
  -2  16  -1   14.54    0.96
  -2  16  -1   14.82    1.04
   2  16   1   16.56    1.36
  -2  16  -1   14.10    1.03
   2  16   1   14.25    1.29
   2  16   1   13.82    1.56
  -3 -16  -1   44.90    2.71
   3 -16   1   42.54    2.31
   3 -16   1   43.05    2.11
  -3 -16  -1   43.07    3.48
  -3 -16  -1   46.88    2.57
   3  16   1   43.59    2.99
   3  16   1   41.59    2.68
  -3  16  -1   40.47    2.03
   3  16   1   40.63    2.57
  -3  16  -1   44.26    2.17
   3  16   1   45.20    2.39
  -3  16  -1   40.98    2.16
  -3  16  -1   40.17    2.07
   3  16   1   50.86    3.29
   3  16   1   42.64    2.69
  -4 -16  -1   16.96    2.35
   4 -16   1   11.82    1.32
  -4 -16  -1   11.68    1.49
  -4 -16  -1   11.90    1.33
  -4 -16  -1   12.66    1.16
  -4  16  -1   11.02    0.81
   4  16   1   12.30    1.80
   4  16   1   12.90    1.34
   4  16   1   12.86    1.80
   4  16   1   14.26    1.47
   4  16   1   12.04    1.02
  -4  16  -1   13.11    1.00
   4  16   1   14.11    1.40
  -5 -16  -1    1.69    1.32
  -5 -16  -1    1.04    0.77
  -5 -16  -1    1.90    0.62
   5 -16   1    1.73    0.75
   5  16   1    1.99    0.81
   5  16   1    0.90    1.01
   5  16   1    1.43    1.02
   5  16   1    1.17    0.47
  -5  16  -1    2.48    0.60
  -6 -16  -1    0.61    1.31
  -6 -16  -1    0.12    0.81
   6 -16   1    0.13    0.63
  -6 -16  -1   -0.80    0.36
  -6  16  -1    0.04    0.46
   6  16   1    0.16    0.95
   6  16   1    0.52    0.42
  -6  16  -1    0.79    0.46
   6  16   1    0.20    0.68
   7 -16   1    3.87    0.99
  -7 -16  -1    6.16    2.00
  -7 -16  -1    2.65    0.80
  -7 -16  -1    6.23    2.08
   7  16   1    3.58    0.60
   7  16   1    3.55    0.99
  -7  16  -1    4.53    0.91
   7  16   1    5.56    1.71
  -7  16  -1    4.17    0.78
  -8 -16  -1    9.65    2.44
  -8 -16  -1   11.35    2.08
   8 -16   1    9.04    1.42
   8  16   1    9.62    2.01
  -8  16  -1    9.12    1.26
   8  16   1    9.76    1.56
  -8  16  -1    9.99    1.22
   8  16   1    6.33    0.84
  -9 -16  -1    2.47    1.87
   9 -16   1    1.00    0.84
  -9 -16  -1    0.30    1.08
  -9  16  -1    0.59    0.75
  -9  16  -1   -0.32    0.80
   9  16   1    1.41    1.30
   9  16   1    1.47    0.79
 -10 -16  -1    2.26    1.97
  10 -16   1    0.47    0.83
 -10 -16  -1    1.42    1.33
 -10  16  -1    1.44    1.08
  10  16   1    2.26    0.99
  10  16   1    0.79    1.23
  10 -17  -1    7.23    1.46
 -10 -17   1   10.96    3.04
 -10 -17   1   10.38    3.21
 -10  17   1    7.22    1.32
  10  17  -1   10.38    2.17
  10  17  -1    9.62    1.57
  -9 -17   1   10.64    1.94
  -9 -17   1   10.70    2.75
   9 -17  -1    8.73    1.49
  -9  17   1   11.64    1.46
  -9  17   1   10.87    1.46
   9  17  -1    9.37    2.24
   9  17  -1   10.65    1.58
   8 -17  -1    6.12    1.25
  -8 -17   1    4.39    1.49
  -8 -17   1    1.13    1.77
   8  17  -1    3.72    1.59
  -8  17   1    4.38    1.12
   8  17  -1    4.64    1.20
  -8  17   1    4.06    0.89
   7 -17  -1    5.10    1.12
  -7 -17   1    6.49    2.23
  -7 -17   1    3.68    1.27
   7  17  -1    5.06    1.19
   7  17  -1    3.05    1.46
   7  17  -1    5.45    0.86
  -7  17   1    7.59    0.99
  -7  17   1    5.62    0.92
  -6 -17   1    0.09    0.76
   6 -17  -1    0.62    0.67
  -6 -17   1   -0.12    1.32
   6  17  -1    0.11    0.63
  -6  17   1    0.26    0.35
  -6  17   1    0.39    0.45
   6  17  -1   -0.66    0.84
  -5 -17   1    1.38    0.58
   5 -17  -1    1.26    0.71
   5 -17  -1    0.40    0.43
  -5 -17   1    1.74    1.31
  -5 -17   1    2.15    0.95
  -5  17   1    0.78    0.27
   5  17  -1    0.19    0.44
   5  17  -1    0.44    0.61
  -5  17   1    0.96    0.44
   5  17  -1    4.81    1.37
   5  17  -1    1.96    1.01
  -5  17   1    0.51    0.34
   4 -17  -1   -0.08    0.37
   4 -17  -1    0.92    0.61
  -4 -17   1    0.87    0.75
   4 -17  -1    0.03    0.35
  -4 -17   1    0.13    0.61
  -4 -17   1   -0.32    1.06
  -4 -17   1    0.17    0.38
   4  17  -1   -0.38    0.69
   4  17  -1    0.31    0.46
  -4  17   1    0.22    0.34
   4  17  -1    0.62    0.63
  -4  17   1   -0.35    0.28
   4  17  -1    1.54    1.05
   4  17  -1   -0.25    0.51
  -4  17   1    0.34    0.25
   3 -17  -1    5.06    0.98
  -3 -17   1    8.67    1.27
   3 -17  -1    6.57    0.66
  -3 -17   1    5.93    0.77
  -3 -17   1    7.76    0.97
  -3 -17   1    5.46    1.65
   3  17  -1    6.35    1.05
  -3  17   1    6.37    0.63
  -3  17   1    6.34    0.68
  -3  17   1    6.81    0.64
   3  17  -1    8.23    0.91
   3  17  -1    7.82    1.49
  -3  17   1    7.53    0.61
  -3  17   1    6.62    0.58
   3  17  -1    6.12    1.34
   3  17  -1    8.32    1.14
   3  17  -1    5.36    1.02
   2 -17  -1    4.54    0.86
  -2 -17   1    3.97    1.28
  -2 -17   1    5.13    0.74
   2 -17  -1    6.40    1.09
   2 -17  -1    3.11    0.48
  -2 -17   1    3.52    0.93
  -2  17   1    4.21    0.58
   2  17  -1    3.63    1.07
  -2  17   1    4.05    0.54
   2  17  -1    5.53    0.82
   2  17  -1    3.73    0.81
   2  17  -1    6.10    1.15
   2  17  -1    5.35    0.92
  -2  17   1    4.03    0.59
  -2  17   1    4.64    0.66
   2  17  -1    4.39    0.82
  -1 -17   1    4.53    0.84
   1 -17  -1    4.77    0.54
   1 -17  -1    6.45    1.08
  -1 -17   1    2.65    0.70
  -1 -17   1    4.77    1.17
  -1 -17   1    4.56    0.73
   1 -17  -1    4.26    0.84
  -1  17   1    4.05    0.59
   1  17  -1    3.62    0.74
  -1  17   1    4.57    0.64
   1  17  -1    4.32    0.74
   1  17  -1    3.63    0.67
  -1  17   1    3.58    0.69
  -1  17   1    4.61    0.71
  -1  17   1    3.69    0.63
   1  17  -1    5.09    0.84
   1  17  -1    4.01    0.81
   0 -17  -1    1.19    0.55
   0 -17   1    1.51    0.82
   0 -17  -1    0.70    0.37
   0 -17   1    0.64    0.51
   0 -17   1    1.42    0.42
   0 -17  -1    1.58    0.86
   0  17   1    0.95    0.44
   0  17   1    1.31    0.50
   0  17   1    0.64    0.45
   0  17  -1    1.36    0.63
   0  17  -1    1.72    0.56
   0  17   1    2.01    0.58
   0  17   1    0.65    0.48
   0  17   1    1.40    0.60
   0  17  -1    1.48    0.49
   0  17  -1    0.85    0.43
   0  17  -1    1.58    0.56
  -1 -17  -1  116.02    5.41
  -1 -17  -1  103.61    5.40
   1 -17   1   99.81    5.45
   1 -17   1  114.70    5.69
   1 -17   1  113.94    5.13
  -1 -17  -1  118.43    6.15
  -1 -17  -1  108.64    5.36
   1  17   1  115.19    5.40
   1  17   1  106.45    5.39
   1  17   1  113.24    5.45
  -1  17  -1  110.82    5.30
  -1  17  -1  110.46    5.17
   1  17   1  104.85    5.62
  -1  17  -1  111.23    5.20
  -1  17  -1  112.21    5.30
  -1  17  -1  112.34    5.26
   1  17   1  109.30    5.38
   1  17   1  109.16    5.48
   2 -17   1    3.11    0.76
   2 -17   1    5.06    0.49
  -2 -17  -1    4.58    0.79
  -2 -17  -1    5.16    0.80
  -2 -17  -1    5.74    0.97
  -2 -17  -1    3.90    1.31
   2 -17   1    3.34    0.74
   2  17   1    4.75    1.07
  -2  17  -1    4.64    0.66
   2  17   1    4.13    0.72
   2  17   1    5.00    0.86
  -2  17  -1    5.02    0.65
   2  17   1    4.38    0.78
   2  17   1    4.68    0.82
  -2  17  -1    4.44    0.56
  -2  17  -1    4.09    0.52
   2  17   1    6.42    0.93
   3 -17   1   21.22    1.39
  -3 -17  -1   18.99    1.69
  -3 -17  -1   21.82    2.87
   3 -17   1   20.21    1.13
  -3 -17  -1   22.17    1.56
   3 -17   1   16.38    1.55
  -3 -17  -1   16.03    1.47
   3  17   1   19.88    1.69
  -3  17  -1   20.34    1.18
  -3  17  -1   19.25    1.28
   3  17   1   19.40    1.67
   3  17   1   20.44    1.63
  -3  17  -1   19.54    1.21
   3  17   1   17.72    1.92
  -3  17  -1   18.59    1.11
   3  17   1   19.94    1.40
  -3  17  -1   18.73    1.06
   4 -17   1   43.89    2.88
  -4 -17  -1   47.61    3.05
  -4 -17  -1   49.75    2.91
  -4 -17  -1   45.76    3.91
  -4 -17  -1   46.62    2.69
  -4  17  -1   47.92    2.45
   4  17   1   45.49    3.38
   4  17   1   53.00    4.02
   4  17   1   44.61    2.89
  -4  17  -1   48.96    2.33
   4  17   1   44.63    2.97
  -5 -17  -1   13.20    1.30
  -5 -17  -1   14.91    2.52
   5 -17   1   12.30    1.47
  -5 -17  -1   15.14    1.74
   5  17   1   15.54    2.08
   5  17   1   16.57    2.05
  -5  17  -1   16.19    1.20
   5  17   1   15.50    1.17
   5  17   1   17.06    1.63
  -6 -17  -1   70.54    4.34
  -6 -17  -1   72.61    5.48
   6 -17   1   65.05    4.12
  -6 -17  -1   72.76    4.49
   6  17   1   80.53    4.36
  -6  17  -1   78.26    3.59
   6  17   1   75.45    4.97
  -6  17  -1   70.25    3.79
   6  17   1   77.61    3.69
  -7 -17  -1    2.85    1.16
   7 -17   1    2.00    0.84
  -7 -17  -1    2.05    2.11
  -7  17  -1    3.54    0.83
   7  17   1    2.76    1.34
   7  17   1    2.11    0.90
   7  17   1    2.09    0.54
  -7  17  -1    2.69    0.69
  -8 -17  -1    4.23    1.36
   8 -17   1    3.08    0.98
  -8 -17  -1   -1.21    1.43
  -8  17  -1    2.70    0.82
   8  17   1    2.88    1.10
  -8  17  -1    3.02    0.93
   8  17   1    0.89    1.16
   9 -17   1   -0.06    0.69
  -9 -17  -1   -0.44    1.59
  -9 -17  -1    1.34    1.32
  -9  17  -1    1.40    0.84
   9  17   1    2.80    0.95
   9  17   1    2.64    1.39
  -9  17  -1    1.08    0.86
   9  17   1    0.82    0.59
 -10 -17  -1   -0.55    1.56
  10 -17   1   -0.07    0.80
  10  17   1   -0.41    1.20
  10  17   1   -0.59    0.63
 -10  17  -1   -0.44    0.89
 -10 -18   1    3.83    2.51
 -10 -18   1    0.64    1.21
  10 -18  -1    1.37    0.86
 -10  18   1   -0.67    0.75
  10  18  -1    2.98    1.83
   9 -18  -1   -0.06    0.68
  -9 -18   1    0.16    1.03
  -9 -18   1    2.15    1.84
   9  18  -1   -1.05    0.98
  -9  18   1    1.90    0.74
   9  18  -1    1.18    0.81
  -9  18   1    1.92    0.77
  -8 -18   1   15.64    3.16
  -8 -18   1    9.31    2.04
   8 -18  -1    7.23    1.38
   8  18  -1    8.65    1.12
   8  18  -1    8.21    1.91
  -8  18   1    9.46    1.17
   8  18  -1   10.02    1.58
  -7 -18   1    1.92    2.39
  -7 -18   1    0.30    0.92
   7 -18  -1    1.45    0.78
   7  18  -1    0.07    0.66
   7  18  -1   -0.32    1.01
   7  18  -1   -0.25    0.53
  -7  18   1    1.68    0.57
  -6 -18   1    0.52    1.51
   6 -18  -1    0.97    0.72
  -6 -18   1   -0.57    0.73
   6  18  -1    0.10    0.53
   6  18  -1    2.03    0.93
  -6  18   1    1.30    0.43
   6  18  -1    0.07    1.02
  -6  18   1    0.95    0.52
   5 -18  -1   -0.29    0.47
  -5 -18   1   -0.55    0.59
   5 -18  -1    0.78    0.43
   5 -18  -1    0.15    0.33
  -5 -18   1    0.45    1.24
   5  18  -1    1.87    0.62
  -5  18   1    0.15    0.23
  -5  18   1    0.14    0.38
   5  18  -1    0.84    1.05
  -5  18   1    0.21    0.31
   5  18  -1   -0.22    0.60
   5  18  -1    0.33    0.88
   4 -18  -1   13.10    1.44
  -4 -18   1   14.19    1.63
   4 -18  -1   13.77    1.10
  -4 -18   1   13.66    2.29
  -4 -18   1   12.15    1.34
   4 -18  -1   12.08    0.96
  -4 -18   1   13.37    1.21
   4  18  -1   10.35    1.87
   4  18  -1   14.09    1.18
  -4  18   1   13.11    0.92
  -4  18   1   13.18    0.92
   4  18  -1   12.82    1.42
   4  18  -1   15.50    1.61
  -4  18   1   11.61    0.81
  -4  18   1   12.93    0.93
  -4  18   1   11.91    0.84
   3 -18  -1    9.06    0.76
   3 -18  -1    9.70    1.22
  -3 -18   1    9.13    1.30
  -3 -18   1    8.17    0.92
  -3 -18   1    8.83    1.89
  -3 -18   1    9.38    1.06
  -3  18   1   10.55    0.71
   3  18  -1    9.43    1.64
  -3  18   1   10.24    0.79
   3  18  -1    7.98    1.14
   3  18  -1    7.89    1.18
   3  18  -1    9.66    1.61
  -3  18   1    9.39    0.83
  -3  18   1    9.68    0.71
   3  18  -1    7.52    0.96
  -3  18   1    8.00    0.74
  -2 -18   1   44.43    3.34
  -2 -18   1   43.13    2.33
   2 -18  -1   42.20    2.09
  -2 -18   1   38.70    2.43
  -2 -18   1   40.77    2.52
   2 -18  -1   37.21    2.50
  -2  18   1   43.11    2.26
   2  18  -1   36.29    2.76
  -2  18   1   38.24    2.14
  -2  18   1   41.98    2.11
   2  18  -1   43.79    2.42
  -2  18   1   43.07    2.17
   2  18  -1   37.16    2.42
   2  18  -1   37.12    2.53
   2  18  -1   39.05    3.02
   1 -18  -1    2.96    0.49
   1 -18  -1    3.97    0.96
  -1 -18   1    1.23    0.64
   1 -18  -1    2.54    0.69
  -1 -18   1    2.72    1.06
  -1 -18   1    2.97    0.78
  -1 -18   1    3.95    0.69
   1  18  -1    3.92    0.80
  -1  18   1    3.64    0.59
   1  18  -1    2.11    0.83
  -1  18   1    2.62    0.54
  -1  18   1    3.43    0.63
  -1  18   1    4.43    0.73
   1  18  -1    3.55    0.76
  -1  18   1    2.38    0.63
   1  18  -1    3.36    0.73
   1  18  -1    2.11    0.63
   0 -18   1   33.92    2.57
   0 -18  -1   35.93    2.63
   0 -18   1   30.26    2.16
   0 -18  -1   33.67    1.93
   0 -18   1   35.15    1.96
   0 -18  -1   30.28    2.11
   0  18   1   36.00    2.14
   0  18  -1   36.40    2.03
   0  18   1   33.86    2.00
   0  18  -1   34.77    2.12
   0  18  -1   31.48    2.17
   0  18  -1   32.62    1.98
   0  18   1   34.44    2.03
   0  18   1   29.84    2.13
   0  18  -1   33.13    2.05
   0  18   1   34.06    2.00
  -1 -18  -1    5.37    0.85
  -1 -18  -1    3.05    0.73
   1 -18   1    4.06    0.54
   1 -18   1    3.96    0.96
  -1 -18  -1    3.96    0.69
  -1 -18  -1    6.55    1.38
   1 -18   1    3.34    0.78
   1  18   1    4.53    0.98
  -1  18  -1    5.87    0.78
  -1  18  -1    5.12    0.75
   1  18   1    4.54    0.86
  -1  18  -1    5.10    0.68
   1  18   1    3.87    0.81
   1  18   1    5.56    0.90
  -1  18  -1    4.82    0.65
   1  18   1    4.56    0.76
  -1  18  -1    3.89    0.78
   1  18   1    4.41    0.79
   2 -18   1   13.10    0.82
   2 -18   1   14.30    1.23
  -2 -18  -1    9.72    1.21
  -2 -18  -1   11.83    1.89
   2 -18   1    9.59    1.21
  -2 -18  -1   12.45    1.15
  -2 -18  -1   12.70    1.20
   2  18   1   10.03    1.20
  -2  18  -1   10.74    0.95
   2  18   1   12.62    1.29
  -2  18  -1   10.66    1.16
  -2  18  -1   10.82    0.87
  -2  18  -1   10.84    0.97
   2  18   1   10.97    1.51
   2  18   1    9.11    1.12
  -2  18  -1   11.87    0.85
   2  18   1   11.66    1.10
   3 -18   1   19.77    1.39
   3 -18   1   18.21    1.11
  -3 -18  -1   21.04    2.39
  -3 -18  -1   20.18    2.46
  -3 -18  -1   20.60    1.72
   3 -18   1   15.85    1.56
   3  18   1   20.61    1.76
   3  18   1   15.57    1.54
  -3  18  -1   19.26    1.30
   3  18   1   18.07    1.97
   3  18   1   19.22    1.41
  -3  18  -1   19.66    1.26
  -3  18  -1   18.39    1.05
  -3  18  -1   18.35    1.11
  -3  18  -1   18.61    1.15
   3  18   1   16.54    1.62
   3  18   1   21.46    2.02
   4 -18   1   32.77    1.70
  -4 -18  -1   31.76    3.22
  -4 -18  -1   33.49    2.42
   4 -18   1   28.37    2.22
  -4 -18  -1   35.47    2.23
   4  18   1   31.51    1.92
  -4  18  -1   31.13    1.70
   4  18   1   29.49    2.24
  -4  18  -1   31.39    1.79
   4  18   1   28.66    2.32
   4  18   1   35.43    3.00
   4  18   1   31.85    2.77
  -5 -18  -1    0.23    1.18
   5 -18   1   -0.19    0.54
  -5 -18  -1    0.01    0.73
  -5  18  -1    0.65    0.34
   5  18   1    1.31    0.51
   5  18   1   -1.75    0.72
  -5  18  -1    0.82    0.47
   5  18   1   -0.29    0.66
  -6 -18  -1   -0.38    1.31
   6 -18   1    0.60    0.66
  -6 -18  -1    1.59    0.92
  -6  18  -1    0.91    0.54
   6  18   1    0.31    0.68
   6  18   1   -0.43    1.05
  -6  18  -1    1.31    0.39
  -7 -18  -1    1.88    1.78
  -7 -18  -1    2.44    1.13
   7 -18   1    1.29    0.75
   7  18   1    2.81    1.00
   7  18   1    1.74    1.27
   7  18   1    2.70    0.59
  -7  18  -1    0.80    0.61
  -7  18  -1    1.65    0.57
  -8 -18  -1   -1.33    1.39
  -8 -18  -1    3.64    1.20
   8 -18   1   -0.41    0.67
   8  18   1    0.53    0.48
  -8  18  -1   -0.99    0.59
   8  18   1   -0.16    0.77
   8  18   1   -0.09    1.24
  -8  18  -1   -0.39    0.58
   9 -18   1   -0.09    0.81
  -9 -18  -1    0.47    1.67
  -9 -18  -1   -0.75    0.89
  -9  18  -1    0.16    0.75
  -9  18  -1   -1.28    0.57
   9  18   1   -0.41    0.99
   9  18   1    0.68    0.83
 -10 -18  -1    1.88    1.54
 -10 -18  -1    2.18    2.10
  10 -18   1    3.10    1.10
  10  18   1    1.73    1.60
 -10  18  -1    2.00    0.97
  10  18   1    1.50    0.92
 -10 -19   1   -0.99    1.92
 -10 -19   1    0.83    1.43
  10 -19  -1    2.19    1.02
  10  19  -1    4.98    1.73
 -10  19   1    3.25    1.09
  10  19  -1    1.50    0.97
   9 -19  -1   -0.11    0.71
  -9 -19   1   -0.75    0.98
  -9 -19   1    0.73    1.65
   9  19  -1    0.20    1.26
   9  19  -1    1.06    1.32
  -9  19   1   -0.37    0.62
  -8 -19   1    0.82    1.81
  -8 -19   1    1.43    1.22
   8 -19  -1    1.31    0.81
  -8  19   1    0.59    0.60
  -8  19   1    1.84    0.75
   8  19  -1    1.88    0.95
   8  19  -1    1.22    1.31
   8  19  -1    0.35    0.71
  -7 -19   1    9.81    1.81
  -7 -19   1    8.87    2.37
   7 -19  -1    8.10    1.37
  -7  19   1    8.75    0.98
  -7  19   1    6.70    0.92
   7  19  -1    6.09    1.70
   7  19  -1    7.37    1.01
   7  19  -1    5.44    1.27
  -6 -19   1    4.10    1.22
   6 -19  -1    4.46    1.06
  -6 -19   1    3.59    1.83
   6  19  -1    5.50    1.20
   6  19  -1    4.17    0.78
  -6  19   1    4.66    0.70
  -6  19   1    4.65    0.65
   6  19  -1    6.24    1.73
   5 -19  -1    5.26    1.12
  -5 -19   1    6.03    1.35
  -5 -19   1    7.37    2.03
   5  19  -1    8.18    0.96
   5  19  -1    8.57    1.77
  -5  19   1    7.43    0.70
  -5  19   1    6.07    0.73
  -5  19   1    6.10    0.66
   5  19  -1    5.73    1.14
   4 -19  -1   -0.16    0.36
  -4 -19   1    0.45    1.20
   4 -19  -1   -0.56    0.37
  -4 -19   1    0.38    0.73
  -4 -19   1    0.29    0.55
   4 -19  -1    0.27    0.62
   4  19  -1   -0.05    0.56
  -4  19   1    0.11    0.24
  -4  19   1    0.50    0.29
  -4  19   1    0.37    0.34
   4  19  -1   -0.68    0.66
  -4  19   1    0.20    0.33
   4  19  -1   -0.09    0.39
  -4  19   1    0.45    0.34
   4  19  -1    0.29    0.89
  -3 -19   1   15.01    2.22
   3 -19  -1   12.45    1.38
   3 -19  -1   11.94    0.92
  -3 -19   1   12.53    1.44
   3  19  -1   12.53    1.75
  -3  19   1   11.83    0.90
  -3  19   1   12.48    0.99
   3  19  -1   13.17    1.44
  -3  19   1   11.19    0.83
  -3  19   1   12.99    0.92
   3  19  -1   16.20    2.02
  -3  19   1   13.03    0.84
   3  19  -1   11.05    1.29
   3  19  -1   16.34    2.61
  -2 -19   1    9.23    1.20
   2 -19  -1   10.74    0.77
  -2 -19   1    9.00    1.83
  -2 -19   1    9.04    1.06
   2 -19  -1    8.86    1.19
   2 -19  -1    8.93    1.24
   2  19  -1    8.67    1.07
  -2  19   1    8.50    0.77
   2  19  -1    8.21    1.11
   2  19  -1    9.75    1.51
  -2  19   1    9.94    0.86
  -2  19   1    8.94    0.94
   2  19  -1    9.14    1.17
  -2  19   1    8.26    0.89
   2  19  -1    8.13    1.19
  -2  19   1    8.74    0.83
   1 -19  -1    1.89    0.82
  -1 -19   1    1.41    0.51
   1 -19  -1    1.77    0.67
  -1 -19   1    0.96    0.93
  -1 -19   1    1.76    0.65
   1 -19  -1    1.42    0.38
  -1  19   1    1.66    0.54
   1  19  -1    0.21    0.54
  -1  19   1    1.43    0.55
   1  19  -1    1.22    0.57
  -1  19   1    0.98    0.59
   1  19  -1    1.85    0.84
  -1  19   1    0.74    0.39
   1  19  -1    1.10    0.51
  -1  19   1    1.19    0.45
   1  19  -1    0.79    0.57
   0 -19  -1    9.77    1.49
   0 -19   1    7.84    1.41
   0 -19   1    8.20    1.14
   0 -19  -1    7.58    0.80
   0 -19   1    6.65    0.80
   0 -19  -1    7.16    1.06
   0  19  -1   10.32    1.07
   0  19   1    7.56    0.90
   0  19   1    7.30    0.88
   0  19  -1    8.39    1.43
   0  19  -1    8.80    0.93
   0  19  -1    8.94    0.99
   0  19   1    8.30    1.27
   0  19   1    9.01    0.99
   0  19   1    8.54    1.00
   0  19  -1    8.97    0.92
   1 -19   1    2.09    0.69
  -1 -19  -1    2.25    1.07
  -1 -19  -1    2.59    0.60
   1 -19   1    2.02    0.41
  -1 -19  -1    3.09    0.75
  -1 -19  -1    1.83    0.66
   1 -19   1    3.36    0.89
  -1  19  -1    2.56    0.60
   1  19   1    2.80    0.72
  -1  19  -1    2.57    0.52
  -1  19  -1    1.99    0.52
   1  19   1    3.23    0.67
   1  19   1    3.39    0.78
   1  19   1    2.27    0.84
   1  19   1    1.47    0.56
  -1  19  -1    1.59    0.57
  -1  19  -1    2.88    0.73
   2 -19   1   35.82    1.83
  -2 -19  -1   29.61    2.19
  -2 -19  -1   37.74    2.28
  -2 -19  -1   35.47    2.31
  -2 -19  -1   35.28    3.00
   2 -19   1   37.17    2.32
   2 -19   1   33.24    2.33
   2  19   1   34.41    2.27
  -2  19  -1   39.69    2.08
   2  19   1   38.38    2.37
   2  19   1   29.99    2.53
  -2  19  -1   35.60    2.03
  -2  19  -1   33.18    1.91
   2  19   1   36.82    2.32
   2  19   1   35.99    2.36
  -2  19  -1   34.17    1.86
  -2  19  -1   35.38    2.13
   3 -19   1    6.68    1.11
   3 -19   1    6.60    0.63
   3 -19   1    7.69    0.93
  -3 -19  -1    7.22    1.15
  -3 -19  -1    8.46    1.02
  -3 -19  -1    8.29    1.83
   3  19   1    5.78    1.36
   3  19   1    7.71    0.92
   3  19   1    7.15    1.11
  -3  19  -1    6.59    0.67
  -3  19  -1    6.41    0.73
  -3  19  -1    6.60    0.75
   3  19   1    7.55    1.78
  -3  19  -1    6.50    0.64
   3  19   1    6.14    1.15
  -3  19  -1    6.30    0.58
  -4 -19  -1    1.48    1.33
   4 -19   1    2.27    0.42
  -4 -19  -1    2.17    0.92
   4 -19   1    3.04    0.87
   4  19   1    2.31    0.91
   4  19   1    3.30    0.67
  -4  19  -1    2.40    0.56
  -4  19  -1    2.65    0.46
   4  19   1    2.34    0.91
   4  19   1    0.58    0.92
  -4  19  -1    2.25    0.36
  -4  19  -1    2.83    0.53
   4  19   1    3.35    0.93
  -5 -19  -1    0.38    1.30
  -5 -19  -1    1.00    0.87
   5 -19   1   -0.29    0.57
   5  19   1   -0.09    0.42
  -5  19  -1    0.01    0.41
   5  19   1   -0.38    0.62
  -5  19  -1    0.03    0.28
   5  19   1    0.19    1.02
   6 -19   1    0.96    0.73
  -6 -19  -1    1.08    1.37
  -6 -19  -1    0.86    0.86
   6  19   1    0.52    0.77
   6  19   1    0.14    0.45
   6  19   1   -0.58    0.93
  -6  19  -1    0.26    0.48
   7 -19   1    1.91    0.87
  -7 -19  -1   -1.23    1.27
  -7 -19  -1    1.54    1.07
  -7  19  -1    1.34    0.53
   7  19   1    0.76    0.86
  -7  19  -1    1.07    0.62
   7  19   1   -0.41    0.96
  -8 -19  -1   -0.17    0.97
  -8 -19  -1   -0.68    1.42
   8 -19   1   -0.74    0.61
  -8  19  -1   -0.20    0.76
   8  19   1    1.37    1.40
   8  19   1    1.70    0.93
  -8  19  -1    0.65    0.63
   8  19   1    0.31    0.52
  -9 -19  -1    2.84    1.42
  -9 -19  -1    0.08    1.79
   9 -19   1    1.50    0.86
   9  19   1    1.89    1.36
  -9  19  -1    0.69    0.71
   9  19   1    3.52    1.21
  10 -19   1    4.20    1.32
 -10 -19  -1    9.04    2.03
 -10 -19  -1    4.27    2.56
  10  19   1    1.77    1.10
 -10  19  -1    3.37    1.07
  10  19   1    4.03    1.71
  -9 -20   1    3.82    2.15
  -9 -20   1    3.50    1.47
   9 -20  -1    2.35    1.04
   9  20  -1    2.85    1.65
   9  20  -1    1.45    0.98
  -8 -20   1    2.01    1.91
  -8 -20   1    1.29    1.04
   8 -20  -1    1.00    0.84
   8  20  -1    1.97    1.35
   8  20  -1    2.03    1.29
  -8  20   1    2.31    0.69
  -8  20   1    1.91    0.72
  -7 -20   1    0.85    1.66
  -7 -20   1    1.70    1.05
   7 -20  -1    2.16    0.90
   7  20  -1    0.86    0.83
   7  20  -1    3.50    1.35
  -7  20   1    3.13    0.63
  -7  20   1    3.32    0.69
   7  20  -1    2.55    0.68
   6 -20  -1   -0.12    0.63
  -6 -20   1   -0.59    1.30
  -6 -20   1    1.28    1.14
  -6  20   1    0.11    0.34
  -6  20   1   -0.11    0.35
   6  20  -1    0.82    0.65
   6  20  -1    0.35    1.04
  -5 -20   1    1.21    0.89
  -5 -20   1    1.00    1.42
   5 -20  -1    0.76    0.68
   5  20  -1   -0.37    0.87
  -5  20   1    0.46    0.36
  -5  20   1    0.70    0.28
  -5  20   1    0.37    0.39
  -5  20   1    0.90    0.40
   5  20  -1    0.37    0.67
  -5  20   1    0.01    0.26
  -4 -20   1   -0.52    1.13
   4 -20  -1    0.61    0.61
  -4 -20   1    0.70    0.81
   4 -20  -1    0.12    0.37
   4 -20  -1    0.37    0.45
   4  20  -1    0.75    0.95
  -4  20   1    0.96    0.37
  -4  20   1    0.60    0.34
   4  20  -1   -0.79    0.87
   4  20  -1    0.58    0.60
  -4  20   1    0.84    0.29
  -4  20   1    0.62    0.38
  -4  20   1    0.66    0.33
   3 -20  -1    1.46    0.72
  -3 -20   1    0.44    0.47
   3 -20  -1    0.86    0.37
  -3 -20   1   -1.19    0.91
  -3 -20   1    0.59    0.71
  -3  20   1    0.05    0.34
  -3  20   1    0.44    0.28
  -3  20   1    0.15    0.33
   3  20  -1    0.21    0.55
   3  20  -1    0.46    0.83
  -3  20   1    0.29    0.37
   3  20  -1    0.67    0.65
  -3  20   1    0.45    0.30
   2 -20  -1    4.46    0.94
   2 -20  -1    2.71    0.81
  -2 -20   1    3.12    1.37
  -2 -20   1    3.27    0.89
   2  20  -1    2.13    0.66
  -2  20   1    2.54    0.51
   2  20  -1    2.95    1.03
  -2  20   1    3.05    0.57
  -2  20   1    3.40    0.65
   2  20  -1    2.22    0.77
   2  20  -1    1.69    0.67
   2  20  -1    3.30    0.86
  -2  20   1    2.80    0.65
  -2  20   1    2.86    0.54
   1 -20  -1   12.60    1.54
   1 -20  -1    8.00    1.13
  -1 -20   1   12.17    1.88
  -1 -20   1   10.81    1.06
   1 -20  -1   10.53    0.86
   1  20  -1    8.88    1.06
   1  20  -1    8.63    1.03
  -1  20   1    9.68    0.96
   1  20  -1    9.29    1.17
  -1  20   1    9.67    1.15
   1  20  -1   10.03    1.41
  -1  20   1   10.45    1.06
  -1  20   1    8.78    0.94
  -1  20   1    9.07    0.89
   0 -20  -1    2.07    0.49
   0 -20   1    2.03    0.50
   0 -20  -1    1.40    0.66
   0 -20   1    1.66    0.97
   0 -20   1    1.78    0.69
   0 -20  -1    2.51    1.04
   0  20  -1    2.08    0.57
   0  20   1    2.54    0.62
   0  20   1    1.35    0.50
   0  20  -1    2.37    0.81
   0  20   1    1.52    0.79
   0  20  -1    1.37    0.62
   0  20   1    3.24    0.73
   0  20  -1    1.89    0.67
   0  20   1    2.62    0.66
   0  20  -1    2.49    0.60
  -1 -20  -1    0.25    0.52
  -1 -20  -1    1.24    0.62
   1 -20   1    0.41    0.57
   1 -20   1    0.78    0.70
  -1 -20  -1    2.02    1.13
  -1 -20  -1   -0.23    0.36
   1 -20   1    0.63    0.35
   1  20   1    0.57    0.52
   1  20   1    0.09    0.43
  -1  20  -1    0.02    0.49
  -1  20  -1    0.07    0.50
   1  20   1   -0.34    0.61
  -1  20  -1    0.24    0.39
  -1  20  -1    0.83    0.49
   1  20   1    0.07    0.47
   1  20   1   -0.19    0.48
  -1  20  -1   -0.17    0.31
  -2 -20  -1   20.86    1.74
   2 -20   1   23.74    1.88
   2 -20   1   22.42    1.77
  -2 -20  -1   22.42    1.77
   2 -20   1   22.60    1.29
  -2 -20  -1   23.17    2.50
  -2  20  -1   23.73    1.56
  -2  20  -1   21.31    1.39
  -2  20  -1   21.67    1.33
  -2  20  -1   22.51    1.48
   2  20   1   19.86    1.75
   2  20   1   21.29    1.72
   2  20   1   22.59    2.12
   2  20   1   21.86    1.74
   2  20   1   24.14    1.84
  -2  20  -1   21.38    1.50
   3 -20   1   12.25    1.15
  -3 -20  -1   11.59    2.16
   3 -20   1   11.18    0.82
  -3 -20  -1   10.52    1.14
  -3 -20  -1   11.95    1.37
   3 -20   1   10.22    1.33
  -3  20  -1   10.59    0.92
   3  20   1   10.25    1.75
  -3  20  -1   10.37    0.76
   3  20   1   11.12    1.28
   3  20   1   12.57    1.41
  -3  20  -1   10.83    0.83
   3  20   1    9.95    2.27
   4 -20   1   15.48    0.96
  -4 -20  -1   13.22    1.64
   4 -20   1   14.13    1.57
  -4 -20  -1   18.03    2.81
   4  20   1   14.53    1.58
  -4  20  -1   13.92    1.08
  -4  20  -1   15.61    1.29
   4  20   1   17.56    1.69
  -4  20  -1   16.28    1.06
   4  20   1   20.00    2.26
  -4  20  -1   14.30    0.87
  -5 -20  -1   18.75    3.00
   5 -20   1   17.24    1.73
  -5 -20  -1   20.30    2.00
   5  20   1   17.02    2.25
  -5  20  -1   16.92    1.26
   5  20   1   17.95    1.82
  -5  20  -1   16.35    1.08
   5  20   1   15.70    1.75
   5  20   1   17.11    1.34
   6 -20   1    0.19    0.66
  -6 -20  -1    0.25    1.40
   6  20   1    2.15    0.61
   6  20   1   -0.04    0.67
  -6  20  -1    1.31    0.56
  -6  20  -1    1.07    0.40
   6  20   1    0.31    0.71
   6  20   1    1.80    1.13
  -7 -20  -1   -0.40    1.53
   7 -20   1    1.64    0.89
  -7 -20  -1    3.47    1.27
   7  20   1    1.82    1.30
  -7  20  -1    2.83    0.69
  -7  20  -1    1.24    0.54
   7  20   1    0.60    0.88
   7  20   1    1.06    0.55
  -8 -20  -1    3.64    2.22
   8  20   1    2.23    1.06
   8  20   1    3.25    1.59
  -8  20  -1    2.54    0.75
  -9 -20  -1   -0.02    1.84
   9 -20   1    0.63    0.85
  -9 -20  -1   -0.06    1.00
  -9  20  -1   -0.50    0.64
   9  20   1    1.12    1.01
   9  20   1    1.05    1.30
  -9 -21   1   10.45    2.92
   9 -21  -1    1.67    1.05
   9  21  -1    5.68    1.38
  -9  21   1    3.40    0.92
  -8 -21   1    1.76    1.17
   8 -21  -1   -0.90    0.52
  -8 -21   1   -1.46    1.50
   8  21  -1    1.42    1.36
  -8  21   1    0.16    0.58
  -8  21   1    0.63    0.49
   8  21  -1   -0.99    0.71
  -7 -21   1   -0.97    1.51
  -7 -21   1    0.72    0.90
   7 -21  -1    0.36    0.63
  -7  21   1   -0.76    0.43
   7  21  -1    0.08    1.18
   7  21  -1    0.14    1.03
  -7  21   1    0.05    0.39
  -6 -21   1    0.78    0.94
   6 -21  -1    4.16    1.06
  -6 -21   1    3.62    1.88
  -6  21   1    1.56    0.46
   6  21  -1    2.75    1.42
  -6  21   1    2.56    0.55
   6  21  -1    3.03    1.04
  -5 -21   1   11.74    1.64
  -5 -21   1   11.54    2.41
   5 -21  -1    8.55    1.37
   5  21  -1   10.66    2.42
  -5  21   1    9.79    0.74
  -5  21   1   12.24    0.93
   5  21  -1   12.72    1.59
  -4 -21   1    0.44    0.73
   4 -21  -1    0.18    0.38
   4 -21  -1    0.57    0.63
   4 -21  -1    1.33    0.54
  -4 -21   1   -0.67    1.21
   4  21  -1    0.27    0.96
   4  21  -1    1.48    1.04
  -4  21   1    0.87    0.30
   4  21  -1    1.23    0.80
  -4  21   1    1.16    0.43
  -4  21   1    0.10    0.30
  -4  21   1    0.47    0.33
  -4  21   1    1.05    0.37
   3 -21  -1   11.94    1.42
  -3 -21   1   12.70    2.27
  -3 -21   1    9.63    1.32
  -3 -21   1   10.56    1.10
  -3  21   1   10.09    0.79
   3  21  -1   10.00    1.40
   3  21  -1   11.12    1.35
  -3  21   1   10.34    0.88
   3  21  -1    9.85    1.29
  -3  21   1   10.01    0.75
  -3  21   1    9.52    0.95
  -3  21   1    9.50    0.87
   3  21  -1    9.77    1.74
  -2 -21   1    2.69    0.85
   2 -21  -1    1.03    0.71
  -2 -21   1    3.59    1.39
   2 -21  -1    2.80    0.90
   2 -21  -1    2.75    0.47
   2  21  -1    2.39    0.75
   2  21  -1    1.37    0.63
  -2  21   1    2.18    0.50
   2  21  -1    2.22    0.94
  -2  21   1    2.36    0.56
  -2  21   1    1.70    0.50
  -2  21   1    1.91    0.66
  -2  21   1    2.35    0.57
   2  21  -1    2.18    1.08
   1 -21  -1   24.37    2.08
   1 -21  -1   17.78    1.67
  -1 -21   1   18.91    2.24
   1 -21  -1   19.02    1.27
  -1 -21   1   17.14    1.62
   1  21  -1   18.45    1.64
  -1  21   1   20.25    1.42
   1  21  -1   21.87    1.72
  -1  21   1   20.81    1.44
  -1  21   1   16.82    1.55
   1  21  -1   20.29    1.57
  -1  21   1   19.57    1.50
  -1  21   1   18.76    1.33
   1  21  -1   17.88    1.87
   1  21  -1   20.73    1.56
   0 -21   1    0.89    0.42
   0 -21  -1    1.09    0.89
   0 -21  -1    0.56    0.36
   0 -21  -1    0.94    0.62
   0 -21   1    0.15    0.59
   0 -21   1    0.46    0.76
   0  21  -1    0.50    0.47
   0  21   1    0.80    0.73
   0  21   1    1.26    0.51
   0  21  -1    1.40    0.54
   0  21   1    1.80    0.75
   0  21  -1    1.24    0.66
   0  21   1    0.11    0.50
   0  21  -1    1.10    0.58
   0  21  -1    2.14    0.83
   0  21   1    1.26    0.57
  -1 -21  -1   22.44    2.44
   1 -21   1   19.62    1.76
  -1 -21  -1   19.90    1.71
   1 -21   1   26.04    2.05
   1 -21   1   22.21    1.34
   1  21   1   19.98    1.67
   1  21   1   22.36    1.67
   1  21   1   18.09    1.88
  -1  21  -1   20.69    1.52
  -1  21  -1   19.21    1.37
   1  21   1   20.29    1.59
   1  21   1   22.84    1.67
  -1  21  -1   19.53    1.44
  -1  21  -1   20.90    1.55
  -2 -21  -1   93.14    5.51
  -2 -21  -1   82.79    4.40
   2 -21   1   79.23    4.46
   2 -21   1   85.16    4.56
   2  21   1   84.96    4.49
  -2  21  -1   84.70    4.20
  -2  21  -1   78.57    4.00
  -2  21  -1   85.31    4.16
   2  21   1   80.49    4.40
   2  21   1   79.94    4.81
   2  21   1   79.95    4.40
  -2  21  -1   84.81    4.11
  -2  21  -1   78.64    3.92
   3 -21   1    4.09    0.82
   3 -21   1    3.63    0.53
  -3 -21  -1    4.46    1.04
  -3 -21  -1    7.10    1.74
   3 -21   1    2.73    0.89
  -3  21  -1    2.92    0.61
  -3  21  -1    4.30    0.70
   3  21   1    2.28    0.82
   3  21   1    2.00    0.85
   3  21   1    3.55    1.14
  -3  21  -1    4.18    0.58
  -3  21  -1    3.13    0.51
  -3  21  -1    3.25    0.47
   4 -21   1    0.81    0.35
   4 -21   1    0.57    0.68
   4 -21   1    1.46    0.44
  -4 -21  -1    2.89    1.59
  -4 -21  -1    0.17    0.74
  -4  21  -1    0.89    0.38
   4  21   1    0.29    0.65
  -4  21  -1    0.07    0.27
  -4  21  -1    0.48    0.41
   4  21   1    0.94    1.06
   4  21   1    0.98    0.74
  -4  21  -1    0.94    0.68
  -5 -21  -1   26.94    2.42
  -5 -21  -1   29.58    3.40
   5  21   1   26.60    2.86
  -5  21  -1   28.50    1.58
  -5  21  -1   27.49    1.71
   5  21   1   26.80    2.32
   5  21   1   31.22    2.39
   6 -21   1    5.65    1.19
  -6 -21  -1    2.36    1.06
  -6 -21  -1    6.11    2.00
   6  21   1    3.92    1.18
  -6  21  -1    4.61    0.62
   6  21   1    4.22    1.46
   6  21   1    4.45    0.84
   6  21   1    4.62    1.26
  -6  21  -1    5.49    0.79
  -7 -21  -1    3.59    1.31
   7 -21   1    1.56    0.89
  -7 -21  -1    2.59    1.81
  -7  21  -1    1.76    0.64
  -7  21  -1    2.08    0.56
   7  21   1    0.87    0.73
   7  21   1   -0.50    1.02
   7  21   1    3.13    1.13
  -8 -21  -1    1.61    1.99
   8 -21   1    0.07    0.75
  -8 -21  -1    1.78    1.22
   8  21   1   -0.03    0.76
  -8  21  -1    0.49    0.61
   8  21   1   -0.83    1.06
  -8  21  -1    0.11    0.59
   9 -21   1    1.10    0.95
  -9 -21  -1    1.69    1.89
  -9  21  -1    0.42    0.69
   9  21   1   -0.77    0.78
   9 -22  -1   12.57    1.85
  -9 -22   1   10.54    2.18
  -9 -22   1   22.79    4.03
   9  22  -1   16.35    2.11
   9  22  -1   11.95    2.59
  -8 -22   1    0.29    1.86
   8 -22  -1    0.52    0.86
  -8 -22   1    0.91    1.14
   8  22  -1    0.54    0.89
   8  22  -1   -1.09    0.97
  -7 -22   1    0.65    1.73
   7 -22  -1    2.13    0.95
  -7 -22   1    1.30    1.01
   7  22  -1   -1.44    0.85
  -7  22   1    0.66    0.51
   7  22  -1    2.13    1.03
   6 -22  -1    2.40    1.01
  -6 -22   1    2.02    1.11
  -6 -22   1    2.87    1.87
   6  22  -1    2.81    1.43
   6  22  -1    2.41    1.26
  -6  22   1    4.51    0.63
  -5 -22   1   11.90    1.74
  -5 -22   1   13.05    2.49
   5 -22  -1    9.66    1.51
   5  22  -1   12.95    1.61
   5  22  -1   11.46    2.10
  -5  22   1   10.54    0.92
   4 -22  -1    9.67    1.07
   4 -22  -1    7.48    0.95
  -4 -22   1    8.38    2.22
  -4 -22   1    9.61    1.50
   4 -22  -1   10.97    1.43
   4  22  -1    9.99    1.47
  -4  22   1    8.32    0.69
   4  22  -1   12.03    1.45
   4  22  -1    7.75    1.73
  -4  22   1    9.32    0.87
  -4  22   1    7.66    0.76
  -3 -22   1    9.73    1.36
   3 -22  -1    9.40    0.82
   3 -22  -1    8.84    1.29
  -3 -22   1    7.59    1.99
  -3  22   1   10.40    0.97
  -3  22   1    9.22    0.72
   3  22  -1    8.38    1.22
   3  22  -1    8.76    1.37
  -3  22   1    9.86    0.85
   3  22  -1    8.78    1.40
  -3  22   1    8.57    0.76
   3  22  -1    8.21    1.69
  -3  22   1    8.14    0.84
  -3  22   1    9.33    1.03
   2 -22  -1    3.85    0.55
   2 -22  -1    2.38    0.85
  -2 -22   1    4.18    1.48
   2 -22  -1    4.66    1.04
  -2 -22   1    2.87    0.91
   2  22  -1    2.04    1.09
  -2  22   1    3.81    0.60
   2  22  -1    3.63    0.86
   2  22  -1    2.35    0.71
  -2  22   1    2.89    0.63
   2  22  -1    4.20    0.97
  -2  22   1    2.84    0.66
  -1 -22   1    0.13    0.96
   1 -22  -1    1.66    0.73
  -1 -22   1    1.66    0.72
   1 -22  -1    0.83    0.37
   1 -22  -1    0.37    0.79
  -1  22   1    0.61    0.43
   1  22  -1    1.87    0.91
   1  22  -1    1.69    0.74
  -1  22   1    1.04    0.52
  -1  22   1    1.40    0.57
  -1  22   1    1.19    0.54
   1  22  -1    1.47    0.65
  -1  22   1    1.04    0.68
   1  22  -1    0.58    0.54
   1  22  -1    0.22    0.58
   0 -22   1   -0.50    0.76
   0 -22   1    0.39    0.62
   0 -22  -1    0.97    0.88
   0 -22  -1    0.83    0.61
   0  22  -1   -0.15    0.38
   0  22   1    0.44    0.75
   0  22   1    0.06    0.44
   0  22  -1    0.16    0.52
   0  22   1    0.80    0.54
   0  22  -1   -0.11    0.46
   0  22  -1   -0.07    0.43
   0  22  -1   -0.48    0.63
   0  22   1   -0.10    0.39
   0  22   1    1.05    0.58
  -1 -22  -1    0.10    0.57
   1 -22   1    1.14    0.84
   1 -22   1    0.33    0.63
   1 -22   1    0.14    0.29
  -1 -22  -1    1.40    1.04
  -1  22  -1    0.33    0.43
  -1  22  -1   -0.49    0.46
   1  22   1    0.17    0.49
   1  22   1   -0.06    0.50
   1  22   1    0.00    0.52
   1  22   1   -1.03    0.59
  -1  22  -1    0.46    0.48
   1  22   1    0.96    0.58
  -1  22  -1    0.23    0.64
  -1  22  -1   -0.05    0.38
   2 -22   1    0.25    0.59
  -2 -22  -1    0.14    0.63
   2 -22   1    0.03    0.27
  -2 -22  -1   -0.61    1.72
  -2 -22  -1   -0.38    0.58
   2 -22   1   -0.37    0.59
  -2  22  -1    0.14    0.48
   2  22   1    0.15    0.52
   2  22   1    0.19    0.50
   2  22   1    0.06    0.67
  -2  22  -1   -0.37    0.47
  -2  22  -1    0.48    0.42
  -2  22  -1    0.26    0.41
  -2  22  -1    0.42    0.35
   3 -22   1    8.18    0.78
  -3 -22  -1   10.48    1.45
   3 -22   1   10.86    1.17
  -3 -22  -1    7.53    1.91
   3 -22   1    9.58    1.36
   3  22   1    9.57    1.46
   3  22   1   11.14    1.92
  -3  22  -1    8.45    0.80
  -3  22  -1    8.53    0.77
  -3  22  -1    9.38    0.98
  -3  22  -1    8.67    0.71
  -3  22  -1    9.27    0.91
   3  22   1    8.26    1.33
  -3  22  -1    9.04    0.92
   4 -22   1    0.78    0.35
  -4 -22  -1    0.18    0.73
   4 -22   1    0.09    0.40
  -4 -22  -1    1.15    1.38
   4 -22   1    0.04    0.59
  -4  22  -1    0.67    0.25
   4  22   1    0.44    0.95
   4  22   1    0.58    0.75
  -4  22  -1    0.38    0.43
  -4  22  -1    0.49    0.28
  -4  22  -1   -0.22    0.35
   4  22   1   -0.01    0.68
  -5 -22  -1    2.17    1.74
   5 -22   1    0.21    0.68
  -5 -22  -1    2.38    0.99
   5  22   1    2.12    1.23
   5  22   1   -0.13    0.72
   5  22   1    0.76    0.86
  -5  22  -1    1.62    0.54
  -5  22  -1    1.44    0.43
   6 -22   1    1.81    0.91
  -6 -22  -1    2.00    1.10
  -6 -22  -1    5.46    2.32
   6  22   1    3.83    1.52
   6  22   1    2.57    1.05
   6  22   1    4.41    1.64
  -6  22  -1    1.79    0.97
  -6  22  -1    3.09    0.65
  -6  22  -1    3.60    0.56
   7 -22   1    0.71    0.77
  -7 -22  -1    2.52    1.93
  -7 -22  -1    0.46    0.93
   7  22   1   -0.20    0.82
  -7  22  -1    0.69    0.50
   7  22   1    1.02    0.93
   7  22   1   -1.48    1.05
  -8 -22  -1   -0.44    1.76
   8 -22   1   -0.37    0.67
  -8 -22  -1   -1.59    0.74
  -8  22  -1    0.45    0.54
   8  22   1    0.77    1.25
   8  22   1   -0.42    0.83
   9 -22   1    9.13    1.65
  -9 -22  -1    7.90    3.84
  -9 -22  -1   11.08    2.11
   9  22   1    8.72    2.38
   9  22   1    6.00    1.48
  -8 -23   1    6.44    2.49
  -8 -23   1   -0.09    0.94
   8 -23  -1    0.27    0.83
   8  23  -1    2.07    1.07
   8  23  -1    2.65    1.51
  -7 -23   1   -1.30    1.49
   7 -23  -1    0.73    0.78
  -7 -23   1    0.02    0.87
   7  23  -1   -1.36    0.95
   7  23  -1    0.28    0.79
  -7  23   1    0.13    0.44
  -6 -23   1    4.38    1.36
   6 -23  -1    3.17    1.11
  -6 -23   1    1.49    3.07
   6  23  -1    2.91    1.08
   6  23  -1    3.77    1.47
  -6  23   1    5.09    0.69
   6  23  -1    4.37    1.16
   5 -23  -1    1.41    0.84
  -5 -23   1    3.07    1.73
  -5 -23   1    2.89    1.81
   5  23  -1    3.11    1.09
   5  23  -1    3.14    1.02
  -5  23   1    1.67    0.49
   5  23  -1    1.52    1.19
  -4 -23   1    9.87    1.60
   4 -23  -1   10.07    1.13
   4 -23  -1   12.72    1.51
  -4 -23   1   10.67    2.36
   4 -23  -1    8.80    0.94
   4  23  -1   11.73    1.51
   4  23  -1   11.94    1.56
  -4  23   1   10.85    0.80
  -4  23   1   11.84    0.99
  -4  23   1    9.60    0.84
  -3 -23   1    7.64    1.30
   3 -23  -1    6.98    0.76
  -3 -23   1    8.05    1.98
   3 -23  -1    6.32    1.19
   3  23  -1    6.27    1.15
   3  23  -1    9.45    1.30
  -3  23   1    6.68    0.80
  -3  23   1    6.88    0.70
   3  23  -1    9.64    1.86
  -3  23   1    7.70    0.67
  -3  23   1    7.02    0.86
  -3  23   1    7.81    0.77
  -2 -23   1    5.49    1.08
  -2 -23   1    2.11    1.48
   2 -23  -1    3.86    0.59
   2 -23  -1    6.01    1.13
   2 -23  -1    5.78    1.17
   2  23  -1    5.08    0.98
   2  23  -1    3.87    0.90
  -2  23   1    5.40    1.00
   2  23  -1    3.68    0.96
  -2  23   1    5.25    0.86
  -2  23   1    5.79    0.78
  -2  23   1    5.15    0.70
   2  23  -1    4.22    1.33
   1 -23  -1   13.62    1.71
   1 -23  -1    9.65    1.36
  -1 -23   1   10.23    1.89
  -1 -23   1   11.23    1.37
   1  23  -1   10.90    1.17
   1  23  -1   10.48    1.33
  -1  23   1   10.15    1.08
  -1  23   1   12.04    1.03
   1  23  -1   11.51    1.61
   1  23  -1   10.93    1.21
  -1  23   1   12.09    1.45
  -1  23   1   10.71    1.35
  -1  23   1   10.92    1.12
   0 -23   1    4.04    0.97
   0 -23   1    1.79    1.06
   0 -23  -1    3.95    1.21
   0 -23  -1    2.46    0.82
   0  23  -1    4.55    0.88
   0  23   1    5.12    1.08
   0  23  -1    3.77    0.77
   0  23   1    2.79    0.74
   0  23  -1    3.62    1.05
   0  23  -1    4.10    0.75
   0  23   1    3.79    0.83
   0  23   1    1.89    0.61
   0  23  -1    3.10    0.79
   0  23   1    3.67    0.80
  -1 -23  -1    1.47    1.06
   1 -23   1    0.97    0.71
   1 -23   1   -0.22    0.66
  -1 -23  -1   -0.07    0.60
  -1  23  -1    0.17    0.41
  -1  23  -1    0.34    0.66
  -1  23  -1    0.33    0.46
  -1  23  -1    1.08    0.59
  -1  23  -1    1.44    0.62
   1  23   1    1.02    0.58
   1  23   1    0.14    0.55
   1  23   1    0.61    0.56
   1  23   1   -0.19    0.75
  -2 -23  -1    5.64    1.13
  -2 -23  -1    6.00    1.69
  -2 -23  -1    4.70    1.06
   2 -23   1    6.76    1.23
   2 -23   1    7.53    1.27
   2 -23   1    5.83    0.63
  -2  23  -1    4.61    0.67
   2  23   1    5.02    1.32
  -2  23  -1    6.21    0.90
   2  23   1    4.47    1.00
  -2  23  -1    5.94    0.76
  -2  23  -1    5.84    1.14
   2  23   1    3.81    0.89
  -2  23  -1    5.08    0.85
   2  23   1    6.78    1.10
  -3 -23  -1    0.66    1.29
   3 -23   1    0.66    0.61
   3 -23   1    0.80    0.34
   3 -23   1    1.07    0.71
  -3 -23  -1    3.78    0.96
   3  23   1    1.89    1.14
  -3  23  -1    0.52    0.39
  -3  23  -1    0.15    0.41
  -3  23  -1    1.56    0.39
  -3  23  -1   -0.10    0.50
  -3  23  -1    1.34    0.50
  -3  23  -1    1.40    0.41
   3  23   1    0.77    0.65
   4 -23   1    4.72    1.13
   4 -23   1    3.37    0.53
  -4 -23  -1    5.03    1.21
  -4 -23  -1    8.89    2.12
   4 -23   1    6.24    0.77
   4  23   1    8.27    2.34
  -4  23  -1    4.44    0.54
   4  23   1    4.79    1.14
  -4  23  -1    5.00    0.48
  -4  23  -1    4.91    0.68
  -4  23  -1    5.53    0.75
  -5 -23  -1   10.28    2.39
  -5 -23  -1    9.92    1.58
   5 -23   1    8.20    1.42
  -5  23  -1    8.21    0.81
  -5  23  -1    9.17    0.93
   5  23   1    9.27    1.67
   5  23   1   11.23    1.53
   5  23   1   10.05    2.11
  -5  23  -1    8.81    0.88
   6 -23   1   -0.36    0.64
  -6 -23  -1    1.14    0.92
  -6 -23  -1    0.86    1.64
   6  23   1    0.40    0.79
  -6  23  -1    0.58    0.38
  -6  23  -1    0.10    0.42
   6  23   1    0.00    1.22
   6  23   1   -0.85    0.63
   7 -23   1    2.87    1.07
  -7 -23  -1    3.97    2.04
  -7 -23  -1    3.82    1.30
   7  23   1    2.95    1.65
  -7  23  -1    3.34    0.83
  -7  23  -1    2.92    0.67
   7  23   1    3.04    1.12
  -7  23  -1    3.58    0.65
  -8 -23  -1    0.64    1.14
  -8 -23  -1   -2.37    1.60
   8 -23   1    0.52    0.78
  -8  23  -1    0.99    0.58
   8  23   1    0.20    0.96
   8  23   1   -0.43    1.26
  -8 -24   1    2.64    2.33
  -8 -24   1    2.79    1.38
   8 -24  -1    2.61    1.05
   8  24  -1    2.39    1.74
   8  24  -1    1.70    1.07
  -7 -24   1   -0.43    1.69
   7 -24  -1    0.70    0.83
  -7 -24   1   -0.05    0.97
   7  24  -1    2.44    1.45
   7  24  -1   -0.75    0.77
  -7  24   1    0.18    0.52
  -6 -24   1   -1.16    1.42
   6 -24  -1   -0.11    0.72
  -6 -24   1    0.51    0.93
   6  24  -1    0.38    1.19
   6  24  -1    0.43    0.74
  -6  24   1    0.11    0.35
   6  24  -1    0.04    0.78
  -5 -24   1    3.98    2.14
   5 -24  -1    6.71    1.34
  -5 -24   1    9.09    1.52
   5  24  -1    7.02    1.45
  -5  24   1    6.79    0.78
   5  24  -1    7.45    1.41
   5  24  -1    5.67    1.72
   4 -24  -1    0.24    0.63
   4 -24  -1    2.16    0.53
  -4 -24   1    1.75    1.40
   4 -24  -1    2.18    0.68
   4  24  -1    2.46    1.19
  -4  24   1    2.57    0.59
  -4  24   1    2.04    0.47
   4  24  -1    1.95    0.86
   4  24  -1    2.69    0.90
   3 -24  -1    7.18    1.38
   3 -24  -1    7.40    0.76
  -3 -24   1    8.61    1.41
  -3 -24   1    7.93    2.11
  -3  24   1    7.65    1.09
  -3  24   1    6.22    0.80
   3  24  -1    7.35    1.23
  -3  24   1    6.86    0.77
  -3  24   1    6.12    0.86
  -3  24   1    6.65    0.71
   3  24  -1    7.34    1.27
   3  24  -1    8.32    1.80
  -3  24   1    6.28    0.63
  -2 -24   1    0.39    1.06
   2 -24  -1    1.03    0.75
   2 -24  -1    2.29    0.86
  -2  24   1    0.43    0.63
   2  24  -1    0.47    0.66
   2  24  -1    1.97    1.12
   2  24  -1    0.70    0.65
  -2  24   1    0.51    0.51
  -2  24   1    0.25    0.37
   2  24  -1    0.08    0.58
  -2  24   1    1.02    0.50
  -1 -24   1    0.76    0.70
  -1 -24   1    1.71    1.11
   1 -24  -1    0.07    0.60
   1 -24  -1    0.19    0.74
   1  24  -1    0.87    0.77
  -1  24   1    0.52    0.56
  -1  24   1    0.96    0.76
   1  24  -1    1.14    0.59
  -1  24   1    0.20    0.51
  -1  24   1    0.51    0.45
  -1  24   1    0.71    0.52
   1  24  -1   -0.46    0.42
   1  24  -1    1.04    0.85
   0 -24  -1    8.38    1.61
   0 -24  -1    5.39    1.08
   0 -24   1    7.58    1.59
   0 -24   1    7.05    1.22
   0  24  -1    5.21    0.91
   0  24   1    5.42    1.27
   0  24   1    5.96    0.99
   0  24  -1    4.30    1.19
   0  24   1    5.83    0.93
   0  24  -1    6.58    1.11
   0  24   1    5.43    1.07
   0  24  -1    5.84    0.91
   0  24  -1    5.83    1.07
   0  24   1    6.51    0.98
   1 -24   1    2.04    0.83
   1 -24   1    0.19    0.74
  -1 -24  -1    2.00    0.85
  -1 -24  -1    1.96    1.24
   1  24   1    1.85    0.67
  -1  24  -1    1.43    0.51
   1  24   1   -0.17    0.82
   1  24   1    0.44    0.56
  -1  24  -1   -0.06    0.71
  -1  24  -1    1.34    0.57
   1  24   1    1.21    0.72
  -1  24  -1    1.76    0.67
  -1  24  -1    0.94    0.53
  -2 -24  -1    1.17    0.78
   2 -24   1    0.95    0.53
   2 -24   1    1.47    0.74
  -2 -24  -1   -0.95    0.93
   2 -24   1    0.45    0.79
  -2  24  -1    1.77    0.73
   2  24   1   -0.62    0.45
   2  24   1    0.57    0.95
   2  24   1    0.19    0.64
  -2  24  -1    0.93    0.46
  -2  24  -1    0.13    0.36
  -2  24  -1    0.07    0.47
  -2  24  -1    1.70    0.61
   2  24   1    0.39    0.61
   3 -24   1   10.14    1.54
   3 -24   1    9.21    0.81
   3 -24   1    7.89    1.17
  -3 -24  -1    9.50    2.19
  -3 -24  -1   10.18    1.45
   3  24   1    9.22    1.64
  -3  24  -1    9.11    0.86
  -3  24  -1   10.03    0.80
  -3  24  -1    9.09    0.97
   3  24   1   10.70    1.95
  -3  24  -1    9.33    0.82
   3  24   1    9.97    1.73
  -3  24  -1   12.99    1.09
   4 -24   1    0.42    0.68
  -4 -24  -1    0.52    0.81
  -4 -24  -1   -0.43    1.21
  -4  24  -1    0.12    0.40
   4  24   1    0.91    0.83
  -4  24  -1   -0.03    0.22
   4  24   1    0.01    1.02
  -4  24  -1    0.03    0.46
  -4  24  -1   -0.27    0.36
   4  24   1   -0.26    0.65
  -5 -24  -1   -1.13    1.44
   5 -24   1    0.71    0.80
  -5 -24  -1   -0.01    0.75
  -5  24  -1   -0.16    0.37
   5  24   1    0.07    1.02
  -5  24  -1    0.38    0.39
   5  24   1    0.14    0.79
  -5  24  -1   -0.50    0.37
   5  24   1    0.70    0.88
   6 -24   1    1.62    0.91
  -6 -24  -1    1.53    1.11
  -6 -24  -1    4.11    2.03
   6  24   1    4.24    1.20
   6  24   1    1.74    1.10
   6  24   1    2.29    1.33
  -6  24  -1    2.95    0.54
  -7 -24  -1    5.43    1.50
  -7 -24  -1    3.01    2.08
   7 -24   1    5.44    1.20
   7  24   1    7.64    2.05
   7  24   1    8.56    1.64
   8 -24   1    1.48    0.96
  -8 -24  -1    5.55    2.44
  -8 -24  -1    0.77    1.22
   8  24   1   -1.22    0.81
   8  24   1    1.55    1.37
  -8 -25   1    3.06    1.80
  -8 -25   1    7.06    2.77
   8 -25  -1    4.87    1.46
   8  25  -1    5.97    1.94
   8  25  -1    8.41    1.69
  -7 -25   1   11.69    2.88
   7 -25  -1    6.93    1.46
  -7 -25   1    7.67    1.65
   7  25  -1   10.28    1.75
   7  25  -1    6.92    2.02
  -6 -25   1    2.00    1.97
   6 -25  -1    2.44    1.03
  -6 -25   1    3.41    1.28
   6  25  -1    1.31    0.95
  -6  25   1    2.24    0.57
   6  25  -1    0.32    1.27
   6  25  -1    1.80    0.97
  -5 -25   1    1.22    1.56
   5 -25  -1    1.57    1.49
  -5 -25   1    1.72    0.96
   5  25  -1    0.89    0.86
  -5  25   1    1.35    0.49
   5  25  -1    3.23    1.57
   5  25  -1    1.75    0.99
   4 -25  -1   15.70    1.39
   4 -25  -1   16.31    1.19
  -4 -25   1   16.50    1.88
  -4 -25   1    8.89    2.33
   4 -25  -1   13.59    1.73
   4  25  -1   18.43    2.43
   4  25  -1   18.18    1.80
  -4  25   1   16.18    1.04
  -4  25   1   14.96    1.23
  -4  25   1   16.92    1.14
   4  25  -1   18.75    1.85
  -4  25   1   17.19    1.42
  -3 -25   1    3.71    1.09
   3 -25  -1    2.39    0.90
  -3 -25   1    2.49    1.44
  -3  25   1    2.95    0.54
  -3  25   1    2.71    0.51
  -3  25   1    2.47    0.57
   3  25  -1    3.21    0.98
  -3  25   1    2.27    0.42
  -3  25   1    3.91    0.84
   3  25  -1    2.21    0.82
  -2 -25   1    0.08    1.11
   2 -25  -1    0.15    0.67
   2 -25  -1    0.09    0.64
  -2  25   1    0.56    0.50
  -2  25   1   -0.15    0.35
   2  25  -1    0.02    0.55
  -2  25   1   -0.30    0.38
   2  25  -1    1.59    1.01
  -2  25   1   -0.35    0.44
   2  25  -1   -0.61    0.52
  -2  25   1   -1.40    0.53
   2  25  -1   -0.54    0.65
  -1 -25   1    0.62    1.00
   1 -25  -1    2.07    0.97
  -1 -25   1    2.90    0.91
   1 -25  -1    0.25    0.68
   1  25  -1    1.80    0.83
   1  25  -1    1.45    0.96
  -1  25   1    2.93    0.71
   1  25  -1    1.61    0.72
  -1  25   1    1.53    0.57
  -1  25   1    1.14    0.81
  -1  25   1    1.96    0.74
   1  25  -1    1.49    0.66
  -1  25   1    1.69    0.66
   0 -25   1   15.48    1.71
   0 -25  -1   17.40    2.19
   0 -25  -1   12.28    1.58
   0 -25   1   17.91    2.04
   0  25   1   18.82    1.91
   0  25  -1   18.53    1.92
   0  25  -1   16.19    1.57
   0  25  -1   16.46    1.48
   0  25   1   18.64    1.53
   0  25   1   18.55    1.44
   0  25   1   15.44    1.46
  -1 -25  -1    4.27    1.00
  -1 -25  -1    2.71    1.34
   1 -25   1    2.60    0.92
   1 -25   1    2.90    1.04
  -1  25  -1    5.34    1.17
  -1  25  -1    3.96    0.87
   1  25   1    3.50    0.77
   1  25   1    3.95    0.95
  -1  25  -1    5.26    0.95
  -1  25  -1    3.02    0.84
  -1  25  -1    3.95    0.68
   1  25   1    4.52    1.01
   1  25   1    2.29    1.12
  -2 -25  -1   26.95    3.04
  -2 -25  -1   23.88    2.06
   2 -25   1   22.92    2.15
  -2  25  -1   23.03    1.95
  -2  25  -1   28.80    1.77
   2  25   1   26.94    2.11
   2  25   1   23.84    1.94
   2  25   1   26.12    2.56
  -2  25  -1   22.45    1.51
  -2  25  -1   28.46    2.07
   2  25   1   23.65    2.00
  -2  25  -1   26.31    2.00
   3 -25   1    0.03    0.66
   3 -25   1    1.18    0.66
  -3 -25  -1    0.63    1.19
  -3 -25  -1    1.43    0.83
   3 -25   1    0.82    0.39
  -3  25  -1    0.09    0.43
  -3  25  -1    0.75    0.52
  -3  25  -1    1.34    0.65
  -3  25  -1    0.81    0.33
  -3  25  -1    0.64    0.38
   3  25   1    0.52    0.87
   3  25   1   -0.07    0.60
   3  25   1    0.52    1.17
  -4 -25  -1    5.37    1.30
  -4 -25  -1    4.61    1.90
   4 -25   1    6.16    1.23
   4  25   1    8.51    1.42
  -4  25  -1    6.85    0.76
  -4  25  -1    7.50    1.33
  -4  25  -1    6.50    0.58
   4  25   1    5.20    1.14
   4  25   1    9.65    1.96
  -4  25  -1    8.71    0.89
  -4  25  -1    8.01    1.01
   5 -25   1   13.21    2.38
  -5 -25  -1   12.04    1.70
  -5 -25  -1   12.16    2.64
   5  25   1    8.30    2.04
  -5  25  -1   10.04    0.94
   5  25   1   10.87    1.75
   5  25   1   14.16    1.72
  -6 -25  -1   10.63    2.60
  -6 -25  -1    6.48    1.48
   6 -25   1    6.95    1.42
   6  25   1   11.51    1.67
   6  25   1    6.68    1.89
   6  25   1    6.95    1.42
  -6  25  -1    8.90    0.80
  -7 -25  -1    1.99    1.22
   7 -25   1    1.58    1.00
  -7 -25  -1    1.79    2.00
   7  25   1    2.56    1.23
   7  25   1    4.00    1.66
  -8 -25  -1    8.88    3.12
   8  25   1   13.41    2.05
   8  25   1   12.47    2.62
   7 -26  -1    4.99    1.33
  -7 -26   1    4.20    1.53
  -7 -26   1    4.53    2.13
   7  26  -1    8.26    1.55
  -6 -26   1    4.02    1.35
   6 -26  -1    2.89    1.03
  -6 -26   1    1.12    1.87
  -6  26   1    3.61    0.74
   6  26  -1    2.70    1.10
   6  26  -1    3.56    1.66
   6  26  -1    2.70    1.10
   5 -26  -1    1.36    0.83
  -5 -26   1   -0.07    1.44
  -5 -26   1    0.78    0.83
  -5  26   1    2.13    0.68
   5  26  -1   -0.62    0.67
   5  26  -1    2.88    1.08
   5  26  -1    1.06    1.25
   4 -26  -1    1.32    0.80
   4 -26  -1    0.04    0.50
   4 -26  -1    1.61    1.03
  -4 -26   1    0.25    0.90
  -4 -26   1   -0.09    1.38
   4  26  -1    0.85    0.79
   4  26  -1    0.31    1.16
  -4  26   1    1.28    0.37
   4  26  -1    1.95    0.84
  -4  26   1    1.40    0.44
  -4  26   1    0.71    0.72
  -4  26   1    0.86    0.61
  -3 -26   1    6.51    1.40
   3 -26  -1   11.16    1.54
  -3 -26   1    8.38    2.13
  -3  26   1    9.27    0.84
  -3  26   1   11.89    1.29
  -3  26   1   10.89    0.86
   3  26  -1   10.27    1.41
   3  26  -1   11.33    1.42
   3  26  -1   11.35    2.18
  -3  26   1    9.90    0.97
  -3  26   1    9.53    1.07
   2 -26  -1   13.19    1.64
  -2 -26   1   13.36    2.39
   2 -26  -1   12.37    1.55
  -2  26   1   10.50    0.97
  -2  26   1   13.75    1.13
  -2  26   1   11.32    1.44
   2  26  -1   11.90    1.39
  -2  26   1   10.51    1.10
   2  26  -1   13.28    1.45
  -2  26   1   11.79    1.20
   2  26  -1   12.86    2.13
  -1 -26   1   30.58    2.99
   1 -26  -1   32.50    2.74
  -1 -26   1   28.59    2.39
   1 -26  -1   28.69    2.42
   1  26  -1   28.88    2.10
  -1  26   1   32.49    2.04
   1  26  -1   33.21    2.28
   1  26  -1   33.47    2.83
   1  26  -1   28.44    2.22
  -1  26   1   30.42    1.92
  -1  26   1   33.37    2.10
  -1  26   1   30.81    2.43
[truncated: 5,382,640 more chars]
