# Supplementary material for: Improving the In Vivo Stability of [52Mn]Mn(II) Complexes with 18-Membered Macrocyclic Chelators for PET Imaging
Source: J Med Chem. 2024 Jun 27;67(13):11242–53. doi: 10.1021/acs.jmedchem.4c00812 (PMC11247486; doi:10.1021/acs.jmedchem.4c00812)
Supplement: Supplementary file 4 — jm4c00812_si_004.cif [file jm4c00812_si_004.cif]

data_32102402_0m
_audit_creation_date               2024-01-18
_audit_creation_method
;
Olex2 1.5
(compiled 2023.08.24 svn.re1ec1418 for OlexSys, GUI svn.r6817)
;
_shelx_SHELXL_version_number       '2018/3'
_audit_contact_author_address      ?
_audit_contact_author_email        ?
_audit_contact_author_name         ''
_audit_contact_author_phone        ?
_publ_contact_author_id_orcid      ?
_publ_section_references
;
Dolomanov, O.V., Bourhis, L.J., Gildea, R.J, Howard, J.A.K. & Puschmann, H.
 (2009), J. Appl. Cryst. 42, 339-341.

Sheldrick, G.M. (2008). Acta Cryst. A64, 112-122.

Sheldrick, G.M. (2015). Acta Cryst. A71, 3-8.
;
_chemical_name_common              ?
_chemical_name_systematic          ?
_chemical_formula_moiety           'C26 H38 Mn N6, 2(F6 P)'
_chemical_formula_sum              'C26 H38 F12 Mn N6 P2'
_chemical_formula_weight           779.50
_chemical_absolute_configuration   unk
_chemical_melting_point            ?
loop_
  _atom_type_symbol
  _atom_type_description
  _atom_type_scat_dispersion_real
  _atom_type_scat_dispersion_imag
  _atom_type_scat_source
 'C' 'C' 0.0033 0.0016 'International Tables Vol C Tables 4.2.6.8 and 6.1.1.4'
 'H' 'H' 0.0000 0.0000 'International Tables Vol C Tables 4.2.6.8 and 6.1.1.4'
 'F' 'F' 0.0171 0.0103 'International Tables Vol C Tables 4.2.6.8 and 6.1.1.4'
 'Mn' 'Mn' 0.3368 0.7283 'International Tables Vol C Tables 4.2.6.8 and 6.1.1.4'
 'N' 'N' 0.0061 0.0033 'International Tables Vol C Tables 4.2.6.8 and 6.1.1.4'
 'P' 'P' 0.1023 0.0942 'International Tables Vol C Tables 4.2.6.8 and 6.1.1.4'

_shelx_space_group_comment
;
The symmetry employed for this shelxl refinement is uniquely defined
by the following loop, which should always be used as a source of
symmetry information in preference to the above space-group names.
They are only intended as comments.
;
_space_group_crystal_system        'monoclinic'
_space_group_IT_number             4
_space_group_name_H-M_alt          'P 1 21 1'
_space_group_name_Hall             'P 2yb'
loop_
  _space_group_symop_operation_xyz
 'x, y, z'
 '-x, y+1/2, -z'

_cell_length_a                     9.3395(5)
_cell_length_b                     18.6269(8)
_cell_length_c                     18.9772(10)
_cell_angle_alpha                  90
_cell_angle_beta                   99.279(2)
_cell_angle_gamma                  90
_cell_volume                       3258.2(3)
_cell_formula_units_Z              4
_cell_measurement_reflns_used      9677
_cell_measurement_temperature      100.00
_cell_measurement_theta_max        28.23
_cell_measurement_theta_min        2.43
_shelx_estimated_absorpt_T_max     0.974
_shelx_estimated_absorpt_T_min     0.922
_exptl_absorpt_coefficient_mu      0.601
_exptl_absorpt_correction_T_max    0.7457
_exptl_absorpt_correction_T_min    0.6332
_exptl_absorpt_correction_type     multi-scan
_exptl_absorpt_process_details
;
SADABS-2016/2 (Bruker,2016/2) was used for absorption correction.
wR2(int) was 0.0853 before and 0.0621 after correction.
The Ratio of minimum to maximum transmission is 0.8491.
The \l/2 correction factor is Not present.
;
_exptl_absorpt_special_details     ?
_exptl_crystal_colour              colourless
_exptl_crystal_colour_primary      colourless
_exptl_crystal_density_diffrn      1.589
_exptl_crystal_density_meas        ?
_exptl_crystal_density_method      'not measured'
_exptl_crystal_description         prism
_exptl_crystal_F_000               1596
_exptl_crystal_size_max            0.137
_exptl_crystal_size_mid            0.103
_exptl_crystal_size_min            0.044
_exptl_transmission_factor_max     ?
_exptl_transmission_factor_min     ?
_diffrn_reflns_av_R_equivalents    0.0538
_diffrn_reflns_av_unetI/netI       0.0315
_diffrn_reflns_Laue_measured_fraction_full  0.999
_diffrn_reflns_Laue_measured_fraction_max  0.998
_diffrn_reflns_limit_h_max         12
_diffrn_reflns_limit_h_min         -12
_diffrn_reflns_limit_k_max         24
_diffrn_reflns_limit_k_min         -24
_diffrn_reflns_limit_l_max         25
_diffrn_reflns_limit_l_min         -25
_diffrn_reflns_number              116433
_diffrn_reflns_point_group_measured_fraction_full  0.998
_diffrn_reflns_point_group_measured_fraction_max  0.992
_diffrn_reflns_theta_full          25.242
_diffrn_reflns_theta_max           28.341
_diffrn_reflns_theta_min           2.300
_diffrn_ambient_temperature        100.00
_diffrn_detector_area_resol_mean   ?
_diffrn_measured_fraction_theta_full  0.999
_diffrn_measured_fraction_theta_max  0.998
_diffrn_measurement_device_type    'Bruker D8 Venture Photon II CMOS'
_diffrn_measurement_method         '\f and \w scans'
_diffrn_radiation_monochromator    'Incoatec HeliosTM multilayer optics'
_diffrn_radiation_type             MoK\a
_diffrn_radiation_wavelength       0.71073
_diffrn_source                     ?
_diffrn_source_current             1.0
_diffrn_source_power               0.05
_diffrn_source_voltage             50.0
_diffrn_standards_number           0
_reflns_Friedel_coverage           0.931
_reflns_Friedel_fraction_full      0.997
_reflns_Friedel_fraction_max       0.987
_reflns_number_gt                  14967
_reflns_number_total               16149
_reflns_special_details
;
 Reflections were merged by SHELXL according to the crystal
 class for the calculation of statistics and refinement.
 
 Structure factors included contributions from the .fab file.
 
 _reflns_Friedel_fraction is defined as the number of unique
 Friedel pairs measured divided by the number that would be
 possible theoretically, ignoring centric projections and
 systematic absences.
;
_reflns_threshold_expression       'I > 2\s(I)'
_computing_cell_refinement         'Bruker SAINT'
_computing_data_collection         'Bruker APEX4'
_computing_data_reduction          'Bruker SAINT'
_computing_molecular_graphics      'Olex2 1.5 (Dolomanov et al., 2009)'
_computing_publication_material    'Olex2 1.5 (Dolomanov et al., 2009)'
_computing_structure_refinement    'XL  (Sheldrick, 2008)'
_computing_structure_solution      'SHELXT 2014/5 (Sheldrick, 2014)'
_refine_diff_density_max           0.838
_refine_diff_density_min           -0.403
_refine_diff_density_rms           0.056
_refine_ls_abs_structure_details
;
 Flack x determined using 6625 quotients [(I+)-(I-)]/[(I+)+(I-)]
 (Parsons, Flack and Wagner, Acta Cryst. B69 (2013) 249-259).
;
_refine_ls_abs_structure_Flack     0.000(7)
_refine_ls_extinction_coef         .
_refine_ls_extinction_method       none
_refine_ls_goodness_of_fit_ref     1.057
_refine_ls_hydrogen_treatment      constr
_refine_ls_matrix_type             full
_refine_ls_number_parameters       884
_refine_ls_number_reflns           16149
_refine_ls_number_restraints       49
_refine_ls_R_factor_all            0.0404
_refine_ls_R_factor_gt             0.0343
_refine_ls_restrained_S_all        1.112
_refine_ls_shift/su_max            0.002
_refine_ls_shift/su_mean           0.000
_refine_ls_structure_factor_coef   Fsqd
_refine_ls_weighting_details      
 'w=1/[\s^2^(Fo^2^)+(0.0396P)^2^+2.2850P] where P=(Fo^2^+2Fc^2^)/3'
_refine_ls_weighting_scheme        calc
_refine_ls_wR_factor_gt            0.0811
_refine_ls_wR_factor_ref           0.0883
_refine_special_details            ?
_olex2_refinement_description
;
1. Fixed Uiso
 At 1.2 times of:
  All C(H) groups, All C(H,H) groups, All N(H) groups
2. Uiso/Uaniso restraints and constraints
Uanis(F20) \\sim Ueq, Uanis(F20B) \\sim Ueq, Uanis(F19) \\sim Ueq, Uanis(F19B)
\\sim Ueq, Uanis(F21) \\sim Ueq, Uanis(F21B) \\sim Ueq, Uanis(F22) \\sim Ueq,
Uanis(F22B) \\sim Ueq: with sigma of 0.0025 and sigma for terminal atoms of
0.005
3. Others
 Sof(F19B)=Sof(F20B)=Sof(F22B)=Sof(F21B)=1-FVAR(1)
 Sof(F22)=Sof(F21)=Sof(F19)=Sof(F20)=FVAR(1)
4.a Ternary CH refined with riding coordinates:
 N3(H3), N2(H2), N5(H5), N8(H8), N12(H12a), N9(H9), N6(H6), C20(H20), C33(H33),
  N11(H11), C12(H12), C25(H25), C38(H38), C7(H7), C51(H51), C46(H46)
4.b Secondary CH2 refined with riding coordinates:
 C13(H13a,H13b), C21(H21a,H21b), C10(H10a,H10b), C19(H19a,H19b), C11(H11a,
 H11b), C23(H23a,H23b), C36(H36a,H36b), C24(H24a,H24b), C6(H6a,H6b), C22(H22a,
 H22b), C37(H37a,H37b), C8(H8a,H8b), C32(H32a,H32b), C9(H9a,H9b), C34(H34a,
 H34b), C35(H35a,H35b), C39(H39a,H39b), C50(H50a,H50b), C49(H49a,H49b),
 C52(H52a,H52b), C26(H26a,H26b), C48(H48a,H48b), C45(H45a,H45b), C47(H47a,H47b)
4.c Aromatic/amide H refined with riding coordinates:
 C15(H15), C2(H2a), C16(H16), C17(H17), C29(H29), C30(H30), C28(H28), C41(H41),
  C4(H4), C43(H43), C3(H3a), C42(H42)
;
_atom_sites_solution_hydrogens     geom
_atom_sites_solution_primary       dual
_atom_sites_solution_secondary     ?
loop_
  _atom_site_label
  _atom_site_type_symbol
  _atom_site_fract_x
  _atom_site_fract_y
  _atom_site_fract_z
  _atom_site_U_iso_or_equiv
  _atom_site_adp_type
  _atom_site_occupancy
  _atom_site_site_symmetry_order
  _atom_site_calc_flag
  _atom_site_refinement_flags_posn
  _atom_site_refinement_flags_adp
  _atom_site_refinement_flags_occupancy
  _atom_site_disorder_assembly
  _atom_site_disorder_group
 Mn01 Mn 0.18683(5) 0.46202(2) 0.34948(3) 0.01497(10) Uani 1 1 d . . . . .
 Mn02 Mn 0.56227(5) 0.43129(3) 0.85540(3) 0.01780(10) Uani 1 1 d . . . . .
 P2 P 0.90091(9) 0.69935(4) 0.28356(5) 0.01726(16) Uani 1 1 d . . . . .
 P3 P 0.77448(10) 0.56263(5) 0.63884(5) 0.02025(17) Uani 1 1 d . . . . .
 P1 P -0.34333(10) 0.35615(5) 0.27524(5) 0.02301(19) Uani 1 1 d . . . . .
 P4 P 1.09488(10) 0.49781(6) 0.95130(6) 0.0264(2) Uani 1 1 d . . . . .
 F9 F 0.9635(2) 0.69825(12) 0.20964(11) 0.0261(4) Uani 1 1 d . . . . .
 F3 F -0.4502(2) 0.29244(12) 0.28907(13) 0.0297(5) Uani 1 1 d . . . . .
 F12 F 0.9368(2) 0.78301(11) 0.29270(12) 0.0264(5) Uani 1 1 d . . . . .
 F11 F 0.8381(2) 0.69896(12) 0.35752(11) 0.0262(4) Uani 1 1 d . . . . .
 F8 F 0.8641(2) 0.61540(11) 0.27484(12) 0.0248(4) Uani 1 1 d . . . . .
 F7 F 0.7424(2) 0.71890(11) 0.24107(11) 0.0232(4) Uani 1 1 d . . . . .
 F13 F 0.7503(3) 0.60578(14) 0.56492(13) 0.0340(5) Uani 1 1 d . . . . .
 F10 F 1.0595(2) 0.67992(12) 0.32584(13) 0.0294(5) Uani 1 1 d . . . . .
 F17 F 0.8905(2) 0.62119(12) 0.67284(15) 0.0357(6) Uani 1 1 d . . . . .
 F24 F 0.9545(2) 0.45636(15) 0.96947(13) 0.0339(5) Uani 1 1 d . . . . .
 F4 F -0.4803(2) 0.40757(13) 0.25188(15) 0.0346(5) Uani 1 1 d . . . . .
 F16 F 0.7991(3) 0.51932(15) 0.71298(13) 0.0404(6) Uani 1 1 d . . . . .
 F18 F 0.9030(3) 0.51743(14) 0.61341(13) 0.0360(6) Uani 1 1 d . . . . .
 F1 F -0.3506(3) 0.33097(14) 0.19449(14) 0.0453(7) Uani 1 1 d . . . . .
 F15 F 0.6481(3) 0.60827(15) 0.66470(13) 0.0366(6) Uani 1 1 d . . . . .
 F2 F -0.2374(3) 0.42079(14) 0.26212(17) 0.0441(7) Uani 1 1 d . . . . .
 F5 F -0.3377(3) 0.38200(15) 0.35626(14) 0.0425(6) Uani 1 1 d . . . . .
 F6 F -0.2071(3) 0.30505(16) 0.29933(18) 0.0476(7) Uani 1 1 d . . . . .
 F14 F 0.6593(3) 0.50380(13) 0.60458(15) 0.0419(6) Uani 1 1 d . . . . .
 N1 N 0.3029(3) 0.53639(15) 0.29111(16) 0.0188(6) Uani 1 1 d . . . . .
 N4 N 0.0788(3) 0.38903(14) 0.41324(15) 0.0156(5) Uani 1 1 d . . . . .
 N7 N 0.4311(3) 0.51784(15) 0.80178(15) 0.0179(5) Uani 1 1 d . . . . .
 N3 N 0.2483(3) 0.34841(15) 0.31953(14) 0.0156(5) Uani 1 1 d . . . . .
 H3 H 0.348531 0.348977 0.307275 0.019 Uiso 1 1 calc R U . . .
 N2 N 0.0704(3) 0.45695(16) 0.23546(14) 0.0176(5) Uani 1 1 d . . . . .
 H2 H -0.036123 0.451986 0.235645 0.021 Uiso 1 1 calc R U . . .
 N10 N 0.6634(4) 0.33699(17) 0.91289(16) 0.0243(6) Uani 1 1 d . . . . .
 N5 N 0.0520(3) 0.53331(15) 0.41154(14) 0.0158(5) Uani 1 1 d . . . . .
 H5 H 0.013603 0.575082 0.381141 0.019 Uiso 1 1 calc R U . . .
 F23 F 1.2353(3) 0.53888(16) 0.93336(17) 0.0472(7) Uani 1 1 d . . . . .
 N8 N 0.3941(3) 0.38021(16) 0.76645(15) 0.0200(6) Uani 1 1 d . . . . .
 H8 H 0.371449 0.330038 0.779821 0.024 Uiso 1 1 calc R U . . .
 N12 N 0.6677(3) 0.53494(18) 0.90226(16) 0.0235(6) Uani 1 1 d . . . . .
 H12A H 0.775463 0.528904 0.910729 0.028 Uiso 1 1 calc R U . . .
 N9 N 0.7099(3) 0.38314(16) 0.78376(15) 0.0202(6) Uani 1 1 d . . . . .
 H9 H 0.757731 0.423472 0.761674 0.024 Uiso 1 1 calc R U . . .
 N6 N 0.3653(3) 0.51513(16) 0.43321(16) 0.0205(6) Uani 1 1 d . . . . .
 H6 H 0.399922 0.480362 0.472420 0.025 Uiso 1 1 calc R U . . .
 C14 C 0.1351(4) 0.32337(17) 0.42670(17) 0.0172(6) Uani 1 1 d . . . . .
 C1 C 0.4287(4) 0.56542(19) 0.3228(2) 0.0230(7) Uani 1 1 d . . . . .
 C20 C 0.1463(4) 0.56005(18) 0.47732(17) 0.0166(6) Uani 1 1 d . . . . .
 H20 H 0.156403 0.520663 0.513594 0.020 Uiso 1 1 calc R U . . .
 C15 C 0.0986(4) 0.28194(18) 0.48217(19) 0.0213(7) Uani 1 1 d . . . . .
 H15 H 0.138422 0.235336 0.491587 0.026 Uiso 1 1 calc R U . . .
 C13 C 0.2443(4) 0.29878(18) 0.38025(18) 0.0191(6) Uani 1 1 d . . . . .
 H13A H 0.341887 0.296185 0.409597 0.023 Uiso 1 1 calc R U . . .
 H13B H 0.217952 0.250065 0.361686 0.023 Uiso 1 1 calc R U . . .
 C2 C 0.4985(4) 0.6170(2) 0.2884(2) 0.0313(9) Uani 1 1 d . . . . .
 H2A H 0.585773 0.638580 0.311540 0.038 Uiso 1 1 calc R U . . .
 C33 C 0.4724(4) 0.37957(19) 0.70335(18) 0.0206(7) Uani 1 1 d . . . . .
 H33 H 0.490509 0.430377 0.690209 0.025 Uiso 1 1 calc R U . . .
 N11 N 0.4962(3) 0.43133(19) 0.96641(15) 0.0247(6) Uani 1 1 d . . . . .
 H11 H 0.397436 0.453039 0.963264 0.030 Uiso 1 1 calc R U . . .
 C12 C 0.1426(3) 0.32877(17) 0.25463(17) 0.0162(6) Uani 1 1 d . . . . .
 H12 H 0.046741 0.318684 0.269648 0.019 Uiso 1 1 calc R U . . .
 C21 C 0.0786(4) 0.62495(19) 0.50896(19) 0.0214(7) Uani 1 1 d . . . . .
 H21A H 0.066693 0.664465 0.473614 0.026 Uiso 1 1 calc R U . . .
 H21B H -0.018832 0.611767 0.518954 0.026 Uiso 1 1 calc R U . . .
 C16 C 0.0025(4) 0.3104(2) 0.52338(19) 0.0233(7) Uani 1 1 d . . . . .
 H16 H -0.022222 0.283621 0.562280 0.028 Uiso 1 1 calc R U . . .
 C10 C 0.0875(4) 0.2428(2) 0.1491(2) 0.0290(8) Uani 1 1 d . . . . .
 H10A H 0.123915 0.200102 0.126424 0.035 Uiso 1 1 calc R U . . .
 H10B H -0.009765 0.231200 0.160451 0.035 Uiso 1 1 calc R U . . .
 C40 C 0.7730(4) 0.3038(2) 0.8887(2) 0.0259(8) Uani 1 1 d . . . . .
 C19 C -0.0711(4) 0.49023(18) 0.42890(18) 0.0185(6) Uani 1 1 d . . . . .
 H19A H -0.148008 0.486914 0.386534 0.022 Uiso 1 1 calc R U . . .
 H19B H -0.112647 0.513548 0.467920 0.022 Uiso 1 1 calc R U . . .
 C5 C 0.2436(4) 0.55529(18) 0.22518(19) 0.0201(7) Uani 1 1 d . . . . .
 C11 C 0.1906(4) 0.2610(2) 0.2179(2) 0.0232(7) Uani 1 1 d . . . . .
 H11A H 0.289341 0.268732 0.206642 0.028 Uiso 1 1 calc R U . . .
 H11B H 0.194873 0.219953 0.251261 0.028 Uiso 1 1 calc R U . . .
 C23 C 0.3231(4) 0.6704(2) 0.5640(2) 0.0282(8) Uani 1 1 d . . . . .
 H23A H 0.384432 0.683697 0.609685 0.034 Uiso 1 1 calc R U . . .
 H23B H 0.317475 0.712375 0.531681 0.034 Uiso 1 1 calc R U . . .
 C25 C 0.2973(4) 0.57892(18) 0.46260(18) 0.0188(6) Uani 1 1 d . . . . .
 H25 H 0.287538 0.617850 0.425847 0.023 Uiso 1 1 calc R U . . .
 C38 C 0.6198(4) 0.34232(18) 0.72542(18) 0.0210(7) Uani 1 1 d . . . . .
 H38 H 0.601210 0.293674 0.744315 0.025 Uiso 1 1 calc R U . . .
 C17 C -0.0581(4) 0.37823(18) 0.50802(19) 0.0209(7) Uani 1 1 d . . . . .
 H17 H -0.125334 0.397849 0.535350 0.025 Uiso 1 1 calc R U . . .
 C36 C 0.6094(5) 0.2954(3) 0.5987(2) 0.0378(10) Uani 1 1 d . . . . .
 H36A H 0.664665 0.292813 0.558423 0.045 Uiso 1 1 calc R U . . .
 H36B H 0.586516 0.245751 0.611932 0.045 Uiso 1 1 calc R U . . .
 C31 C 0.2963(4) 0.5034(2) 0.76840(18) 0.0213(7) Uani 1 1 d . . . . .
 C44 C 0.6147(5) 0.3135(2) 0.9716(2) 0.0294(8) Uani 1 1 d . . . . .
 C24 C 0.3917(4) 0.6073(2) 0.5306(2) 0.0280(8) Uani 1 1 d . . . . .
 H24A H 0.409446 0.567868 0.565900 0.034 Uiso 1 1 calc R U . . .
 H24B H 0.486786 0.622438 0.518899 0.034 Uiso 1 1 calc R U . . .
 C27 C 0.4724(4) 0.58619(19) 0.81540(19) 0.0244(7) Uani 1 1 d . . . . .
 C29 C 0.2382(6) 0.6274(2) 0.7626(2) 0.0387(11) Uani 1 1 d . . . . .
 H29 H 0.171328 0.665343 0.749248 0.046 Uiso 1 1 calc R U . . .
 C6 C 0.0970(4) 0.52335(19) 0.19674(19) 0.0220(7) Uani 1 1 d . . . . .
 H6A H 0.020321 0.558871 0.201596 0.026 Uiso 1 1 calc R U . . .
 H6B H 0.091798 0.512367 0.145353 0.026 Uiso 1 1 calc R U . . .
 C22 C 0.1714(4) 0.6509(2) 0.5775(2) 0.0267(8) Uani 1 1 d . . . . .
 H22A H 0.178092 0.612680 0.614169 0.032 Uiso 1 1 calc R U . . .
 H22B H 0.125546 0.693433 0.595822 0.032 Uiso 1 1 calc R U . . .
 C7 C 0.1235(4) 0.39174(18) 0.20219(17) 0.0172(6) Uani 1 1 d . . . . .
 H7 H 0.220880 0.403207 0.189554 0.021 Uiso 1 1 calc R U . . .
 C51 C 0.6175(4) 0.5483(2) 0.97204(19) 0.0237(7) Uani 1 1 d . . . . .
 H51 H 0.518872 0.570569 0.961677 0.028 Uiso 1 1 calc R U . . .
 C46 C 0.6038(4) 0.4780(2) 1.01157(19) 0.0261(8) Uani 1 1 d . . . . .
 H46 H 0.700030 0.453250 1.017771 0.031 Uiso 1 1 calc R U . . .
 C37 C 0.7010(4) 0.3323(2) 0.66228(19) 0.0253(7) Uani 1 1 d . . . . .
 H37A H 0.732226 0.379797 0.647028 0.030 Uiso 1 1 calc R U . . .
 H37B H 0.789305 0.303276 0.677941 0.030 Uiso 1 1 calc R U . . .
 C8 C 0.0224(4) 0.3715(2) 0.13295(19) 0.0243(7) Uani 1 1 d . . . . .
 H8A H -0.076037 0.361901 0.143811 0.029 Uiso 1 1 calc R U . . .
 H8B H 0.015476 0.412469 0.099303 0.029 Uiso 1 1 calc R U . . .
 C18 C -0.0171(4) 0.41603(17) 0.45168(18) 0.0169(6) Uani 1 1 d . . . . .
 C32 C 0.2615(4) 0.4242(2) 0.75632(19) 0.0252(7) Uani 1 1 d . . . . .
 H32A H 0.197518 0.408247 0.790071 0.030 Uiso 1 1 calc R U . . .
 H32B H 0.208740 0.417283 0.707213 0.030 Uiso 1 1 calc R U . . .
 C30 C 0.1958(5) 0.5571(2) 0.7485(2) 0.0324(9) Uani 1 1 d . . . . .
 H30 H 0.100219 0.545974 0.725727 0.039 Uiso 1 1 calc R U . . .
 C28 C 0.3777(5) 0.6429(2) 0.7961(2) 0.0342(9) Uani 1 1 d . . . . .
 H28 H 0.407822 0.691083 0.805661 0.041 Uiso 1 1 calc R U . . .
 F22 F 1.1922(4) 0.4666(4) 1.0232(2) 0.0508(14) Uani 0.675(7) 1 d . U P A 1
 C9 C 0.0763(4) 0.3059(2) 0.0979(2) 0.0291(8) Uani 1 1 d . . . . .
 H9A H 0.172571 0.315985 0.084726 0.035 Uiso 1 1 calc R U . . .
 H9B H 0.008364 0.294071 0.053826 0.035 Uiso 1 1 calc R U . . .
 C41 C 0.8371(5) 0.2430(2) 0.9227(2) 0.0328(9) Uani 1 1 d . . . . .
 H41 H 0.913797 0.219087 0.904949 0.039 Uiso 1 1 calc R U . . .
 C34 C 0.3850(5) 0.3425(3) 0.6382(2) 0.0387(11) Uani 1 1 d . . . . .
 H34A H 0.357770 0.293669 0.651919 0.046 Uiso 1 1 calc R U . . .
 H34B H 0.294465 0.369757 0.622610 0.046 Uiso 1 1 calc R U . . .
 C4 C 0.3114(5) 0.6048(2) 0.1866(2) 0.0293(8) Uani 1 1 d . . . . .
 H4 H 0.271335 0.616610 0.138717 0.035 Uiso 1 1 calc R U . . .
 C35 C 0.4697(5) 0.3369(3) 0.5760(2) 0.0406(11) Uani 1 1 d . . . . .
 H35A H 0.409786 0.312182 0.535357 0.049 Uiso 1 1 calc R U . . .
 H35B H 0.492454 0.385608 0.560144 0.049 Uiso 1 1 calc R U . . .
 C39 C 0.8251(4) 0.3386(2) 0.8256(2) 0.0285(8) Uani 1 1 d . . . . .
 H39A H 0.910479 0.369101 0.842707 0.034 Uiso 1 1 calc R U . . .
 H39B H 0.855754 0.300915 0.794346 0.034 Uiso 1 1 calc R U . . .
 C43 C 0.6756(5) 0.2539(2) 1.0086(2) 0.0376(10) Uani 1 1 d . . . . .
 H43 H 0.641845 0.237961 1.050536 0.045 Uiso 1 1 calc R U . . .
 C3 C 0.4387(5) 0.6365(2) 0.2198(3) 0.0358(10) Uani 1 1 d . . . . .
 H3A H 0.485067 0.671762 0.195187 0.043 Uiso 1 1 calc R U . . .
 C50 C 0.7187(5) 0.6018(3) 1.0175(2) 0.0394(11) Uani 1 1 d . . . . .
 H50A H 0.819356 0.583395 1.023809 0.047 Uiso 1 1 calc R U . . .
 H50B H 0.716346 0.648277 0.992001 0.047 Uiso 1 1 calc R U . . .
 C49 C 0.6747(5) 0.6137(3) 1.0907(2) 0.0467(13) Uani 1 1 d . . . . .
 H49A H 0.744945 0.646356 1.119338 0.056 Uiso 1 1 calc R U . . .
 H49B H 0.577683 0.636457 1.084933 0.056 Uiso 1 1 calc R U . . .
 C42 C 0.7871(5) 0.2178(2) 0.9831(2) 0.0383(10) Uani 1 1 d . . . . .
 H42 H 0.828810 0.176141 1.006880 0.046 Uiso 1 1 calc R U . . .
 F21 F 1.0620(7) 0.5607(3) 1.0087(4) 0.0730(19) Uani 0.675(7) 1 d . U P A 1
 C52 C 0.6284(4) 0.5936(2) 0.8512(2) 0.0288(8) Uani 1 1 d . . . . .
 H52A H 0.692940 0.592648 0.814600 0.035 Uiso 1 1 calc R U . . .
 H52B H 0.641859 0.640205 0.876429 0.035 Uiso 1 1 calc R U . . .
 C26 C 0.4871(4) 0.5358(2) 0.3960(2) 0.0257(7) Uani 1 1 d . . . . .
 H26A H 0.548641 0.493412 0.391250 0.031 Uiso 1 1 calc R U . . .
 H26B H 0.547659 0.572616 0.424275 0.031 Uiso 1 1 calc R U . . .
 F19 F 0.9991(5) 0.5442(5) 0.8952(4) 0.084(2) Uani 0.675(7) 1 d . U P A 1
 F20 F 1.1415(6) 0.4336(4) 0.9096(4) 0.077(2) Uani 0.675(7) 1 d . U P A 1
 C48 C 0.6712(5) 0.5425(3) 1.1292(2) 0.0435(12) Uani 1 1 d . . . . .
 H48A H 0.769277 0.520933 1.136859 0.052 Uiso 1 1 calc R U . . .
 H48B H 0.642006 0.550548 1.176448 0.052 Uiso 1 1 calc R U . . .
 C45 C 0.4926(5) 0.3568(3) 0.9931(2) 0.0350(9) Uani 1 1 d . . . . .
 H45A H 0.398655 0.334311 0.973247 0.042 Uiso 1 1 calc R U . . .
 H45B H 0.501325 0.357239 1.045744 0.042 Uiso 1 1 calc R U . . .
 C47 C 0.5653(5) 0.4918(3) 1.0859(2) 0.0352(10) Uani 1 1 d . . . . .
 H47A H 0.466453 0.512421 1.080860 0.042 Uiso 1 1 calc R U . . .
 H47B H 0.564958 0.445647 1.111726 0.042 Uiso 1 1 calc R U . . .
 F19B F 1.0174(10) 0.5693(5) 0.9477(9) 0.054(3) Uani 0.325(7) 1 d . U P A 2
 F20B F 1.0270(12) 0.4836(7) 0.8663(4) 0.057(3) Uani 0.325(7) 1 d . U P A 2
 F22B F 1.1769(11) 0.4262(6) 0.9709(9) 0.068(3) Uani 0.325(7) 1 d . U P A 2
 F21B F 1.1425(15) 0.5188(9) 1.0246(5) 0.063(3) Uani 0.325(7) 1 d . U P A 2

loop_
  _atom_site_aniso_label
  _atom_site_aniso_U_11
  _atom_site_aniso_U_22
  _atom_site_aniso_U_33
  _atom_site_aniso_U_23
  _atom_site_aniso_U_13
  _atom_site_aniso_U_12
 Mn01 0.0180(2) 0.0139(2) 0.0135(2) 0.00035(18) 0.00394(17) -0.00229(18)
 Mn02 0.0201(2) 0.0196(2) 0.0131(2) -0.00297(19) 0.00106(18) 0.0021(2)
 P2 0.0191(4) 0.0143(4) 0.0179(4) -0.0003(3) 0.0018(3) -0.0016(3)
 P3 0.0221(4) 0.0189(4) 0.0202(4) -0.0001(3) 0.0047(3) -0.0014(3)
 P1 0.0150(4) 0.0213(4) 0.0338(5) -0.0045(4) 0.0071(4) -0.0021(3)
 P4 0.0140(4) 0.0356(5) 0.0307(5) 0.0069(4) 0.0069(4) 0.0014(4)
 F9 0.0299(11) 0.0259(10) 0.0249(11) 0.0005(9) 0.0113(9) -0.0028(9)
 F3 0.0236(11) 0.0249(11) 0.0412(13) -0.0004(10) 0.0069(10) -0.0052(9)
 F12 0.0319(12) 0.0162(10) 0.0293(12) -0.0010(8) -0.0007(9) -0.0035(8)
 F11 0.0351(12) 0.0274(11) 0.0164(10) -0.0016(8) 0.0048(9) -0.0015(9)
 F8 0.0302(11) 0.0150(9) 0.0303(11) -0.0024(8) 0.0083(9) -0.0042(8)
 F7 0.0208(10) 0.0254(10) 0.0225(10) 0.0007(8) 0.0004(8) 0.0000(8)
 F13 0.0266(12) 0.0408(13) 0.0361(13) 0.0166(11) 0.0095(10) 0.0048(10)
 F10 0.0227(10) 0.0260(11) 0.0367(13) 0.0061(9) -0.0040(9) -0.0008(9)
 F17 0.0241(11) 0.0215(11) 0.0575(16) -0.0070(11) -0.0057(11) 0.0023(9)
 F24 0.0203(10) 0.0472(14) 0.0360(13) 0.0019(11) 0.0101(9) -0.0075(10)
 F4 0.0233(11) 0.0307(12) 0.0507(15) 0.0068(11) 0.0088(10) 0.0052(9)
 F16 0.0422(15) 0.0512(16) 0.0274(13) 0.0152(11) 0.0039(11) -0.0025(12)
 F18 0.0407(14) 0.0374(13) 0.0298(12) -0.0051(10) 0.0051(10) 0.0176(11)
 F1 0.0683(19) 0.0363(14) 0.0364(14) -0.0072(11) 0.0238(14) -0.0036(13)
 F15 0.0245(12) 0.0520(15) 0.0344(13) -0.0093(11) 0.0080(10) 0.0063(11)
 F2 0.0289(13) 0.0337(14) 0.0732(19) -0.0025(13) 0.0188(13) -0.0118(10)
 F5 0.0511(16) 0.0414(15) 0.0342(14) -0.0122(11) 0.0040(12) -0.0069(12)
 F6 0.0202(12) 0.0435(15) 0.081(2) 0.0093(14) 0.0123(13) 0.0076(11)
 F14 0.0462(15) 0.0241(12) 0.0488(16) 0.0010(11) -0.0119(12) -0.0103(11)
 N1 0.0195(14) 0.0158(13) 0.0237(14) -0.0001(11) 0.0106(11) -0.0012(10)
 N4 0.0185(13) 0.0152(12) 0.0136(13) 0.0014(10) 0.0040(10) -0.0017(10)
 N7 0.0230(14) 0.0159(13) 0.0155(13) 0.0005(10) 0.0050(11) -0.0002(10)
 N3 0.0145(12) 0.0184(13) 0.0140(13) 0.0014(10) 0.0026(10) 0.0008(10)
 N2 0.0165(12) 0.0211(13) 0.0158(12) 0.0016(11) 0.0049(10) 0.0016(11)
 N10 0.0308(16) 0.0247(15) 0.0165(14) 0.0008(12) 0.0007(12) 0.0026(12)
 N5 0.0199(13) 0.0149(12) 0.0118(12) 0.0004(10) 0.0002(10) -0.0015(10)
 F23 0.0198(11) 0.0560(17) 0.0676(19) 0.0262(14) 0.0126(12) -0.0015(11)
 N8 0.0248(15) 0.0214(14) 0.0148(13) 0.0003(11) 0.0059(11) -0.0063(11)
 N12 0.0159(14) 0.0321(16) 0.0236(15) -0.0132(13) 0.0065(11) -0.0044(12)
 N9 0.0240(15) 0.0206(14) 0.0156(14) -0.0028(11) 0.0022(11) 0.0030(11)
 N6 0.0199(14) 0.0199(13) 0.0209(14) 0.0002(11) 0.0005(11) 0.0011(11)
 C14 0.0207(16) 0.0163(14) 0.0140(15) 0.0008(11) 0.0010(12) -0.0025(12)
 C1 0.0176(16) 0.0193(15) 0.035(2) -0.0075(14) 0.0139(14) -0.0016(13)
 C20 0.0214(15) 0.0160(14) 0.0119(14) -0.0005(11) 0.0011(12) -0.0044(12)
 C15 0.0242(17) 0.0176(15) 0.0218(17) 0.0047(13) 0.0024(14) -0.0018(13)
 C13 0.0254(17) 0.0164(15) 0.0157(16) 0.0023(12) 0.0036(13) 0.0037(12)
 C2 0.0293(19) 0.0229(17) 0.047(2) -0.0089(16) 0.0234(18) -0.0092(15)
 C33 0.0232(17) 0.0253(17) 0.0136(15) -0.0015(12) 0.0033(13) -0.0074(13)
 N11 0.0172(13) 0.0379(16) 0.0187(14) -0.0031(14) 0.0023(11) 0.0011(13)
 C12 0.0162(15) 0.0164(14) 0.0163(15) -0.0019(12) 0.0035(12) -0.0038(11)
 C21 0.0251(17) 0.0184(15) 0.0209(17) -0.0033(13) 0.0046(13) -0.0012(13)
 C16 0.0290(18) 0.0242(17) 0.0171(16) 0.0058(13) 0.0049(14) -0.0061(14)
 C10 0.0282(19) 0.0276(19) 0.030(2) -0.0119(15) 0.0020(15) -0.0054(15)
 C40 0.0315(19) 0.0222(17) 0.0212(17) -0.0046(14) -0.0044(15) 0.0036(14)
 C19 0.0190(15) 0.0183(15) 0.0187(15) -0.0017(12) 0.0043(12) 0.0003(12)
 C5 0.0263(17) 0.0147(14) 0.0227(17) 0.0033(12) 0.0141(14) 0.0049(13)
 C11 0.0255(18) 0.0207(16) 0.0236(18) -0.0045(13) 0.0044(14) 0.0003(13)
 C23 0.037(2) 0.0262(18) 0.0194(18) -0.0063(14) -0.0007(15) -0.0072(15)
 C25 0.0194(16) 0.0177(15) 0.0184(16) -0.0006(12) 0.0005(12) -0.0010(12)
 C38 0.0320(19) 0.0165(15) 0.0149(16) -0.0026(12) 0.0047(13) -0.0014(13)
 C17 0.0241(17) 0.0214(16) 0.0184(16) -0.0021(13) 0.0066(13) -0.0064(13)
 C36 0.055(3) 0.039(2) 0.023(2) -0.0123(17) 0.0162(19) -0.012(2)
 C31 0.0236(17) 0.0275(18) 0.0125(15) 0.0050(13) 0.0021(12) 0.0044(14)
 C44 0.034(2) 0.032(2) 0.0203(18) 0.0035(15) -0.0007(15) -0.0052(16)
 C24 0.0243(18) 0.0324(19) 0.0251(19) -0.0069(15) -0.0028(14) -0.0043(15)
 C27 0.039(2) 0.0201(16) 0.0165(16) -0.0011(13) 0.0127(15) -0.0031(14)
 C29 0.059(3) 0.038(2) 0.0186(18) 0.0063(16) 0.0050(18) 0.026(2)
 C6 0.0259(18) 0.0224(17) 0.0187(16) 0.0057(13) 0.0068(13) 0.0064(13)
 C22 0.040(2) 0.0229(17) 0.0175(17) -0.0026(13) 0.0074(15) -0.0053(15)
 C7 0.0184(15) 0.0204(16) 0.0131(15) -0.0011(12) 0.0032(12) -0.0004(12)
 C51 0.0162(16) 0.038(2) 0.0170(16) -0.0114(14) 0.0018(12) 0.0019(14)
 C46 0.0164(15) 0.042(2) 0.0187(16) -0.0089(15) -0.0002(13) 0.0070(14)
 C37 0.034(2) 0.0262(18) 0.0168(16) -0.0025(13) 0.0069(14) 0.0058(15)
 C8 0.0226(17) 0.0314(19) 0.0171(16) -0.0016(14) -0.0026(13) -0.0029(14)
 C18 0.0177(15) 0.0165(15) 0.0166(15) -0.0015(11) 0.0025(12) -0.0032(11)
 C32 0.0183(16) 0.0351(19) 0.0214(17) -0.0011(15) 0.0011(13) -0.0064(15)
 C30 0.034(2) 0.044(2) 0.0176(17) 0.0077(16) 0.0000(15) 0.0136(18)
 C28 0.063(3) 0.0203(18) 0.0223(19) 0.0055(14) 0.0152(19) 0.0071(18)
 F22 0.0243(19) 0.088(4) 0.039(2) 0.026(2) 0.0009(16) -0.010(2)
 C9 0.031(2) 0.034(2) 0.0211(18) -0.0113(15) 0.0004(15) -0.0063(16)
 C41 0.039(2) 0.0237(18) 0.030(2) -0.0054(15) -0.0116(17) 0.0055(16)
 C34 0.033(2) 0.065(3) 0.0188(19) -0.0129(19) 0.0058(16) -0.024(2)
 C4 0.040(2) 0.0217(17) 0.031(2) 0.0065(15) 0.0222(17) 0.0045(16)
 C35 0.037(2) 0.070(3) 0.0151(18) -0.0147(19) 0.0040(16) -0.020(2)
 C39 0.0299(19) 0.033(2) 0.0218(18) -0.0024(15) 0.0021(15) 0.0140(16)
 C43 0.047(3) 0.036(2) 0.028(2) 0.0127(17) -0.0031(18) -0.0098(19)
 C3 0.045(2) 0.0207(18) 0.050(3) 0.0000(17) 0.035(2) -0.0059(16)
 C50 0.029(2) 0.056(3) 0.032(2) -0.027(2) 0.0011(17) -0.0033(19)
 C49 0.041(3) 0.064(3) 0.032(2) -0.032(2) -0.0035(19) 0.009(2)
 C42 0.050(3) 0.0250(19) 0.032(2) 0.0073(16) -0.0160(19) -0.0014(18)
 F21 0.067(3) 0.064(3) 0.100(4) -0.028(3) 0.051(3) -0.015(3)
 C52 0.033(2) 0.0266(18) 0.030(2) -0.0119(15) 0.0166(16) -0.0130(16)
 C26 0.0134(15) 0.0285(18) 0.035(2) -0.0073(15) 0.0032(14) 0.0006(13)
 F19 0.028(2) 0.145(5) 0.077(4) 0.084(4) 0.004(2) 0.007(3)
 F20 0.058(3) 0.094(4) 0.094(4) -0.069(3) 0.057(3) -0.036(3)
 C48 0.038(2) 0.068(3) 0.022(2) -0.018(2) -0.0049(17) 0.020(2)
 C45 0.037(2) 0.046(2) 0.0238(19) 0.0035(17) 0.0109(16) -0.0050(19)
 C47 0.031(2) 0.057(3) 0.0170(18) -0.0056(17) 0.0017(15) 0.0169(19)
 F19B 0.034(4) 0.036(4) 0.095(7) -0.001(4) 0.018(5) 0.000(3)
 F20B 0.065(5) 0.082(6) 0.024(4) 0.001(4) 0.009(3) -0.057(4)
 F22B 0.041(4) 0.053(5) 0.116(7) 0.025(5) 0.032(5) 0.016(4)
 F21B 0.068(6) 0.089(6) 0.030(4) 0.003(4) 0.002(4) -0.031(5)

_geom_special_details
;
 All esds (except the esd in the dihedral angle between two l.s. planes)
 are estimated using the full covariance matrix.  The cell esds are taken
 into account individually in the estimation of esds in distances, angles
 and torsion angles; correlations between esds in cell parameters are only
 used when they are defined by crystal symmetry.  An approximate (isotropic)
 treatment of cell esds is used for estimating esds involving l.s. planes.
;
loop_
  _geom_bond_atom_site_label_1
  _geom_bond_atom_site_label_2
  _geom_bond_distance
  _geom_bond_site_symmetry_2
  _geom_bond_publ_flag
 Mn01 N1 2.170(3) . ?
 Mn01 N4 2.173(3) . ?
 Mn01 N3 2.288(3) . ?
 Mn01 N2 2.262(3) . ?
 Mn01 N5 2.284(3) . ?
 Mn01 N6 2.330(3) . ?
 Mn02 N7 2.176(3) . ?
 Mn02 N10 2.199(3) . ?
 Mn02 N8 2.316(3) . ?
 Mn02 N12 2.281(3) . ?
 Mn02 N9 2.271(3) . ?
 Mn02 N11 2.289(3) . ?
 P2 F9 1.604(2) . ?
 P2 F12 1.597(2) . ?
 P2 F11 1.606(2) . ?
 P2 F8 1.604(2) . ?
 P2 F7 1.609(2) . ?
 P2 F10 1.608(2) . ?
 P3 F13 1.601(2) . ?
 P3 F17 1.598(2) . ?
 P3 F16 1.606(3) . ?
 P3 F18 1.603(2) . ?
 P3 F15 1.595(2) . ?
 P3 F14 1.598(3) . ?
 P1 F3 1.599(2) . ?
 P1 F4 1.602(2) . ?
 P1 F1 1.593(3) . ?
 P1 F2 1.603(3) . ?
 P1 F5 1.604(3) . ?
 P1 F6 1.596(3) . ?
 P4 F24 1.606(2) . ?
 P4 F23 1.601(3) . ?
 P4 F22 1.621(4) . ?
 P4 F21 1.662(6) . ?
 P4 F19 1.541(5) . ?
 P4 F20 1.535(5) . ?
 P4 F19B 1.512(9) . ?
 P4 F20B 1.658(8) . ?
 P4 F22B 1.554(10) . ?
 P4 F21B 1.445(10) . ?
 N1 C1 1.344(5) . ?
 N1 C5 1.331(5) . ?
 N4 C14 1.339(4) . ?
 N4 C18 1.341(4) . ?
 N7 C31 1.342(5) . ?
 N7 C27 1.343(5) . ?
 N3 H3 1.0000 . ?
 N3 C13 1.482(4) . ?
 N3 C12 1.495(4) . ?
 N2 H2 1.0000 . ?
 N2 C6 1.480(4) . ?
 N2 C7 1.490(4) . ?
 N10 C40 1.339(5) . ?
 N10 C44 1.343(5) . ?
 N5 H5 1.0000 . ?
 N5 C20 1.493(4) . ?
 N5 C19 1.482(4) . ?
 N8 H8 1.0000 . ?
 N8 C33 1.500(4) . ?
 N8 C32 1.472(5) . ?
 N12 H12A 1.0000 . ?
 N12 C51 1.495(4) . ?
 N12 C52 1.467(5) . ?
 N9 H9 1.0000 . ?
 N9 C38 1.487(4) . ?
 N9 C39 1.483(5) . ?
 N6 H6 1.0000 . ?
 N6 C25 1.497(4) . ?
 N6 C26 1.483(5) . ?
 C14 C15 1.391(5) . ?
 C14 C13 1.522(5) . ?
 C1 C2 1.382(5) . ?
 C1 C26 1.512(6) . ?
 C20 H20 1.0000 . ?
 C20 C21 1.531(5) . ?
 C20 C25 1.523(5) . ?
 C15 H15 0.9500 . ?
 C15 C16 1.388(5) . ?
 C13 H13A 0.9900 . ?
 C13 H13B 0.9900 . ?
 C2 H2A 0.9500 . ?
 C2 C3 1.381(7) . ?
 C33 H33 1.0000 . ?
 C33 C38 1.538(5) . ?
 C33 C34 1.532(5) . ?
 N11 H11 1.0000 . ?
 N11 C46 1.491(5) . ?
 N11 C45 1.480(6) . ?
 C12 H12 1.0000 . ?
 C12 C11 1.542(5) . ?
 C12 C7 1.530(5) . ?
 C21 H21A 0.9900 . ?
 C21 H21B 0.9900 . ?
 C21 C22 1.521(5) . ?
 C16 H16 0.9500 . ?
 C16 C17 1.395(5) . ?
 C10 H10A 0.9900 . ?
 C10 H10B 0.9900 . ?
 C10 C11 1.530(5) . ?
 C10 C9 1.518(6) . ?
 C40 C41 1.391(5) . ?
 C40 C39 1.510(6) . ?
 C19 H19A 0.9900 . ?
 C19 H19B 0.9900 . ?
 C19 C18 1.510(4) . ?
 C5 C6 1.510(5) . ?
 C5 C4 1.393(5) . ?
 C11 H11A 0.9900 . ?
 C11 H11B 0.9900 . ?
 C23 H23A 0.9900 . ?
 C23 H23B 0.9900 . ?
 C23 C24 1.526(5) . ?
 C23 C22 1.524(6) . ?
 C25 H25 1.0000 . ?
 C25 C24 1.534(5) . ?
 C38 H38 1.0000 . ?
 C38 C37 1.530(5) . ?
 C17 H17 0.9500 . ?
 C17 C18 1.385(5) . ?
 C36 H36A 0.9900 . ?
 C36 H36B 0.9900 . ?
 C36 C37 1.525(6) . ?
 C36 C35 1.519(7) . ?
 C31 C32 1.520(5) . ?
 C31 C30 1.381(5) . ?
 C44 C43 1.386(6) . ?
 C44 C45 1.505(6) . ?
 C24 H24A 0.9900 . ?
 C24 H24B 0.9900 . ?
 C27 C28 1.388(6) . ?
 C27 C52 1.511(6) . ?
 C29 H29 0.9500 . ?
 C29 C30 1.382(7) . ?
 C29 C28 1.384(7) . ?
 C6 H6A 0.9900 . ?
 C6 H6B 0.9900 . ?
 C22 H22A 0.9900 . ?
 C22 H22B 0.9900 . ?
 C7 H7 1.0000 . ?
 C7 C8 1.536(5) . ?
 C51 H51 1.0000 . ?
 C51 C46 1.525(6) . ?
 C51 C50 1.538(5) . ?
 C46 H46 1.0000 . ?
 C46 C47 1.533(5) . ?
 C37 H37A 0.9900 . ?
 C37 H37B 0.9900 . ?
 C8 H8A 0.9900 . ?
 C8 H8B 0.9900 . ?
 C8 C9 1.516(5) . ?
 C32 H32A 0.9900 . ?
 C32 H32B 0.9900 . ?
 C30 H30 0.9500 . ?
 C28 H28 0.9500 . ?
 C9 H9A 0.9900 . ?
 C9 H9B 0.9900 . ?
 C41 H41 0.9500 . ?
 C41 C42 1.386(7) . ?
 C34 H34A 0.9900 . ?
 C34 H34B 0.9900 . ?
 C34 C35 1.527(6) . ?
 C4 H4 0.9500 . ?
 C4 C3 1.384(6) . ?
 C35 H35A 0.9900 . ?
 C35 H35B 0.9900 . ?
 C39 H39A 0.9900 . ?
 C39 H39B 0.9900 . ?
 C43 H43 0.9500 . ?
 C43 C42 1.390(7) . ?
 C3 H3A 0.9500 . ?
 C50 H50A 0.9900 . ?
 C50 H50B 0.9900 . ?
 C50 C49 1.528(6) . ?
 C49 H49A 0.9900 . ?
 C49 H49B 0.9900 . ?
 C49 C48 1.516(8) . ?
 C42 H42 0.9500 . ?
 C52 H52A 0.9900 . ?
 C52 H52B 0.9900 . ?
 C26 H26A 0.9900 . ?
 C26 H26B 0.9900 . ?
 C48 H48A 0.9900 . ?
 C48 H48B 0.9900 . ?
 C48 C47 1.510(7) . ?
 C45 H45A 0.9900 . ?
 C45 H45B 0.9900 . ?
 C47 H47A 0.9900 . ?
 C47 H47B 0.9900 . ?

loop_
  _geom_angle_atom_site_label_1
  _geom_angle_atom_site_label_2
  _geom_angle_atom_site_label_3
  _geom_angle
  _geom_angle_site_symmetry_1
  _geom_angle_site_symmetry_3
  _geom_angle_publ_flag
 N1 Mn01 N4 176.84(12) . . ?
 N1 Mn01 N3 107.31(10) . . ?
 N1 Mn01 N2 74.98(11) . . ?
 N1 Mn01 N5 104.75(10) . . ?
 N1 Mn01 N6 73.48(11) . . ?
 N4 Mn01 N3 73.58(10) . . ?
 N4 Mn01 N2 108.17(11) . . ?
 N4 Mn01 N5 74.49(10) . . ?
 N4 Mn01 N6 103.37(11) . . ?
 N3 Mn01 N6 112.42(10) . . ?
 N2 Mn01 N3 79.92(10) . . ?
 N2 Mn01 N5 107.32(10) . . ?
 N2 Mn01 N6 148.32(11) . . ?
 N5 Mn01 N3 147.91(10) . . ?
 N5 Mn01 N6 78.16(10) . . ?
 N7 Mn02 N10 171.26(12) . . ?
 N7 Mn02 N8 72.49(11) . . ?
 N7 Mn02 N12 74.35(11) . . ?
 N7 Mn02 N9 111.28(11) . . ?
 N7 Mn02 N11 102.43(11) . . ?
 N10 Mn02 N8 102.70(11) . . ?
 N10 Mn02 N12 111.03(12) . . ?
 N10 Mn02 N9 74.21(11) . . ?
 N10 Mn02 N11 72.64(12) . . ?
 N12 Mn02 N8 146.18(12) . . ?
 N12 Mn02 N11 78.72(12) . . ?
 N9 Mn02 N8 78.88(11) . . ?
 N9 Mn02 N12 107.58(11) . . ?
 N9 Mn02 N11 146.20(11) . . ?
 N11 Mn02 N8 114.78(11) . . ?
 F9 P2 F11 179.01(13) . . ?
 F9 P2 F7 90.01(12) . . ?
 F9 P2 F10 89.85(13) . . ?
 F12 P2 F9 90.45(12) . . ?
 F12 P2 F11 90.53(12) . . ?
 F12 P2 F8 179.57(14) . . ?
 F12 P2 F7 89.63(12) . . ?
 F12 P2 F10 90.30(12) . . ?
 F11 P2 F7 90.15(12) . . ?
 F11 P2 F10 90.00(13) . . ?
 F8 P2 F9 89.97(12) . . ?
 F8 P2 F11 89.05(12) . . ?
 F8 P2 F7 90.25(12) . . ?
 F8 P2 F10 89.81(12) . . ?
 F10 P2 F7 179.84(15) . . ?
 F13 P3 F16 179.87(17) . . ?
 F13 P3 F18 90.38(13) . . ?
 F17 P3 F13 90.10(14) . . ?
 F17 P3 F16 89.83(15) . . ?
 F17 P3 F18 89.33(14) . . ?
 F18 P3 F16 89.51(15) . . ?
 F15 P3 F13 89.73(14) . . ?
 F15 P3 F17 89.95(14) . . ?
 F15 P3 F16 90.39(15) . . ?
 F15 P3 F18 179.27(16) . . ?
 F15 P3 F14 90.44(15) . . ?
 F14 P3 F13 89.84(14) . . ?
 F14 P3 F17 179.60(17) . . ?
 F14 P3 F16 90.22(15) . . ?
 F14 P3 F18 90.28(15) . . ?
 F3 P1 F4 89.85(13) . . ?
 F3 P1 F2 179.13(15) . . ?
 F3 P1 F5 89.45(14) . . ?
 F4 P1 F2 89.62(14) . . ?
 F4 P1 F5 89.27(15) . . ?
 F1 P1 F3 90.50(14) . . ?
 F1 P1 F4 90.10(16) . . ?
 F1 P1 F2 90.19(16) . . ?
 F1 P1 F5 179.37(18) . . ?
 F1 P1 F6 90.47(17) . . ?
 F2 P1 F5 89.86(16) . . ?
 F6 P1 F3 90.02(14) . . ?
 F6 P1 F4 179.42(17) . . ?
 F6 P1 F2 90.51(15) . . ?
 F6 P1 F5 90.16(17) . . ?
 F24 P4 F22 90.75(18) . . ?
 F24 P4 F21 87.4(2) . . ?
 F24 P4 F20B 86.3(3) . . ?
 F23 P4 F24 179.75(18) . . ?
 F23 P4 F22 89.03(18) . . ?
 F23 P4 F21 92.7(2) . . ?
 F23 P4 F20B 93.9(3) . . ?
 F22 P4 F21 80.7(4) . . ?
 F19 P4 F24 90.9(2) . . ?
 F19 P4 F23 89.4(2) . . ?
 F19 P4 F22 165.4(5) . . ?
 F19 P4 F21 84.8(5) . . ?
 F20 P4 F24 92.6(2) . . ?
 F20 P4 F23 87.3(2) . . ?
 F20 P4 F22 89.2(4) . . ?
 F20 P4 F21 170.0(4) . . ?
 F20 P4 F19 105.2(5) . . ?
 F19B P4 F24 91.9(4) . . ?
 F19B P4 F23 88.4(4) . . ?
 F19B P4 F20B 89.5(7) . . ?
 F19B P4 F22B 168.9(9) . . ?
 F22B P4 F24 85.6(4) . . ?
 F22B P4 F23 94.1(4) . . ?
 F22B P4 F20B 101.1(8) . . ?
 F21B P4 F24 93.4(4) . . ?
 F21B P4 F23 86.6(5) . . ?
 F21B P4 F19B 82.9(9) . . ?
 F21B P4 F20B 172.4(9) . . ?
 F21B P4 F22B 86.5(9) . . ?
 C1 N1 Mn01 120.1(2) . . ?
 C5 N1 Mn01 118.8(2) . . ?
 C5 N1 C1 121.0(3) . . ?
 C14 N4 Mn01 118.3(2) . . ?
 C14 N4 C18 121.0(3) . . ?
 C18 N4 Mn01 118.6(2) . . ?
 C31 N7 Mn02 119.2(2) . . ?
 C31 N7 C27 119.9(3) . . ?
 C27 N7 Mn02 119.3(2) . . ?
 Mn01 N3 H3 109.3 . . ?
 C13 N3 Mn01 110.16(19) . . ?
 C13 N3 H3 109.3 . . ?
 C13 N3 C12 113.1(3) . . ?
 C12 N3 Mn01 105.78(18) . . ?
 C12 N3 H3 109.3 . . ?
 Mn01 N2 H2 109.0 . . ?
 C6 N2 Mn01 110.3(2) . . ?
 C6 N2 H2 109.0 . . ?
 C6 N2 C7 112.2(2) . . ?
 C7 N2 Mn01 107.33(19) . . ?
 C7 N2 H2 109.0 . . ?
 C40 N10 Mn02 119.3(3) . . ?
 C40 N10 C44 121.0(3) . . ?
 C44 N10 Mn02 119.8(3) . . ?
 Mn01 N5 H5 109.3 . . ?
 C20 N5 Mn01 109.0(2) . . ?
 C20 N5 H5 109.3 . . ?
 C19 N5 Mn01 108.18(19) . . ?
 C19 N5 H5 109.3 . . ?
 C19 N5 C20 111.7(3) . . ?
 Mn02 N8 H8 110.2 . . ?
 C33 N8 Mn02 103.0(2) . . ?
 C33 N8 H8 110.2 . . ?
 C32 N8 Mn02 108.9(2) . . ?
 C32 N8 H8 110.2 . . ?
 C32 N8 C33 114.1(3) . . ?
 Mn02 N12 H12A 109.1 . . ?
 C51 N12 Mn02 108.0(2) . . ?
 C51 N12 H12A 109.1 . . ?
 C52 N12 Mn02 109.1(2) . . ?
 C52 N12 H12A 109.1 . . ?
 C52 N12 C51 112.4(3) . . ?
 Mn02 N9 H9 108.0 . . ?
 C38 N9 Mn02 108.8(2) . . ?
 C38 N9 H9 108.0 . . ?
 C39 N9 Mn02 111.0(2) . . ?
 C39 N9 H9 108.0 . . ?
 C39 N9 C38 112.8(3) . . ?
 Mn01 N6 H6 110.0 . . ?
 C25 N6 Mn01 106.9(2) . . ?
 C25 N6 H6 110.0 . . ?
 C26 N6 Mn01 107.7(2) . . ?
 C26 N6 H6 110.0 . . ?
 C26 N6 C25 112.0(3) . . ?
 N4 C14 C15 120.9(3) . . ?
 N4 C14 C13 116.3(3) . . ?
 C15 C14 C13 122.7(3) . . ?
 N1 C1 C2 120.9(4) . . ?
 N1 C1 C26 115.1(3) . . ?
 C2 C1 C26 124.0(4) . . ?
 N5 C20 H20 108.0 . . ?
 N5 C20 C21 111.5(3) . . ?
 N5 C20 C25 111.3(3) . . ?
 C21 C20 H20 108.0 . . ?
 C25 C20 H20 108.0 . . ?
 C25 C20 C21 110.1(3) . . ?
 C14 C15 H15 120.8 . . ?
 C16 C15 C14 118.3(3) . . ?
 C16 C15 H15 120.8 . . ?
 N3 C13 C14 111.5(3) . . ?
 N3 C13 H13A 109.3 . . ?
 N3 C13 H13B 109.3 . . ?
 C14 C13 H13A 109.3 . . ?
 C14 C13 H13B 109.3 . . ?
 H13A C13 H13B 108.0 . . ?
 C1 C2 H2A 120.7 . . ?
 C3 C2 C1 118.5(4) . . ?
 C3 C2 H2A 120.7 . . ?
 N8 C33 H33 108.4 . . ?
 N8 C33 C38 108.4(3) . . ?
 N8 C33 C34 112.5(3) . . ?
 C38 C33 H33 108.4 . . ?
 C34 C33 H33 108.4 . . ?
 C34 C33 C38 110.7(3) . . ?
 Mn02 N11 H11 109.2 . . ?
 C46 N11 Mn02 105.8(2) . . ?
 C46 N11 H11 109.2 . . ?
 C45 N11 Mn02 109.8(2) . . ?
 C45 N11 H11 109.2 . . ?
 C45 N11 C46 113.6(3) . . ?
 N3 C12 H12 108.3 . . ?
 N3 C12 C11 111.8(3) . . ?
 N3 C12 C7 109.9(3) . . ?
 C11 C12 H12 108.3 . . ?
 C7 C12 H12 108.3 . . ?
 C7 C12 C11 110.2(3) . . ?
 C20 C21 H21A 109.3 . . ?
 C20 C21 H21B 109.3 . . ?
 H21A C21 H21B 107.9 . . ?
 C22 C21 C20 111.8(3) . . ?
 C22 C21 H21A 109.3 . . ?
 C22 C21 H21B 109.3 . . ?
 C15 C16 H16 119.8 . . ?
 C15 C16 C17 120.4(3) . . ?
 C17 C16 H16 119.8 . . ?
 H10A C10 H10B 108.2 . . ?
 C11 C10 H10A 109.7 . . ?
 C11 C10 H10B 109.7 . . ?
 C9 C10 H10A 109.7 . . ?
 C9 C10 H10B 109.7 . . ?
 C9 C10 C11 110.0(3) . . ?
 N10 C40 C41 120.8(4) . . ?
 N10 C40 C39 115.9(3) . . ?
 C41 C40 C39 123.2(4) . . ?
 N5 C19 H19A 109.9 . . ?
 N5 C19 H19B 109.9 . . ?
 N5 C19 C18 108.9(3) . . ?
 H19A C19 H19B 108.3 . . ?
 C18 C19 H19A 109.9 . . ?
 C18 C19 H19B 109.9 . . ?
 N1 C5 C6 116.6(3) . . ?
 N1 C5 C4 120.9(4) . . ?
 C4 C5 C6 122.4(3) . . ?
 C12 C11 H11A 109.2 . . ?
 C12 C11 H11B 109.2 . . ?
 C10 C11 C12 112.2(3) . . ?
 C10 C11 H11A 109.2 . . ?
 C10 C11 H11B 109.2 . . ?
 H11A C11 H11B 107.9 . . ?
 H23A C23 H23B 108.1 . . ?
 C24 C23 H23A 109.5 . . ?
 C24 C23 H23B 109.5 . . ?
 C22 C23 H23A 109.5 . . ?
 C22 C23 H23B 109.5 . . ?
 C22 C23 C24 110.5(3) . . ?
 N6 C25 C20 110.3(3) . . ?
 N6 C25 H25 108.2 . . ?
 N6 C25 C24 111.4(3) . . ?
 C20 C25 H25 108.2 . . ?
 C20 C25 C24 110.4(3) . . ?
 C24 C25 H25 108.2 . . ?
 N9 C38 C33 110.3(3) . . ?
 N9 C38 H38 107.9 . . ?
 N9 C38 C37 110.7(3) . . ?
 C33 C38 H38 107.9 . . ?
 C37 C38 C33 112.2(3) . . ?
 C37 C38 H38 107.9 . . ?
 C16 C17 H17 121.0 . . ?
 C18 C17 C16 117.9(3) . . ?
 C18 C17 H17 121.0 . . ?
 H36A C36 H36B 108.2 . . ?
 C37 C36 H36A 109.7 . . ?
 C37 C36 H36B 109.7 . . ?
 C35 C36 H36A 109.7 . . ?
 C35 C36 H36B 109.7 . . ?
 C35 C36 C37 110.0(3) . . ?
 N7 C31 C32 115.2(3) . . ?
 N7 C31 C30 121.9(4) . . ?
 C30 C31 C32 122.8(4) . . ?
 N10 C44 C43 121.0(4) . . ?
 N10 C44 C45 115.0(4) . . ?
 C43 C44 C45 124.0(4) . . ?
 C23 C24 C25 113.1(3) . . ?
 C23 C24 H24A 109.0 . . ?
 C23 C24 H24B 109.0 . . ?
 C25 C24 H24A 109.0 . . ?
 C25 C24 H24B 109.0 . . ?
 H24A C24 H24B 107.8 . . ?
 N7 C27 C28 121.3(4) . . ?
 N7 C27 C52 113.5(3) . . ?
 C28 C27 C52 125.2(4) . . ?
 C30 C29 H29 119.8 . . ?
 C30 C29 C28 120.3(4) . . ?
 C28 C29 H29 119.8 . . ?
 N2 C6 C5 111.5(3) . . ?
 N2 C6 H6A 109.3 . . ?
 N2 C6 H6B 109.3 . . ?
 C5 C6 H6A 109.3 . . ?
 C5 C6 H6B 109.3 . . ?
 H6A C6 H6B 108.0 . . ?
 C21 C22 C23 110.4(3) . . ?
 C21 C22 H22A 109.6 . . ?
 C21 C22 H22B 109.6 . . ?
 C23 C22 H22A 109.6 . . ?
 C23 C22 H22B 109.6 . . ?
 H22A C22 H22B 108.1 . . ?
 N2 C7 C12 111.2(3) . . ?
 N2 C7 H7 107.8 . . ?
 N2 C7 C8 111.2(3) . . ?
 C12 C7 H7 107.8 . . ?
 C12 C7 C8 111.1(3) . . ?
 C8 C7 H7 107.8 . . ?
 N12 C51 H51 107.8 . . ?
 N12 C51 C46 110.8(3) . . ?
 N12 C51 C50 110.6(3) . . ?
 C46 C51 H51 107.8 . . ?
 C46 C51 C50 111.9(3) . . ?
 C50 C51 H51 107.8 . . ?
 N11 C46 C51 108.7(3) . . ?
 N11 C46 H46 108.0 . . ?
 N11 C46 C47 113.0(3) . . ?
 C51 C46 H46 108.0 . . ?
 C51 C46 C47 111.0(3) . . ?
 C47 C46 H46 108.0 . . ?
 C38 C37 H37A 109.0 . . ?
 C38 C37 H37B 109.0 . . ?
 C36 C37 C38 112.9(3) . . ?
 C36 C37 H37A 109.0 . . ?
 C36 C37 H37B 109.0 . . ?
 H37A C37 H37B 107.8 . . ?
 C7 C8 H8A 109.3 . . ?
 C7 C8 H8B 109.3 . . ?
 H8A C8 H8B 107.9 . . ?
 C9 C8 C7 111.7(3) . . ?
 C9 C8 H8A 109.3 . . ?
 C9 C8 H8B 109.3 . . ?
 N4 C18 C19 114.2(3) . . ?
 N4 C18 C17 121.4(3) . . ?
 C17 C18 C19 124.4(3) . . ?
 N8 C32 C31 111.5(3) . . ?
 N8 C32 H32A 109.3 . . ?
 N8 C32 H32B 109.3 . . ?
 C31 C32 H32A 109.3 . . ?
 C31 C32 H32B 109.3 . . ?
 H32A C32 H32B 108.0 . . ?
 C31 C30 C29 118.2(4) . . ?
 C31 C30 H30 120.9 . . ?
 C29 C30 H30 120.9 . . ?
 C27 C28 H28 120.8 . . ?
 C29 C28 C27 118.4(4) . . ?
 C29 C28 H28 120.8 . . ?
 C10 C9 H9A 109.7 . . ?
 C10 C9 H9B 109.7 . . ?
 C8 C9 C10 109.7(3) . . ?
 C8 C9 H9A 109.7 . . ?
 C8 C9 H9B 109.7 . . ?
 H9A C9 H9B 108.2 . . ?
 C40 C41 H41 120.6 . . ?
 C42 C41 C40 118.8(4) . . ?
 C42 C41 H41 120.6 . . ?
 C33 C34 H34A 109.1 . . ?
 C33 C34 H34B 109.1 . . ?
 H34A C34 H34B 107.9 . . ?
 C35 C34 C33 112.3(3) . . ?
 C35 C34 H34A 109.1 . . ?
 C35 C34 H34B 109.1 . . ?
 C5 C4 H4 120.9 . . ?
 C3 C4 C5 118.2(4) . . ?
 C3 C4 H4 120.9 . . ?
 C36 C35 C34 110.1(4) . . ?
 C36 C35 H35A 109.6 . . ?
 C36 C35 H35B 109.6 . . ?
 C34 C35 H35A 109.6 . . ?
 C34 C35 H35B 109.6 . . ?
 H35A C35 H35B 108.2 . . ?
 N9 C39 C40 111.4(3) . . ?
 N9 C39 H39A 109.3 . . ?
 N9 C39 H39B 109.3 . . ?
 C40 C39 H39A 109.3 . . ?
 C40 C39 H39B 109.3 . . ?
 H39A C39 H39B 108.0 . . ?
 C44 C43 H43 120.6 . . ?
 C44 C43 C42 118.7(4) . . ?
 C42 C43 H43 120.6 . . ?
 C2 C3 C4 120.3(4) . . ?
 C2 C3 H3A 119.8 . . ?
 C4 C3 H3A 119.8 . . ?
 C51 C50 H50A 109.2 . . ?
 C51 C50 H50B 109.2 . . ?
 H50A C50 H50B 107.9 . . ?
 C49 C50 C51 111.9(4) . . ?
 C49 C50 H50A 109.2 . . ?
 C49 C50 H50B 109.2 . . ?
 C50 C49 H49A 109.7 . . ?
 C50 C49 H49B 109.7 . . ?
 H49A C49 H49B 108.2 . . ?
 C48 C49 C50 109.9(4) . . ?
 C48 C49 H49A 109.7 . . ?
 C48 C49 H49B 109.7 . . ?
 C41 C42 C43 119.7(4) . . ?
 C41 C42 H42 120.1 . . ?
 C43 C42 H42 120.1 . . ?
 N12 C52 C27 110.4(3) . . ?
 N12 C52 H52A 109.6 . . ?
 N12 C52 H52B 109.6 . . ?
 C27 C52 H52A 109.6 . . ?
 C27 C52 H52B 109.6 . . ?
 H52A C52 H52B 108.1 . . ?
 N6 C26 C1 110.0(3) . . ?
 N6 C26 H26A 109.7 . . ?
 N6 C26 H26B 109.7 . . ?
 C1 C26 H26A 109.7 . . ?
 C1 C26 H26B 109.7 . . ?
 H26A C26 H26B 108.2 . . ?
 C49 C48 H48A 109.6 . . ?
 C49 C48 H48B 109.6 . . ?
 H48A C48 H48B 108.1 . . ?
 C47 C48 C49 110.4(4) . . ?
 C47 C48 H48A 109.6 . . ?
 C47 C48 H48B 109.6 . . ?
 N11 C45 C44 110.5(3) . . ?
 N11 C45 H45A 109.6 . . ?
 N11 C45 H45B 109.6 . . ?
 C44 C45 H45A 109.6 . . ?
 C44 C45 H45B 109.6 . . ?
 H45A C45 H45B 108.1 . . ?
 C46 C47 H47A 109.2 . . ?
 C46 C47 H47B 109.2 . . ?
 C48 C47 C46 112.0(4) . . ?
 C48 C47 H47A 109.2 . . ?
 C48 C47 H47B 109.2 . . ?
 H47A C47 H47B 107.9 . . ?

loop_
  _geom_torsion_atom_site_label_1
  _geom_torsion_atom_site_label_2
  _geom_torsion_atom_site_label_3
  _geom_torsion_atom_site_label_4
  _geom_torsion
  _geom_torsion_site_symmetry_1
  _geom_torsion_site_symmetry_2
  _geom_torsion_site_symmetry_3
  _geom_torsion_site_symmetry_4
  _geom_torsion_publ_flag
 Mn01 N1 C1 C2 -175.0(3) . . . . ?
 Mn01 N1 C1 C26 6.7(4) . . . . ?
 Mn01 N1 C5 C6 0.8(4) . . . . ?
 Mn01 N1 C5 C4 177.7(3) . . . . ?
 Mn01 N4 C14 C15 161.7(3) . . . . ?
 Mn01 N4 C14 C13 -15.9(4) . . . . ?
 Mn01 N4 C18 C19 17.5(4) . . . . ?
 Mn01 N4 C18 C17 -161.2(3) . . . . ?
 Mn01 N3 C13 C14 28.6(3) . . . . ?
 Mn01 N3 C12 C11 167.0(2) . . . . ?
 Mn01 N3 C12 C7 44.3(3) . . . . ?
 Mn01 N2 C6 C5 30.3(3) . . . . ?
 Mn01 N2 C7 C12 39.6(3) . . . . ?
 Mn01 N2 C7 C8 163.9(2) . . . . ?
 Mn01 N5 C20 C21 162.5(2) . . . . ?
 Mn01 N5 C20 C25 39.2(3) . . . . ?
 Mn01 N5 C19 C18 41.6(3) . . . . ?
 Mn01 N6 C25 C20 43.0(3) . . . . ?
 Mn01 N6 C25 C24 166.1(2) . . . . ?
 Mn01 N6 C26 C1 39.7(3) . . . . ?
 Mn02 N7 C31 C32 -14.1(4) . . . . ?
 Mn02 N7 C31 C30 164.1(3) . . . . ?
 Mn02 N7 C27 C28 -164.9(3) . . . . ?
 Mn02 N7 C27 C52 16.3(4) . . . . ?
 Mn02 N10 C40 C41 -178.4(3) . . . . ?
 Mn02 N10 C40 C39 4.4(4) . . . . ?
 Mn02 N10 C44 C43 179.5(3) . . . . ?
 Mn02 N10 C44 C45 -0.8(5) . . . . ?
 Mn02 N8 C33 C38 53.0(3) . . . . ?
 Mn02 N8 C33 C34 175.8(3) . . . . ?
 Mn02 N8 C32 C31 33.9(3) . . . . ?
 Mn02 N12 C51 C46 37.0(3) . . . . ?
 Mn02 N12 C51 C50 161.7(3) . . . . ?
 Mn02 N12 C52 C27 38.8(3) . . . . ?
 Mn02 N9 C38 C33 34.7(3) . . . . ?
 Mn02 N9 C38 C37 159.4(2) . . . . ?
 Mn02 N9 C39 C40 31.5(4) . . . . ?
 Mn02 N11 C46 C51 49.2(3) . . . . ?
 Mn02 N11 C46 C47 172.9(3) . . . . ?
 Mn02 N11 C45 C44 37.9(4) . . . . ?
 N1 C1 C2 C3 -2.1(5) . . . . ?
 N1 C1 C26 N6 -32.4(4) . . . . ?
 N1 C5 C6 N2 -21.5(4) . . . . ?
 N1 C5 C4 C3 -3.0(5) . . . . ?
 N4 C14 C15 C16 -0.1(5) . . . . ?
 N4 C14 C13 N3 -10.0(4) . . . . ?
 N7 C31 C32 N8 -15.2(4) . . . . ?
 N7 C31 C30 C29 1.2(6) . . . . ?
 N7 C27 C28 C29 0.4(6) . . . . ?
 N7 C27 C52 N12 -37.2(4) . . . . ?
 N3 C12 C11 C10 -176.9(3) . . . . ?
 N3 C12 C7 N2 -59.1(3) . . . . ?
 N3 C12 C7 C8 176.6(3) . . . . ?
 N2 C7 C8 C9 179.2(3) . . . . ?
 N10 C40 C41 C42 -1.0(6) . . . . ?
 N10 C40 C39 N9 -24.4(5) . . . . ?
 N10 C44 C43 C42 -1.0(6) . . . . ?
 N10 C44 C45 N11 -25.5(5) . . . . ?
 N5 C20 C21 C22 177.9(3) . . . . ?
 N5 C20 C25 N6 -57.2(3) . . . . ?
 N5 C20 C25 C24 179.2(3) . . . . ?
 N5 C19 C18 N4 -40.1(4) . . . . ?
 N5 C19 C18 C17 138.6(3) . . . . ?
 N8 C33 C38 N9 -62.0(3) . . . . ?
 N8 C33 C38 C37 174.1(3) . . . . ?
 N8 C33 C34 C35 -175.6(4) . . . . ?
 N12 C51 C46 N11 -60.1(4) . . . . ?
 N12 C51 C46 C47 175.0(3) . . . . ?
 N12 C51 C50 C49 -177.1(4) . . . . ?
 N9 C38 C37 C36 -175.9(3) . . . . ?
 N6 C25 C24 C23 -177.5(3) . . . . ?
 C14 N4 C18 C19 -179.3(3) . . . . ?
 C14 N4 C18 C17 2.0(5) . . . . ?
 C14 C15 C16 C17 1.5(5) . . . . ?
 C1 N1 C5 C6 -175.8(3) . . . . ?
 C1 N1 C5 C4 1.1(5) . . . . ?
 C1 C2 C3 C4 0.1(6) . . . . ?
 C20 N5 C19 C18 -78.3(3) . . . . ?
 C20 C21 C22 C23 58.0(4) . . . . ?
 C20 C25 C24 C23 -54.6(4) . . . . ?
 C15 C14 C13 N3 172.4(3) . . . . ?
 C15 C16 C17 C18 -1.2(5) . . . . ?
 C13 N3 C12 C11 -72.4(3) . . . . ?
 C13 N3 C12 C7 164.9(3) . . . . ?
 C13 C14 C15 C16 177.3(3) . . . . ?
 C2 C1 C26 N6 149.4(3) . . . . ?
 C33 N8 C32 C31 -80.4(4) . . . . ?
 C33 C38 C37 C36 -52.3(4) . . . . ?
 C33 C34 C35 C36 58.7(5) . . . . ?
 N11 C46 C47 C48 -176.8(3) . . . . ?
 C12 N3 C13 C14 -89.5(3) . . . . ?
 C12 C7 C8 C9 -56.5(4) . . . . ?
 C21 C20 C25 N6 178.7(3) . . . . ?
 C21 C20 C25 C24 55.1(4) . . . . ?
 C16 C17 C18 N4 -0.6(5) . . . . ?
 C16 C17 C18 C19 -179.2(3) . . . . ?
 C40 N10 C44 C43 -0.6(6) . . . . ?
 C40 N10 C44 C45 179.1(4) . . . . ?
 C40 C41 C42 C43 -0.6(6) . . . . ?
 C19 N5 C20 C21 -78.1(3) . . . . ?
 C19 N5 C20 C25 158.7(3) . . . . ?
 C5 N1 C1 C2 1.5(5) . . . . ?
 C5 N1 C1 C26 -176.8(3) . . . . ?
 C5 C4 C3 C2 2.3(6) . . . . ?
 C11 C12 C7 N2 177.3(3) . . . . ?
 C11 C12 C7 C8 53.0(4) . . . . ?
 C11 C10 C9 C8 -58.6(4) . . . . ?
 C25 N6 C26 C1 -77.6(4) . . . . ?
 C25 C20 C21 C22 -58.1(4) . . . . ?
 C38 N9 C39 C40 -90.9(4) . . . . ?
 C38 C33 C34 C35 -54.2(5) . . . . ?
 C31 N7 C27 C28 0.5(5) . . . . ?
 C31 N7 C27 C52 -178.3(3) . . . . ?
 C44 N10 C40 C41 1.6(6) . . . . ?
 C44 N10 C40 C39 -175.5(3) . . . . ?
 C44 C43 C42 C41 1.5(6) . . . . ?
 C24 C23 C22 C21 -55.0(4) . . . . ?
 C27 N7 C31 C32 -179.6(3) . . . . ?
 C27 N7 C31 C30 -1.4(5) . . . . ?
 C6 N2 C7 C12 160.9(3) . . . . ?
 C6 N2 C7 C8 -74.8(3) . . . . ?
 C6 C5 C4 C3 173.7(3) . . . . ?
 C22 C23 C24 C25 54.4(4) . . . . ?
 C7 N2 C6 C5 -89.3(3) . . . . ?
 C7 C12 C11 C10 -54.4(4) . . . . ?
 C7 C8 C9 C10 58.9(4) . . . . ?
 C51 N12 C52 C27 -80.9(4) . . . . ?
 C51 C46 C47 C48 -54.4(4) . . . . ?
 C51 C50 C49 C48 56.4(5) . . . . ?
 C46 N11 C45 C44 -80.4(4) . . . . ?
 C46 C51 C50 C49 -53.0(5) . . . . ?
 C37 C36 C35 C34 -58.2(5) . . . . ?
 C18 N4 C14 C15 -1.7(5) . . . . ?
 C18 N4 C14 C13 -179.3(3) . . . . ?
 C32 N8 C33 C38 170.9(3) . . . . ?
 C32 N8 C33 C34 -66.4(4) . . . . ?
 C32 C31 C30 C29 179.4(4) . . . . ?
 C30 C31 C32 N8 166.5(3) . . . . ?
 C30 C29 C28 C27 -0.5(6) . . . . ?
 C28 C27 C52 N12 144.1(4) . . . . ?
 C28 C29 C30 C31 -0.3(6) . . . . ?
 C9 C10 C11 C12 57.4(4) . . . . ?
 C41 C40 C39 N9 158.5(3) . . . . ?
 C34 C33 C38 N9 174.1(3) . . . . ?
 C34 C33 C38 C37 50.3(4) . . . . ?
 C4 C5 C6 N2 161.6(3) . . . . ?
 C35 C36 C37 C38 55.9(4) . . . . ?
 C39 N9 C38 C33 158.4(3) . . . . ?
 C39 N9 C38 C37 -76.9(4) . . . . ?
 C39 C40 C41 C42 175.9(4) . . . . ?
 C43 C44 C45 N11 154.2(4) . . . . ?
 C50 C51 C46 N11 175.9(3) . . . . ?
 C50 C51 C46 C47 51.0(4) . . . . ?
 C50 C49 C48 C47 -58.9(5) . . . . ?
 C49 C48 C47 C46 58.6(5) . . . . ?
 C52 N12 C51 C46 157.3(3) . . . . ?
 C52 N12 C51 C50 -78.0(4) . . . . ?
 C52 C27 C28 C29 179.0(4) . . . . ?
 C26 N6 C25 C20 160.9(3) . . . . ?
 C26 N6 C25 C24 -76.1(4) . . . . ?
 C26 C1 C2 C3 176.0(3) . . . . ?
 C45 N11 C46 C51 169.7(3) . . . . ?
 C45 N11 C46 C47 -66.6(4) . . . . ?
 C45 C44 C43 C42 179.3(4) . . . . ?

_smtbx_masks_special_details       ?
loop_
  _smtbx_masks_void_nr
  _smtbx_masks_void_average_x
  _smtbx_masks_void_average_y
  _smtbx_masks_void_average_z
  _smtbx_masks_void_volume
  _smtbx_masks_void_count_electrons
  _smtbx_masks_void_content
 1 0.186 0.271 0.921 22.1 6.3 ?
 2 0.360 0.190 0.551 8.2 1.5 ?
 3 0.413 0.260 0.105 8.8 1.9 ?
 4 0.587 0.760 0.895 8.8 1.8 ?
 5 0.640 0.690 0.449 8.2 1.5 ?
 6 0.814 0.771 0.079 22.1 6.3 ?

_smtbx_masks_void_probe_radius     1.2
_smtbx_masks_void_truncation_radius  1.2
_shelx_res_file
;
TITL 32102402_0m_a.res in P2(1)
    32102402_0m.res
    created by SHELXL-2018/3 at 17:26:49 on 09-Nov-2023
REM Old TITL 32102402_0m in P2(1)
REM SHELXT solution in P2(1)
REM R1 0.098, Rweak 0.034, Alpha 0.003, Orientation as input
REM Flack x = 0.028 ( 0.006 ) from Parsons' quotients
REM Formula found by SHELXT: C53 N11 F24 P4 Mn2
CELL 0.71073 9.3395 18.6269 18.9772 90 99.279 90
ZERR 4 0.0005 0.0008 0.001 0 0.002 0
LATT -1
SYMM -X,0.5+Y,-Z
SFAC C H F Mn N P
UNIT 104 152 48 4 24 8
ISOR 0.0025 0.005 F20 F20B F19 F19B F21 F21B F22 F22B

L.S. 12
PLAN  34
SIZE 0.044 0.103 0.137
TEMP -173.15
CONF
BOND $H
list 4
MORE -1
ABIN
fmap 2
acta
OMIT -10 12 11
OMIT -9 14 6
OMIT -8 16 7
OMIT -8 16 11
OMIT -4 23 4
OMIT 0 -2 0
OMIT 1 -1 0
OMIT 1 1 0
REM <olex2.extras>
REM <HklSrc "%.\\32102402_0m.hkl">
REM </olex2.extras>

WGHT    0.039600    2.285000
FVAR       0.40885   0.67525
MN01  4    0.186827    0.462021    0.349481    11.00000    0.01803    0.01386 =
         0.01349    0.00035    0.00394   -0.00229
MN02  4    0.562268    0.431289    0.855405    11.00000    0.02014    0.01961 =
         0.01311   -0.00297    0.00106    0.00209
P2    6    0.900913    0.699351    0.283563    11.00000    0.01913    0.01432 =
         0.01794   -0.00030    0.00183   -0.00158
P3    6    0.774483    0.562629    0.638840    11.00000    0.02206    0.01895 =
         0.02017   -0.00015    0.00467   -0.00142
P1    6   -0.343329    0.356150    0.275235    11.00000    0.01497    0.02130 =
         0.03382   -0.00453    0.00709   -0.00207
P4    6    1.094881    0.497813    0.951300    11.00000    0.01403    0.03557 =
         0.03074    0.00688    0.00689    0.00139
F9    3    0.963473    0.698254    0.209645    11.00000    0.02986    0.02590 =
         0.02494    0.00047    0.01129   -0.00280
F3    3   -0.450211    0.292443    0.289070    11.00000    0.02363    0.02485 =
         0.04121   -0.00041    0.00693   -0.00518
F12   3    0.936764    0.783005    0.292705    11.00000    0.03190    0.01617 =
         0.02930   -0.00102   -0.00074   -0.00346
F11   3    0.838095    0.698964    0.357516    11.00000    0.03510    0.02744 =
         0.01636   -0.00163    0.00479   -0.00151
F8    3    0.864141    0.615402    0.274840    11.00000    0.03022    0.01496 =
         0.03026   -0.00243    0.00828   -0.00420
F7    3    0.742371    0.718895    0.241066    11.00000    0.02078    0.02543 =
         0.02253    0.00068    0.00044    0.00002
F13   3    0.750313    0.605782    0.564918    11.00000    0.02659    0.04081 =
         0.03614    0.01656    0.00949    0.00480
F10   3    1.059532    0.679920    0.325843    11.00000    0.02266    0.02603 =
         0.03668    0.00611   -0.00404   -0.00079
F17   3    0.890507    0.621189    0.672843    11.00000    0.02407    0.02148 =
         0.05746   -0.00705   -0.00574    0.00225
F24   3    0.954546    0.456359    0.969468    11.00000    0.02034    0.04717 =
         0.03598    0.00192    0.01008   -0.00754
F4    3   -0.480267    0.407566    0.251876    11.00000    0.02327    0.03069 =
         0.05068    0.00677    0.00881    0.00519
F16   3    0.799118    0.519321    0.712979    11.00000    0.04218    0.05115 =
         0.02737    0.01518    0.00388   -0.00252
F18   3    0.902982    0.517426    0.613414    11.00000    0.04067    0.03737 =
         0.02982   -0.00505    0.00511    0.01760
F1    3   -0.350568    0.330972    0.194492    11.00000    0.06826    0.03628 =
         0.03639   -0.00723    0.02381   -0.00364
F15   3    0.648102    0.608272    0.664702    11.00000    0.02450    0.05203 =
         0.03436   -0.00934    0.00803    0.00626
F2    3   -0.237362    0.420789    0.262121    11.00000    0.02894    0.03374 =
         0.07318   -0.00248    0.01884   -0.01183
F5    3   -0.337653    0.381995    0.356261    11.00000    0.05110    0.04138 =
         0.03419   -0.01219    0.00402   -0.00690
F6    3   -0.207107    0.305051    0.299328    11.00000    0.02019    0.04346 =
         0.08057    0.00930    0.01229    0.00756
F14   3    0.659312    0.503802    0.604584    11.00000    0.04619    0.02414 =
         0.04885    0.00104   -0.01190   -0.01029
N1    5    0.302887    0.536386    0.291114    11.00000    0.01945    0.01576 =
         0.02367   -0.00014    0.01063   -0.00116
N4    5    0.078831    0.389025    0.413240    11.00000    0.01851    0.01519 =
         0.01364    0.00145    0.00397   -0.00174
N7    5    0.431093    0.517837    0.801781    11.00000    0.02305    0.01587 =
         0.01551    0.00047    0.00501   -0.00020
N3    5    0.248341    0.348405    0.319533    11.00000    0.01446    0.01843 =
         0.01402    0.00140    0.00265    0.00076
AFIX  13
H3    2    0.348531    0.348977    0.307275    11.00000   -1.20000
AFIX   0
N2    5    0.070428    0.456948    0.235456    11.00000    0.01650    0.02113 =
         0.01579    0.00163    0.00491    0.00155
AFIX  13
H2    2   -0.036123    0.451986    0.235645    11.00000   -1.20000
AFIX   0

N10   5    0.663383    0.336988    0.912891    11.00000    0.03080    0.02468 =
         0.01648    0.00076    0.00073    0.00260
N5    5    0.051964    0.533307    0.411540    11.00000    0.01990    0.01488 =
         0.01181    0.00042    0.00016   -0.00146
AFIX  13
H5    2    0.013603    0.575082    0.381141    11.00000   -1.20000
AFIX   0

F23   3    1.235256    0.538880    0.933364    11.00000    0.01976    0.05601 =
         0.06760    0.02624    0.01262   -0.00148
N8    5    0.394148    0.380209    0.766454    11.00000    0.02483    0.02140 =
         0.01476    0.00025    0.00590   -0.00629
AFIX  13
H8    2    0.371449    0.330038    0.779821    11.00000   -1.20000
AFIX   0
N12   5    0.667658    0.534936    0.902256    11.00000    0.01591    0.03213 =
         0.02358   -0.01325    0.00646   -0.00443
AFIX  13
H12A  2    0.775463    0.528904    0.910729    11.00000   -1.20000
AFIX   0
N9    5    0.709896    0.383138    0.783755    11.00000    0.02396    0.02064 =
         0.01559   -0.00281    0.00223    0.00299
AFIX  13
H9    2    0.757731    0.423472    0.761674    11.00000   -1.20000
AFIX   0

N6    5    0.365314    0.515127    0.433207    11.00000    0.01988    0.01991 =
         0.02087    0.00020    0.00052    0.00107
AFIX  13
H6    2    0.399922    0.480362    0.472420    11.00000   -1.20000
AFIX   0
C14   1    0.135121    0.323375    0.426696    11.00000    0.02069    0.01626 =
         0.01395    0.00081    0.00100   -0.00253
C1    1    0.428709    0.565419    0.322750    11.00000    0.01764    0.01930 =
         0.03520   -0.00754    0.01393   -0.00163
C20   1    0.146301    0.560047    0.477320    11.00000    0.02138    0.01598 =
         0.01188   -0.00051    0.00107   -0.00445
AFIX  13
H20   2    0.156403    0.520663    0.513594    11.00000   -1.20000
AFIX   0
C15   1    0.098586    0.281940    0.482170    11.00000    0.02419    0.01756 =
         0.02182    0.00465    0.00238   -0.00179
AFIX  43
H15   2    0.138422    0.235336    0.491587    11.00000   -1.20000
AFIX   0
C13   1    0.244262    0.298785    0.380248    11.00000    0.02542    0.01636 =
         0.01567    0.00232    0.00363    0.00370
AFIX  23
H13A  2    0.341887    0.296185    0.409597    11.00000   -1.20000
H13B  2    0.217952    0.250065    0.361686    11.00000   -1.20000
AFIX   0
C2    1    0.498539    0.617002    0.288423    11.00000    0.02932    0.02294 =
         0.04749   -0.00893    0.02345   -0.00920
AFIX  43
H2A   2    0.585773    0.638580    0.311540    11.00000   -1.20000
AFIX   0

C33   1    0.472429    0.379567    0.703349    11.00000    0.02317    0.02532 =
         0.01357   -0.00148    0.00329   -0.00740
AFIX  13
H33   2    0.490509    0.430377    0.690209    11.00000   -1.20000
AFIX   0
N11   5    0.496188    0.431328    0.966406    11.00000    0.01718    0.03788 =
         0.01873   -0.00314    0.00229    0.00112
AFIX  13
H11   2    0.397436    0.453039    0.963264    11.00000   -1.20000
AFIX   0

C12   1    0.142576    0.328772    0.254626    11.00000    0.01619    0.01636 =
         0.01632   -0.00193    0.00353   -0.00383
AFIX  13
H12   2    0.046741    0.318684    0.269648    11.00000   -1.20000
AFIX   0
C21   1    0.078610    0.624950    0.508964    11.00000    0.02510    0.01837 =
         0.02095   -0.00328    0.00462   -0.00117
AFIX  23
H21A  2    0.066693    0.664465    0.473614    11.00000   -1.20000
H21B  2   -0.018832    0.611767    0.518954    11.00000   -1.20000
AFIX   0
C16   1    0.002487    0.310431    0.523381    11.00000    0.02897    0.02422 =
         0.01712    0.00578    0.00490   -0.00613
AFIX  43
H16   2   -0.022222    0.283621    0.562280    11.00000   -1.20000
AFIX   0
C10   1    0.087461    0.242760    0.149122    11.00000    0.02821    0.02765 =
         0.03026   -0.01194    0.00201   -0.00544
AFIX  23
H10A  2    0.123915    0.200102    0.126424    11.00000   -1.20000
H10B  2   -0.009765    0.231200    0.160451    11.00000   -1.20000
AFIX   0

C40   1    0.772964    0.303805    0.888660    11.00000    0.03153    0.02216 =
         0.02121   -0.00456   -0.00443    0.00356
C19   1   -0.071091    0.490235    0.428903    11.00000    0.01897    0.01827 =
         0.01873   -0.00174    0.00431    0.00027
AFIX  23
H19A  2   -0.148008    0.486914    0.386534    11.00000   -1.20000
H19B  2   -0.112647    0.513548    0.467920    11.00000   -1.20000
AFIX   0
C5    1    0.243552    0.555286    0.225184    11.00000    0.02626    0.01475 =
         0.02268    0.00327    0.01414    0.00489
C11   1    0.190603    0.261048    0.217904    11.00000    0.02547    0.02067 =
         0.02361   -0.00454    0.00437    0.00026
AFIX  23
H11A  2    0.289341    0.268732    0.206642    11.00000   -1.20000
H11B  2    0.194873    0.219953    0.251261    11.00000   -1.20000
AFIX   0
C23   1    0.323123    0.670407    0.564020    11.00000    0.03736    0.02624 =
         0.01940   -0.00634   -0.00069   -0.00719
AFIX  23
H23A  2    0.384432    0.683697    0.609685    11.00000   -1.20000
H23B  2    0.317475    0.712375    0.531681    11.00000   -1.20000
AFIX   0
C25   1    0.297320    0.578923    0.462599    11.00000    0.01939    0.01768 =
         0.01835   -0.00057    0.00047   -0.00105
AFIX  13
H25   2    0.287538    0.617850    0.425847    11.00000   -1.20000
AFIX   0

C38   1    0.619828    0.342321    0.725422    11.00000    0.03202    0.01651 =
         0.01486   -0.00259    0.00471   -0.00136
AFIX  13
H38   2    0.601210    0.293674    0.744315    11.00000   -1.20000
AFIX   0

C17   1   -0.058061    0.378230    0.508015    11.00000    0.02411    0.02142 =
         0.01836   -0.00207    0.00663   -0.00643
AFIX  43
H17   2   -0.125334    0.397849    0.535350    11.00000   -1.20000
AFIX   0

C36   1    0.609412    0.295364    0.598704    11.00000    0.05466    0.03877 =
         0.02327   -0.01225    0.01616   -0.01213
AFIX  23
H36A  2    0.664665    0.292813    0.558423    11.00000   -1.20000
H36B  2    0.586516    0.245751    0.611932    11.00000   -1.20000
AFIX   0
C31   1    0.296280    0.503438    0.768404    11.00000    0.02358    0.02755 =
         0.01248    0.00502    0.00214    0.00439
C44   1    0.614747    0.313514    0.971631    11.00000    0.03436    0.03180 =
         0.02034    0.00354   -0.00067   -0.00518

C24   1    0.391739    0.607271    0.530558    11.00000    0.02427    0.03239 =
         0.02513   -0.00687   -0.00279   -0.00430
AFIX  23
H24A  2    0.409446    0.567868    0.565900    11.00000   -1.20000
H24B  2    0.486786    0.622438    0.518899    11.00000   -1.20000
AFIX   0

C27   1    0.472409    0.586193    0.815402    11.00000    0.03937    0.02014 =
         0.01649   -0.00107    0.01270   -0.00311
C29   1    0.238218    0.627418    0.762605    11.00000    0.05891    0.03831 =
         0.01862    0.00628    0.00502    0.02557
AFIX  43
H29   2    0.171328    0.665343    0.749248    11.00000   -1.20000
AFIX   0

C6    1    0.096977    0.523348    0.196745    11.00000    0.02591    0.02244 =
         0.01869    0.00571    0.00681    0.00638
AFIX  23
H6A   2    0.020321    0.558871    0.201596    11.00000   -1.20000
H6B   2    0.091798    0.512367    0.145353    11.00000   -1.20000
AFIX   0
C22   1    0.171440    0.650893    0.577528    11.00000    0.04042    0.02294 =
         0.01753   -0.00263    0.00738   -0.00526
AFIX  23
H22A  2    0.178092    0.612680    0.614169    11.00000   -1.20000
H22B  2    0.125546    0.693433    0.595822    11.00000   -1.20000
AFIX   0
C7    1    0.123534    0.391736    0.202187    11.00000    0.01840    0.02040 =
         0.01305   -0.00112    0.00324   -0.00036
AFIX  13
H7    2    0.220880    0.403207    0.189554    11.00000   -1.20000
AFIX   0

C51   1    0.617478    0.548330    0.972045    11.00000    0.01616    0.03766 =
         0.01697   -0.01143    0.00184    0.00190
AFIX  13
H51   2    0.518872    0.570569    0.961677    11.00000   -1.20000
AFIX   0
C46   1    0.603792    0.477992    1.011568    11.00000    0.01641    0.04208 =
         0.01870   -0.00890   -0.00016    0.00702
AFIX  13
H46   2    0.700030    0.453250    1.017771    11.00000   -1.20000
AFIX   0
C37   1    0.701045    0.332250    0.662277    11.00000    0.03373    0.02622 =
         0.01677   -0.00250    0.00690    0.00582
AFIX  23
H37A  2    0.732226    0.379797    0.647028    11.00000   -1.20000
H37B  2    0.789305    0.303276    0.677941    11.00000   -1.20000
AFIX   0

C8    1    0.022353    0.371535    0.132955    11.00000    0.02261    0.03140 =
         0.01710   -0.00157   -0.00256   -0.00293
AFIX  23
H8A   2   -0.076037    0.361901    0.143811    11.00000   -1.20000
H8B   2    0.015476    0.412469    0.099303    11.00000   -1.20000
AFIX   0
C18   1   -0.017051    0.416034    0.451685    11.00000    0.01766    0.01651 =
         0.01660   -0.00149    0.00254   -0.00318

C32   1    0.261536    0.424242    0.756316    11.00000    0.01827    0.03514 =
         0.02136   -0.00107    0.00114   -0.00644
AFIX  23
H32A  2    0.197518    0.408247    0.790071    11.00000   -1.20000
H32B  2    0.208740    0.417283    0.707213    11.00000   -1.20000
AFIX   0
C30   1    0.195825    0.557098    0.748495    11.00000    0.03431    0.04399 =
         0.01763    0.00770    0.00001    0.01357
AFIX  43
H30   2    0.100219    0.545974    0.725727    11.00000   -1.20000
AFIX   0
C28   1    0.377679    0.642860    0.796107    11.00000    0.06268    0.02033 =
         0.02234    0.00547    0.01516    0.00711
AFIX  43
H28   2    0.407822    0.691083    0.805661    11.00000   -1.20000
AFIX   0

PART 1
F22   3    1.192211    0.466580    1.023201    21.00000    0.02432    0.08787 =
         0.03869    0.02628    0.00095   -0.00988

PART 0
C9    1    0.076254    0.305893    0.097937    11.00000    0.03137    0.03364 =
         0.02110   -0.01134    0.00038   -0.00634
AFIX  23
H9A   2    0.172571    0.315985    0.084726    11.00000   -1.20000
H9B   2    0.008364    0.294071    0.053826    11.00000   -1.20000
AFIX   0

C41   1    0.837111    0.242965    0.922725    11.00000    0.03896    0.02366 =
         0.03009   -0.00536   -0.01159    0.00552
AFIX  43
H41   2    0.913797    0.219087    0.904949    11.00000   -1.20000
AFIX   0
C34   1    0.384997    0.342469    0.638196    11.00000    0.03274    0.06510 =
         0.01878   -0.01288    0.00575   -0.02366
AFIX  23
H34A  2    0.357770    0.293669    0.651919    11.00000   -1.20000
H34B  2    0.294465    0.369757    0.622610    11.00000   -1.20000
AFIX   0

C4    1    0.311365    0.604842    0.186554    11.00000    0.04021    0.02166 =
         0.03135    0.00648    0.02216    0.00454
AFIX  43
H4    2    0.271335    0.616610    0.138717    11.00000   -1.20000
AFIX   0

C35   1    0.469662    0.336885    0.575995    11.00000    0.03693    0.06968 =
         0.01512   -0.01473    0.00398   -0.01973
AFIX  23
H35A  2    0.409786    0.312182    0.535357    11.00000   -1.20000
H35B  2    0.492454    0.385608    0.560144    11.00000   -1.20000
AFIX   0
C39   1    0.825142    0.338608    0.825557    11.00000    0.02990    0.03324 =
         0.02178   -0.00235    0.00211    0.01395
AFIX  23
H39A  2    0.910479    0.369101    0.842707    11.00000   -1.20000
H39B  2    0.855754    0.300915    0.794346    11.00000   -1.20000
AFIX   0
C43   1    0.675629    0.253887    1.008580    11.00000    0.04656    0.03564 =
         0.02757    0.01269   -0.00307   -0.00976
AFIX  43
H43   2    0.641845    0.237961    1.050536    11.00000   -1.20000
AFIX   0

C3    1    0.438657    0.636475    0.219758    11.00000    0.04523    0.02069 =
         0.05036   -0.00005    0.03470   -0.00592
AFIX  43
H3A   2    0.485067    0.671762    0.195187    11.00000   -1.20000
AFIX   0

C50   1    0.718658    0.601808    1.017479    11.00000    0.02852    0.05630 =
         0.03202   -0.02655    0.00113   -0.00333
AFIX  23
H50A  2    0.819356    0.583395    1.023809    11.00000   -1.20000
H50B  2    0.716346    0.648277    0.992001    11.00000   -1.20000
AFIX   0
C49   1    0.674689    0.613724    1.090716    11.00000    0.04083    0.06379 =
         0.03227   -0.03233   -0.00347    0.00870
AFIX  23
H49A  2    0.744945    0.646356    1.119338    11.00000   -1.20000
H49B  2    0.577683    0.636457    1.084933    11.00000   -1.20000
AFIX   0
C42   1    0.787085    0.217835    0.983064    11.00000    0.05041    0.02502 =
         0.03191    0.00726   -0.01604   -0.00142
AFIX  43
H42   2    0.828810    0.176141    1.006880    11.00000   -1.20000
AFIX   0

PART 1
F21   3    1.062020    0.560723    1.008729    21.00000    0.06723    0.06389 =
         0.10022   -0.02773    0.05100   -0.01533

PART 0
C52   1    0.628440    0.593580    0.851186    11.00000    0.03330    0.02664 =
         0.03020   -0.01186    0.01658   -0.01302
AFIX  23
H52A  2    0.692940    0.592648    0.814600    11.00000   -1.20000
H52B  2    0.641859    0.640205    0.876429    11.00000   -1.20000
AFIX   0

C26   1    0.487058    0.535845    0.395961    11.00000    0.01343    0.02849 =
         0.03491   -0.00732    0.00318    0.00060
AFIX  23
H26A  2    0.548641    0.493412    0.391250    11.00000   -1.20000
H26B  2    0.547659    0.572616    0.424275    11.00000   -1.20000
AFIX   0

PART 1
F19   3    0.999116    0.544208    0.895160    21.00000    0.02848    0.14473 =
         0.07662    0.08441    0.00383    0.00665
F20   3    1.141521    0.433582    0.909632    21.00000    0.05818    0.09402 =
         0.09394   -0.06926    0.05701   -0.03567

PART 0
C48   1    0.671151    0.542544    1.129169    11.00000    0.03761    0.06766 =
         0.02212   -0.01803   -0.00489    0.02044
AFIX  23
H48A  2    0.769277    0.520933    1.136859    11.00000   -1.20000
H48B  2    0.642006    0.550548    1.176448    11.00000   -1.20000
AFIX   0
C45   1    0.492594    0.356795    0.993057    11.00000    0.03683    0.04639 =
         0.02376    0.00353    0.01094   -0.00499
AFIX  23
H45A  2    0.398655    0.334311    0.973247    11.00000   -1.20000
H45B  2    0.501325    0.357239    1.045744    11.00000   -1.20000
AFIX   0
C47   1    0.565307    0.491830    1.085935    11.00000    0.03115    0.05662 =
         0.01702   -0.00561    0.00173    0.01685
AFIX  23
H47A  2    0.466453    0.512421    1.080860    11.00000   -1.20000
H47B  2    0.564958    0.445647    1.111726    11.00000   -1.20000
AFIX   0

PART 2
F19B  3    1.017435    0.569305    0.947651   -21.00000    0.03353    0.03557 =
         0.09453   -0.00106    0.01828    0.00006
F20B  3    1.026955    0.483574    0.866254   -21.00000    0.06483    0.08248 =
         0.02399    0.00053    0.00867   -0.05730
F22B  3    1.176911    0.426168    0.970898   -21.00000    0.04136    0.05283 =
         0.11575    0.02521    0.03196    0.01579
F21B  3    1.142495    0.518833    1.024630   -21.00000    0.06841    0.08890 =
         0.03006    0.00261    0.00234   -0.03072
HKLF 4


REM  32102402_0m_a.res in P2(1)
REM wR2 = 0.088269, GooF = S = 1.05743, Restrained GooF = 1.11235 for all data
REM R1 = 0.034294 for 14967 Fo > 4sig(Fo) and 0.040364 for all 16149 data
REM 884 parameters refined using 49 restraints

END

WGHT      0.0396      2.2849

REM Highest difference peak  0.838,  deepest hole -0.403,  1-sigma level  0.056
Q1    1   1.0760  0.4535  0.8754  11.00000  0.05    0.84
Q2    1   0.9920  0.5057  0.8788  11.00000  0.05    0.62
Q3    1   1.1520  0.4158  0.9279  11.00000  0.05    0.60
Q4    1   1.1792  0.4351  0.9996  11.00000  0.05    0.38
Q5    1   1.0284  0.5611  0.9726  11.00000  0.05    0.38
Q6    1   1.0032  0.5660  0.9125  11.00000  0.05    0.36
Q7    1   1.1793  0.4954  1.0242  11.00000  0.05    0.29
Q8    1   0.6439  0.5613  0.6779  11.00000  0.05    0.28
Q9    1  -0.4357  0.3236  0.1805  11.00000  0.05    0.27
Q10   1   0.7278  0.4870  0.5825  11.00000  0.05    0.25
Q11   1   1.1038  0.5404  1.0227  11.00000  0.05    0.23
Q12   1   0.6562  0.3610  0.7582  11.00000  0.05    0.23
Q13   1   0.6600  0.4366  0.8217  11.00000  0.05    0.22
Q14   1   0.4597  0.3472  1.0184  11.00000  0.05    0.22
Q15   1   0.8400  0.4729  0.6981  11.00000  0.05    0.22
Q16   1   1.1880  0.5026  0.9262  11.00000  0.05    0.22
Q17   1   0.2215  0.5600  0.4714  11.00000  0.05    0.22
Q18   1   0.4545  0.3235  0.9618  11.00000  0.05    0.21
Q19   1  -0.0377  0.4556  0.4485  11.00000  0.05    0.21
Q20   1   0.1785  0.5334  0.2077  11.00000  0.05    0.21
Q21   1   0.6778  0.2999  1.0014  11.00000  0.05    0.20
Q22   1   0.5597  0.3363  0.9943  11.00000  0.05    0.20
Q23   1   0.2596  0.5666  0.3096  11.00000  0.05    0.20
Q24   1   0.2320  0.5913  0.7592  11.00000  0.05    0.20
Q25   1   0.2563  0.3750  0.0772  11.00000  0.05    0.20
Q26   1   0.6717  0.4490  0.8636  11.00000  0.05    0.20
Q27   1   0.7252  0.3212  0.9123  11.00000  0.05    0.20
Q28   1   1.0011  0.6929  0.2956  11.00000  0.05    0.20
Q29   1   0.3358  0.4044  0.7577  11.00000  0.05    0.20
Q30   1   0.2944  0.3190  0.1162  11.00000  0.05    0.20
Q31   1   0.6394  0.3398  0.6878  11.00000  0.05    0.19
Q32   1   0.8868  0.3493  0.8666  11.00000  0.05    0.19
Q33   1   0.6223  0.3559  0.8805  11.00000  0.05    0.19
Q34   1   0.0181  0.3535  0.5202  11.00000  0.05    0.19
;
_shelx_res_checksum                72742
_shelx_hkl_file
;
   2   0   0  248.28   11.60
  -2   0   0  257.17   12.10
   2   0   0  250.67   12.00
  -2   0   0  233.48   11.70
  -2   0   0  235.48   12.00
   2   0   0  233.48   11.60
   2   0   0  228.48   12.00
   2   0   0  247.58   12.10
  -2   0   0  219.78   11.50
  -3   0   0   29.50    3.80
  -3   0   0   32.20    3.90
  -3   0   0   35.80    4.30
  -3   0   0   22.40    3.00
   3   0   0   25.20    3.30
   3   0   0   25.40    3.40
   3   0   0   40.10    4.50
   3   0   0   38.40    4.60
   3   0   0   23.60    3.70
   4   0   0  136.49    9.90
  -4   0   0  134.49    9.30
   4   0   0  150.88    9.30
   4   0   0  121.19    9.70
  -4   0   0  144.49    9.80
  -4   0   0  127.89    9.20
   4   0   0  146.99    9.20
  -4   0   0  147.19    9.90
   4   0   0  160.18   10.10
   5   0   0    9.00    5.30
  -5   0   0    7.40    3.30
  -5   0   0    7.60    3.60
  -5   0   0    6.50    3.40
  -5   0   0    5.70    3.30
   5   0   0   11.10    4.50
   5   0   0    7.60    3.20
   5   0   0   14.00    3.80
   5   0   0    4.10    3.50
   6   0   0   55.49    6.90
  -6   0   0   45.20    6.40
   6   0   0   45.20    6.90
  -6   0   0   57.49    7.60
  -6   0   0   50.09    6.80
   6   0   0   36.40    6.60
   6   0   0   62.39    8.00
   6   0   0   62.49    7.40
   7   0   0  712.93   39.30
   7   0   0  758.32   37.20
  -7   0   0  713.13   37.90
  -7   0   0  748.33   38.00
   7   0   0  767.02   37.50
   7   0   0  768.92   39.30
   7   0   0  819.82   38.80
  -7   0   0  790.02   38.70
  -7   0   0  839.02   39.30
   8   0   0   91.89    9.90
   8   0   0  100.09   12.30
  -8   0   0   85.59   10.70
  -8   0   0  111.99   11.10
   8   0   0   85.69   12.50
   8   0   0   96.09    9.50
   8   0   0  119.59   11.60
  -8   0   0   96.29   11.50
   9   0   0  188.88   16.90
  -9   0   0  145.69   22.00
  -9   0   0  155.48   14.40
  -9   0   0  138.89   19.10
   9   0   0  164.58   13.40
  -9   0   0  164.78   14.20
   9   0   0  159.58   14.80
   9   0   0  149.19   15.00
  -9   0   0  177.78   13.90
  10   0   0   -2.00    4.60
 -10   0   0   -2.50    4.50
  10   0   0    9.00    7.10
 -10   0   0    6.10    4.90
 -10   0   0   -4.50    4.60
 -10   0   0    2.80    4.60
  11   0   0   73.79   19.20
 -11   0   0   50.59   10.20
  11   0   0   47.80   11.20
 -11   0   0   50.69    9.10
 -11   0   0   34.60    8.70
  12   0   0   53.79   12.40
  12   0   0   36.60   11.90
 -12   0   0   46.00   11.30
 -12   0   0   51.99    9.60
 -12   0   0   57.39   11.30
  -1  -1   0   28.30    2.30
   1  -1   0   32.50    2.40
  -1  -1   0   32.60    2.10
   1  -1   0   29.80    2.10
  -1  -1   0   30.00    2.40
  -1  -1   0   31.90    2.20
   1  -1   0   31.90    2.40
  -1   1   0   38.00    2.50
  -1   1   0   35.10    2.30
   1   1   0   35.00    2.70
   1   1   0   41.80    2.70
   1   1   0   41.50    2.50
  -1   1   0   38.20    2.60
   1   1   0   40.80    2.50
  -1   1   0   41.90    2.70
  -2  -1   0 9322.07  415.16
   2  -1   0 9908.61  415.26
   2   1   0 9999.00  412.46
  -2   1   0 9078.89  410.96
   3  -1   0    5.10    2.10
   3  -1   0    4.90    2.40
  -3  -1   0   11.00    2.90
   3  -1   0    7.30    2.30
  -3  -1   0    7.10    2.60
  -3  -1   0    6.00    2.10
  -3  -1   0    9.40    2.50
   3  -1   0    5.80    2.50
   3  -1   0   12.00    2.60
  -3   1   0   18.90    3.40
   3   1   0   20.00    3.20
   3   1   0   14.20    3.30
  -3   1   0   13.20    2.80
   3   1   0   17.00    3.30
   3   1   0   13.70    3.00
  -3   1   0   12.40    2.80
   3   1   0   14.00    2.70
  -3   1   0   13.40    2.70
  -4  -1   0  184.58   11.80
  -4  -1   0  195.68   12.20
   4  -1   0  203.68   12.60
  -4  -1   0  188.38   12.00
   4  -1   0  221.18   12.70
  -4  -1   0  208.48   12.50
   4  -1   0  203.78   11.60
   4  -1   0  206.58   12.70
   4  -1   0  227.58   12.00
  -4   1   0  213.38   12.40
   4   1   0  206.08   12.80
  -4   1   0  194.08   12.00
  -4   1   0  168.08   11.40
   4   1   0  218.38   12.20
   4   1   0  208.78   12.00
   4   1   0  214.28   12.70
  -4   1   0  190.48   11.70
   4   1   0  215.78   11.70
  -5  -1   0   28.60    4.90
  -5  -1   0   34.70    5.30
  -5  -1   0   25.80    4.80
   5  -1   0   39.90    6.30
   5  -1   0   34.20    4.90
   5  -1   0   26.70    5.50
  -5  -1   0   47.30    8.30
   5  -1   0   27.50    5.30
   5   1   0   30.60    5.50
  -5   1   0   30.40    5.40
   5   1   0   36.60    5.30
   5   1   0   30.40    5.80
  -5   1   0   29.20    5.00
   5   1   0   24.70    4.20
  -5   1   0   24.40    4.50
   5   1   0   30.40    5.20
  -5   1   0   20.10    4.60
  -6  -1   0   51.59    7.20
   6  -1   0   30.40    5.40
   6  -1   0   28.40    5.90
  -6  -1   0   40.50    6.50
   6  -1   0   35.10    5.30
  -6  -1   0   27.50    4.90
  -6  -1   0   40.90    6.40
   6  -1   0   22.80    7.70
   6  -1   0   36.40    5.80
  -6   1   0   37.90    5.50
  -6   1   0   56.49    7.40
   6   1   0   54.59    6.50
   6   1   0   61.59    7.50
   6   1   0   37.70    6.30
  -6   1   0   46.90    6.70
  -6   1   0   39.70    5.90
   6   1   0   50.59    7.60
   6   1   0   63.19    7.90
  -7  -1   0  407.36   24.50
   7  -1   0  419.96   25.90
  -7  -1   0  480.15   25.80
   7  -1   0  458.35   24.10
   7  -1   0  470.45   26.30
   7  -1   0  456.05   24.10
   7  -1   0  482.25   25.90
  -7  -1   0  459.55   25.50
  -7  -1   0  437.06   24.90
   7   1   0  468.05   25.10
   7   1   0  457.15   27.00
  -7   1   0  462.55   25.30
  -7   1   0  526.05   26.50
  -7   1   0  399.56   25.00
   7   1   0  479.45   25.80
  -7   1   0  489.55   26.40
   7   1   0  492.95   24.90
   7   1   0  452.45   26.50
   8  -1   0  107.99   14.30
   8  -1   0  101.19   12.60
  -8  -1   0  127.49   11.50
  -8  -1   0  112.99   12.70
  -8  -1   0   98.89   11.40
  -8  -1   0  121.09   11.40
   8  -1   0  121.79   10.70
   8  -1   0   90.59    9.70
  -8   1   0   97.09   10.20
   8   1   0   93.49   10.60
   8   1   0   82.79   11.00
   8   1   0   83.39   11.80
  -8   1   0  105.19   11.00
   8   1   0   67.39    9.70
  -8   1   0   93.59   11.00
  -8   1   0  101.59   10.80
   8   1   0  111.89    9.90
  -9  -1   0  131.39   13.00
   9  -1   0  177.68   15.10
  -9  -1   0  146.19   15.30
   9  -1   0  149.19   12.80
   9  -1   0  170.38   15.90
  -9  -1   0  156.08   14.40
  -9  -1   0  152.28   13.70
   9  -1   0  169.88   16.00
  -9  -1   0  154.78   13.50
   9   1   0  170.68   16.40
  -9   1   0  160.68   14.60
  -9   1   0  191.38   15.40
   9   1   0  181.98   15.30
   9   1   0  175.98   16.60
  10  -1   0  290.67   22.70
  10  -1   0  284.87   22.90
 -10  -1   0  283.17   21.60
 -10  -1   0  278.77   20.50
 -10  -1   0  316.27   20.80
 -10  -1   0  329.87   22.00
 -10   1   0  299.87   21.80
 -10   1   0  274.87   20.50
  10   1   0  307.57   23.70
  10   1   0  289.57   22.20
 -10   1   0  317.07   21.40
 -10   1   0  281.27   19.40
 -11  -1   0   99.29   13.40
  11  -1   0   56.49   11.30
  11  -1   0   96.99   15.10
 -11  -1   0   76.49   12.40
  11   1   0   76.79   13.90
 -11   1   0   81.69   12.70
  11   1   0   77.79   14.20
 -11   1   0   75.89   10.40
 -11   1   0   74.09   12.10
 -12  -1   0   13.60    7.20
  12  -1   0   -5.20    6.20
  12  -1   0   -2.80    8.20
 -12  -1   0    8.90    6.80
 -12  -1   0    2.30    7.40
  12   1   0   -1.50    7.50
 -12   1   0    1.50    5.00
 -12   1   0    4.00    9.20
  12   1   0    9.50    7.30
 -12   1   0   11.80    6.70
   0  -2   0   -0.70    0.40
   0  -2   0   -0.30    0.50
  -1  -2   0  926.41   37.20
  -1  -2   0  816.72   37.00
   1  -2   0  904.91   36.70
  -1  -2   0  842.72   37.30
   1  -2   0  802.12   36.90
  -1  -2   0  873.31   36.40
   1  -2   0  827.62   36.90
   1  -2   0  887.01   36.40
  -1  -2   0  831.52   36.80
   1  -2   0  908.41   36.80
   1   2   0  908.71   37.70
   1   2   0  885.41   38.00
  -1   2   0  961.70   38.00
  -1   2   0  869.71   37.70
  -1   2   0  880.41   38.20
  -1   2   0  868.81   38.00
   1   2   0  862.71   38.40
  -1   2   0  885.41   38.20
   1   2   0  914.21   38.30
   2  -2   0  726.33   31.20
   2  -2   0  647.94   30.90
  -2  -2   0  729.33   31.20
  -2  -2   0  721.03   31.00
   2  -2   0  656.83   30.80
   2  -2   0  716.03   30.20
   2  -2   0  719.13   30.50
  -2  -2   0  641.74   30.70
  -2   2   0  693.73   31.90
  -2   2   0  773.22   31.60
   2   2   0  710.83   32.50
   2   2   0  725.23   31.80
  -2   2   0  747.03   32.40
   2   2   0  745.33   32.30
   2   2   0  752.02   32.00
   2   2   0  702.53   32.60
  -2   2   0  720.23   31.70
  -2   2   0  727.93   32.40
  -3  -2   0  136.69    8.70
   3  -2   0  131.99    8.60
   3  -2   0  143.79    8.20
   3  -2   0  144.59    8.00
  -3  -2   0  121.39    8.30
  -3  -2   0  130.39    8.20
  -3  -2   0  152.58    8.90
   3  -2   0  144.29    9.00
   3  -2   0  136.89    8.60
   3   2   0  141.39    9.00
   3   2   0  145.69    8.20
  -3   2   0  144.99    8.60
   3   2   0  122.89    8.80
  -3   2   0  133.69    8.20
  -3   2   0  134.69    8.00
   3   2   0  144.99    8.20
   4  -2   0  105.49    7.50
   4  -2   0  119.69    9.10
   4  -2   0   96.19    8.30
  -4  -2   0  113.49    8.60
   4  -2   0  102.39    8.50
  -4  -2   0  115.59    8.80
   4  -2   0  112.69    7.90
  -4  -2   0  108.79    8.30
   4   2   0  110.89    8.50
   4   2   0  116.99    8.50
  -4   2   0   99.59    7.80
  -4   2   0  120.09    8.40
  -4   2   0  119.19    8.50
   4   2   0  124.89    8.10
   4   2   0  112.49    8.80
  -4   2   0  110.39    8.50
   4   2   0   95.69    8.80
   5  -2   0  173.58   12.50
  -5  -2   0  197.28   12.50
  -5  -2   0  166.68   11.90
  -5  -2   0  169.38   11.50
  -5  -2   0  182.38   12.30
   5  -2   0  191.88   11.50
   5  -2   0  192.78   12.70
   5  -2   0  171.78   11.00
   5  -2   0  170.28   12.40
   5   2   0  139.79   11.60
  -5   2   0  169.68   11.40
   5   2   0  154.78   11.90
   5   2   0  168.48   10.60
   5   2   0  173.88   11.20
  -5   2   0  168.78   11.20
  -5   2   0  164.08   11.30
  -5   2   0  154.68   10.60
   5   2   0  176.78   11.30
   6  -2   0  114.09   10.60
  -6  -2   0  107.29    9.50
  -6  -2   0  119.59   10.10
   6  -2   0  111.29   10.40
   6  -2   0  118.89    9.10
   6  -2   0  122.59   10.50
  -6  -2   0  109.19    9.70
   6  -2   0  137.19    9.50
   6   2   0  107.69    9.50
   6   2   0  123.39   10.90
   6   2   0  125.99   10.90
  -6   2   0  121.69    9.70
   6   2   0  120.49    9.70
  -6   2   0  118.29    9.50
  -6   2   0  120.69   10.00
   6   2   0  107.39    8.80
  -6   2   0  117.59    9.60
   7  -2   0   13.70    5.60
   7  -2   0   16.90    6.10
   7  -2   0   17.90    4.20
  -7  -2   0   12.20    4.90
   7  -2   0   16.30    4.40
  -7  -2   0   15.40    5.10
   7  -2   0   20.30    5.90
  -7  -2   0   21.30    5.60
  -7  -2   0   13.20    4.50
   7   2   0   10.50    5.80
  -7   2   0   12.80    4.60
  -7   2   0   11.00    4.80
  -7   2   0   11.90    4.60
   7   2   0   17.30    5.90
  -7   2   0   19.40    5.20
   7   2   0   15.20    4.40
   7   2   0   16.70    5.10
   7   2   0    6.70    3.60
   8  -2   0  187.78   16.00
   8  -2   0  180.48   13.60
  -8  -2   0  181.78   14.80
   8  -2   0  199.58   13.80
   8  -2   0  187.38   15.60
  -8  -2   0  196.08   15.20
  -8  -2   0  191.08   14.90
  -8  -2   0  199.08   14.80
   8  -2   0  191.78   16.30
  -8  -2   0  186.68   15.10
  -8   2   0  209.08   15.50
   8   2   0  205.48   14.60
  -8   2   0  191.68   14.80
  -8   2   0  191.68   14.80
   8   2   0  187.08   16.30
   8   2   0  164.78   13.10
   8   2   0  194.88   14.90
   8   2   0  202.98   16.60
  -8   2   0  193.78   15.10
  -9  -2   0   16.70    5.90
   9  -2   0   14.50    6.60
   9  -2   0   22.70    5.50
   9  -2   0   11.90    7.00
  -9  -2   0   16.90    6.60
  -9  -2   0   14.90    5.70
  -9  -2   0   15.30    6.60
  -9  -2   0   16.60    5.90
  -9   2   0   14.30    5.90
   9   2   0   31.90    8.30
  -9   2   0   17.70    7.70
   9   2   0   12.00    6.40
   9   2   0   24.00    7.20
 -10  -2   0   36.70    8.70
  10  -2   0   65.29   11.20
 -10  -2   0   40.70    8.40
 -10  -2   0   62.39   10.20
 -10   2   0   41.00    8.20
 -10   2   0   68.29    9.30
 -10   2   0   51.89    9.30
  10   2   0   55.59   11.00
  10   2   0   44.50    9.20
  11  -2   0   26.20    8.20
 -11  -2   0    9.30    5.90
 -11  -2   0   14.00    7.40
 -11  -2   0    6.20    6.00
  11  -2   0   44.00   11.00
  11   2   0   12.00    7.70
 -11   2   0    9.70    6.70
  11   2   0   27.90    9.80
 -11   2   0   18.30    6.90
 -11   2   0   28.10    7.10
 -11   2   0   26.30    5.80
 -12  -2   0    5.40    6.00
  12  -2   0    2.60    7.40
 -12  -2   0   -5.40    6.20
 -12  -2   0   -5.20    5.80
  12   2   0    8.10    7.50
  12   2   0    6.50    7.40
 -12   2   0    1.20    6.40
 -12   2   0    5.20    6.70
   0  -3   0    2.50    1.40
   0  -3   0    2.20    1.30
   0  -3   0    0.60    0.70
   0  -3   0    0.90    0.80
   0  -3   0    1.20    0.80
   0  -3   0    0.70    1.00
   0  -3   0    2.10    0.90
   0  -3   0    0.10    1.20
   0   3   0    0.40    1.30
   0   3   0   -0.20    1.30
   0   3   0    0.60    0.90
  -1  -3   0 1857.01   79.09
   1  -3   0 1805.32   79.19
  -1  -3   0 1787.22   79.99
   1  -3   0 1922.81   79.09
  -1  -3   0 1988.80   79.49
   1  -3   0 1695.43   79.19
   1  -3   0 1751.62   79.19
  -1  -3   0 1809.12   79.39
   1  -3   0 1978.10   78.59
  -1  -3   0 1959.20   78.49
  -1  -3   0 1911.61   79.09
  -1  -3   0 2061.79   79.69
   1   3   0 1969.90   81.19
  -1   3   0 1886.51   80.99
  -1   3   0 1864.21   80.99
   1   3   0 1888.81   80.29
  -1   3   0 1912.11   80.29
   1   3   0 1942.01   80.69
   1   3   0 1934.21   81.29
  -1   3   0 1858.81   80.69
   1   3   0 2036.30   81.79
  -1   3   0 1902.21   80.99
   2  -3   0  110.09    6.90
  -2  -3   0  113.19    7.00
  -2  -3   0  102.19    6.50
   2  -3   0  126.69    6.60
   2  -3   0  100.79    6.70
  -2  -3   0  108.89    7.40
   2  -3   0  121.79    6.10
  -2  -3   0  120.79    7.20
   2  -3   0  113.19    7.30
  -2  -3   0  118.79    7.10
   2  -3   0  117.89    6.10
  -2   3   0  136.39    7.60
   2   3   0  135.29    7.10
  -2   3   0  120.59    7.00
  -2   3   0  125.59    7.40
   2   3   0  126.29    6.70
   2   3   0  119.39    7.80
   2   3   0  125.89    7.60
   2   3   0  125.89    7.70
  -2   3   0  129.79    6.70
  -2   3   0  133.09    6.70
  -3  -3   0  896.81   39.20
   3  -3   0  802.82   38.80
  -3  -3   0  818.32   38.90
  -3  -3   0  816.22   38.60
   3  -3   0  902.41   38.10
   3  -3   0  874.91   38.50
  -3  -3   0  822.12   39.20
   3  -3   0  930.11   39.60
  -3  -3   0  942.71   39.60
   3   3   0  894.31   40.90
   3   3   0  945.01   40.70
  -3   3   0  854.11   40.10
  -3   3   0  886.51   39.70
  -3   3   0  902.41   40.60
  -3   3   0  919.51   39.50
   3   3   0  944.11   39.90
   3   3   0  857.61   41.00
   3   3   0  916.71   40.10
  -3   3   0  959.90   40.90
  -4  -3   0  256.47   14.60
  -4  -3   0  252.77   15.00
   4  -3   0  282.07   15.50
   4  -3   0  271.67   14.40
   4  -3   0  263.87   13.90
  -4  -3   0  279.87   15.40
  -4  -3   0  256.57   15.10
   4  -3   0  278.97   15.70
  -4   3   0  268.27   15.10
   4   3   0  281.27   14.60
  -4   3   0  267.27   14.70
   4   3   0  279.07   15.30
  -4   3   0  287.47   15.40
   4   3   0  256.47   15.70
   4   3   0  271.77   15.90
  -4   3   0  274.77   13.70
  -4   3   0  272.17   14.40
   4   3   0  273.87   14.50
  -5  -3   0 1571.94   72.39
  -5  -3   0 1566.84   72.69
   5  -3   0 1735.33   73.69
   5  -3   0 1695.33   72.19
   5  -3   0 1473.75   73.09
  -5  -3   0 1691.33   73.49
  -5  -3   0 1749.03   73.39
   5  -3   0 1603.64   73.19
   5  -3   0 1659.43   71.69
  -5   3   0 1582.34   72.19
   5   3   0 1614.84   72.49
   5   3   0 1639.54   74.29
   5   3   0 1666.93   73.19
  -5   3   0 1552.14   72.69
  -5   3   0 1691.23   73.69
   5   3   0 1779.82   72.69
  -5   3   0 1672.03   73.39
   5   3   0 1649.93   73.99
   6  -3   0  254.67   16.20
  -6  -3   0  253.07   15.80
  -6  -3   0  226.08   15.20
  -6  -3   0  220.28   15.10
  -6  -3   0  262.07   16.00
  -6  -3   0  249.78   15.50
   6  -3   0  250.67   14.40
   6  -3   0  245.18   16.20
   6  -3   0  247.18   14.60
   6  -3   0  225.28   15.90
  -6   3   0  231.48   14.10
   6   3   0  234.48   16.00
  -6   3   0  233.38   14.90
   6   3   0  220.18   13.80
   6   3   0  225.28   15.60
  -6   3   0  238.98   15.20
  -6   3   0  203.98   14.10
   6   3   0  238.78   14.40
   6   3   0  240.78   14.70
   7  -3   0   25.40    5.70
  -7  -3   0   25.10    5.30
   7  -3   0   28.40    5.70
  -7  -3   0   27.40    6.20
   7  -3   0   43.80    7.30
  -7  -3   0   35.80    7.00
   7  -3   0   46.20    6.00
  -7  -3   0   26.10    6.30
   7  -3   0   30.20    6.60
  -7   3   0   40.60    6.80
  -7   3   0   39.80    6.50
   7   3   0   46.10    7.60
  -7   3   0   38.50    6.10
   7   3   0   55.09    7.70
  -7   3   0   32.20    6.10
   7   3   0   36.90    6.00
   7   3   0   40.90    7.40
   7   3   0   42.10    6.70
  -8  -3   0   87.69   11.10
   8  -3   0   85.99    9.20
   8  -3   0   98.29   12.10
  -8  -3   0  113.29   11.50
   8  -3   0   99.89    9.70
   8  -3   0  104.99   11.60
   8  -3   0   77.59   10.30
  -8  -3   0   92.59   11.00
  -8  -3   0  106.39   10.80
  -8  -3   0  107.79   11.50
  -8   3   0  112.39    9.20
  -8   3   0  106.09   11.00
   8   3   0   97.79   12.30
   8   3   0   94.59   10.40
  -8   3   0  106.59   11.00
  -8   3   0   96.59   10.30
   8   3   0  100.09   10.70
   8   3   0  103.89    9.60
  -8   3   0  115.59   11.20
   8   3   0   87.19   11.50
  -9  -3   0   29.80   10.20
   9  -3   0   29.60    7.80
  -9  -3   0   45.10    8.20
  -9  -3   0   43.90    8.90
   9  -3   0   37.40   10.40
  -9  -3   0   29.20    7.10
  -9  -3   0   36.80    7.70
   9  -3   0   40.10    7.00
  -9   3   0   44.60    6.70
   9   3   0   49.30    8.50
  -9   3   0   33.90    8.20
  -9   3   0   40.40    8.20
   9   3   0   45.80   10.50
  -9   3   0   34.90    7.70
   9   3   0   36.90    9.10
  10  -3   0   20.30    8.50
  10  -3   0   35.20    9.80
 -10  -3   0   41.10    8.40
 -10  -3   0   37.60    8.20
 -10  -3   0   31.30    7.60
 -10  -3   0   47.20    9.20
  10   3   0   48.00   10.90
  10   3   0   47.30   10.20
 -10   3   0   37.10    8.00
 -10   3   0   37.60    8.60
 -10   3   0   39.30    6.60
 -11  -3   0   60.79   11.50
  11  -3   0   60.79   11.30
 -11  -3   0   37.80    9.70
 -11  -3   0   55.19   10.20
  11  -3   0   61.79   12.10
 -11   3   0   50.69   10.50
 -11   3   0   64.19    8.80
  11   3   0   72.49   12.90
 -11   3   0   51.49    8.60
 -11   3   0   53.59    9.70
  11   3   0   56.59   12.10
  12  -3   0  146.19   18.90
 -12  -3   0  161.38   18.10
 -12  -3   0  189.78   17.30
  12  -3   0  162.58   19.40
 -12  -3   0  106.99   17.30
 -12   3   0  184.68   15.20
  12   3   0  179.88   23.10
  12   3   0  136.49   18.00
 -12   3   0  158.88   16.70
   0  -4   0 3920.31  147.89
   0  -4   0 3336.27  148.19
   0  -4   0 3820.02  148.89
   0  -4   0 3399.06  147.89
   0  -4   0 3521.45  147.89
   0  -4   0 3521.95  148.19
   0  -4   0 3334.27  148.89
   0  -4   0 3334.57  148.09
   0  -4   0 3632.54  148.99
   0   4   0 3763.12  158.68
   0   4   0 3703.73  157.48
   0   4   0 3689.23  158.88
   0   4   0 4003.20  157.98
   0   4   0 3719.83  158.98
   1  -4   0 3906.41  175.58
  -1  -4   0 4391.16  175.78
  -1  -4   0 4194.78  175.48
  -1  -4   0 4230.48  175.88
  -1  -4   0 4444.66  175.98
   1  -4   0 3939.51  175.68
   1  -4   0 4091.29  175.88
  -1  -4   0 4343.37  176.08
  -1  -4   0 4173.78  176.68
  -1   4   0 4295.07  180.78
   1   4   0 4433.66  181.68
   1   4   0 4377.16  180.28
   1   4   0 4558.54  180.78
  -1   4   0 4214.18  180.68
  -1   4   0 4218.38  181.58
   1   4   0 4329.87  181.08
  -1   4   0 4075.89  180.18
  -1   4   0 4166.38  180.88
   1   4   0 4445.96  180.98
  -2  -4   0 1167.78   47.40
   2  -4   0 1075.19   47.50
  -2  -4   0 1058.59   47.80
   2  -4   0 1001.10   47.00
   2  -4   0 1024.60   46.90
   2  -4   0 1143.19   46.60
  -2  -4   0 1022.50   47.10
   2  -4   0 1124.59   46.40
  -2  -4   0 1039.10   46.70
   2  -4   0 1077.19   45.90
  -2  -4   0 1132.09   47.40
   2   4   0 1175.08   49.80
   2   4   0 1126.69   50.69
  -2   4   0 1212.48   50.49
  -2   4   0 1141.99   50.19
  -2   4   0 1222.68   49.80
   2   4   0 1154.58   49.30
  -2   4   0 1152.88   49.30
  -2   4   0 1093.49   49.70
   2   4   0 1141.09   50.49
   2   4   0 1172.08   50.49
  -3  -4   0 1577.04   71.09
   3  -4   0 1658.43   69.99
  -3  -4   0 1515.75   69.99
   3  -4   0 1473.35   70.29
   3  -4   0 1664.93   69.29
   3  -4   0 1764.52   71.29
   3  -4   0 1486.05   70.49
  -3  -4   0 1743.93   71.19
  -3  -4   0 1602.84   70.69
  -3  -4   0 1750.12   70.89
  -3   4   0 1638.84   72.89
   3   4   0 1783.82   73.49
   3   4   0 1713.83   72.99
  -3   4   0 1714.13   72.89
  -3   4   0 1728.73   74.19
  -3   4   0 1733.63   73.99
   3   4   0 1637.74   74.59
  -3   4   0 1604.54   73.39
   3   4   0 1792.82   74.29
   3   4   0 1746.43   74.49
  -4  -4   0   19.80    4.50
   4  -4   0   30.10    5.10
   4  -4   0   26.50    3.90
  -4  -4   0   21.30    4.50
   4  -4   0   18.60    3.70
   4  -4   0   25.10    4.90
  -4  -4   0   20.40    4.20
  -4  -4   0   22.20    4.40
  -4  -4   0   23.90    4.80
  -4   4   0   26.10    4.90
  -4   4   0   18.40    3.60
   4   4   0   24.10    5.00
   4   4   0   31.50    4.50
   4   4   0   28.90    5.30
   4   4   0   26.30    4.30
  -4   4   0   22.70    4.20
  -4   4   0   31.50    3.70
  -5  -4   0  157.68   11.30
   5  -4   0  141.69   10.90
  -5  -4   0  149.69   11.20
   5  -4   0  145.89   11.20
   5  -4   0  146.89    9.60
   5  -4   0  162.08   11.80
  -5  -4   0  156.68   10.90
  -5  -4   0  170.88   11.60
  -5  -4   0  160.48   11.60
   5  -4   0  164.38   10.40
  -5   4   0  186.38   10.60
  -5   4   0  170.98   11.80
   5   4   0  188.18   11.60
   5   4   0  191.18   13.50
   5   4   0  192.48   11.60
  -5   4   0  219.28   13.00
  -5   4   0  177.88   12.30
  -5   4   0  189.68   11.50
   5   4   0  198.08   13.30
   6  -4   0  223.48   15.20
   6  -4   0  250.17   14.50
  -6  -4   0  245.78   15.70
  -6  -4   0  227.28   15.10
   6  -4   0  241.08   16.00
  -6  -4   0  226.88   15.40
   6  -4   0  234.08   13.80
   6  -4   0  238.68   15.90
  -6  -4   0  242.28   15.30
  -6  -4   0  243.28   15.70
  -6   4   0  260.17   13.80
   6   4   0  238.48   15.40
   6   4   0  258.97   14.80
  -6   4   0  264.27   16.00
   6   4   0  279.77   17.00
   6   4   0  242.98   16.80
  -6   4   0  255.17   14.90
  -6   4   0  230.58   15.10
   6   4   0  233.68   14.70
  -6   4   0  237.28   15.60
   7  -4   0  166.78   14.00
  -7  -4   0  183.18   14.20
   7  -4   0  193.68   14.90
  -7  -4   0  176.98   13.90
   7  -4   0  180.78   14.60
   7  -4   0  176.78   12.30
  -7  -4   0  184.28   13.80
  -7  -4   0  188.58   14.00
  -7  -4   0  205.38   14.80
   7  -4   0  181.48   12.80
  -7   4   0  168.08   12.70
  -7   4   0  193.98   14.00
   7   4   0  184.58   12.50
  -7   4   0  177.18   13.50
   7   4   0  179.28   15.10
   7   4   0  190.68   13.80
   7   4   0  192.28   13.40
   7   4   0  183.98   14.60
  -7   4   0  176.58   13.40
  -8  -4   0  545.05   32.20
   8  -4   0  609.84   31.20
  -8  -4   0  625.94   33.10
  -8  -4   0  617.04   32.90
   8  -4   0  616.14   33.50
   8  -4   0  595.04   30.50
  -8  -4   0  592.64   32.70
  -8  -4   0  575.24   32.30
   8  -4   0  633.84   33.90
   8  -4   0  565.94   33.40
   8   4   0  639.04   33.60
   8   4   0  648.74   36.60
  -8   4   0  653.13   34.80
  -8   4   0  641.34   34.20
  -8   4   0  666.23   33.60
  -8   4   0  648.74   31.80
  -8   4   0  686.83   35.00
   8   4   0  604.24   33.80
   8   4   0  686.33   36.80
   8   4   0  650.13   33.10
  -9  -4   0   71.79   10.90
  -9  -4   0   84.79   12.10
  -9  -4   0   72.79   10.80
  -9  -4   0   83.29   11.80
   9  -4   0   81.99   12.50
  -9  -4   0   89.09   11.90
   9  -4   0   89.29   13.00
   9  -4   0   64.99    8.70
   9   4   0   74.19   13.00
  -9   4   0   93.29   11.70
   9   4   0   79.99   12.10
   9   4   0   62.69   10.50
  -9   4   0   76.89    8.00
  -9   4   0   67.19    9.50
  -9   4   0   61.69    9.80
  10  -4   0   98.99   14.30
 -10  -4   0  123.79   14.90
 -10  -4   0  129.59   14.00
 -10  -4   0  102.79   15.40
 -10  -4   0  120.09   14.80
  10  -4   0  104.89   16.50
 -10   4   0  129.29   10.80
 -10   4   0  139.69   18.80
 -10   4   0  135.09   13.90
  10   4   0  130.69   16.70
  10   4   0  118.59   14.00
  11  -4   0  146.09   17.40
 -11  -4   0  153.78   16.30
 -11  -4   0  175.88   16.90
  11  -4   0  117.49   16.70
 -11  -4   0  151.08   15.80
 -11  -4   0  152.38   14.80
 -11   4   0  156.98   13.40
 -11   4   0  154.58   15.50
  11   4   0  175.48   17.70
  11   4   0  147.29   17.80
 -11   4   0  166.88   16.70
  12  -4   0   18.00    9.50
 -12  -4   0    7.40    7.40
 -12  -4   0   11.00    6.70
  12  -4   0   20.10   10.20
 -12  -4   0   13.70    7.40
  12   4   0   12.60   14.90
  12   4   0   13.60    8.70
 -12   4   0   -3.60    6.20
 -12   4   0    8.90    6.60
 -12   4   0   37.50   14.50
 -12   4   0   17.50    5.90
   0  -5   0    5.80    1.40
   0  -5   0    5.10    1.60
   0  -5   0    9.40    1.90
   0  -5   0    6.50    1.50
   0  -5   0    6.20    2.20
   0  -5   0    6.10    2.10
   0  -5   0    9.30    1.60
   0  -5   0    9.90    2.00
   0  -5   0    9.10    2.20
   0   5   0    9.00    2.10
   0   5   0    7.00    2.10
   0   5   0    6.90    1.40
   0   5   0    2.20    2.10
  -1  -5   0 1147.79   46.30
   1  -5   0 1032.90   46.20
  -1  -5   0 1054.49   45.60
  -1  -5   0 1102.09   46.30
  -1  -5   0 1072.29   46.10
  -1  -5   0 1110.59   46.10
   1  -5   0  961.40   45.70
  -1  -5   0 1082.89   46.00
   1  -5   0 1070.09   45.40
  -1  -5   0 1073.79   47.10
   1  -5   0 1010.40   45.80
   1   5   0 1152.08   48.40
   1   5   0 1184.08   49.20
   1   5   0 1207.68   48.20
   1   5   0 1078.99   48.10
  -1   5   0 1005.10   49.10
  -1   5   0 1080.99   47.90
  -1   5   0 1042.80   47.20
  -1   5   0 1059.49   48.80
   1   5   0 1150.88   48.10
  -1   5   0 1161.08   47.90
  -1   5   0 1076.89   48.20
   1   5   0 1176.18   47.20
   2  -5   0  122.19    7.30
  -2  -5   0  117.29    8.30
   2  -5   0  106.09    7.10
  -2  -5   0  104.29    7.30
  -2  -5   0  116.89    6.70
  -2  -5   0  128.19    7.70
   2  -5   0  126.09    8.00
   2  -5   0  130.59    6.00
  -2  -5   0  124.19    7.20
   2  -5   0  129.29    7.00
   2  -5   0  125.59    6.90
  -2   5   0  150.18    8.60
  -2   5   0  143.29    8.00
  -2   5   0  152.88    7.40
  -2   5   0  156.78    8.30
   2   5   0  176.28    9.20
   2   5   0  159.58    8.10
   2   5   0  156.28    9.30
  -2   5   0  152.08    8.60
   2   5   0  153.88    7.40
   3  -5   0  587.94   25.80
  -3  -5   0  569.94   27.40
  -3  -5   0  531.75   27.70
   3  -5   0  580.64   25.50
   3  -5   0  552.64   26.90
  -3  -5   0  579.24   26.80
  -3  -5   0  600.34   27.30
   3  -5   0  609.54   27.90
  -3  -5   0  547.55   27.10
   3  -5   0  541.25   27.00
   3  -5   0  611.84   26.60
  -3   5   0  620.14   29.40
  -3   5   0  629.54   29.90
   3   5   0  619.14   30.30
   3   5   0  631.14   30.70
  -3   5   0  637.94   28.70
  -3   5   0  666.43   30.20
   3   5   0  663.83   28.80
   3   5   0  663.03   29.30
   3   5   0  677.43   30.40
  -3   5   0  682.23   29.20
  -4  -5   0  242.68   13.70
  -4  -5   0  237.28   13.70
   4  -5   0  239.38   11.80
  -4  -5   0  206.88   12.80
   4  -5   0  214.58   13.80
   4  -5   0  187.48   14.30
   4  -5   0  235.38   12.70
  -4  -5   0  211.58   14.00
   4  -5   0  225.88   13.40
  -4  -5   0  190.08   13.20
  -4   5   0  247.38   14.10
   4   5   0  260.87   13.50
  -4   5   0  242.88   13.30
  -4   5   0  258.77   14.60
  -4   5   0  277.27   16.20
   4   5   0  251.97   15.20
   4   5   0  266.07   13.80
   4   5   0  261.37   14.80
   4   5   0  255.27   15.40
  -4   5   0  257.37   13.10
   5  -5   0 1033.20   47.20
  -5  -5   0 1089.99   48.80
  -5  -5   0 1043.40   48.90
  -5  -5   0 1003.20   47.80
   5  -5   0 1005.90   48.50
  -5  -5   0 1074.19   48.50
  -5  -5   0 1010.20   48.30
   5  -5   0 1097.39   46.60
   5  -5   0 1092.99   49.10
   5  -5   0  950.70   48.00
  -5   5   0 1072.69   49.10
   5   5   0 1131.19   48.40
  -5   5   0 1090.29   49.40
   5   5   0 1079.09   49.20
  -5   5   0 1035.50   48.50
  -5   5   0 1076.89   47.90
  -5   5   0 1092.49   47.30
   5   5   0 1020.30   50.19
   5   5   0 1045.90   47.90
   5   5   0 1038.60   49.70
  -6  -5   0  757.92   37.20
  -6  -5   0  761.32   36.80
   6  -5   0  741.53   37.70
   6  -5   0  796.82   36.20
   6  -5   0  758.02   37.50
   6  -5   0  704.73   34.90
  -6  -5   0  791.02   37.70
  -6  -5   0  714.13   37.00
  -6  -5   0  753.62   37.60
   6  -5   0  730.53   37.50
   6   5   0  798.02   36.60
  -6   5   0  782.42   37.50
   6   5   0  741.73   38.80
  -6   5   0  774.42   35.30
   6   5   0  747.43   38.10
  -6   5   0  736.23   36.80
   6   5   0  743.73   37.30
   6   5   0  793.32   36.70
  -6   5   0  787.62   37.90
  -7  -5   0   91.49   11.00
  -7  -5   0   87.09    9.70
   7  -5   0   70.09    7.40
   7  -5   0   96.59   11.30
  -7  -5   0   54.69    7.80
  -7  -5   0   85.19    9.40
   7  -5   0   85.79   10.90
  -7  -5   0   64.79    9.00
   7  -5   0   55.39    8.50
   7  -5   0   80.39    8.30
   7   5   0   70.39    8.20
   7   5   0   75.59    7.50
  -7   5   0   66.59    8.60
  -7   5   0   74.99    6.80
   7   5   0   79.69   10.80
   7   5   0   59.09    9.20
  -7   5   0   59.19    8.30
  -7   5   0   55.29    7.90
  -7   5   0   64.19    7.70
   7   5   0   86.79    9.00
   8  -5   0  225.28   17.40
  -8  -5   0  195.88   15.60
  -8  -5   0  236.88   16.70
   8  -5   0  211.88   17.00
  -8  -5   0  231.18   17.00
   8  -5   0  213.08   16.90
   8  -5   0  216.38   14.80
  -8  -5   0  223.68   16.70
  -8  -5   0  194.48   15.90
   8  -5   0  192.08   13.80
   8   5   0  240.38   15.70
  -8   5   0  204.98   15.90
   8   5   0  188.28   15.20
  -8   5   0  214.88   16.10
  -8   5   0  194.88   14.70
   8   5   0  219.48   17.70
   8   5   0  247.18   18.40
  -8   5   0  216.18   13.50
   8   5   0  225.68   15.30
  -8   5   0  212.48   15.90
  -9  -5   0  171.48   15.10
   9  -5   0  166.68   15.80
   9  -5   0  141.59   12.20
  -9  -5   0  150.68   14.90
  -9  -5   0  151.58   14.00
  -9  -5   0  155.38   14.70
   9  -5   0  167.08   15.90
  -9  -5   0  168.78   15.40
  -9   5   0  149.09   13.90
   9   5   0  129.69   12.60
   9   5   0  131.19   15.00
   9   5   0  132.39   14.80
  -9   5   0  166.08   13.40
  -9   5   0  152.58   11.10
  -9   5   0  146.59   16.00
 -10  -5   0   89.99   11.90
 -10  -5   0  102.89   13.60
 -10  -5   0  109.19   13.60
  10  -5   0   95.89   14.60
  10  -5   0  102.89   14.40
 -10  -5   0  125.29   13.10
 -10   5   0  119.59   13.50
 -10   5   0  114.39   12.30
  10   5   0  110.89   11.70
  10   5   0  114.79   16.50
 -10   5   0  110.79   10.10
  10   5   0  134.79   16.20
 -11  -5   0   36.10    9.70
 -11  -5   0   30.70    8.80
 -11  -5   0   12.20    6.80
  11  -5   0   40.60   10.10
 -11  -5   0   17.90    7.20
  11  -5   0   25.10    8.60
  11   5   0    5.70    6.60
 -11   5   0   30.90    8.80
 -11   5   0   18.30    5.20
 -11   5   0    7.40    5.70
 -11   5   0   20.10    5.60
  11   5   0    9.20    7.30
  12  -5   0   21.60    9.20
 -12  -5   0   12.20    7.90
 -12  -5   0   38.80   10.90
 -12  -5   0   13.30    7.50
  12  -5   0   29.90   10.40
 -12   5   0   22.30    7.70
 -12   5   0   18.20    9.40
  12   5   0   21.50   10.30
  12   5   0   20.10    8.70
   0  -6   0  288.47   14.70
   0  -6   0  293.47   13.50
   0  -6   0  310.37   15.20
   0  -6   0  308.97   14.10
   0  -6   0  295.87   14.20
   0  -6   0  324.77   13.60
   0  -6   0  290.47   14.00
   0  -6   0  308.87   13.80
   0  -6   0  284.57   13.90
   0  -6   0  281.47   15.10
   0   6   0  361.36   16.10
   0   6   0  369.66   17.80
   0   6   0  330.37   17.60
   0   6   0  381.36   17.40
   1  -6   0  250.47   12.50
  -1  -6   0  260.97   12.90
  -1  -6   0  254.67   12.60
  -1  -6   0  270.57   12.40
  -1  -6   0  270.07   13.10
   1  -6   0  243.98   12.40
  -1  -6   0  282.37   13.10
   1  -6   0  259.27   12.10
  -1  -6   0  257.67   11.40
  -1  -6   0  262.87   12.80
   1  -6   0  234.58   12.90
  -1  -6   0  257.37   14.00
  -1   6   0  285.07   15.00
  -1   6   0  304.27   14.70
   1   6   0  299.27   14.40
  -1   6   0  270.37   13.00
   1   6   0  283.97   13.00
   1   6   0  302.87   14.30
   1   6   0  298.07   13.20
  -1   6   0  292.37   14.00
  -1   6   0  258.97   15.30
   1   6   0  293.97   14.50
   1   6   0  319.17   14.30
   1   6   0  334.67   15.70
  -1   6   0  305.17   14.10
  -2  -6   0   17.90    3.00
   2  -6   0    7.70    2.40
   2  -6   0   14.70    2.70
  -2  -6   0   15.00    3.10
  -2  -6   0   14.40    3.70
   2  -6   0   17.50    3.60
   2  -6   0   13.00    2.60
   2  -6   0   19.90    2.70
   2  -6   0   17.50    1.70
  -2  -6   0   12.80    2.70
  -2  -6   0   16.20    2.60
  -2  -6   0   15.10    3.10
  -2   6   0   20.60    3.10
  -2   6   0   20.20    3.10
   2   6   0   18.70    3.50
   2   6   0   19.00    2.50
  -2   6   0   18.60    2.50
   2   6   0   14.50    3.00
  -2   6   0   23.20    3.40
   2   6   0   15.50    3.20
   3  -6   0 1230.58   50.79
   3  -6   0 1168.08   51.39
   3  -6   0 1174.78   51.89
  -3  -6   0 1250.97   53.19
  -3  -6   0 1254.77   52.89
  -3  -6   0 1131.09   52.19
   3  -6   0 1126.99   52.39
  -3  -6   0 1165.98   53.89
  -3  -6   0 1240.88   51.69
   3  -6   0 1133.89   52.59
  -3  -6   0 1109.39   52.69
   3  -6   0 1237.08   53.49
   3   6   0 1230.98   55.19
   3   6   0 1256.67   55.19
  -3   6   0 1196.88   54.09
  -3   6   0 1201.88   53.29
   3   6   0 1301.57   54.09
  -3   6   0 1208.08   54.69
   3   6   0 1325.87   53.39
  -3   6   0 1265.07   54.09
  -3   6   0 1266.57   54.99
   3   6   0 1178.38   55.49
  -4  -6   0 1345.57   63.59
   4  -6   0 1413.36   62.89
  -4  -6   0 1554.94   64.29
   4  -6   0 1471.15   64.49
  -4  -6   0 1497.15   63.89
  -4  -6   0 1462.55   64.89
   4  -6   0 1366.66   63.69
   4  -6   0 1382.56   63.49
  -4  -6   0 1336.17   63.09
   4  -6   0 1460.25   61.69
   4   6   0 1527.15   64.69
   4   6   0 1459.05   66.69
   4   6   0 1479.75   67.19
   4   6   0 1533.15   66.49
  -4   6   0 1525.75   66.39
  -4   6   0 1448.96   64.59
  -4   6   0 1423.46   65.99
  -4   6   0 1475.65   65.49
   4   6   0 1521.05   65.29
  -4   6   0 1563.74   64.89
   5  -6   0  327.67   16.70
   5  -6   0  316.57   18.80
  -5  -6   0  335.57   19.60
   5  -6   0  348.27   19.60
  -5  -6   0  327.37   18.80
   5  -6   0  338.27   17.80
  -5  -6   0  360.96   19.10
   5  -6   0  323.17   18.70
  -5  -6   0  319.87   18.30
  -5  -6   0  316.67   18.80
   5   6   0  328.17   19.00
  -5   6   0  359.66   19.30
   5   6   0  353.86   18.10
  -5   6   0  342.07   17.60
  -5   6   0  355.56   17.30
   5   6   0  372.36   20.00
   5   6   0  355.36   17.80
  -5   6   0  305.77   18.40
  -5   6   0  357.46   19.10
   5   6   0  328.87   20.00
  -6  -6   0   70.19    9.00
  -6  -6   0   62.19    8.70
   6  -6   0   57.59    8.10
   6  -6   0   64.59    7.00
  -6  -6   0   50.79    8.10
   6  -6   0   72.29    8.30
   6  -6   0   66.39    8.50
  -6  -6   0   58.79    7.80
  -6  -6   0   70.49    8.60
   6   6   0   86.39    7.50
  -6   6   0   65.49    7.60
   6   6   0   76.69    7.30
   6   6   0   63.69    8.60
  -6   6   0   61.19    6.00
  -6   6   0   78.09    8.10
   6   6   0   75.69    9.40
  -6   6   0   55.29    7.40
   6   6   0   88.89    8.50
  -6   6   0   88.69    7.50
   7  -6   0  231.38   14.00
   7  -6   0  186.18   15.10
   7  -6   0  194.58   12.50
  -7  -6   0  205.38   15.00
  -7  -6   0  166.98   14.00
  -7  -6   0  197.98   15.10
  -7  -6   0  189.48   15.40
  -7  -6   0  198.98   14.70
   7  -6   0  180.78   15.00
   7   6   0  171.68   12.90
  -7   6   0  193.18   14.10
   7   6   0  183.98   15.20
  -7   6   0  193.68   13.00
  -7   6   0  208.28   12.00
   7   6   0  189.68   15.60
   7   6   0  192.68   12.70
  -7   6   0  197.68   14.20
   8  -6   0  160.48   13.00
   8  -6   0  188.38   16.20
  -8  -6   0  185.28   14.70
  -8  -6   0  174.68   15.50
  -8  -6   0  154.68   14.30
  -8  -6   0  171.28   14.80
   8  -6   0  175.48   12.30
   8  -6   0  183.48   15.90
  -8  -6   0  201.58   17.10
   8  -6   0  183.58   15.80
   8   6   0  165.48   16.10
   8   6   0  197.58   13.90
   8   6   0  200.58   14.30
  -8   6   0  181.58   14.90
   8   6   0  196.38   16.60
  -8   6   0  206.48   16.30
  -8   6   0  223.38   15.70
   8   6   0  185.98   16.60
  -8   6   0  230.18   14.80
  -8   6   0  201.48   12.70
  -9  -6   0   37.70    9.00
  -9  -6   0   40.50    8.50
  -9  -6   0   52.49    9.30
   9  -6   0   58.69   10.90
   9  -6   0   40.20    9.30
   9  -6   0   33.40    7.00
  -9  -6   0   38.70    8.50
  -9  -6   0   40.20    8.10
   9   6   0   14.00    6.80
  -9   6   0   23.90    4.90
   9   6   0   24.90    6.00
  -9   6   0   33.20    8.00
   9   6   0   39.30    8.60
  -9   6   0   41.60    7.70
 -10  -6   0   35.30    8.40
 -10  -6   0   17.40    7.20
  10  -6   0   41.70    9.70
  10  -6   0   18.20    6.70
 -10  -6   0   23.00    7.40
 -10  -6   0   35.90    8.30
  10  -6   0   17.30    7.60
  10   6   0   27.60    8.30
 -10   6   0   21.70    7.20
  10   6   0   31.50   10.50
 -10   6   0   31.90    5.70
  10   6   0   19.90    6.50
 -10   6   0   34.50    7.40
  11  -6   0   48.70   10.60
  11  -6   0   58.19   12.30
 -11  -6   0   51.39   10.50
 -11  -6   0   53.89   10.60
 -11  -6   0   53.39   11.30
 -11  -6   0   52.49   10.90
  11   6   0   68.99   14.20
  11   6   0   61.39   11.80
 -11   6   0   90.09   12.40
 -11   6   0   59.49    8.50
 -11   6   0   53.89    7.80
 -11   6   0   57.69   10.00
   0  -7   0   14.10    2.00
   0  -7   0   20.90    3.40
   0  -7   0   17.50    2.70
   0  -7   0   22.80    3.70
   0   7   0   20.20    2.40
   0   7   0   34.40    4.10
   0   7   0   26.00    4.00
   1  -7   0  100.89    6.40
   1  -7   0  105.39    6.00
   1  -7   0   99.69    6.40
  -1  -7   0  118.89    7.30
  -1  -7   0  104.19    7.00
   1  -7   0  104.09    7.30
  -1  -7   0  109.59    6.60
  -1  -7   0  100.39    8.00
  -1  -7   0  103.49    6.40
  -1  -7   0  117.19    6.90
  -1  -7   0  109.39    5.40
  -1  -7   0  112.19    7.10
   1   7   0  146.89    9.60
   1   7   0  139.39    8.00
  -1   7   0  134.69    6.80
   1   7   0  159.58    8.70
  -1   7   0  137.89    8.70
   1   7   0  151.28    8.70
  -1   7   0  141.89    7.90
   1   7   0  147.69    8.30
  -1   7   0  126.99    8.90
  -1   7   0  144.19    8.10
   1   7   0  147.99    6.60
  -1   7   0  131.79    6.70
  -1   7   0  127.39    9.50
   1   7   0  144.29    6.70
  -2  -7   0  404.56   21.90
   2  -7   0  434.16   21.20
  -2  -7   0  423.46   20.60
   2  -7   0  436.66   19.80
  -2  -7   0  455.65   20.20
  -2  -7   0  451.35   20.80
  -2  -7   0  427.36   20.20
   2  -7   0  422.96   20.30
  -2  -7   0  446.76   20.90
   2  -7   0  407.26   20.20
   2  -7   0  377.66   20.00
  -2   7   0  446.96   20.40
  -2   7   0  432.66   22.70
  -2   7   0  435.16   23.30
   2   7   0  456.75   23.00
   2   7   0  431.96   21.60
   2   7   0  444.26   22.00
  -2   7   0  452.55   21.40
   2   7   0  478.65   20.30
  -2   7   0  430.66   21.30
  -2   7   0  465.75   21.30
   2   7   0  480.15   21.80
  -3  -7   0  346.57   18.60
  -3  -7   0  381.26   18.80
  -3  -7   0  383.66   17.40
   3  -7   0  365.16   17.70
   3  -7   0  357.16   16.20
   3  -7   0  339.27   18.10
   3  -7   0  354.66   19.20
  -3  -7   0  358.66   20.00
  -3  -7   0  383.86   18.80
   3  -7   0  327.87   17.10
   3  -7   0  350.36   18.20
  -3  -7   0  350.56   18.10
  -3   7   0  410.66   19.60
  -3   7   0  402.36   20.20
  -3   7   0  421.26   20.40
   3   7   0  395.56   19.20
  -3   7   0  393.96   19.40
   3   7   0  426.76   18.40
   3   7   0  404.56   21.10
   3   7   0  407.06   20.60
   4  -7   0  865.11   40.40
  -4  -7   0  824.52   40.00
  -4  -7   0  909.21   40.80
  -4  -7   0  861.21   41.80
   4  -7   0  897.11   41.40
   4  -7   0  903.21   38.20
   4  -7   0  812.32   40.40
  -4  -7   0  821.92   40.50
  -4  -7   0  930.21   41.10
   4   7   0  960.40   43.90
   4   7   0  940.61   44.10
  -4   7   0  931.11   42.70
   4   7   0  950.80   42.40
  -4   7   0  985.50   42.30
   4   7   0  950.90   44.70
  -4   7   0  939.71   43.50
  -4   7   0  948.01   41.70
   4   7   0  943.11   41.70
  -4   7   0  947.51   43.60
  -5  -7   0 1021.60   47.70
  -5  -7   0  978.20   47.00
   5  -7   0  954.00   44.80
   5  -7   0 1100.29   46.70
  -5  -7   0 1028.20   47.80
   5  -7   0  988.10   47.60
   5  -7   0  940.11   47.10
   5  -7   0 1092.09   48.60
  -5  -7   0  969.60   48.50
  -5  -7   0 1088.39   47.90
   5   7   0 1062.29   47.20
  -5   7   0  954.90   52.19
   5   7   0 1062.09   46.60
   5   7   0 1062.69   49.70
  -5   7   0 1037.40   48.30
  -5   7   0 1055.29   46.60
  -5   7   0 1054.99   46.60
   5   7   0 1030.60   48.50
   5   7   0 1037.90   49.10
  -5   7   0 1075.39   48.70
   6  -7   0   67.59    8.60
   6  -7   0   49.70    7.20
  -6  -7   0   80.09    9.60
  -6  -7   0   51.19    7.10
  -6  -7   0   62.19    8.90
  -6  -7   0   67.79    8.40
   6  -7   0   73.79    7.30
  -6  -7   0   73.69    8.20
   6  -7   0   60.69    8.50
   6  -7   0   68.19    6.20
   6   7   0   43.50    6.70
  -6   7   0   66.29    7.60
   6   7   0   69.99    7.00
   6   7   0   57.69   10.60
   6   7   0   68.49    9.30
   6   7   0   74.79    7.00
  -6   7   0   69.09    7.60
  -6   7   0   61.79    7.90
  -6   7   0   66.69    6.10
  -6   7   0   65.49    6.70
   7  -7   0  216.98   16.20
   7  -7   0  228.08   16.00
  -7  -7   0  219.48   16.30
  -7  -7   0  247.98   16.50
  -7  -7   0  198.98   15.50
   7  -7   0  201.08   13.00
  -7  -7   0  218.68   16.80
   7  -7   0  209.98   15.50
  -7  -7   0  191.88   15.20
   7  -7   0  226.98   16.80
   7   7   0  217.18   16.20
  -7   7   0  196.88   14.30
   7   7   0  218.18   13.60
   7   7   0  192.08   13.20
  -7   7   0  208.98   12.50
   7   7   0  202.98   14.80
  -7   7   0  189.58   13.10
  -7   7   0  221.98   15.00
   7   7   0  206.68   16.40
  -7   7   0  202.58   14.70
   8  -7   0   24.80    7.60
  -8  -7   0   27.40    7.00
   8  -7   0    9.50    3.80
  -8  -7   0   24.00    6.70
  -8  -7   0   13.00    5.60
   8  -7   0   17.30    6.10
  -8  -7   0   17.20    5.60
  -8  -7   0   18.20    6.30
   8  -7   0   21.00    6.60
   8   7   0   12.10    4.90
   8   7   0    3.50    4.70
  -8   7   0   13.50    5.30
   8   7   0   30.00    5.80
  -8   7   0   19.70    5.30
  -8   7   0   14.10    3.90
   8   7   0   30.00    8.10
  -8   7   0   22.40    5.90
  -9  -7   0   57.79    9.70
  -9  -7   0   64.79   10.30
   9  -7   0   65.49    8.30
  -9  -7   0   54.89    8.80
   9  -7   0   78.69   12.00
  -9  -7   0   64.29   10.60
   9  -7   0   71.29   10.90
   9   7   0   62.29   12.00
  -9   7   0   66.29    8.80
  -9   7   0   64.09    7.20
   9   7   0   54.29   11.20
  -9   7   0   62.29    9.70
   9   7   0   66.89    8.90
 -10  -7   0   34.30    8.60
 -10  -7   0   20.80    7.40
  10  -7   0   12.80    4.50
 -10  -7   0   17.20    6.60
  10  -7   0   39.80    9.40
  10  -7   0   25.80    8.30
 -10  -7   0   25.50    8.30
  10   7   0   18.80    7.60
 -10   7   0   26.00    6.50
 -10   7   0   23.60    7.20
 -10   7   0   22.20    5.30
  10   7   0   21.00    6.40
 -11  -7   0   11.30    7.70
  11  -7   0   20.30    8.50
  11  -7   0    7.20    7.80
 -11  -7   0   15.90    7.50
 -11  -7   0   33.50    9.30
 -11  -7   0    5.90    6.40
 -11   7   0   20.60    5.30
 -11   7   0   24.90    6.90
  11   7   0   25.10    8.90
 -11   7   0   19.60    7.70
  11   7   0   13.70    7.80
 -11   7   0   32.10    6.00
   0  -8   0  495.65   23.00
   0  -8   0  468.95   22.00
   0  -8   0  458.05   21.80
   0  -8   0  460.65   21.20
   0  -8   0  490.85   22.30
   0  -8   0  534.85   21.60
   0  -8   0  479.35   21.80
   0  -8   0  444.66   21.50
   0  -8   0  443.26   23.20
   0   8   0  514.35   25.10
   0   8   0  529.65   22.90
   0   8   0  513.15   24.50
   0   8   0  497.55   25.00
   1  -8   0   82.99    7.20
  -1  -8   0   87.49    8.10
  -1  -8   0   91.29    5.10
  -1  -8   0  100.09    6.90
  -1  -8   0   92.39    6.90
   1  -8   0   91.09    6.20
   1  -8   0   88.59    6.10
   1  -8   0   88.59    5.70
   1  -8   0   85.49    6.70
  -1  -8   0  101.29    4.90
  -1  -8   0  101.19    6.50
  -1  -8   0   96.59    6.20
  -1  -8   0   84.79    6.60
  -1  -8   0   94.79    7.10
  -1   8   0   79.29    5.80
   1   8   0   84.29    6.70
   1   8   0   79.49    6.30
  -1   8   0   76.39    7.00
  -1   8   0   82.99    5.80
   1   8   0   84.79    7.80
   1   8   0   81.29    5.90
  -1   8   0   63.59    7.30
   1   8   0   78.39    6.30
  -1   8   0   87.69    7.00
   2  -8   0  488.35   24.50
  -2  -8   0  531.05   24.70
  -2  -8   0  524.25   26.90
   2  -8   0  510.45   25.50
   2  -8   0  512.05   24.90
  -2  -8   0  542.95   24.70
   2  -8   0  515.95   24.70
  -2  -8   0  560.24   25.40
  -2  -8   0  557.14   25.30
   2  -8   0  542.55   24.20
  -2  -8   0  541.95   25.20
  -2  -8   0  518.65   25.00
   2   8   0  560.54   26.30
  -2   8   0  555.84   27.70
   2   8   0  589.24   24.70
   2   8   0  597.44   28.10
   2   8   0  568.54   26.40
  -2   8   0  545.45   25.90
   2   8   0  529.75   26.50
  -2   8   0  570.54   26.30
  -2   8   0  539.45   24.70
  -2   8   0  530.75   25.90
  -3  -8   0  423.36   20.80
  -3  -8   0  425.76   21.60
   3  -8   0  449.66   19.40
  -3  -8   0  445.76   22.40
   3  -8   0  434.16   21.10
  -3  -8   0  466.45   22.50
   3  -8   0  475.95   21.30
   3  -8   0  432.96   21.90
  -3  -8   0  432.56   22.20
  -3  -8   0  434.56   23.70
   3  -8   0  428.66   21.70
  -3   8   0  413.16   21.80
   3   8   0  475.05   21.10
   3   8   0  442.36   23.00
  -3   8   0  437.66   21.10
   3   8   0  455.95   19.70
   3   8   0  456.35   22.60
  -3   8   0  473.05   22.50
  -3   8   0  466.15   21.80
   4  -8   0  903.51   41.60
   4  -8   0  958.20   42.60
  -4  -8   0  880.31   43.80
  -4  -8   0  967.30   43.70
   4  -8   0  988.80   44.60
  -4  -8   0  936.11   41.80
  -4  -8   0  902.41   43.60
   4  -8   0  955.80   43.60
  -4  -8   0  961.20   44.00
   4  -8   0  927.61   40.90
  -4  -8   0  940.01   45.20
   4  -8   0  955.60   43.50
   4   8   0 1035.50   47.70
  -4   8   0 1057.79   45.40
  -4   8   0  956.30   44.20
  -4   8   0 1011.10   45.50
   4   8   0 1005.10   44.20
   4   8   0 1008.80   47.10
  -4   8   0 1040.70   46.40
  -4   8   0 1033.20   46.70
   4   8   0 1031.90   45.20
   4   8   0 1008.40   46.80
  -5  -8   0  816.32   40.20
  -5  -8   0  775.02   39.50
   5  -8   0  844.42   40.40
  -5  -8   0  806.72   40.20
  -5  -8   0  837.22   41.60
   5  -8   0  825.42   40.00
   5  -8   0  859.41   41.10
   5  -8   0  799.92   37.20
   5  -8   0  888.41   39.20
  -5  -8   0  904.41   40.50
   5   8   0  889.51   38.20
  -5   8   0  861.71   38.50
   5   8   0  846.72   38.80
   5   8   0  850.51   41.60
   5   8   0  819.92   40.30
   5   8   0  850.61   41.00
  -5   8   0  806.22   40.10
  -5   8   0  833.82   40.00
  -5   8   0  866.11   38.10
   6  -8   0  204.48   12.00
  -6  -8   0  207.48   14.40
   6  -8   0  224.88   15.80
  -6  -8   0  218.48   14.80
   6  -8   0  233.68   15.40
  -6  -8   0  204.08   15.80
   6  -8   0  211.88   13.40
  -6  -8   0  217.28   15.30
  -6  -8   0  202.78   14.50
   6  -8   0  182.88   14.40
  -6   8   0  208.08   13.80
   6   8   0  226.18   13.20
  -6   8   0  217.48   12.40
   6   8   0  196.68   15.00
  -6   8   0  212.08   12.40
  -6   8   0  216.88   14.40
  -6   8   0  227.28   14.50
   6   8   0  213.08   12.70
   6   8   0  191.18   14.20
  -7  -8   0   38.90    7.30
  -7  -8   0   35.40    8.00
   7  -8   0   29.70    6.60
  -7  -8   0   41.00    7.60
  -7  -8   0   40.80    8.10
   7  -8   0   44.60    7.70
  -7  -8   0   35.20    7.00
   7  -8   0   29.60    7.30
   7  -8   0   44.30    5.90
   7  -8   0   35.80    7.20
  -7   8   0   41.10    6.90
   7   8   0   41.30    8.50
  -7   8   0   36.70    6.30
  -7   8   0   41.20    5.50
   7   8   0   39.50    6.00
  -7   8   0   41.60    6.00
  -7   8   0   45.60    7.30
   7   8   0   40.30    6.40
   7   8   0   32.30    5.90
   7   8   0   56.09    9.10
   8  -8   0   38.60    5.90
   8  -8   0   58.89    9.80
  -8  -8   0   39.80    7.90
   8  -8   0   33.90   10.60
  -8  -8   0   30.20    7.70
  -8  -8   0   56.79    9.10
  -8  -8   0   45.70    9.40
  -8   8   0   38.20    6.40
  -8   8   0   35.10    7.10
  -8   8   0   47.30    6.20
   8   8   0   48.50    7.00
   8   8   0   28.90    6.70
   8   8   0   38.70    8.70
   8   8   0   45.90    8.90
   9  -8   0   66.29   10.90
   9  -8   0   70.29    8.40
   9  -8   0   61.49   10.90
  -9  -8   0   59.99   10.50
  -9  -8   0   79.19   10.60
  -9  -8   0   65.19   10.90
  -9  -8   0   77.69   11.60
  -9  -8   0   58.89   10.00
   9   8   0   56.69    8.10
  -9   8   0   56.29    9.50
  -9   8   0   62.79    8.50
   9   8   0   53.09   10.10
  -9   8   0   69.09    7.10
   9   8   0   47.20    9.60
  10  -8   0    6.40    6.70
  10  -8   0   42.30    6.90
  10  -8   0   24.60    7.80
 -10  -8   0   34.10    8.90
 -10  -8   0   17.10    7.10
 -10  -8   0    9.60    6.00
 -10  -8   0   34.50    8.90
 -10   8   0   44.70    7.50
  10   8   0   28.80    8.10
  10   8   0   23.30    8.70
  10   8   0   51.09   13.50
 -10   8   0   34.90    8.20
 -10   8   0   31.40    5.80
  11  -8   0   58.19   11.80
 -11  -8   0   25.60    9.60
 -11  -8   0   50.79   10.90
  11  -8   0   58.59   12.00
 -11  -8   0   45.50   10.60
 -11  -8   0   47.70    9.90
 -11   8   0   53.59   10.20
  11   8   0   55.89   11.60
 -11   8   0   65.19   14.20
 -11   8   0   67.99   10.50
   0  -9   0    2.20    2.40
   0  -9   0    2.20    1.90
   0  -9   0    1.00    1.90
   0  -9   0    4.20    2.30
   0  -9   0    1.10    2.60
   0  -9   0    2.50    1.70
   0  -9   0    2.50    2.90
   0  -9   0    0.30    2.20
   0  -9   0    1.70    2.00
   0   9   0    2.00    1.80
   0   9   0    3.10    3.20
   0   9   0    4.70    3.30
   0   9   0    3.60    2.80
  -1  -9   0  443.56   23.70
   1  -9   0  474.45   21.10
   1  -9   0  440.36   21.40
  -1  -9   0  451.95   21.50
  -1  -9   0  445.46   21.50
  -1  -9   0  475.95   22.10
  -1  -9   0  499.85   20.20
   1  -9   0  414.76   22.60
  -1  -9   0  450.45   20.40
  -1  -9   0  486.25   22.80
   1  -9   0  450.05   22.00
  -1  -9   0  478.15   22.20
   1  -9   0  441.16   21.40
  -1  -9   0  452.55   21.70
  -1  -9   0  482.85   22.70
  -1   9   0  433.36   23.10
  -1   9   0  441.86   21.80
  -1   9   0  452.75   21.90
   1   9   0  484.95   24.10
   1   9   0  484.85   22.00
  -1   9   0  439.86   24.10
   1   9   0  492.55   23.10
   1   9   0  504.65   22.50
  -1   9   0  467.05   23.20
   2  -9   0  434.16   21.70
  -2  -9   0  464.55   21.60
  -2  -9   0  456.65   21.40
   2  -9   0  451.95   20.80
  -2  -9   0  430.16   21.60
  -2  -9   0  459.05   21.90
  -2  -9   0  449.95   21.70
   2  -9   0  419.96   21.20
   2  -9   0  427.36   21.50
   2  -9   0  439.56   22.20
  -2   9   0  485.65   22.80
  -2   9   0  451.55   22.60
  -2   9   0  408.56   24.70
   2   9   0  511.35   23.80
   2   9   0  487.05   21.20
   2   9   0  504.55   25.00
  -2   9   0  455.25   21.10
   2   9   0  466.45   23.10
   2   9   0  475.05   23.00
  -2   9   0  462.15   23.20
  -2   9   0  449.46   24.30
   2   9   0  510.85   23.10
   2   9   0  513.95   21.10
   3  -9   0  156.78   10.90
   3  -9   0  156.18    9.90
   3  -9   0  148.79    9.30
   3  -9   0  159.28    9.40
   3  -9   0  126.89    9.40
  -3  -9   0  157.08   12.00
  -3  -9   0  156.78    9.90
  -3  -9   0  169.48   10.50
  -3  -9   0  147.59   10.30
  -3  -9   0  153.48    9.30
  -3  -9   0  156.28   10.20
  -3   9   0  163.38   13.00
   3   9   0  184.18   11.90
  -3   9   0  176.98   10.90
   3   9   0  189.68    9.70
  -3   9   0  172.18    9.80
  -3   9   0  191.18   13.10
  -3   9   0  181.48   11.00
  -3   9   0  198.08   11.00
   3   9   0  192.58   11.70
   3   9   0  165.18   11.30
  -4  -9   0  973.30   44.10
   4  -9   0  957.90   42.70
   4  -9   0  949.80   43.50
   4  -9   0  937.01   40.50
   4  -9   0  888.41   43.30
   4  -9   0  894.21   41.80
  -4  -9   0  975.70   43.80
  -4  -9   0  850.81   44.00
  -4  -9   0  953.80   41.90
  -4  -9   0  879.91   43.60
   4  -9   0 1047.30   45.00
  -4  -9   0  948.51   45.60
  -4   9   0  988.10   45.40
  -4   9   0 1001.20   44.40
  -4   9   0  972.40   45.50
   4   9   0 1035.40   44.00
   4   9   0 1011.00   42.70
   4   9   0  904.81   45.70
  -4   9   0 1026.00   44.30
   4   9   0  941.21   45.60
   4   9   0 1014.20   46.70
   5  -9   0  158.98   11.60
  -5  -9   0  158.28   11.60
   5  -9   0  145.79   11.30
   5  -9   0  170.48   10.90
  -5  -9   0  153.68    9.60
   5  -9   0  153.98    8.80
   5  -9   0  167.18   12.80
  -5  -9   0  165.28   11.70
  -5  -9   0  151.58   13.10
  -5  -9   0  137.79   11.10
  -5  -9   0  151.38   12.00
  -5   9   0  145.19   10.70
   5   9   0  146.99   11.30
   5   9   0  137.79   11.70
  -5   9   0  160.38   11.10
   5   9   0  158.68   12.40
  -5   9   0  154.78    9.60
   5   9   0  146.39    9.60
  -5   9   0  151.68   10.50
  -5   9   0  147.29    8.90
   5   9   0  153.28    8.90
   6  -9   0   25.20    5.80
  -6  -9   0   14.40    5.70
  -6  -9   0   27.80    5.80
  -6  -9   0   31.80    6.50
   6  -9   0   24.40    3.90
   6  -9   0   21.60    4.80
  -6  -9   0   16.80    6.00
   6  -9   0   24.60    6.30
   6  -9   0   18.40    5.40
  -6  -9   0   17.90    5.00
   6   9   0   31.00    6.30
   6   9   0   31.50    4.60
   6   9   0   24.40    6.20
  -6   9   0   27.60    4.50
  -6   9   0   29.90    4.50
  -6   9   0   37.80    6.40
   6   9   0   38.30    5.40
  -6   9   0   25.10    5.40
  -6   9   0   16.90    4.90
   6   9   0   36.70    7.30
  -7  -9   0  114.79   12.20
  -7  -9   0  110.69   12.80
   7  -9   0  112.49   11.70
  -7  -9   0  116.99   11.40
   7  -9   0  114.59   12.40
   7  -9   0  127.59   12.10
   7  -9   0  107.69   10.10
   7  -9   0  112.29    8.50
  -7  -9   0  131.89   11.80
   7   9   0  129.69   12.40
  -7   9   0  123.19    9.50
   7   9   0  115.09    9.50
  -7   9   0  122.39   10.70
  -7   9   0  122.59   11.00
   7   9   0  119.19   12.70
  -7   9   0  124.49   10.80
   7   9   0  126.09    9.80
   7   9   0  118.89   11.20
  -7   9   0  117.69    8.90
   8  -9   0   57.79   10.00
  -8  -9   0   48.70    8.80
  -8  -9   0   58.59    9.50
  -8  -9   0   69.79   10.00
   8  -9   0   50.89    6.90
  -8  -9   0   38.70    7.50
  -8  -9   0   64.19   11.40
   8  -9   0   44.20   10.30
  -8   9   0   52.39    8.10
   8   9   0   44.20    6.80
  -8   9   0   51.29    8.90
   8   9   0   56.99   10.40
  -8   9   0   54.59    7.30
   8   9   0   54.79    9.20
  -9  -9   0   87.89   12.20
  -9  -9   0  120.59   12.60
  -9  -9   0  135.99   14.10
  -9  -9   0  129.69   16.10
   9  -9   0   99.29    9.30
   9  -9   0  146.09   14.40
  -9  -9   0  120.89   13.20
   9  -9   0  109.79   13.20
   9   9   0  143.29   14.40
   9   9   0  135.99   12.00
  -9   9   0  144.39   13.60
   9   9   0  142.19   13.30
   9   9   0  152.98   16.20
  -9   9   0  146.49   10.50
  -9   9   0  145.29   11.70
  10  -9   0   27.50    8.70
 -10  -9   0   32.90    7.90
  10  -9   0   12.90    4.40
 -10  -9   0   11.20    6.80
  10  -9   0   17.80    7.00
 -10  -9   0   19.80    7.90
 -10  -9   0   27.90    8.60
  10   9   0   26.00    7.10
 -10   9   0   23.00    4.80
 -10   9   0   17.80    7.10
 -10   9   0   14.90    5.60
  10   9   0   19.70    9.50
  10   9   0   18.20    5.90
 -11  -9   0   44.80   10.60
 -11  -9   0   42.50    9.20
  11  -9   0   69.19   12.90
  11  -9   0   58.39   11.90
 -11  -9   0   52.79   11.10
  11   9   0   45.30   11.60
 -11   9   0   44.90   11.40
  11   9   0   32.90    8.40
 -11   9   0   81.89   11.50
 -11   9   0   54.19    9.00
   0 -10   0 1217.18   58.29
   0 -10   0 1241.38   56.19
   0 -10   0 1255.87   55.59
   0 -10   0 1336.27   56.19
   0 -10   0 1431.86   56.29
   0 -10   0 1304.17   57.89
   0 -10   0 1266.47   56.59
   0 -10   0 1308.77   56.89
   0  10   0 1329.77   59.19
   0  10   0 1348.17   59.99
   0  10   0 1277.37   59.89
   0  10   0 1378.36   57.39
  -1 -10   0  557.04   26.30
  -1 -10   0  578.34   25.10
   1 -10   0  521.55   26.00
  -1 -10   0  568.84   27.40
   1 -10   0  595.44   25.80
   1 -10   0  532.05   27.60
  -1 -10   0  606.04   24.90
   1 -10   0  570.14   26.70
  -1 -10   0  572.74   26.20
  -1 -10   0  608.44   26.90
   1 -10   0  544.45   26.00
  -1 -10   0  602.54   27.50
  -1 -10   0  529.35   26.20
  -1 -10   0  540.55   28.90
  -1 -10   0  562.54   26.60
  -1 -10   0  572.74   26.20
   1  10   0  685.63   31.40
  -1  10   0  615.14   31.40
  -1  10   0  658.13   31.50
   1  10   0  720.73   32.60
   1  10   0  685.43   30.00
  -1  10   0  636.04   30.10
  -1  10   0  647.54   30.00
  -1  10   0  629.14   32.50
  -2 -10   0  278.67   14.80
   2 -10   0  256.87   14.10
  -2 -10   0  250.47   16.50
  -2 -10   0  270.27   14.30
   2 -10   0  263.47   14.20
  -2 -10   0  302.67   14.90
   2 -10   0  249.58   14.70
   2 -10   0  271.17   13.80
   2 -10   0  277.77   15.30
  -2 -10   0  285.67   14.90
  -2 -10   0  259.67   14.90
  -2 -10   0  282.87   14.70
  -2  10   0  240.18   15.30
  -2  10   0  248.58   13.50
   2  10   0  269.07   11.50
   2  10   0  248.78   13.90
   2  10   0  266.47   15.90
   2  10   0  258.87   14.40
  -2  10   0  249.48   11.70
  -2  10   0  251.77   14.40
   2  10   0  263.77   11.60
  -2  10   0  226.88   16.00
   2  10   0  268.47   14.10
   2  10   0  264.57   14.20
  -2  10   0  252.27   11.80
  -3 -10   0  103.19    8.00
  -3 -10   0  108.39    7.40
   3 -10   0  107.39    8.00
  -3 -10   0  104.99    8.20
   3 -10   0   82.89    7.30
   3 -10   0   94.79    8.70
   3 -10   0  115.09    7.60
   3 -10   0   97.69    7.40
  -3 -10   0  113.89   10.20
  -3 -10   0  113.69    8.40
  -3  10   0   84.49    9.40
   3  10   0  105.29    8.60
  -3  10   0   95.59    7.60
   3  10   0  107.49    8.20
   3  10   0   99.89    6.10
   3  10   0  102.59    8.20
  -3  10   0  102.79    6.50
  -3  10   0  108.49    9.80
  -3  10   0  102.49    7.70
  -3  10   0  101.19    7.70
   4 -10   0   50.49    6.40
   4 -10   0   55.69    3.70
   4 -10   0   71.19    8.00
  -4 -10   0   55.49    5.30
   4 -10   0   52.59    6.20
   4 -10   0   52.29    5.20
  -4 -10   0   54.09    6.40
  -4 -10   0   51.39    7.60
  -4 -10   0   51.79    7.90
   4 -10   0   56.29    5.90
  -4 -10   0   59.39    7.60
  -4 -10   0   57.59    6.90
  -4  10   0   59.49    5.80
   4  10   0   58.49    5.10
  -4  10   0   45.30    7.60
  -4  10   0   56.29    6.20
  -4  10   0   68.49    6.50
  -4  10   0   53.79    5.50
   4  10   0   64.59    8.20
   4  10   0   52.89    6.40
  -5 -10   0  501.95   27.10
  -5 -10   0  496.85   26.70
  -5 -10   0  515.55   27.10
  -5 -10   0  520.55   29.20
  -5 -10   0  488.25   27.20
   5 -10   0  479.55   26.70
  -5 -10   0  509.95   24.80
   5 -10   0  572.54   28.80
   5 -10   0  526.45   23.60
   5 -10   0  513.45   26.90
   5 -10   0  559.34   26.30
  -5  10   0  504.45   26.90
  -5  10   0  554.04   25.60
  -5  10   0  550.04   25.90
  -5  10   0  499.85   26.70
   5  10   0  518.95   28.30
   5  10   0  559.74   27.60
   5  10   0  498.65   27.40
   5  10   0  511.35   23.80
   6 -10   0  306.77   18.60
  -6 -10   0  283.37   15.60
  -6 -10   0  279.27   17.90
  -6 -10   0  276.37   18.60
   6 -10   0  264.17   16.50
  -6 -10   0  278.77   17.80
   6 -10   0  282.17   18.20
   6 -10   0  277.37   14.60
  -6 -10   0  263.77   19.50
   6 -10   0  320.67   27.20
  -6 -10   0  311.17   18.50
  -6  10   0  273.67   14.40
   6  10   0  265.67   18.70
  -6  10   0  248.38   16.40
   6  10   0  274.47   15.20
   6  10   0  268.17   19.40
  -6  10   0  270.37   14.90
   6  10   0  263.27   14.40
   6  10   0  280.77   18.20
  -6  10   0  272.67   16.00
  -7 -10   0  119.69   11.80
   7 -10   0  138.69   10.80
  -7 -10   0  115.79   14.00
   7 -10   0  123.69   12.40
   7 -10   0  136.19   13.50
   7 -10   0  117.99   11.80
   7 -10   0  110.59    9.80
  -7 -10   0   90.19   11.40
  -7 -10   0  117.59   11.30
  -7 -10   0  116.29   11.60
  -7 -10   0  112.99    9.10
  -7  10   0  106.49    8.60
   7  10   0  127.09   11.60
   7  10   0  121.19    9.50
   7  10   0  119.49   12.00
  -7  10   0  114.59   10.80
  -7  10   0  120.29   10.60
   7  10   0  105.99    8.80
  -7  10   0  116.09   10.60
   7  10   0  120.89   12.80
  -7  10   0  124.69    8.90
   8 -10   0  224.48   17.80
  -8 -10   0  227.48   17.50
  -8 -10   0  222.78   17.10
  -8 -10   0  243.28   19.60
   8 -10   0  234.88   18.10
   8 -10   0  231.08   14.00
  -8 -10   0  238.68   18.40
  -8 -10   0  234.28   28.40
   8  10   0  271.67   20.70
  -8  10   0  275.37   16.20
   8  10   0  287.47   20.20
   8  10   0  280.57   17.70
  -8  10   0  295.37   18.50
   8  10   0  244.08   16.10
   9 -10   0   75.89   12.00
  -9 -10   0   72.79   13.40
   9 -10   0   84.99   12.70
  -9 -10   0   84.19   11.40
  -9 -10   0   65.89   10.70
  -9 -10   0   65.19   10.90
  -9 -10   0   75.49   12.30
   9 -10   0   71.89    8.30
  -9  10   0   42.80    9.70
   9  10   0   73.49    9.10
  -9  10   0   65.59    7.10
   9  10   0   65.99   10.60
   9  10   0   77.49   11.80
  -9  10   0   62.99    9.10
   9  10   0   54.39    8.00
  -9  10   0   78.59    8.30
  10 -10   0   57.09    8.00
 -10 -10   0   62.99   11.00
  10 -10   0   58.29   11.40
 -10 -10   0   90.19   13.50
 -10 -10   0   76.29   12.40
 -10 -10   0   91.89   14.20
  10 -10   0   57.99   11.10
  10  10   0   91.19   14.00
 -10  10   0   86.89   17.20
 -10  10   0   86.09   10.30
  10  10   0  112.69   10.90
 -10  10   0   81.89   11.30
 -11 -10   0   22.20    8.60
 -11 -10   0   19.00    8.30
  11 -10   0    7.50    6.70
  11 -10   0    9.40    7.90
 -11 -10   0   16.40    8.90
  11  10   0   18.70    8.90
 -11  10   0    1.80    7.40
  11  10   0   31.80    7.80
 -11  10   0   15.10    7.30
   0 -11   0    7.20    3.10
   0 -11   0    7.30    2.40
   0 -11   0    5.00    2.70
   0 -11   0   10.10    2.30
   0 -11   0    8.40    2.00
   0 -11   0    5.00    2.50
   0 -11   0    2.40    3.00
   0 -11   0    8.60    2.30
   0  11   0   12.20    3.60
   0  11   0    9.70    3.80
   0  11   0    9.60    2.30
   0  11   0    8.40    3.80
  -1 -11   0 1162.98   51.99
   1 -11   0 1125.59   53.29
   1 -11   0 1199.28   52.19
  -1 -11   0 1182.38   51.69
  -1 -11   0 1222.38   52.29
  -1 -11   0 1126.59   54.29
  -1 -11   0 1307.87   53.49
  -1 -11   0 1186.68   53.09
   1 -11   0 1105.69   51.39
   1 -11   0 1117.29   51.39
  -1 -11   0 1129.69   50.39
   1 -11   0 1202.48   51.19
   1 -11   0 1209.98   52.19
  -1 -11   0 1272.67   50.29
  -1 -11   0 1136.39   51.69
  -1 -11   0 1148.09   51.39
  -1 -11   0 1120.19   51.69
  -1  11   0 1274.67   55.89
   1  11   0 1317.07   57.59
   1  11   0 1352.26   58.69
  -1  11   0 1225.88   57.49
  -1  11   0 1245.08   57.59
  -1  11   0 1188.08   58.69
   1  11   0 1335.97   55.99
   2 -11   0  264.57   14.30
  -2 -11   0  270.37   17.00
  -2 -11   0  271.37   15.20
   2 -11   0  262.57   15.20
  -2 -11   0  278.87   14.90
   2 -11   0  246.38   14.80
  -2 -11   0  275.77   14.90
  -2 -11   0  271.17   14.40
  -2 -11   0  284.67   14.90
   2 -11   0  249.58   14.00
   2 -11   0  271.37   13.80
  -2 -11   0  261.47   14.50
  -2  11   0  304.67   16.20
   2  11   0  322.87   18.70
  -2  11   0  272.87   18.80
  -2  11   0  309.17   16.30
   2  11   0  323.17   17.00
  -2  11   0  327.57   17.30
   2  11   0  326.97   16.70
   2  11   0  334.27   16.90
  -2  11   0  301.17   18.20
   2  11   0  325.97   16.70
   3 -11   0  502.85   25.10
   3 -11   0  529.75   27.00
   3 -11   0  514.75   25.80
  -3 -11   0  519.05   26.30
  -3 -11   0  524.85   25.50
  -3 -11   0  561.14   26.40
  -3 -11   0  569.74   29.10
   3 -11   0  489.45   25.50
  -3 -11   0  554.84   26.50
   3 -11   0  534.25   25.90
  -3 -11   0  494.25   25.70
  -3 -11   0  568.04   26.90
  -3  11   0  566.14   27.10
  -3  11   0  544.65   26.80
   3  11   0  574.24   28.00
  -3  11   0  521.65   29.90
   3  11   0  569.84   27.50
   3  11   0  553.64   27.30
  -3  11   0  534.95   24.90
  -3  11   0  570.34   27.10
   3  11   0  576.44   24.70
  -3  11   0  544.05   29.10
  -4 -11   0  514.35   25.70
   4 -11   0  524.45   24.60
  -4 -11   0  474.45   25.10
  -4 -11   0  460.95   25.50
  -4 -11   0  508.65   25.50
   4 -11   0  505.35   25.30
   4 -11   0  485.65   24.00
  -4 -11   0  507.55   24.00
   4 -11   0  468.65   25.10
   4 -11   0  466.65   26.20
  -4 -11   0  511.15   28.10
  -4  11   0  457.55   23.60
   4  11   0  477.85   24.80
   4  11   0  489.45   21.50
   4  11   0  437.36   24.00
  -4  11   0  443.56   25.70
  -4  11   0  460.45   21.80
  -4  11   0  462.35   22.80
  -4  11   0  446.06   23.30
  -4  11   0  405.86   25.90
   4  11   0  473.85   24.10
   5 -11   0   98.29    9.30
   5 -11   0  110.49   10.70
  -5 -11   0   99.19    9.20
   5 -11   0  106.29    9.30
   5 -11   0  102.99    8.60
  -5 -11   0   85.49   10.00
  -5 -11   0  103.89    9.40
   5 -11   0   93.59    5.80
  -5 -11   0   94.29   11.40
   5 -11   0   94.99    7.20
  -5 -11   0   98.89    7.60
  -5 -11   0   76.49    9.00
   5  11   0  103.39    5.60
   5  11   0   89.49   10.20
   5  11   0  106.09    7.50
  -5  11   0  110.99    9.10
  -5  11   0   92.09    7.80
  -5  11   0  101.89    7.80
  -5  11   0   96.69    8.70
   5  11   0   82.99    9.10
   5  11   0   82.39    8.80
   6 -11   0  166.98   13.80
   6 -11   0  182.18   15.00
  -6 -11   0  177.58   13.60
   6 -11   0  190.08   12.80
   6 -11   0  175.38   10.00
   6 -11   0  182.28   13.70
  -6 -11   0  153.28   13.40
  -6 -11   0  166.28   14.10
  -6 -11   0  188.68   16.10
  -6 -11   0  183.38   15.90
  -6 -11   0  200.18   11.60
   6  11   0  181.58   14.20
   6  11   0  180.98   10.40
  -6  11   0  179.38   16.60
   6  11   0  187.48   14.10
  -6  11   0  198.58   12.70
  -6  11   0  193.78   11.80
   6  11   0  201.18   15.50
  -6  11   0  181.58   13.40
  -6  11   0  202.48   13.90
   6  11   0  191.88   11.80
   7 -11   0   86.69    8.90
  -7 -11   0   85.69   10.90
   7 -11   0   86.29    6.80
  -7 -11   0  110.99   10.60
   7 -11   0   78.49   10.30
  -7 -11   0   82.09    7.60
   7 -11   0   73.69    9.70
  -7 -11   0  117.79   11.10
  -7 -11   0   83.19   10.90
  -7 -11   0   60.19   10.60
   7  11   0  121.29   12.00
  -7  11   0  103.19    8.30
   7  11   0   89.79   11.70
   7  11   0   98.09    7.90
  -7  11   0  110.89   10.10
   7  11   0  102.49    8.60
  -8 -11   0    0.10    4.30
   8 -11   0   -3.80    2.20
  -8 -11   0    7.50    4.60
   8 -11   0    4.00    5.30
  -8 -11   0    2.60    4.80
   8 -11   0    3.20    4.40
  -8 -11   0    4.50    5.70
  -8 -11   0   -2.80    5.00
   8  11   0   -0.10    4.40
  -8  11   0    1.50    6.20
  -8  11   0   -1.20    2.30
   8  11   0   -4.80    2.60
  -8  11   0    1.30    4.10
   8  11   0   -4.50    4.20
   8  11   0   -1.70    3.50
   9 -11   0   17.70    4.30
  -9 -11   0   14.10    7.50
   9 -11   0   15.40    7.10
   9 -11   0   16.30    6.20
  -9 -11   0   19.60    4.80
  -9 -11   0   21.60    7.50
  -9 -11   0   25.00    6.50
  -9 -11   0   16.40    6.70
  -9 -11   0   23.00    7.20
   9  11   0   13.60    7.40
  -9  11   0   14.60    4.60
  -9  11   0   13.00    6.00
  -9  11   0   16.90    4.20
  -9  11   0   18.70    8.00
   9  11   0   12.60    4.50
   9  11   0   15.10    5.00
 -10 -11   0   26.40    8.60
 -10 -11   0   24.20    7.60
 -10 -11   0   55.09   11.50
  10 -11   0   42.20   10.00
 -10 -11   0   30.60    8.30
  10 -11   0   23.30    7.70
  10 -11   0   42.90    6.50
  10  11   0   26.70    6.30
 -10  11   0   39.90   10.50
 -10  11   0   19.20    5.60
  10  11   0   62.19   11.70
 -10  11   0   24.50    7.30
  11 -11   0   48.20   11.60
 -11 -11   0   23.50    8.90
  11 -11   0   30.00    9.80
 -11 -11   0   68.19   12.50
 -11  11   0   43.50    9.40
 -11  11   0   29.70   10.70
 -11  11   0   49.60    7.90
  11  11   0   53.09   11.80
   0 -12   0 1149.98   48.90
   0 -12   0 1090.99   49.00
   0 -12   0 1104.99   48.20
   0 -12   0 1084.79   49.00
   0 -12   0 1174.28   51.19
   0 -12   0 1035.20   51.39
   0 -12   0 1130.89   49.70
   0 -12   0 1120.39   49.60
   0  12   0 1334.97   57.49
   0  12   0 1229.98   58.09
   0  12   0 1240.28   57.99
   1 -12   0  707.73   33.20
  -1 -12   0  697.53   32.80
  -1 -12   0  727.33   33.30
   1 -12   0  703.93   33.10
   1 -12   0  622.04   35.90
  -1 -12   0  723.53   31.50
   1 -12   0  747.43   32.70
  -1 -12   0  708.83   33.10
  -1 -12   0  755.12   34.40
   1 -12   0  748.93   33.40
  -1 -12   0  783.72   31.40
  -1 -12   0  685.43   32.70
  -1 -12   0  701.53   32.50
   1 -12   0  687.83   32.30
  -1 -12   0  686.33   35.40
  -1  12   0  709.93   36.80
   1  12   0  777.82   35.60
  -1  12   0  711.03   35.40
   1  12   0  755.42   36.50
   1  12   0  756.72   33.60
  -1  12   0  719.23   35.50
   2 -12   0  143.59    9.40
   2 -12   0  146.29   11.80
   2 -12   0  149.09    9.70
  -2 -12   0  157.78   12.50
  -2 -12   0  164.68   10.30
  -2 -12   0  158.18   10.10
  -2 -12   0  154.78   10.00
  -2 -12   0  146.19    9.80
  -2 -12   0  164.98   10.40
   2 -12   0  137.19   10.30
   2 -12   0  159.08    9.40
  -2 -12   0  160.88   10.80
  -2  12   0  180.18   12.20
   2  12   0  186.98   11.80
   2  12   0  200.08   11.60
  -2  12   0  197.08   14.40
   2  12   0  192.38   13.40
  -2  12   0  182.48   11.10
   2  12   0  182.88   11.40
  -2  12   0  179.98   13.00
  -2  12   0  181.28   11.00
   3 -12   0  185.58   12.40
  -3 -12   0  185.28   11.70
   3 -12   0  173.78   14.00
  -3 -12   0  185.98   14.20
  -3 -12   0  174.18   11.60
  -3 -12   0  166.98   11.30
   3 -12   0  166.08   10.90
  -3 -12   0  152.78   11.00
  -3 -12   0  182.18   12.10
   3 -12   0  161.18   10.90
   3 -12   0  181.08   11.20
  -3 -12   0  164.68   10.80
   3  12   0  201.98   13.20
   3  12   0  204.28    9.40
  -3  12   0  202.28    9.80
  -3  12   0  184.48   11.90
  -3  12   0  213.38   12.70
  -3  12   0  178.18   13.90
  -3  12   0  199.88    9.70
   3  12   0  199.58   12.60
   3  12   0  204.38    9.50
  -3  12   0  185.98   12.00
   3  12   0  211.08   12.80
  -3  12   0  177.58   15.00
   4 -12   0  143.39   10.00
  -4 -12   0  156.58   11.90
   4 -12   0  167.48   12.80
   4 -12   0  154.28   11.10
  -4 -12   0  170.08   11.90
  -4 -12   0  152.18   11.20
   4 -12   0  166.98   11.50
  -4 -12   0  166.38   10.30
  -4 -12   0  153.68   11.50
  -4 -12   0  177.28   14.50
  -4 -12   0  161.38   11.50
   4 -12   0  153.18   10.50
  -4  12   0  152.88   11.10
  -4  12   0  148.19   14.20
  -4  12   0  168.68   11.40
   4  12   0  159.58   11.80
  -4  12   0  160.38   10.80
  -4  12   0  174.98    9.60
   4  12   0  161.78    9.00
  -4  12   0  159.78   15.50
   4  12   0  178.48   12.10
   4  12   0  181.08   12.80
   5 -12   0  210.28   14.60
   5 -12   0  217.58   14.80
   5 -12   0  252.07   14.40
  -5 -12   0  215.48   14.90
  -5 -12   0  223.58   15.60
   5 -12   0  248.78   16.60
  -5 -12   0  246.78   13.30
  -5 -12   0  216.68   14.90
  -5 -12   0  233.78   17.80
  -5 -12   0  216.78   15.00
   5 -12   0  212.38   12.80
  -5  12   0  265.67   14.80
   5  12   0  260.77   17.50
  -5  12   0  277.77   16.10
  -5  12   0  243.08   18.50
  -5  12   0  207.38   18.20
  -5  12   0  243.38   15.80
  -5  12   0  271.07   14.40
   5  12   0  271.27   13.80
   5  12   0  263.57   16.50
  -6 -12   0   23.20    7.60
   6 -12   0   17.50    5.70
   6 -12   0    3.20    4.50
  -6 -12   0   13.90    5.60
   6 -12   0   12.20    4.30
  -6 -12   0   12.40    4.90
  -6 -12   0   23.80    6.20
   6 -12   0   11.40    4.60
  -6 -12   0   16.00    3.90
   6 -12   0   13.90    2.80
   6  12   0   14.50    6.00
  -6  12   0   11.40    4.60
  -6  12   0   15.40    3.80
  -6  12   0   17.50    4.70
   6  12   0   19.20    4.00
   6  12   0   17.70    5.60
   6  12   0    8.90    4.30
   6  12   0   21.70    2.70
  -6  12   0   21.20    7.50
  -6  12   0   10.00    4.10
   7 -12   0  139.29   13.50
  -7 -12   0  146.09    9.80
   7 -12   0  120.59   10.70
  -7 -12   0   92.89   16.90
  -7 -12   0  133.19   12.30
   7 -12   0  132.19    8.50
   7 -12   0  123.29   12.40
  -7 -12   0  123.29   12.10
  -7 -12   0  135.19   14.90
  -7 -12   0  132.99   12.90
   7  12   0  115.49   12.20
   7  12   0  121.29    8.00
   7  12   0  136.29   13.90
  -7  12   0  124.89   14.60
  -7  12   0  127.79    9.30
   7  12   0  102.29    9.00
  -7  12   0  128.49   10.50
  -8 -12   0   35.30    8.70
  -8 -12   0   20.00    7.80
  -8 -12   0   27.00    6.30
  -8 -12   0   34.00    8.10
   8 -12   0   25.40    7.10
   8 -12   0   18.70    4.20
  -8 -12   0   24.30    4.80
   8 -12   0   32.90    7.80
  -8 -12   0   19.70    5.90
  -8  12   0   23.40    7.50
  -8  12   0   13.60    5.40
   8  12   0   23.00    7.10
   8  12   0   30.60    4.80
   8  12   0   22.90    7.20
   8  12   0   34.70    5.70
  -9 -12   0   24.60    7.60
   9 -12   0   26.60    7.70
  -9 -12   0   28.70    7.90
  -9 -12   0   33.20    8.70
  -9 -12   0   40.30   10.20
   9 -12   0   23.80    4.60
  -9 -12   0   32.50    5.40
   9 -12   0   19.50    7.60
  -9 -12   0   20.30    6.90
  -9  12   0   35.50    7.50
   9  12   0   38.70    6.20
   9  12   0   31.50    8.80
  -9  12   0   33.30   10.00
   9  12   0   34.80    5.50
  -9  12   0   29.10    5.00
  10 -12   0   44.80   10.20
 -10 -12   0   48.00   10.60
 -10 -12   0   37.90    8.90
  10 -12   0   30.50    9.20
 -10 -12   0   28.70    8.90
 -10 -12   0   48.50   10.60
  10 -12   0   42.30    6.50
 -10  12   0   44.80    8.90
  10  12   0   39.40   10.70
 -10  12   0   36.20   10.60
   0 -13   0    8.10    2.50
   0 -13   0   13.60    3.30
   0 -13   0    6.70    3.00
   0 -13   0    6.20    3.30
   0 -13   0    7.80    2.40
   0 -13   0    2.50    3.20
   0 -13   0    9.90    2.20
   0 -13   0    4.60    2.50
   0  13   0    6.80    3.40
   0  13   0    9.80    4.00
   0  13   0    6.60    3.50
  -1 -13   0   15.20    3.50
   1 -13   0    9.90    3.90
  -1 -13   0   10.30    2.80
   1 -13   0   13.70    3.60
  -1 -13   0   12.90    3.00
  -1 -13   0   12.10    3.20
  -1 -13   0   14.10    2.30
   1 -13   0    9.70    2.60
   1 -13   0   11.90    2.90
  -1 -13   0   15.90    4.00
   1 -13   0   17.40    3.20
  -1 -13   0   25.50    5.70
  -1 -13   0   10.10    3.40
  -1 -13   0   12.20    2.40
   1 -13   0   10.40    3.20
  -1 -13   0   11.10    3.20
   1 -13   0   11.80    3.40
  -1  13   0    6.00    3.40
  -1  13   0    3.50    3.90
   1  13   0    9.60    2.80
  -1  13   0    4.50    3.40
   1  13   0    7.40    4.10
   1  13   0    9.10    3.80
   2 -13   0   96.99    7.40
   2 -13   0  113.19    8.00
  -2 -13   0  103.59    8.10
  -2 -13   0  107.59   10.60
  -2 -13   0   99.79    8.00
   2 -13   0  103.49    7.40
   2 -13   0   85.09    9.60
  -2 -13   0   97.49    8.00
  -2 -13   0  106.49    8.20
  -2 -13   0   99.29    8.00
   2 -13   0  112.59    9.00
  -2 -13   0  103.19    8.80
  -2 -13   0  104.59    8.40
  -2  13   0   93.39    8.70
  -2  13   0  101.79    7.90
  -2  13   0  115.89   10.00
   2  13   0  104.49    8.70
   2  13   0  107.79   10.20
  -2  13   0  104.29    7.80
   2  13   0  109.39    8.60
  -2  13   0  110.89   11.20
   3 -13   0   17.20    3.80
  -3 -13   0   13.10    5.60
   3 -13   0   19.00    4.20
   3 -13   0   27.00    4.40
  -3 -13   0   16.30    4.00
  -3 -13   0   16.70    4.20
   3 -13   0   16.00    5.20
  -3 -13   0   19.30    4.40
  -3 -13   0   16.50    4.90
  -3 -13   0   15.00    3.90
   3 -13   0   15.40    4.00
  -3 -13   0   17.80    4.30
   3  13   0   26.60    5.20
   3  13   0   20.60    4.70
  -3  13   0   29.00    6.70
  -3  13   0   27.10    4.50
   3  13   0   25.20    5.10
  -3  13   0   19.20    6.10
  -3  13   0   23.10    5.40
  -3  13   0   36.80    5.30
  -4 -13   0  348.27   17.70
  -4 -13   0  335.17   22.00
  -4 -13   0  345.47   19.40
   4 -13   0  334.77   17.90
  -4 -13   0  299.27   18.90
   4 -13   0  318.77   18.30
   4 -13   0  293.27   17.40
  -4 -13   0  313.87   18.70
   4 -13   0  304.97   19.60
  -4 -13   0  341.67   19.00
  -4 -13   0  326.77   18.60
   4 -13   0  345.47   18.70
   4  13   0  372.76   21.80
   4  13   0  394.16   17.60
   4  13   0  376.36   21.20
  -4  13   0  338.47   23.90
  -4  13   0  392.36   22.20
   4  13   0  391.66   21.30
  -4  13   0  376.26   21.30
  -4  13   0  372.66   17.90
  -4  13   0  368.16   20.50
  -4  13   0  420.86   23.90
  -5 -13   0   72.89    9.10
  -5 -13   0   62.49   10.70
   5 -13   0   50.29    5.70
   5 -13   0   70.79    9.70
  -5 -13   0   40.20    7.10
  -5 -13   0   62.19    8.00
  -5 -13   0   63.39    6.30
   5 -13   0   65.59    7.40
   5 -13   0   60.59    8.20
   5 -13   0   54.19    7.70
  -5 -13   0   70.29    8.80
   5  13   0   54.19    7.70
   5  13   0   55.59    5.20
  -5  13   0   61.69    6.00
  -5  13   0   62.79    6.60
   5  13   0   62.59    8.20
   5  13   0   55.59    8.40
  -5  13   0   54.79    7.40
  -5  13   0   57.19    9.80
  -5  13   0   62.19   11.00
  -6 -13   0   58.49    9.00
  -6 -13   0   88.99   11.70
   6 -13   0   76.59   10.80
   6 -13   0   78.69    9.90
   6 -13   0   59.29    8.90
  -6 -13   0   76.59    7.00
  -6 -13   0   68.19    9.00
  -6 -13   0   79.29   11.10
  -6 -13   0   92.69   12.90
   6  13   0   89.59   10.40
  -6  13   0   77.59    8.60
  -6  13   0   91.09    9.80
   6  13   0   74.69   10.80
  -6  13   0   76.09   11.10
  -6  13   0   64.19   11.50
  -6  13   0   74.59    7.10
   6  13   0   89.29    6.90
  -7 -13   0  102.39   11.10
   7 -13   0   95.79   11.60
  -7 -13   0  104.29   12.70
   7 -13   0  105.89   11.30
   7 -13   0  112.19   11.50
  -7 -13   0  111.99    8.50
  -7 -13   0  119.99   14.10
  -7 -13   0  110.09   11.10
  -7 -13   0  108.59   15.10
   7 -13   0   92.69    6.90
  -7  13   0  102.99   10.50
   7  13   0  111.39    8.50
   7  13   0  105.19   11.30
   7  13   0  107.29   12.70
  -7  13   0   91.89    9.10
  -7  13   0  107.69   15.50
  -8 -13   0    5.30    3.30
  -8 -13   0    7.20    5.10
   8 -13   0   13.10    5.70
  -8 -13   0    5.60    5.00
   8 -13   0    8.70    5.70
  -8 -13   0    5.70    5.30
  -8 -13   0   14.40    5.30
   8 -13   0   11.40    3.10
  -8 -13   0    2.80    5.80
  -8  13   0   15.70    8.30
   8  13   0   15.50    3.10
   8  13   0   11.40    3.90
  -8  13   0   11.00    5.00
   8  13   0    8.90    5.90
  -9 -13   0   10.60    8.50
  -9 -13   0    8.00    5.60
   9 -13   0    5.00    6.20
  -9 -13   0    8.50    7.30
  -9 -13   0    8.70    6.50
  -9 -13   0   14.70    4.10
  -9 -13   0    3.20    5.80
   9 -13   0    9.70    3.80
   9 -13   0   12.30    6.10
  -9  13   0    7.10    4.70
   9  13   0    2.30    5.60
   9  13   0   -1.50    2.80
   9  13   0    0.00    3.40
  -9  13   0    6.40    6.90
  -9  13   0   -6.40    3.40
   9  13   0   -4.40    2.20
  10 -13   0    2.20    6.10
 -10 -13   0   -3.60    6.30
 -10 -13   0   -5.40    6.00
  10  13   0   -7.60    5.40
  10  13   0   -5.10    4.00
  10  13   0   12.70    4.60
 -10  13   0    7.90    5.40
 -10  13   0    5.60    7.00
   0 -14   0   63.49    8.10
   0 -14   0   74.29    6.10
   0 -14   0   67.09    5.20
   0 -14   0   73.79    6.80
   0 -14   0   66.19    5.70
   0 -14   0   70.69    6.10
   0 -14   0   66.79    6.50
   0 -14   0   74.99    7.80
   0  14   0   62.79    8.40
   0  14   0   81.99    9.10
   0  14   0   79.89    7.80
   1 -14   0  320.77   16.70
  -1 -14   0  344.27   17.50
   1 -14   0  317.47   17.40
  -1 -14   0  315.67   17.00
   1 -14   0  306.17   16.40
  -1 -14   0  309.17   16.80
  -1 -14   0  318.47   16.60
   1 -14   0  300.97   16.50
  -1 -14   0  348.07   15.30
  -1 -14   0  324.57   20.10
  -1 -14   0  334.47   17.30
  -1 -14   0  352.36   18.90
   1 -14   0  324.07   17.40
  -1 -14   0  323.57   16.80
  -1 -14   0  315.07   15.40
   1 -14   0  323.07   17.40
   1 -14   0  318.57   19.20
   1  14   0  385.06   18.90
  -1  14   0  390.66   22.80
  -1  14   0  369.36   21.20
  -1  14   0  366.36   20.80
   1  14   0  343.57   21.60
   1  14   0  391.26   21.20
   2 -14   0  110.69    8.30
  -2 -14   0  119.69    8.80
  -2 -14   0  132.39    9.30
   2 -14   0  119.69    8.60
   2 -14   0  112.99    9.70
  -2 -14   0  119.19    9.00
  -2 -14   0  143.09   12.60
  -2 -14   0  113.99    8.80
   2 -14   0  123.29    8.80
   2 -14   0  120.99   10.00
  -2 -14   0  128.79    9.20
  -2 -14   0  109.39    9.90
  -2 -14   0  134.09   10.40
  -2  14   0  138.39   10.60
   2  14   0  141.69   10.40
   2  14   0  141.19   11.90
   2  14   0  128.99    9.50
  -2  14   0  132.29    9.40
  -2  14   0  123.99    9.00
  -2  14   0  133.29   12.80
  -2  14   0  127.09   11.20
   3 -14   0   45.50    7.20
   3 -14   0   35.20    5.80
   3 -14   0   34.10    5.20
   3 -14   0   31.50    4.90
   3 -14   0   29.30    4.90
  -3 -14   0   43.20    6.40
  -3 -14   0   37.40    7.90
  -3 -14   0   41.90    6.50
  -3 -14   0   43.40    6.20
  -3 -14   0   26.70    4.90
  -3 -14   0   38.40    5.80
  -3 -14   0   32.90    5.60
   3  14   0   55.79    7.10
  -3  14   0   48.30    6.40
  -3  14   0   46.00    6.00
  -3  14   0   42.90    6.30
   3  14   0   54.99    6.60
  -3  14   0   59.69    8.80
  -3  14   0   36.80    8.50
   3  14   0   37.70    6.20
  -4 -14   0   59.49    8.10
  -4 -14   0   72.89    8.20
  -4 -14   0   53.89    6.40
   4 -14   0   51.99    7.00
  -4 -14   0   64.99    8.00
  -4 -14   0   57.59    7.70
  -4 -14   0   61.39    7.60
  -4 -14   0   58.39    9.50
   4 -14   0   67.79    7.10
   4 -14   0   59.89   10.70
   4 -14   0   59.99    8.30
   4 -14   0   76.69    8.00
   4  14   0   58.29    7.40
  -4  14   0   70.49   10.10
  -4  14   0   70.59    7.30
  -4  14   0   54.99   10.30
   4  14   0   60.39    7.70
  -4  14   0   60.59    6.80
  -4  14   0   59.49    6.90
   4  14   0   55.99    7.90
  -5 -14   0   29.70    6.20
  -5 -14   0   32.40    6.30
   5 -14   0   23.40    4.90
  -5 -14   0   32.50    6.30
  -5 -14   0   27.60    6.20
   5 -14   0   25.90    5.20
   5 -14   0   22.40    5.00
  -5 -14   0   25.30    4.70
  -5 -14   0   30.90    8.40
  -5 -14   0   22.30    5.40
   5 -14   0   31.00    6.00
   5 -14   0   35.50    7.70
  -5  14   0   15.30    4.60
   5  14   0   20.70    3.00
   5  14   0   18.80    5.70
  -5  14   0   25.30    7.90
  -5  14   0   25.20    4.80
  -5  14   0   15.70    4.70
  -5  14   0   26.80    3.80
   5  14   0   28.50    6.60
  -5  14   0   19.00    6.60
   5  14   0    8.80    4.60
  -6 -14   0  281.47   21.30
  -6 -14   0  234.48   16.70
   6 -14   0  252.57   17.20
  -6 -14   0  283.67   18.40
   6 -14   0  245.78   15.90
  -6 -14   0  240.68   14.40
  -6 -14   0  269.77   18.40
  -6 -14   0  253.77   17.10
   6 -14   0  256.17   17.20
  -6  14   0  291.37   20.60
   6  14   0  289.47   16.30
   6  14   0  218.38   24.20
   6  14   0  251.77   17.30
  -6  14   0  226.38   20.40
  -6  14   0  289.87   15.90
  -6  14   0  253.17   14.50
   6  14   0  225.38   18.10
  -7 -14   0   39.10    7.50
  -7 -14   0   20.90    5.90
  -7 -14   0   21.40    7.60
   7 -14   0   23.10    6.60
  -7 -14   0   16.90    5.90
   7 -14   0   31.70    7.30
  -7 -14   0   26.80    4.60
  -7 -14   0   31.10    7.50
  -7  14   0   13.80    6.70
  -7  14   0   26.50    5.00
   7  14   0   24.20    4.30
   7  14   0   23.10    6.70
  -7  14   0   29.50    5.40
   7  14   0   18.30    5.00
  -7  14   0   11.60    6.40
  -8 -14   0   65.89    9.50
  -8 -14   0   59.49   10.30
  -8 -14   0   41.90    8.60
  -8 -14   0   64.09    9.80
   8 -14   0   49.90    9.00
  -8 -14   0   66.89   11.60
  -8 -14   0   57.99    6.50
   8 -14   0   51.99    9.30
   8 -14   0   47.90    4.90
  -8  14   0   42.20   10.00
   8  14   0   55.29   10.30
  -8  14   0   61.99   11.70
   8  14   0   70.49    6.90
  -8  14   0   67.69    8.10
   9 -14   0  173.78   16.80
  -9 -14   0  168.48   16.90
  -9 -14   0  166.38   16.40
   9 -14   0  189.58   11.50
  -9 -14   0  192.58   17.90
   9 -14   0  201.78   17.50
  -9 -14   0  197.68   19.60
  -9 -14   0  193.58   12.10
   9  14   0  189.18   13.20
   9  14   0  204.48   19.30
  -9  14   0  182.48   20.60
  -9  14   0  205.68   14.80
  10 -14   0   59.49   11.20
 -10 -14   0   46.70   10.50
  10 -14   0   59.49   11.20
 -10 -14   0   52.89   12.20
 -10 -14   0   81.19   19.50
  10  14   0   57.29   12.10
 -10  14   0   37.00   11.80
   0 -15   0   -1.10    2.60
   0 -15   0    3.80    2.70
   0 -15   0    3.50    2.70
   0 -15   0    2.20    2.00
   0 -15   0    0.90    2.40
   0 -15   0    5.80    4.00
   0 -15   0   -0.70    3.10
   0 -15   0    2.40    2.10
   0  15   0   -3.00    2.90
   0  15   0   10.00    4.70
  -1 -15   0  356.86   18.90
  -1 -15   0  418.86   17.60
   1 -15   0  390.66   19.30
   1 -15   0  369.56   19.80
   1 -15   0  354.56   18.80
  -1 -15   0  383.66   17.70
  -1 -15   0  401.56   21.40
  -1 -15   0  373.06   18.90
   1 -15   0  372.86   19.80
   1 -15   0  368.66   19.80
  -1 -15   0  397.66   19.90
  -1 -15   0  360.96   19.10
   1 -15   0  349.57   21.40
  -1 -15   0  362.36   22.60
  -1 -15   0  377.06   19.60
   1 -15   0  349.37   18.70
   1  15   0  418.56   23.40
  -1  15   0  413.26   23.00
   1  15   0  410.96   24.20
  -1  15   0  407.56   24.80
  -1  15   0  418.06   23.50
   1  15   0  439.86   21.00
  -2 -15   0  160.48   10.70
   2 -15   0  146.69   10.60
   2 -15   0  155.88   11.80
  -2 -15   0  133.29    9.90
  -2 -15   0  176.68   14.20
   2 -15   0  141.99    9.60
  -2 -15   0  166.38   10.60
   2 -15   0  147.59   10.00
  -2 -15   0  164.18   12.00
   2 -15   0  149.39   11.30
  -2 -15   0  163.08   10.70
  -2 -15   0  138.19   10.10
   2 -15   0  152.98   10.20
  -2  15   0  136.19   20.00
  -2  15   0  170.68   12.60
   2  15   0  195.08   12.70
   2  15   0  172.38   11.30
  -2  15   0  161.88   13.20
   3 -15   0  171.18   11.00
  -3 -15   0  145.59   14.40
  -3 -15   0  167.98   12.40
   3 -15   0  170.88   11.30
  -3 -15   0  172.58   12.00
  -3 -15   0  175.18   12.00
   3 -15   0  151.48   10.70
   3 -15   0  157.68   11.80
  -3 -15   0  163.18   11.40
   3 -15   0  151.78   12.60
  -3 -15   0  166.18   11.70
  -3  15   0  154.78   11.00
   3  15   0  173.58   12.00
  -3  15   0  163.68   15.60
  -3  15   0  146.69   11.50
  -3  15   0  137.19   14.60
  -3  15   0  148.39   10.80
   3  15   0  172.38   11.80
   3  15   0  185.78   11.80
  -4 -15   0  419.36   21.30
  -4 -15   0  398.26   22.10
  -4 -15   0  397.96   22.30
  -4 -15   0  429.76   26.50
   4 -15   0  382.06   21.80
  -4 -15   0  407.36   22.70
   4 -15   0  423.86   24.10
  -4 -15   0  376.36   22.70
   4 -15   0  411.16   21.80
   4 -15   0  430.26   21.70
  -4 -15   0  360.66   22.50
   4 -15   0  430.06   22.20
  -4  15   0  423.86   22.20
  -4  15   0  415.46   25.10
  -4  15   0  402.26   21.80
   4  15   0  425.06   22.70
  -4  15   0  391.76   21.60
   4  15   0  383.56   21.80
   4  15   0  403.56   22.80
  -4  15   0  353.86   25.60
  -5 -15   0   57.69   14.10
   5 -15   0   51.69    6.70
  -5 -15   0   55.79    8.20
  -5 -15   0   55.79    8.00
  -5 -15   0   52.79    8.20
  -5 -15   0   72.49    6.90
   5 -15   0   71.09    7.50
  -5 -15   0   65.19    8.40
   5 -15   0   55.69    8.60
   5 -15   0   71.99    9.10
  -5 -15   0   63.39    9.60
  -5  15   0   63.69    7.10
   5  15   0   70.99    8.80
  -5  15   0   81.69   11.80
   5  15   0   64.09    9.00
  -5  15   0   73.69   12.50
  -5  15   0   66.69    5.00
   5  15   0   82.29   10.00
  -5  15   0   77.99    8.10
  -6 -15   0    5.80    3.30
  -6 -15   0   10.20    4.60
   6 -15   0    5.60    4.70
  -6 -15   0   13.00    6.20
   6 -15   0    8.40    3.90
  -6 -15   0    9.10    3.80
   6 -15   0   15.30    5.20
  -6 -15   0    2.40    4.70
  -6 -15   0    5.50    4.80
  -6  15   0   10.00    3.30
  -6  15   0   10.40    6.20
  -6  15   0    5.70    3.40
   6  15   0    8.40    4.70
  -6  15   0   18.80    7.20
   6  15   0    9.50    2.50
   6  15   0    4.20    5.00
   7 -15   0   65.99    9.40
  -7 -15   0   70.59    9.70
  -7 -15   0   78.59   12.80
  -7 -15   0   64.59    9.30
  -7 -15   0   74.89   12.10
  -7 -15   0   78.59    6.90
  -7 -15   0   56.39    9.10
   7 -15   0   70.49   10.00
  -7  15   0   85.29    7.70
  -7  15   0   80.89   14.90
  -7  15   0   70.79    7.50
  -7  15   0   93.19   13.70
   7  15   0   70.99   11.30
   7  15   0   78.89    6.60
  -8 -15   0   33.50    7.80
  -8 -15   0   45.20    5.70
   8 -15   0   38.40    8.40
  -8 -15   0   31.90   10.50
   8 -15   0   45.60    8.40
  -8 -15   0   36.80    8.60
  -8 -15   0   32.60    7.30
  -8 -15   0   39.80    9.10
   8  15   0   60.49   10.60
   8  15   0   37.70    5.50
  -8  15   0   53.19    7.10
  -8  15   0   25.50   13.80
  -9 -15   0   28.90    7.90
  -9 -15   0   41.90    8.80
  -9 -15   0   36.10    8.90
   9 -15   0   35.70    8.50
  -9 -15   0   36.10   12.60
  -9 -15   0   40.10   11.00
   9 -15   0   36.70    9.20
  -9  15   0   23.10    9.10
   9  15   0   28.60    9.20
   9  15   0   34.90    5.90
  -9  15   0   43.60    7.10
  -9  15   0   55.99   12.80
   0 -16   0  165.48   11.00
   0 -16   0  166.38    9.20
   0 -16   0  161.88   10.00
   0 -16   0  157.08   13.40
   0 -16   0  158.08   10.20
   0 -16   0  149.59   10.70
   0 -16   0  158.28   12.40
   0 -16   0  168.68   10.30
   0  16   0  173.98   14.20
   0  16   0  161.18   13.30
  -1 -16   0  249.48   12.00
   1 -16   0  216.78   13.30
   1 -16   0  238.88   14.60
  -1 -16   0  241.48   14.30
   1 -16   0  240.38   14.40
  -1 -16   0  245.78   12.10
  -1 -16   0  259.87   17.80
   1 -16   0  220.78   16.20
  -1 -16   0  264.47   16.10
  -1 -16   0  242.28   13.50
   1 -16   0  259.57   14.50
   1 -16   0  244.08   16.30
   1 -16   0  238.18   13.40
  -1 -16   0  225.58   13.30
  -1 -16   0  252.47   14.40
  -1 -16   0  238.38   13.80
  -1  16   0  252.77   15.90
  -1  16   0  248.48   16.30
   1  16   0  221.38   15.80
   1  16   0  240.98   17.00
  -1  16   0  194.98   16.90
   1  16   0  269.37   13.80
   2 -16   0   92.79    9.00
  -2 -16   0   87.89    8.30
   2 -16   0   86.09    7.20
   2 -16   0   75.79    8.90
  -2 -16   0   99.29    8.30
  -2 -16   0   86.89    7.50
   2 -16   0  100.59    8.10
  -2 -16   0  106.89   11.80
  -2 -16   0   92.09    9.00
  -2 -16   0  110.79    8.40
  -2 -16   0   99.99    8.30
  -2 -16   0   78.19    8.10
   2 -16   0   99.19    8.00
   2 -16   0   83.69    8.30
   2  16   0  131.39    9.50
   2  16   0  127.39   10.60
  -2  16   0  117.99   10.50
  -2  16   0   91.09   12.50
  -2  16   0  111.69   11.00
   3 -16   0   47.90    6.00
  -3 -16   0   35.70    6.00
  -3 -16   0   40.00    6.00
   3 -16   0   38.40    6.80
  -3 -16   0   39.70    8.50
  -3 -16   0   39.00    6.50
   3 -16   0   52.39    6.40
   3 -16   0   34.80    5.60
   3 -16   0   40.30    6.80
  -3 -16   0   44.40    7.00
  -3 -16   0   42.00    6.20
  -3 -16   0   50.89    7.10
  -3  16   0   31.60    8.10
  -3  16   0   49.70    8.40
  -3  16   0   32.10    6.00
  -3  16   0   40.20    5.80
  -3  16   0   38.00    5.80
   3  16   0   48.60    6.60
  -4 -16   0  160.58   15.30
   4 -16   0  134.59   10.50
  -4 -16   0  117.29   11.00
   4 -16   0  166.18   12.90
   4 -16   0  132.39   10.90
   4 -16   0  137.59   10.60
  -4 -16   0  149.29   12.10
  -4 -16   0  133.99   10.70
   4 -16   0  133.89   10.20
  -4 -16   0  128.19   10.50
  -4  16   0  122.89   12.90
  -4  16   0  121.79   10.00
  -4  16   0  121.19   10.20
   4  16   0  143.69   11.00
   4  16   0  143.19   11.40
  -4  16   0  110.99   13.80
   4  16   0  130.99   11.00
  -5 -16   0   11.70    4.70
  -5 -16   0   18.50    5.00
   5 -16   0    9.70    4.00
  -5 -16   0    4.70    4.40
   5 -16   0    8.60    4.50
   5 -16   0   10.10    5.50
   5 -16   0    7.20    3.30
  -5 -16   0    8.80    3.50
  -5 -16   0    6.40    4.80
  -5 -16   0    7.90    4.60
   5 -16   0    5.70    4.20
  -5 -16   0    6.60    6.20
   5  16   0   14.10    4.80
  -5  16   0   19.60    7.20
   5  16   0   11.90    5.10
  -5  16   0   13.10    4.40
   5  16   0   10.80    4.90
  -5  16   0    9.70    3.80
  -5  16   0   14.90    7.30
  -6 -16   0  129.39   12.60
  -6 -16   0  128.09    9.10
   6 -16   0  139.29   11.80
   6 -16   0  119.19   11.40
  -6 -16   0  146.49   15.70
  -6 -16   0  117.99   11.30
  -6 -16   0  109.99   10.80
   6 -16   0  105.49   10.60
   6  16   0  132.89    7.40
   6  16   0  141.89   13.50
  -6  16   0  145.29   16.00
  -6  16   0  114.99    9.80
   6  16   0  156.88   12.80
  -6  16   0  142.69    7.90
  -6  16   0  135.19   14.50
  -7 -16   0   22.50    4.30
  -7 -16   0   18.20    5.90
  -7 -16   0   34.60    7.00
   7 -16   0   29.70    7.10
   7 -16   0   27.00    6.80
  -7 -16   0   22.20    7.30
  -7 -16   0   13.90    7.40
  -7 -16   0   15.70    6.40
   7  16   0   23.80    7.90
  -7  16   0   38.30   10.00
  -7  16   0   26.80    9.10
  -7  16   0   32.20    5.10
  -7  16   0   31.60    4.40
   7  16   0   29.50    3.90
   8 -16   0   32.00    7.90
   8 -16   0   24.10    7.40
  -8 -16   0   15.90    8.30
  -8 -16   0   29.50    8.20
  -8 -16   0   34.70    7.20
  -8 -16   0   23.50    7.60
  -8 -16   0   27.20    8.10
  -8  16   0   20.10    9.30
  -8  16   0   44.70    9.90
   8  16   0   33.20    7.70
   9 -16   0   96.49   13.40
  -9 -16   0   93.99   13.20
  -9 -16   0  101.49   16.80
   9 -16   0  136.19   22.10
  -9 -16   0  108.99   14.70
  -9 -16   0   96.39   13.70
  -9 -16   0  107.99   15.30
   0 -17   0    1.40    2.70
   0 -17   0    1.10    3.10
   0 -17   0    3.10    2.00
   0 -17   0    4.10    2.40
   0 -17   0   -1.40    2.50
   0 -17   0    0.40    3.80
   0 -17   0   -0.10    3.20
   0  17   0   -1.10    3.40
   0  17   0   -2.20    4.20
  -1 -17   0  128.99    7.10
   1 -17   0  140.99    9.90
  -1 -17   0  111.79    8.50
   1 -17   0  105.69   11.30
   1 -17   0  120.09    8.80
  -1 -17   0  121.59   12.50
   1 -17   0  132.59    8.70
  -1 -17   0  128.09    9.40
   1 -17   0  115.89    9.60
   1 -17   0  116.79    9.60
  -1 -17   0  126.69    7.00
  -1 -17   0  119.79    9.00
  -1 -17   0  110.59    8.40
  -1 -17   0  119.99   10.60
  -1 -17   0  125.59    9.50
   1  17   0  129.89   11.80
   1  17   0  124.39   12.30
  -1  17   0  132.79   13.30
  -1  17   0  151.48   11.70
  -1  17   0  116.79   11.20
  -2 -17   0   67.09    7.40
   2 -17   0   69.69    7.40
   2 -17   0   73.09    8.20
  -2 -17   0   74.09    7.30
  -2 -17   0   63.39    8.60
  -2 -17   0   67.79    7.20
  -2 -17   0   84.69    7.40
   2 -17   0   61.79    7.00
  -2 -17   0   51.79    6.40
  -2 -17   0   66.89    9.90
   2 -17   0   51.19    6.00
  -2 -17   0   64.09    7.10
   2 -17   0   75.29    7.30
   2 -17   0   70.99    7.20
   2 -17   0   65.49    8.60
  -2  17   0   71.29    9.70
   2  17   0   82.89    9.00
   2  17   0   86.99    7.90
  -2  17   0   69.79   11.50
  -2  17   0   90.79    9.30
   3 -17   0  144.39   11.80
   3 -17   0  159.68   11.00
   3 -17   0  145.19   10.80
  -3 -17   0  144.79   10.80
  -3 -17   0  145.19   14.90
   3 -17   0  140.99   10.40
  -3 -17   0  149.09   11.20
  -3 -17   0  151.68   11.10
   3 -17   0  149.99   12.40
  -3 -17   0  147.09   11.50
  -3 -17   0  165.18   11.80
  -3 -17   0  152.78   11.20
  -3 -17   0  150.78   12.30
  -3  17   0  151.88   15.70
  -3  17   0  172.18   14.20
   3  17   0  158.08   11.70
  -3  17   0  143.49   12.10
   4 -17   0  118.19   14.00
  -4 -17   0  117.69   10.20
   4 -17   0  134.49   10.90
   4 -17   0  131.89   10.60
  -4 -17   0  145.59   15.10
  -4 -17   0  130.09   11.30
   4 -17   0  122.69   10.20
  -4 -17   0  126.09   10.70
   4 -17   0  138.29   10.30
  -4 -17   0  153.18   12.00
  -4 -17   0  123.79   11.40
  -4  17   0  103.89   10.10
   4  17   0  149.29   11.60
  -4  17   0  137.29   10.50
   4  17   0  131.09   10.80
  -4  17   0  122.09   12.80
   4  17   0  114.69   10.60
  -4  17   0  138.59   15.10
  -5 -17   0   36.70    7.10
  -5 -17   0   36.40    7.00
  -5 -17   0   35.90    7.60
  -5 -17   0   40.70    9.20
   5 -17   0   43.20    7.50
   5 -17   0   48.30    9.00
  -5 -17   0   33.40    6.60
   5 -17   0   49.80    8.70
   5 -17   0   54.69    6.80
  -5 -17   0   32.00    6.90
   5 -17   0   52.49    7.80
  -5  17   0   50.69   11.10
  -5  17   0   52.09   10.30
   5  17   0   44.40    7.70
   5  17   0   40.90    7.10
   5  17   0   52.79    7.60
   6 -17   0   -3.10    3.60
  -6 -17   0   -0.60    3.80
   6 -17   0    3.80    3.70
   6 -17   0   -1.60    2.30
  -6 -17   0    3.70    5.00
  -6 -17   0    0.70    4.80
  -6 -17   0   -4.00    3.00
  -6 -17   0    4.70    6.20
  -6  17   0   -0.50    3.10
  -6  17   0    7.10    6.90
   6  17   0    9.00    4.90
   6  17   0    0.20    2.80
  -6  17   0    7.60    6.00
  -7 -17   0   12.20    6.00
  -7 -17   0   17.30    5.70
   7 -17   0   12.70    5.50
  -7 -17   0   13.90    6.50
   7 -17   0   10.80    5.60
  -7 -17   0    7.50    4.80
  -7 -17   0    6.40    6.80
   7  17   0    6.20    3.50
  -7  17   0   18.40    3.90
  -7  17   0   10.50    6.70
   8 -17   0    2.40    4.80
   8 -17   0    7.90    5.70
  -8 -17   0    3.80    4.70
  -8 -17   0    7.80    6.10
  -8 -17   0    1.60    4.20
  -8 -17   0   15.30    6.10
  -8 -17   0    8.80    7.80
  -8  17   0    8.70    8.00
  -8  17   0   -0.40    1.80
   8  17   0    1.60    4.60
  -8  17   0   -6.70    5.50
   8  17   0    2.30    4.20
   8  17   0    1.90    2.30
  -8  17   0    6.20    3.00
   0 -18   0   56.19    6.00
   0 -18   0   49.70    8.70
   0 -18   0   53.69    5.50
   0 -18   0   54.39    6.10
   0 -18   0   50.09    4.50
   0 -18   0   54.99    6.40
   0 -18   0   52.69    5.80
   0 -18   0   37.30    6.10
   0  18   0   50.19    8.00
  -1 -18   0   97.19    9.70
  -1 -18   0   97.59    7.90
   1 -18   0   72.79   10.40
   1 -18   0   94.49    7.30
   1 -18   0   90.29    7.60
  -1 -18   0   94.09   12.00
   1 -18   0   88.29    8.40
  -1 -18   0   88.09    7.30
   1 -18   0   88.59    8.50
  -1 -18   0   90.59    8.20
  -1 -18   0  101.39    7.60
   1  18   0  100.49   10.90
  -1  18   0  100.89   10.30
  -1  18   0  109.39   12.70
  -1  18   0  107.49   10.80
   1  18   0   99.89   11.20
  -2 -18   0   69.19    7.10
   2 -18   0   75.19    8.90
   2 -18   0   73.49    6.90
  -2 -18   0   75.69    8.70
  -2 -18   0   68.89    7.50
   2 -18   0   81.59   10.40
  -2 -18   0   69.29    7.40
  -2 -18   0   67.09    6.90
   2 -18   0   73.49    7.60
  -2 -18   0   91.29   12.30
   2 -18   0   67.99    7.70
   2 -18   0   68.69    7.50
   2 -18   0   64.99    7.20
  -2 -18   0   63.29    7.50
  -2  18   0   64.19    9.30
   2  18   0   67.29    7.40
   2  18   0   68.59    9.20
  -2  18   0   63.29    8.80
  -2  18   0   56.99   10.50
   3 -18   0   41.40    6.00
   3 -18   0   35.30    5.70
  -3 -18   0   43.90    9.60
   3 -18   0   42.90    7.50
  -3 -18   0   34.10    6.30
  -3 -18   0   32.10    5.40
  -3 -18   0   41.00    6.40
   3 -18   0   30.00    6.00
   3 -18   0   41.10    6.10
  -3 -18   0   39.80    6.30
   3 -18   0   34.80    5.90
  -3 -18   0   43.20    6.60
  -3 -18   0   32.10    5.50
   3  18   0   47.20    6.80
  -3  18   0   44.00    8.10
  -3  18   0   18.30    7.00
  -3  18   0   29.80    6.10
   4 -18   0   20.90    5.20
  -4 -18   0   21.60    5.90
   4 -18   0   21.00    5.00
  -4 -18   0   32.20    9.00
   4 -18   0   21.90    5.20
  -4 -18   0   22.20    5.80
  -4 -18   0   18.90    5.30
   4 -18   0   34.00    6.40
   4 -18   0   25.90    5.10
  -4 -18   0   26.40    5.50
  -4 -18   0   34.90    6.10
  -4 -18   0   19.20    5.50
   4  18   0   30.60    5.80
  -4  18   0   23.30    8.60
  -4  18   0   27.00    5.70
  -4  18   0   24.50    5.50
  -4  18   0   31.10    7.70
  -5 -18   0   48.00    8.30
   5 -18   0   45.40    7.30
  -5 -18   0   42.30    6.90
  -5 -18   0   47.50   10.70
  -5 -18   0   35.50    7.50
   5 -18   0   36.20    6.00
   5 -18   0   49.00    7.60
   5 -18   0   44.60    6.90
  -5 -18   0   53.39    7.90
   5  18   0   63.99    8.30
   5  18   0   59.69    9.40
  -5  18   0   64.89   12.80
  -5  18   0   57.99    7.50
  -5  18   0   50.89   10.00
   5  18   0   58.29    8.20
   6 -18   0   29.60    5.20
   6 -18   0   24.40    6.40
   6 -18   0   29.80    6.10
  -6 -18   0   22.10    6.50
  -6 -18   0   25.60    6.20
  -6 -18   0   14.70    7.80
  -6 -18   0   37.10    6.80
  -6  18   0   34.20    6.20
  -6  18   0   30.10   10.10
  -6  18   0   34.10    8.60
  -7 -18   0  110.19   12.00
  -7 -18   0  111.79   11.50
   7 -18   0  111.29   12.40
  -7 -18   0  126.29   17.60
  -7 -18   0  122.89   14.60
  -7 -18   0  130.39   13.80
   7 -18   0   98.09   11.40
   8 -18   0   22.10    6.60
  -8 -18   0    8.20    6.90
  -8 -18   0   14.00    6.10
  -8 -18   0    7.00    6.40
  -8 -18   0   13.90    8.90
   8 -18   0   10.00    5.40
  -8  18   0    4.70    6.40
   8  18   0    9.70    5.10
  -8  18   0    5.00    3.40
  -8  18   0   18.80   10.40
   0 -19   0    3.90    2.90
   0 -19   0    2.10    3.10
   0 -19   0    0.70    2.60
   0 -19   0    0.00    2.00
   0 -19   0    0.30    2.50
   0 -19   0    0.60    1.70
   0 -19   0   -5.30    3.30
   0  19   0    2.90    4.30
   0  19   0    3.30    4.80
  -1 -19   0   25.60    6.00
   1 -19   0   23.20    6.30
  -1 -19   0   37.60    5.40
   1 -19   0   29.60    5.50
   1 -19   0   30.80    4.90
  -1 -19   0   28.60    4.50
   1 -19   0   30.90    4.50
   1 -19   0   27.30    5.50
   1 -19   0   23.80    5.00
  -1 -19   0   20.00    4.10
  -1 -19   0   27.20    5.30
  -1 -19   0   28.80    7.50
  -1 -19   0   28.20    4.80
   1  19   0   47.20    8.40
  -1  19   0   32.20    6.80
  -1  19   0   42.80    9.30
  -1  19   0   45.90    7.60
   2 -19   0   21.10    5.10
   2 -19   0   11.90    5.20
  -2 -19   0   17.80    4.20
  -2 -19   0   15.60    6.20
  -2 -19   0   14.50    4.20
   2 -19   0   23.80    4.30
   2 -19   0   30.20    5.50
   2 -19   0   20.30    5.20
  -2 -19   0   28.60    6.00
   2 -19   0   11.00    4.30
  -2 -19   0   17.80    4.60
  -2 -19   0   20.80    4.30
   2 -19   0   21.90    4.50
  -2 -19   0   16.60    4.10
   2  19   0   20.90    4.60
  -2  19   0   16.80    7.70
  -2  19   0   15.30    5.00
  -2  19   0   25.00    6.40
   2  19   0   22.90    6.30
  -3 -19   0   36.20    8.60
   3 -19   0   46.10    6.30
  -3 -19   0   36.20    6.80
  -3 -19   0   42.40    6.80
   3 -19   0   47.20    7.60
   3 -19   0   50.59    6.60
  -3 -19   0   42.30    6.10
   3 -19   0   45.00    6.90
  -3 -19   0   46.80    6.90
   3 -19   0   37.10    6.10
   3 -19   0   30.90    6.20
  -3 -19   0   39.90    6.30
  -3 -19   0   35.10    5.80
   3 -19   0   44.20    7.40
  -3 -19   0   41.20    6.50
  -3  19   0   45.80    9.60
  -3  19   0   44.20    7.30
   3  19   0   45.90    6.60
  -3  19   0   49.40    8.80
   4 -19   0   14.70    4.40
   4 -19   0    9.70    4.20
   4 -19   0   10.50    5.40
  -4 -19   0    8.80    4.80
   4 -19   0   10.00    4.60
  -4 -19   0   12.20    4.60
  -4 -19   0    7.60    3.20
  -4 -19   0   14.90    4.60
  -4 -19   0    9.50    4.60
  -4 -19   0   12.60    5.10
   4 -19   0   12.90    5.10
  -4 -19   0   17.40    6.90
  -4 -19   0   14.40    5.20
  -4  19   0    4.90    6.80
  -4  19   0   26.80    5.70
   4  19   0   25.50    6.10
  -4  19   0   12.50    6.10
   5 -19   0   14.60    4.40
  -5 -19   0   15.60    5.00
  -5 -19   0    9.30    5.50
   5 -19   0   10.60    5.00
  -5 -19   0   11.30    5.80
   5 -19   0   14.10    4.60
   5 -19   0   15.90    4.50
  -5 -19   0   12.40    6.80
  -5 -19   0   22.30    5.20
  -5  19   0   22.00    5.10
  -5  19   0    9.30    6.10
  -5  19   0   20.60    8.70
  -6 -19   0   10.90    7.90
  -6 -19   0    4.90    5.30
  -6 -19   0    4.60    5.30
   6 -19   0    8.90    4.70
   6 -19   0    2.80    4.50
  -6 -19   0   10.70    4.80
  -6 -19   0   -3.20    4.00
   6 -19   0    2.90    3.10
   6  19   0    0.30    3.10
   6  19   0    4.00    3.30
  -6  19   0   -1.80    3.10
  -6  19   0   18.10    7.30
  -6  19   0   -2.80    6.60
  -7 -19   0   49.40    9.80
  -7 -19   0   39.40    7.40
  -7 -19   0   49.20   15.10
   7 -19   0   42.60    8.10
  -7 -19   0   53.49    8.70
  -7 -19   0   28.80    8.20
   7 -19   0   46.80    9.50
  -7  19   0   47.10   11.70
  -7  19   0   59.69   12.30
   0 -20   0   46.10    5.70
   0 -20   0   42.70    9.30
   0 -20   0   47.50    5.70
   0 -20   0   52.89    5.70
   0 -20   0   38.40    7.90
   0 -20   0   47.10    5.60
   0 -20   0   43.80    6.00
   0  20   0   54.19   10.00
  -1 -20   0   76.69    7.50
   1 -20   0  100.19    9.20
  -1 -20   0   89.79    7.70
   1 -20   0   89.39    8.80
  -1 -20   0   94.09    7.20
  -1 -20   0   98.99    8.90
  -1 -20   0   85.39    7.20
  -1 -20   0   98.49   13.00
   1 -20   0   72.39    7.80
   1 -20   0   89.59    7.80
   1 -20   0   83.79   11.50
   1 -20   0   76.59    6.90
   1  20   0  119.69   12.10
  -1  20   0   95.29   10.70
  -1  20   0  114.79   15.30
   2 -20   0  222.08   13.80
   2 -20   0  249.78   15.50
  -2 -20   0  236.68   14.40
  -2 -20   0  257.57   20.00
  -2 -20   0  276.07   16.60
   2 -20   0  224.28   17.30
  -2 -20   0  224.78   14.50
  -2 -20   0  231.08   16.60
  -2 -20   0  227.58   13.90
  -2 -20   0  256.07   15.00
   2 -20   0  233.08   16.00
   2 -20   0  257.97   14.70
  -2  20   0  242.18   17.60
  -2  20   0  288.07   21.50
  -2  20   0  245.28   17.90
   2  20   0  280.87   18.20
  -3 -20   0   46.90    8.00
   3 -20   0   48.80    6.70
  -3 -20   0   52.39    7.50
   3 -20   0   40.60    7.50
  -3 -20   0   50.69    6.70
  -3 -20   0   50.29   10.50
   3 -20   0   49.10    7.00
   3 -20   0   52.79    8.10
   3 -20   0   53.39    7.50
   3 -20   0   53.09    6.30
  -3 -20   0   45.30    6.30
  -3 -20   0   56.79    7.40
  -3 -20   0   47.10    6.70
   3 -20   0   53.69    7.40
  -3  20   0   71.39   10.20
   3  20   0   60.69    8.00
  -3  20   0   53.59   10.90
  -3  20   0   44.70    9.00
  -4 -20   0   42.40    7.40
  -4 -20   0   36.90    7.70
  -4 -20   0   54.19   11.40
   4 -20   0   40.40    7.00
  -4 -20   0   36.60    6.60
   4 -20   0   45.10    6.70
  -4 -20   0   42.10    6.60
   4 -20   0   46.40    7.20
  -4 -20   0   48.50    7.10
   4 -20   0   45.50    7.10
   4 -20   0   49.30    8.50
  -4 -20   0   51.39    7.30
   4 -20   0   41.90    6.70
  -4  20   0   34.10   10.20
   4  20   0   64.49    8.40
  -4  20   0   45.50    9.30
  -4  20   0   44.90    7.20
  -5 -20   0  137.99   12.10
   5 -20   0  139.19   11.50
  -5 -20   0  150.88   13.90
   5 -20   0  153.68   12.10
   5 -20   0  152.48   12.40
  -5 -20   0  125.99   16.90
  -5 -20   0  161.68   12.90
  -5 -20   0  140.89   11.70
  -5 -20   0  128.89   13.00
  -5  20   0  175.38   16.40
  -5  20   0  144.29   12.10
   6 -20   0   66.09    7.90
  -6 -20   0   82.49   10.30
   6 -20   0   66.89    9.30
   6 -20   0   80.49   10.20
  -6 -20   0   57.79    9.70
  -6 -20   0   78.29    9.90
  -6 -20   0   70.89   13.00
  -6 -20   0   60.89   10.40
  -6  20   0   21.30    5.50
  -7 -20   0   91.89   15.40
   7 -20   0   59.39    9.40
  -7 -20   0   55.89    8.80
  -7 -20   0   56.39   10.20
   7 -20   0   65.09    9.90
  -7 -20   0   70.99   10.70
  -7  20   0   51.89   10.90
  -7  20   0   88.29   15.20
   0 -21   0    3.90    2.80
   0 -21   0    1.10    2.20
   0 -21   0    0.50    2.70
   0 -21   0    8.30    5.30
   0 -21   0   -0.90    2.40
   0 -21   0    2.20    3.10
   0 -21   0   -0.10    2.60
   0  21   0    0.70    4.60
   1 -21   0   37.80    5.90
  -1 -21   0   33.90    5.10
  -1 -21   0   32.10    4.70
  -1 -21   0   42.00    5.10
   1 -21   0   25.20    6.90
   1 -21   0   24.30    5.30
  -1 -21   0   29.60    6.70
   1 -21   0   27.40    5.30
   1 -21   0   33.70    5.20
  -1 -21   0   27.60    5.20
  -1 -21   0   29.60    5.00
  -1 -21   0   26.70    7.50
   1 -21   0   29.60    4.50
   1  21   0   18.60    6.50
  -1  21   0   33.40    8.70
  -2 -21   0   29.70    5.10
   2 -21   0   38.40    5.30
   2 -21   0   27.90    5.10
  -2 -21   0   29.20    5.20
   2 -21   0   40.90    7.10
  -2 -21   0   28.10    4.60
  -2 -21   0   39.40    5.60
  -2 -21   0   38.30    6.60
   2 -21   0   34.50    6.40
  -2 -21   0   28.50    8.30
   2 -21   0   35.20    6.00
  -2 -21   0   33.90    5.60
   2 -21   0   26.10    7.10
  -2  21   0   46.70    9.70
  -2  21   0   27.10    6.30
  -2  21   0   34.20    7.40
   2  21   0   27.70    7.30
  -3 -21   0   16.90    4.80
  -3 -21   0   24.00    8.20
   3 -21   0    6.40    5.10
  -3 -21   0    8.20    5.00
  -3 -21   0   12.90    4.20
  -3 -21   0   12.10    3.90
  -3 -21   0   11.80    4.20
   3 -21   0    9.80    5.00
   3 -21   0   19.70    4.60
   3 -21   0    7.40    4.60
   3 -21   0   14.60    4.40
  -3  21   0   14.80    7.80
  -3  21   0   19.70    6.20
  -3  21   0   20.50    5.60
   3  21   0   11.60    4.60
  -4 -21   0  195.98   14.70
  -4 -21   0  181.48   13.40
  -4 -21   0  188.68   13.10
  -4 -21   0  190.68   14.50
   4 -21   0  176.98   12.80
   4 -21   0  169.18   13.70
  -4 -21   0  178.68   13.40
  -4 -21   0  184.68   12.90
   4 -21   0  168.48   13.50
   4 -21   0  185.38   13.30
  -4 -21   0  225.48   19.50
   4 -21   0  186.68   14.30
  -4  21   0  193.28   14.90
  -4  21   0  227.88   17.90
   4  21   0  171.98   14.20
  -4  21   0  229.88   21.00
  -5 -21   0   92.19   10.60
  -5 -21   0   96.59   10.30
  -5 -21   0   96.09   10.20
   5 -21   0  117.49   10.40
   5 -21   0  107.49    9.90
   5 -21   0  103.09   10.60
  -5 -21   0  110.59   10.10
  -5 -21   0  105.19   15.40
  -5 -21   0  116.09   12.10
  -5 -21   0  103.79   12.40
  -5  21   0   86.09    9.80
  -5  21   0  112.39   15.60
  -5  21   0   87.59   12.70
   6 -21   0   15.50    6.10
  -6 -21   0    3.50    5.00
   6 -21   0   14.80    4.80
  -6 -21   0   16.90    6.30
  -6 -21   0   12.00    7.40
  -6 -21   0    3.70    4.90
   6 -21   0   10.60    4.90
  -6 -21   0   20.20    9.10
  -6 -21   0   18.50    7.60
  -6  21   0   33.20   11.80
  -6  21   0    9.80    4.70
  -6  21   0   21.40    8.50
   6  21   0    6.40    3.40
   0 -22   0  287.27   16.80
   0 -22   0  313.37   15.40
   0 -22   0  276.17   15.40
   0 -22   0  306.37   16.20
   0 -22   0  330.27   22.50
   0 -22   0  270.57   15.30
   0 -22   0  277.87   16.10
   0  22   0  348.77   23.90
   1 -22   0   45.00    6.40
  -1 -22   0   17.00    6.70
  -1 -22   0   34.80    4.80
   1 -22   0   35.20    5.30
   1 -22   0   32.50    4.70
  -1 -22   0   44.30    6.20
  -1 -22   0   29.70    4.50
   1 -22   0   41.20    5.70
   1 -22   0   44.20    6.30
  -1 -22   0   36.00    5.30
   1 -22   0   43.60    9.00
   1 -22   0   36.20    6.30
  -1 -22   0   25.00    4.80
  -1  22   0   48.40    9.80
   1  22   0   54.69    9.40
   2 -22   0    2.30    3.10
  -2 -22   0    2.10    4.40
  -2 -22   0    4.50    3.80
  -2 -22   0    2.70    2.90
   2 -22   0   -4.00    3.70
  -2 -22   0    7.60    6.30
   2 -22   0    4.90    4.00
  -2 -22   0   10.60    3.90
  -2 -22   0    8.20    3.70
  -2 -22   0    3.80    3.00
   2 -22   0    0.00    3.10
   2 -22   0    7.10    3.10
  -2  22   0   13.10    5.30
  -2  22   0    8.80    6.90
   2  22   0   14.50    5.60
   3 -22   0   52.79    6.40
   3 -22   0   58.09    7.30
  -3 -22   0   58.59    6.60
  -3 -22   0   54.19    6.90
  -3 -22   0   62.09    7.50
   3 -22   0   57.19    9.10
   3 -22   0   72.09    9.90
  -3 -22   0   69.59    8.40
  -3 -22   0   58.89   11.30
   3 -22   0   63.59    8.40
   3 -22   0   75.39    8.40
  -3 -22   0   53.39    6.40
  -3  22   0   70.49   13.40
  -3  22   0   56.59    9.60
   4 -22   0   23.70    6.00
  -4 -22   0   12.30    5.60
   4 -22   0   15.90    5.50
   4 -22   0   10.00    6.10
  -4 -22   0   20.60    8.30
   4 -22   0   14.30    5.10
  -4 -22   0   17.20    4.80
   4 -22   0   21.00    4.80
  -4 -22   0   21.00    4.70
  -4 -22   0   21.00    4.80
  -4 -22   0   13.50    5.00
  -4  22   0   19.00    5.60
   4  22   0   20.10    6.40
  -4  22   0   19.20    7.00
  -5 -22   0   47.50    7.00
  -5 -22   0   53.89    7.90
  -5 -22   0   67.09   10.10
   5 -22   0   47.30    7.50
  -5 -22   0   57.59   13.70
   5 -22   0   46.90    8.10
  -5 -22   0   45.20    9.90
  -5 -22   0   55.89    9.50
   5 -22   0   54.49    7.80
  -5  22   0   70.49   13.20
  -5  22   0   54.79   10.50
  -5  22   0   57.09    8.50
   0 -23   0   -2.20    1.80
   0 -23   0    2.20    2.30
   0 -23   0    1.60    2.40
   0 -23   0    2.80    5.00
   0 -23   0    3.60    3.30
   0 -23   0    2.70    2.40
   0 -23   0    0.50    2.70
   0  23   0    2.20    5.40
   1 -23   0  144.69   10.00
   1 -23   0  131.89   10.30
  -1 -23   0  151.18    9.60
   1 -23   0  148.89   11.20
   1 -23   0  130.89   10.90
  -1 -23   0  138.39   10.20
  -1 -23   0  131.69    9.00
   1 -23   0  157.68   15.00
  -1 -23   0  157.78   16.00
  -1 -23   0  134.09    8.60
   1 -23   0  132.19    9.00
   1 -23   0  141.09    9.80
  -1 -23   0  126.69    9.50
   1  23   0  149.59   14.40
  -1  23   0  160.68   16.90
  -2 -23   0   97.59    8.60
   2 -23   0   97.99    9.40
  -2 -23   0  109.59    8.80
  -2 -23   0   94.19    8.50
  -2 -23   0   94.79    7.90
   2 -23   0  111.19   12.50
  -2 -23   0   90.69    9.60
   2 -23   0   85.09    8.20
   2 -23   0  102.89    8.60
   2 -23   0   91.29    9.60
  -2 -23   0   81.29   13.50
  -2  23   0  126.59   16.70
  -3 -23   0   20.90    4.30
  -3 -23   0   18.50    4.70
   3 -23   0   18.20    6.20
   3 -23   0   24.60    6.00
  -3 -23   0   18.90    4.80
   3 -23   0   14.10    6.00
  -3 -23   0   20.70    4.40
  -3 -23   0   21.70    5.70
   3 -23   0   14.20    4.40
  -3 -23   0   10.90    7.10
   3 -23   0   18.60    4.60
   3 -23   0   17.30    4.20
  -3  23   0   36.40    9.80
  -3  23   0   22.20    6.70
   4 -23   0    9.10    5.30
   4 -23   0    7.90    5.00
  -4 -23   0   13.30    5.50
   4 -23   0    3.90    4.70
  -4 -23   0   18.00    5.40
  -4 -23   0    7.80    4.00
   4 -23   0   13.40    4.10
  -4 -23   0   12.60    4.60
  -4 -23   0    8.80    6.00
  -4  23   0   19.20    9.90
  -4  23   0   21.30    7.20
   0 -24   0   49.70    6.10
   0 -24   0   42.80    5.00
   0 -24   0   38.70    8.70
   0 -24   0   43.20    4.80
   0 -24   0   41.70    5.60
   0  24   0   64.29   11.40
  -1 -24   0  140.39    8.80
   1 -24   0  147.99   10.00
   1 -24   0  121.99   14.30
  -1 -24   0  138.99    9.10
   1 -24   0  132.99   10.70
   1 -24   0  135.29    9.40
  -1 -24   0  143.99   10.30
   1 -24   0  129.39    8.80
  -1 -24   0  160.48   10.10
   1 -24   0  140.99   10.90
  -1 -24   0  166.88   16.50
   1 -24   0  135.19   10.50
  -1  24   0  173.08   17.30
   1  24   0  146.99   14.70
   2 -24   0   52.89    6.30
  -2 -24   0   45.60    5.70
  -2 -24   0   42.50    5.80
   2 -24   0   39.00    5.80
  -2 -24   0   41.80    6.10
  -2 -24   0   50.99    5.70
   2 -24   0   43.00    8.70
   2 -24   0   41.40    5.40
  -2 -24   0   41.80    5.80
   2 -24   0   47.90    9.90
  -2 -24   0   26.20    8.20
   2 -24   0   41.30    6.40
  -2  24   0   59.19   12.70
   3 -24   0    9.60    3.10
   3 -24   0    7.00    4.40
   3 -24   0    2.00    4.00
  -3 -24   0    9.60    4.50
  -3 -24   0   -0.90    3.50
  -3 -24   0    7.90    3.20
  -3 -24   0    7.40    3.80
   3 -24   0   11.80    5.10
   3 -24   0    7.20    4.50
  -3 -24   0    3.40    3.00
  -3  24   0    1.80    4.60
  -3  24   0    1.60    6.10
 -12   0   1    9.60    7.00
  12   0  -1    3.70    7.20
  12   0  -1   21.10    9.30
 -12   0   1   11.10    6.30
 -12   0   1   12.00    9.80
 -11   0   1   -1.20    4.90
 -11   0   1    8.50    6.50
 -11   0   1    7.00    5.80
  11   0  -1    5.40    5.90
  11   0  -1    0.60    6.10
 -10   0   1    8.00    5.40
  10   0  -1    3.90    5.50
 -10   0   1    3.20    5.00
 -10   0   1   12.40    6.40
  10   0  -1    0.70    6.30
 -10   0   1    6.60    5.70
   9   0  -1   58.69    8.20
  -9   0   1   67.29   10.30
   9   0  -1   70.69   11.60
   9   0  -1   77.89   11.00
  -9   0   1   64.19    9.20
   9   0  -1   91.39   12.80
  -9   0   1   72.29   10.10
  -8   0   1    2.70    4.50
   8   0  -1    5.20    4.10
  -8   0   1    7.90    4.20
   8   0  -1    3.60    4.20
  -8   0   1    4.30    5.00
   8   0  -1    8.90    5.20
  -8   0   1    8.80    4.50
   8   0  -1    0.90    4.90
   8   0  -1    4.60    3.80
   7   0  -1  156.08   11.20
  -7   0   1  154.98   12.30
   7   0  -1  135.89   12.80
   7   0  -1  153.68   12.50
  -7   0   1  144.09   12.20
  -7   0   1  156.48   12.20
   7   0  -1  163.68   13.50
   7   0  -1  155.38   11.40
  -7   0   1  142.29   11.90
  -6   0   1   10.20    3.60
   6   0  -1   10.70    3.70
   6   0  -1    8.90    3.40
  -6   0   1   13.40    4.10
  -6   0   1    7.40    3.20
  -6   0   1   12.60    4.10
   6   0  -1    6.30    3.30
   6   0  -1    7.10    3.90
   6   0  -1    8.80    4.10
   5   0  -1   16.80    4.60
   5   0  -1   24.10    5.00
  -5   0   1   17.10    4.10
  -5   0   1   25.50    5.00
  -5   0   1   22.20    5.30
   5   0  -1   27.60    5.00
   5   0  -1   24.60    4.40
  -5   0   1   25.10    4.80
   4   0  -1   17.00    4.10
  -4   0   1   20.60    4.00
   4   0  -1   18.90    3.40
   4   0  -1   15.00    3.50
  -4   0   1   13.40    3.30
   4   0  -1   18.80    3.90
  -4   0   1   18.50    3.80
  -4   0   1   17.70    3.90
   4   0  -1   16.20    3.90
  -3   0   1    5.70    2.50
  -3   0   1    1.00    1.80
   3   0  -1    4.90    2.30
   3   0  -1    1.10    2.30
   3   0  -1    3.90    2.60
  -3   0   1    1.90    1.60
   3   0  -1    3.00    1.70
   3   0  -1    1.90    1.90
  -3   0   1    2.30    2.00
  -3   0   1    2.50    2.10
   2   0  -1 1799.62   75.39
  -2   0   1 1711.73   74.99
   2   0  -1 1690.13   75.29
   2   0  -1 1745.63   75.49
  -2   0   1 1951.30   75.49
  -2   0   1 1737.93   75.09
   2   0  -1 1813.22   74.99
  -2   0   1 1669.33   75.29
   2   0  -1 1782.02   75.09
   1   0  -1   -1.30    0.50
   1   0  -1    0.80    0.70
  -1   0   1    0.80    0.70
  -1   0   1   -0.90    0.50
   1   0  -1    0.90    0.90
   1   0  -1   -0.20    0.80
  -1   0   1   -0.50    0.60
  -1   0   1   -0.40    0.60
   1   0  -1    0.10    0.60
  -1   0   1    0.70    0.90
  -1   0  -1 2852.91  117.79
  -1   0  -1 2875.91  117.89
  -1   0  -1 2783.72  117.59
   1   0   1 2763.92  117.79
   1   0   1 2734.13  117.89
   2   0   1   95.59    6.00
  -2   0  -1  100.29    6.10
  -2   0  -1   96.39    6.40
   2   0   1   99.19    6.00
   2   0   1   93.79    6.50
  -2   0  -1   90.89    6.00
  -3   0  -1   69.09    5.70
   3   0   1   63.39    6.10
  -3   0  -1   64.89    5.60
  -3   0  -1   70.59    5.90
  -3   0  -1   77.49    6.00
   3   0   1   77.09    5.60
   3   0   1   74.89    5.70
   4   0   1  200.18   12.40
   4   0   1  204.28   11.60
   4   0   1  204.78   12.20
  -4   0  -1  182.88   11.70
  -4   0  -1  206.48   12.30
   4   0   1  191.08   12.50
  -4   0  -1  170.88   11.50
   4   0   1  201.98   11.60
  -4   0  -1  196.58   12.20
  -5   0  -1    8.80    3.40
   5   0   1    6.20    3.80
  -5   0  -1    7.80    3.60
   5   0   1    3.10    2.90
   5   0   1    1.60    2.90
   5   0   1    2.20    3.10
  -5   0  -1    4.90    3.50
   5   0   1    4.60    4.10
  -6   0  -1   89.99    8.90
  -6   0  -1   93.99    8.70
   6   0   1  114.79    9.50
   6   0   1   87.99    8.10
   6   0   1   86.89    8.30
   6   0   1   86.69    9.50
   6   0   1   86.59   10.30
  -6   0  -1   94.09    8.70
  -6   0  -1   92.39    8.60
  -7   0  -1   31.80    6.80
  -7   0  -1   23.30    5.90
   7   0   1   18.80    6.00
   7   0   1   24.90    5.40
   7   0   1   27.00    5.60
   7   0   1   30.40    6.70
  -7   0  -1   22.90    5.40
   7   0   1   16.10    5.00
  -7   0  -1   16.90    5.20
  -8   0  -1   39.50    7.00
   8   0   1   42.10    9.20
   8   0   1   37.70    8.00
  -8   0  -1   44.90    7.90
   8   0   1   39.10    7.00
  -8   0  -1   59.39    8.00
   8   0   1   68.69   11.40
  -8   0  -1   45.90    8.10
   8   0   1   54.59    8.70
  -8   0  -1   51.49    8.50
  -9   0  -1  315.07   19.30
   9   0   1  288.97   20.50
   9   0   1  256.67   26.10
  -9   0  -1  276.47   19.80
  -9   0  -1  274.87   20.30
   9   0   1  285.17   22.00
   9   0   1  294.07   22.40
  -9   0  -1  313.67   20.60
 -10   0  -1   -3.50    3.80
 -10   0  -1   -5.70    3.90
  10   0   1    2.90    6.50
  10   0   1    4.70    5.60
 -10   0  -1    8.60    5.10
 -10   0  -1   -2.90    4.90
  11   0   1   13.50    6.40
 -11   0  -1    2.00    4.20
  11   0   1    4.20    7.20
 -11   0  -1    4.20    5.80
 -11   0  -1    0.70    5.40
 -12   0  -1   -6.30    5.80
 -12   0  -1   -1.90    4.80
  12   0   1    4.90    7.30
  12   0   1    3.50    7.50
 -12   0  -1    2.20    5.70
 -12  -1   1   16.00    6.80
 -12  -1   1   16.00    8.50
  12  -1  -1   14.00    8.00
  12  -1  -1    9.50    8.70
 -12  -1   1    7.90    6.30
 -12   1   1    8.40    6.00
 -12   1   1   10.80    7.50
  12   1  -1   11.20    7.90
  12   1  -1   11.60    8.30
 -11  -1   1    6.60    6.20
  11  -1  -1    1.20    5.30
 -11  -1   1    5.40    6.20
 -11  -1   1   11.20    7.20
 -11   1   1    4.30    5.20
  11   1  -1   -1.60    5.90
 -11   1   1   -1.00    5.40
  11   1  -1   16.60    8.00
 -11   1   1    2.60    6.40
 -10  -1   1    5.20    8.30
  10  -1  -1   28.70    8.70
  10  -1  -1   13.90    6.60
 -10  -1   1   32.80    7.70
 -10  -1   1   28.10    7.20
 -10  -1   1   23.20    7.70
  10   1  -1   32.70    8.30
 -10   1   1   29.70    7.90
 -10   1   1   23.90    7.50
  10   1  -1   33.30    8.90
 -10   1   1   13.10    5.70
   9  -1  -1  298.57   21.00
  -9  -1   1  270.87   19.40
  -9  -1   1  294.07   20.50
  -9  -1   1  302.17   20.40
  -9  -1   1  314.67   28.30
   9  -1  -1  294.17   20.70
   9  -1  -1  276.87   18.60
   9  -1  -1  292.97   21.60
   9   1  -1  340.37   22.40
   9   1  -1  272.97   21.20
  -9   1   1  300.97   28.50
   9   1  -1  328.77   21.60
  -9   1   1  304.47   28.10
  -9   1   1  349.57   21.40
   9   1  -1  282.57   22.20
  -9   1   1  327.67   21.50
  -8  -1   1  124.79   11.90
   8  -1  -1  131.59   12.50
  -8  -1   1  117.29   12.00
  -8  -1   1  117.29   11.50
   8  -1  -1  119.99   10.80
  -8  -1   1  108.89   11.00
   8  -1  -1   95.29   12.30
   8  -1  -1  118.59   10.30
   8  -1  -1  105.39   12.10
   8   1  -1  115.89   11.90
  -8   1   1  128.49   11.80
   8   1  -1  131.29   12.80
  -8   1   1  112.99   11.30
   8   1  -1  108.49   12.60
  -8   1   1  131.29   11.90
   8   1  -1  125.39   10.50
  -7  -1   1  443.86   24.80
   7  -1  -1  417.66   25.70
  -7  -1   1  467.85   25.40
  -7  -1   1  436.56   25.00
  -7  -1   1  416.76   24.40
   7  -1  -1  465.05   26.00
   7  -1  -1  472.65   25.60
   7  -1  -1  481.85   24.20
   7  -1  -1  444.26   23.70
   7   1  -1  451.05   23.70
  -7   1   1  477.15   25.50
   7   1  -1  466.55   25.00
   7   1  -1  440.96   28.00
  -7   1   1  415.46   24.30
   7   1  -1  441.36   25.90
   7   1  -1  413.56   23.80
  -7   1   1  461.05   24.40
  -7   1   1  459.25   25.00
  -6  -1   1  351.56   20.10
   6  -1  -1  343.47   20.60
   6  -1  -1  362.26   19.10
   6  -1  -1  363.46   20.30
  -6  -1   1  332.07   19.40
   6  -1  -1  354.76   20.50
  -6  -1   1  372.36   20.50
   6  -1  -1  361.86   19.20
  -6  -1   1  338.27   19.60
  -6   1   1  311.57   18.30
  -6   1   1  352.86   19.50
  -6   1   1  313.47   18.50
   6   1  -1  304.07   19.30
   6   1  -1  363.36   18.80
   6   1  -1  362.66   19.30
   6   1  -1  293.37   19.40
   6   1  -1  349.07   18.20
  -6   1   1  327.17   19.00
   5  -1  -1  450.65   23.90
  -5  -1   1  434.06   23.10
   5  -1  -1  445.86   22.70
  -5  -1   1  479.35   24.00
  -5  -1   1  493.15   24.00
   5  -1  -1  428.36   26.00
   5  -1  -1  455.25   22.70
   5  -1  -1  478.05   24.10
  -5   1   1  392.26   21.40
   5   1  -1  417.06   22.40
   5   1  -1  417.16   21.60
   5   1  -1  385.96   22.40
   5   1  -1  476.55   22.50
  -5   1   1  394.56   21.50
  -5   1   1  443.16   22.30
   5   1  -1  460.35   21.50
  -4  -1   1  423.16   20.70
  -4  -1   1  376.16   19.80
   4  -1  -1  427.56   19.90
   4  -1  -1  383.96   20.60
   4  -1  -1  424.36   20.90
  -4  -1   1  403.16   20.40
  -4  -1   1  411.66   20.30
   4  -1  -1  412.96   19.70
   4  -1  -1  351.26   20.40
   4   1  -1  359.96   18.30
   4   1  -1  361.06   18.90
  -4   1   1  350.46   18.10
  -4   1   1  360.96   18.60
   4   1  -1  379.06   18.10
  -4   1   1  334.07   18.10
   4   1  -1  344.37   19.00
   4   1  -1  388.26   18.80
  -4   1   1  370.66   18.90
   3  -1  -1  145.49    8.00
   3  -1  -1  123.99    8.40
   3  -1  -1  145.99    8.10
   3  -1  -1  128.99    8.50
  -3  -1   1  134.29    8.30
  -3  -1   1  132.49    8.00
   3  -1  -1  154.08    9.10
  -3  -1   1  139.19    8.30
  -3  -1   1  132.29    8.50
   3   1  -1  143.49    8.50
  -3   1   1  146.99    8.00
   3   1  -1  131.29    8.10
   3   1  -1  137.19    8.30
   3   1  -1  137.29    7.90
  -3   1   1  122.59    8.40
  -3   1   1  133.49    8.30
  -3   1   1  123.29    7.90
   3   1  -1  128.39    8.40
  -3   1   1  139.39    8.40
   2  -1  -1 2318.47   94.69
   2  -1  -1 2141.09   94.39
   2  -1  -1 2243.58   93.89
  -2  -1   1 2433.76   94.49
  -2  -1   1 2132.59   94.19
   2  -1  -1 2123.79   94.39
   2  -1  -1 2255.87   94.09
  -2  -1   1 2165.18   94.19
  -2  -1   1 2307.77   94.49
  -2  -1   1 2107.69   93.89
  -2   1   1 2325.27   96.19
  -2   1   1 2246.58   95.89
   2   1  -1 2284.97   95.99
  -2   1   1 2194.28   96.29
  -2   1   1 2320.77   96.39
   2   1  -1 2316.87   95.79
   2   1  -1 2259.27   96.29
   2   1  -1 2195.18   96.09
  -2   1   1 2171.98   95.69
   2   1  -1 2343.47   96.09
  -1  -1   1 1538.35   66.19
   1  -1  -1 1616.54   66.09
   1  -1  -1 1530.35   66.29
  -1  -1   1 1484.25   66.19
  -1  -1   1 1706.13   66.19
  -1  -1   1 1651.03   66.69
  -1  -1   1 1489.25   65.89
   1  -1  -1 1539.75   65.89
   1  -1  -1 1617.14   66.19
   1  -1  -1 1519.95   66.29
   1  -1  -1 1553.34   66.39
  -1   1   1 1469.35   67.19
   1   1  -1 1563.14   67.09
  -1   1   1 1561.94   66.99
   1   1  -1 1582.94   67.09
  -1   1   1 1615.74   67.19
  -1   1   1 1625.24   66.99
  -1   1   1 1686.93   67.19
   1   1  -1 1613.14   66.79
   1   1  -1 1616.64   67.09
  -1   1   1 1551.34   66.79
  -1  -1  -1  798.42   33.70
  -1  -1  -1  777.52   33.40
  -1  -1  -1  779.82   33.60
   1  -1   1  790.72   33.20
   1  -1   1  735.13   33.40
  -1  -1  -1  743.63   33.30
  -1  -1  -1  735.63   33.30
   1  -1   1  857.31   33.30
   1  -1   1  752.82   33.30
  -1   1  -1  796.82   34.40
  -1   1  -1  790.12   34.20
   1   1   1  792.62   34.60
  -1   1  -1  800.02   34.20
   1   1   1  835.82   34.40
   1   1   1  810.72   34.40
   1   1   1  769.52   34.70
  -1   1  -1  792.62   34.30
  -2  -1  -1 3808.02  162.48
   2  -1   1 3876.91  161.78
  -2  -1  -1 4078.99  162.38
   2  -1   1 3569.14  162.28
   2  -1   1 4068.59  161.88
   2  -1   1 3752.02  162.18
  -2  -1  -1 3782.62  161.88
   2   1   1 3680.33  156.18
  -2   1  -1 3828.52  155.88
  -2   1  -1 3594.74  155.48
  -2   1  -1 3685.33  155.48
   2   1   1 3687.43  156.08
   2   1   1 3695.13  155.68
   3  -1   1  369.66   17.10
   3  -1   1  335.87   17.80
  -3  -1  -1  332.47   17.20
   3  -1   1  364.36   17.10
  -3  -1  -1  335.97   17.20
  -3  -1  -1  374.06   17.80
   3  -1   1  346.07   17.70
  -3   1  -1  400.16   18.50
   3   1   1  389.16   18.00
  -3   1  -1  338.37   17.80
  -3   1  -1  350.26   17.80
   3   1   1  366.86   18.10
  -3   1  -1  388.26   18.60
   3   1   1  366.66   18.60
  -4  -1  -1  337.37   18.20
   4  -1   1  361.46   17.70
   4  -1   1  331.57   18.50
  -4  -1  -1  323.47   17.80
  -4  -1  -1  315.77   17.70
   4  -1   1  351.66   17.60
   4  -1   1  384.66   18.70
  -4  -1  -1  339.27   18.30
   4   1   1  327.87   17.00
  -4   1  -1  290.77   16.60
   4   1   1  342.57   17.10
  -4   1  -1  334.67   17.50
  -4   1  -1  320.57   17.10
   4   1   1  293.87   17.70
   4   1   1  349.27   16.90
   4   1   1  323.37   17.80
  -4   1  -1  306.27   16.80
   5  -1   1  122.29   10.30
  -5  -1  -1  119.89    9.90
   5  -1   1  131.69    9.30
  -5  -1  -1  126.29    9.80
   5  -1   1  132.09    9.30
   5  -1   1  142.59   10.80
  -5  -1  -1  118.69    9.50
   5  -1   1  134.29   10.20
  -5  -1  -1  147.99   10.50
   5   1   1  133.99    9.70
  -5   1  -1  129.99    9.90
  -5   1  -1  128.09    9.80
   5   1   1  123.69   10.70
   5   1   1  141.59    9.50
   5   1   1  142.19   10.10
  -5   1  -1  116.79    9.40
  -5   1  -1  127.69    9.70
  -6  -1  -1  474.85   24.30
   6  -1   1  465.45   22.90
  -6  -1  -1  403.06   23.00
   6  -1   1  452.45   23.80
   6  -1   1  432.96   24.20
  -6  -1  -1  464.25   23.40
  -6  -1  -1  390.36   23.00
   6  -1   1  378.96   23.90
   6  -1   1  442.56   22.70
   6   1   1  428.26   23.80
   6   1   1  408.36   22.10
   6   1   1  434.66   22.70
   6   1   1  424.36   21.90
   6   1   1  371.56   23.30
  -6   1  -1  408.06   22.30
  -6   1  -1  404.06   22.60
  -6   1  -1  449.95   23.40
  -6   1  -1  404.36   22.20
  -7  -1  -1  573.94   29.50
   7  -1   1  540.15   27.70
   7  -1   1  575.64   30.30
  -7  -1  -1  470.45   28.00
   7  -1   1  595.14   29.60
  -7  -1  -1  525.25   28.70
   7  -1   1  547.75   27.90
  -7  -1  -1  533.75   28.90
   7  -1   1  491.25   29.60
  -7  -1  -1  504.05   27.60
   7   1   1  551.84   28.00
   7   1   1  532.85   27.30
  -7   1  -1  508.25   28.00
   7   1   1  504.95   29.60
   7   1   1  527.65   29.40
   7   1   1  546.95   28.50
  -7   1  -1  516.85   28.30
  -7   1  -1  526.65   28.00
  -7   1  -1  520.25   28.60
  -8  -1  -1  405.26   28.80
  -8  -1  -1  350.36   22.40
   8  -1   1  380.46   21.50
  -8  -1  -1  341.97   22.40
  -8  -1  -1  399.96   22.20
   8  -1   1  370.86   21.90
   8  -1   1  311.17   23.20
  -8  -1  -1  393.86   23.30
   8  -1   1  362.66   23.50
   8   1   1  367.56   22.60
   8   1   1  379.86   21.40
   8   1   1  376.16   22.00
   8   1   1  377.76   24.50
  -8   1  -1  360.16   22.30
  -8   1  -1  390.36   21.40
  -8   1  -1  342.27   22.20
  -8   1  -1  346.67   22.30
  -8   1  -1  378.56   22.60
   8   1   1  359.06   24.00
   9  -1   1  115.39   14.20
   9  -1   1   64.69   10.80
  -9  -1  -1   74.39   11.00
   9  -1   1   96.59   13.30
  -9  -1  -1  102.49   11.80
   9  -1   1   77.79    9.60
  -9  -1  -1   90.19   12.10
  -9  -1  -1   78.09   11.20
  -9   1  -1   84.69   10.70
   9   1   1  105.39   12.00
   9   1   1   86.49   12.10
  -9   1  -1   91.29    9.90
  -9   1  -1   90.19   12.70
 -10  -1  -1   51.89    9.30
  10  -1   1   33.90    9.40
 -10  -1  -1   36.10    8.10
  10  -1   1   53.29   11.10
 -10  -1  -1   57.39   10.10
 -10  -1  -1   46.70    9.10
 -10   1  -1   52.29    8.70
  10   1   1   40.30    8.50
  10   1   1   54.79   10.60
 -10   1  -1   65.99   10.60
 -10   1  -1   47.60    9.70
  11  -1   1    7.20    5.80
 -11  -1  -1   10.80    6.50
 -11  -1  -1    7.40    5.80
 -11  -1  -1   18.30    8.20
  11  -1   1    1.30    6.80
 -11   1  -1    1.00    4.00
  11   1   1   -0.70    6.90
  11   1   1   -0.40    5.00
 -11   1  -1    8.30    6.80
 -11   1  -1    0.60    5.50
  12  -1   1   13.10   10.10
 -12  -1  -1   13.10    7.40
 -12  -1  -1   15.80    7.80
 -12  -1  -1    9.80    5.80
  12  -1   1   33.10   15.60
  12   1   1   37.60   11.30
 -12   1  -1    8.00    5.60
 -12   1  -1   19.40    8.40
 -12   1  -1    3.20    6.20
  12   1   1   18.60    9.50
 -12  -2   1   96.69   13.70
 -12  -2   1   89.39   14.00
  12  -2  -1  109.39   16.90
 -12  -2   1  130.69   14.40
  12  -2  -1   87.49   15.90
  12   2  -1   98.99   16.50
 -12   2   1  111.09   13.50
 -12   2   1   85.39   13.10
  12   2  -1  101.79   15.20
 -11  -2   1    9.50    6.50
 -11  -2   1   18.20    7.60
 -11  -2   1    9.40    6.60
  11  -2  -1    7.50    6.50
  11  -2  -1    2.60    7.20
 -11  -2   1    7.00    6.10
 -11   2   1    5.80    4.60
  11   2  -1    3.30    6.00
 -11   2   1    1.60    5.20
  11   2  -1    5.90    6.90
 -11   2   1    5.20    6.70
 -11   2   1    2.90    4.60
 -10  -2   1    7.20    5.70
  10  -2  -1    2.80    5.50
  10  -2  -1   28.00    8.30
 -10  -2   1    9.00    6.40
 -10  -2   1    9.80    5.40
 -10  -2   1   16.30    6.50
  10   2  -1   14.70    6.50
 -10   2   1   13.90    6.10
 -10   2   1   10.10    6.00
  10   2  -1   16.30    7.80
 -10   2   1    9.70    5.60
 -10   2   1    8.40    4.30
  -9  -2   1   76.79   11.00
  -9  -2   1   89.99   10.30
   9  -2  -1   75.09   10.00
  -9  -2   1   59.99    9.60
   9  -2  -1   72.09   11.10
  -9  -2   1   93.29   11.10
   9  -2  -1   79.19   12.60
  -9  -2   1   68.29   11.30
  -9   2   1   84.39   13.00
   9   2  -1   64.69    9.40
   9   2  -1   59.69   10.80
  -9   2   1   76.19   12.30
   9   2  -1   68.89   11.10
  -9   2   1   54.49    8.50
  -8  -2   1  248.68   17.90
   8  -2  -1  271.97   16.80
  -8  -2   1  264.57   18.20
  -8  -2   1  245.18   17.80
   8  -2  -1  267.77   16.80
  -8  -2   1  258.87   18.00
   8  -2  -1  264.97   18.80
   8  -2  -1  275.57   19.00
   8  -2  -1  253.87   18.90
  -8   2   1  279.17   18.10
  -8   2   1  249.08   17.90
   8   2  -1  247.18   16.40
  -8   2   1  274.27   17.70
  -8   2   1  256.47   17.60
   8   2  -1  263.67   18.00
   8   2  -1  278.57   19.40
   8   2  -1  259.87   19.40
   8   2  -1  258.57   17.30
  -7  -2   1  356.06   20.50
  -7  -2   1  352.46   22.70
  -7  -2   1  309.67   19.70
  -7  -2   1  305.17   19.40
   7  -2  -1  320.77   20.40
   7  -2  -1  339.67   18.90
   7  -2  -1  290.07   20.20
   7  -2  -1  346.37   20.90
   7  -2  -1  331.67   18.70
   7   2  -1  338.97   21.30
  -7   2   1  376.26   20.40
   7   2  -1  356.06   20.30
   7   2  -1  329.27   20.40
  -7   2   1  387.66   21.60
   7   2  -1  336.17   21.80
  -7   2   1  305.37   20.00
  -7   2   1  374.86   21.30
   7   2  -1  355.16   19.70
   6  -2  -1  235.58   16.00
  -6  -2   1  235.28   15.10
   6  -2  -1  232.78   13.90
   6  -2  -1  245.98   14.20
  -6  -2   1  220.88   14.80
  -6  -2   1  220.48   14.70
  -6  -2   1  240.78   15.20
   6  -2  -1  255.87   15.90
   6   2  -1  230.88   14.40
   6   2  -1  239.08   13.60
  -6   2   1  204.78   13.80
   6   2  -1  232.78   14.20
  -6   2   1  265.77   15.40
  -6   2   1  230.08   14.00
  -6   2   1  200.28   14.20
   6   2  -1  224.88   14.90
   6   2  -1  189.48   14.60
   5  -2  -1    3.30    2.50
   5  -2  -1    4.40    2.90
   5  -2  -1    3.20    2.90
  -5  -2   1    5.40    3.20
   5  -2  -1    5.50    3.90
   5  -2  -1    4.70    4.00
  -5  -2   1    4.90    3.20
  -5  -2   1    8.90    3.30
  -5  -2   1    3.70    3.30
   5   2  -1    6.10    3.10
   5   2  -1    1.80    3.10
   5   2  -1    1.10    3.30
  -5   2   1    6.20    2.80
   5   2  -1    4.40    3.20
   5   2  -1    5.20    3.20
  -5   2   1    3.00    3.00
  -5   2   1    1.80    3.20
  -5   2   1    4.60    2.90
   4  -2  -1  461.65   22.90
  -4  -2   1  479.55   22.70
   4  -2  -1  449.66   22.60
  -4  -2   1  436.16   22.30
  -4  -2   1  429.06   22.10
   4  -2  -1  448.36   21.40
   4  -2  -1  406.96   22.40
   4  -2  -1  484.25   21.90
  -4  -2   1  421.86   21.70
  -4   2   1  410.76   20.50
  -4   2   1  388.26   19.50
   4   2  -1  429.26   20.20
  -4   2   1  401.96   20.50
  -4   2   1  379.06   19.80
   4   2  -1  402.56   20.10
   4   2  -1  387.86   20.60
   4   2  -1  409.26   19.60
   4   2  -1  374.36   20.60
   3  -2  -1  664.83   28.20
   3  -2  -1  657.93   29.40
  -3  -2   1  614.64   28.80
  -3  -2   1  621.54   28.50
   3  -2  -1  585.14   29.00
   3  -2  -1  574.24   28.80
   3  -2  -1  677.13   28.60
  -3  -2   1  687.83   29.30
  -3  -2   1  594.24   28.80
  -3  -2   1  603.94   28.40
  -3   2   1  751.32   31.90
   3   2  -1  700.83   31.70
   3   2  -1  694.73   31.20
  -3   2   1  707.93   31.80
  -3   2   1  675.53   30.80
   3   2  -1  724.73   31.00
   3   2  -1  657.43   31.70
  -3   2   1  628.04   31.00
   3   2  -1  694.33   31.50
   2  -2  -1 3367.56  139.69
   2  -2  -1 3533.95  138.69
  -2  -2   1 3379.16  139.29
  -2  -2   1 3502.15  139.39
   2  -2  -1 3133.19  139.39
   2  -2  -1 3399.86  138.99
   2  -2  -1 3296.27  139.39
  -2  -2   1 3030.10  139.19
  -2  -2   1 3086.19  138.79
  -2  -2   1 3277.57  138.89
  -2   2   1 3298.97  137.79
   2   2  -1 3398.76  137.99
   2   2  -1 3393.06  138.19
  -2   2   1 3015.40  138.59
   2   2  -1 3353.46  138.49
  -2   2   1 3340.97  138.69
  -2   2   1 3286.57  138.09
  -2   2   1 3174.78  138.19
   2   2  -1 3199.78  138.59
  -2   2   1 3254.57  138.49
   2   2  -1 3382.56  138.49
   1  -2  -1 1018.50   45.90
   1  -2  -1 1102.69   46.10
   1  -2  -1 1063.09   45.90
   1  -2  -1 1102.09   45.20
  -1  -2   1  991.30   45.80
  -1  -2   1 1138.29   45.70
   1  -2  -1 1055.19   45.80
  -1  -2   1 1049.09   45.30
  -1  -2   1 1139.99   45.60
   1  -2  -1 1089.39   45.70
  -1  -2   1 1056.09   45.50
   1   2  -1 1094.49   47.00
  -1   2   1 1086.09   47.00
   1   2  -1 1048.40   46.70
   1   2  -1 1113.29   46.70
  -1   2   1 1091.19   46.80
  -1   2   1 1096.29   47.10
   1   2  -1 1126.89   46.40
  -1   2   1 1089.39   46.30
  -1   2   1 1083.39   47.20
  -1   2   1 1175.48   47.00
   0  -2  -1 1191.88   49.90
   0  -2  -1 1204.48   49.99
   0  -2   1 1184.38   49.60
   0  -2  -1 1171.08   49.80
   0  -2  -1 1109.99   50.19
   0   2   1 1284.27   52.69
   0   2   1 1233.58   52.79
   0   2   1 1161.78   52.39
   0   2  -1 1253.97   53.09
   0   2  -1 1213.18   53.19
   0   2   1 1277.97   52.39
   0   2   1 1295.77   53.09
   1  -2   1 1302.77   58.79
   1  -2   1 1476.15   58.09
  -1  -2  -1 1379.86   59.29
  -1  -2  -1 1337.77   58.99
  -1  -2  -1 1302.07   58.99
  -1  -2  -1 1499.15   59.39
  -1  -2  -1 1465.25   59.49
   1  -2   1 1262.37   58.79
   1  -2   1 1404.36   58.59
   1  -2   1 1448.36   58.69
  -1   2  -1 1470.15   61.29
   1   2   1 1415.56   61.49
  -1   2  -1 1443.76   62.09
   1   2   1 1477.75   61.89
  -1   2  -1 1407.96   61.29
  -1   2  -1 1446.76   60.69
   1   2   1 1400.76   61.89
   1   2   1 1497.55   61.89
   1   2   1 1500.25   61.59
  -1   2  -1 1446.26   61.19
  -1   2  -1 1429.26   61.09
   2  -2   1 1629.14   68.59
   2  -2   1 1490.05   68.99
  -2  -2  -1 1619.74   69.09
  -2  -2  -1 1703.03   69.59
  -2  -2  -1 1700.53   69.39
   2  -2   1 1558.84   68.89
   2  -2   1 1673.33   68.49
  -2  -2  -1 1493.25   68.89
   2   2   1 1686.23   72.79
  -2   2  -1 1655.63   72.29
   2   2   1 1671.63   73.19
  -2   2  -1 1733.63   72.89
   2   2   1 1687.23   73.29
   2   2   1 1783.72   72.69
  -2   2  -1 1638.84   72.39
  -2   2  -1 1752.72   72.79
  -3  -2  -1  576.04   25.90
  -3  -2  -1  502.75   25.30
  -3  -2  -1  500.75   25.10
   3  -2   1  571.94   24.90
   3  -2   1  547.05   25.70
   3  -2   1  506.55   25.60
   3  -2   1  566.54   25.00
  -3  -2  -1  579.44   26.10
  -3  -2  -1  526.55   25.40
  -3   2  -1  543.65   26.00
  -3   2  -1  513.05   26.00
   3   2   1  517.65   27.00
   3   2   1  597.84   26.30
   3   2   1  617.74   26.20
  -3   2  -1  595.84   26.60
   3   2   1  548.75   26.90
   3   2   1  596.14   26.60
  -3   2  -1  597.04   26.80
   4  -2   1   61.69    6.10
  -4  -2  -1   52.99    6.40
  -4  -2  -1   58.29    6.60
  -4  -2  -1   65.39    6.60
  -4  -2  -1   57.69    6.60
   4  -2   1   69.69    6.10
   4  -2   1   51.79    6.60
  -4  -2  -1   62.99    7.10
   4  -2   1   68.39    7.20
  -4   2  -1   40.50    4.80
  -4   2  -1   40.60    5.40
   4   2   1   57.99    6.80
   4   2   1   45.80    6.50
   4   2   1   53.89    5.90
  -4   2  -1   61.69    6.40
   4   2   1   51.59    5.80
   4   2   1   65.69    6.40
  -4   2  -1   44.70    5.60
   5  -2   1   71.39    8.60
  -5  -2  -1   64.69    7.20
  -5  -2  -1   66.29    7.10
   5  -2   1   76.99    6.80
  -5  -2  -1   68.89    7.30
   5  -2   1   69.09    8.20
  -5  -2  -1   57.79    7.00
   5  -2   1   80.59    8.00
   5  -2   1   71.39    8.40
  -5  -2  -1   65.59    7.20
   5   2   1   79.49    8.60
  -5   2  -1   66.49    7.30
   5   2   1   55.69    7.60
   5   2   1   70.59    6.80
   5   2   1   79.69    7.40
  -5   2  -1   62.69    7.00
   5   2   1   73.39    7.20
  -5   2  -1   68.19    6.80
   6  -2   1  383.56   20.20
   6  -2   1  345.37   21.70
  -6  -2  -1  399.86   21.80
  -6  -2  -1  394.36   20.90
   6  -2   1  391.86   20.20
   6  -2   1  386.36   21.50
  -6  -2  -1  323.87   20.50
   6  -2   1  388.26   21.90
  -6  -2  -1  366.86   20.90
  -6  -2  -1  369.86   21.20
   6   2   1  420.96   22.10
   6   2   1  414.16   22.00
  -6   2  -1  404.16   22.40
   6   2   1  436.96   21.70
  -6   2  -1  385.56   21.80
   6   2   1  356.96   22.90
   6   2   1  424.26   23.50
  -6   2  -1  404.26   21.80
  -6   2  -1  406.36   22.50
  -7  -2  -1   -1.50    3.60
   7  -2   1    7.60    3.80
   7  -2   1    3.60    4.60
  -7  -2  -1   -1.80    3.90
  -7  -2  -1    0.30    4.10
   7  -2   1    1.10    3.90
  -7  -2  -1    4.30    3.30
   7  -2   1    4.70    4.20
   7  -2   1    3.60    3.40
  -7  -2  -1    5.90    4.10
   7   2   1    1.90    3.60
   7   2   1    0.50    3.80
  -7   2  -1    0.40    2.60
  -7   2  -1    0.40    3.70
  -7   2  -1    5.80    3.90
   7   2   1   10.10    3.90
  -7   2  -1    5.20    4.20
   7   2   1   11.10    5.60
   7   2   1   -0.30    4.90
   8  -2   1  350.56   20.90
  -8  -2  -1  390.06   22.30
   8  -2   1  351.56   23.70
   8  -2   1  372.76   23.80
  -8  -2  -1  348.37   22.30
  -8  -2  -1  365.26   22.90
  -8  -2  -1  360.26   22.40
   8  -2   1  366.96   23.10
  -8  -2  -1  360.86   24.60
   8  -2   1  350.46   21.10
   8   2   1  351.46   21.10
   8   2   1  331.57   23.40
   8   2   1  371.06   24.60
   8   2   1  361.66   22.10
  -8   2  -1  375.16   22.60
  -8   2  -1  388.76   22.40
  -8   2  -1  351.86   22.20
   8   2   1  375.76   21.90
  -8   2  -1  362.26   22.40
  -9  -2  -1  154.48   15.10
   9  -2   1  173.28   23.40
  -9  -2  -1  187.78   15.60
   9  -2   1  151.68   13.10
   9  -2   1  194.48   17.10
  -9  -2  -1  161.08   14.10
  -9  -2  -1  152.98   14.40
   9   2   1  173.18   17.00
  -9   2  -1  182.78   15.40
   9   2   1  194.28   17.20
   9   2   1  169.88   15.10
  -9   2  -1  181.18   13.60
  -9   2  -1  193.28   15.50
  10  -2   1   -1.80    4.50
 -10  -2  -1    9.00    6.40
 -10  -2  -1    4.00    5.60
 -10  -2  -1    7.80    5.50
 -10  -2  -1    0.20    4.70
  10  -2   1    4.10    6.40
  10   2   1    6.30    6.90
  10   2   1   -3.40    4.40
 -10   2  -1    2.70    5.50
 -10   2  -1    2.20    4.30
 -10   2  -1    4.40    5.10
 -11  -2  -1   37.90    8.60
  11  -2   1   20.80    9.20
 -11  -2  -1   19.10    7.40
 -11  -2  -1   26.10    8.70
  11  -2   1   15.00    8.00
  11   2   1   11.10    7.00
 -11   2  -1   23.10    7.60
 -11   2  -1   20.30    5.90
 -11   2  -1   12.80    7.40
  11   2   1   23.30    9.00
 -11   2  -1   29.50    7.20
 -12  -2  -1   21.80    7.30
  12  -2   1   18.50    9.70
 -12  -2  -1   17.50    9.70
 -12  -2  -1   22.60    8.80
  12  -2   1   20.60    8.20
  12   2   1   22.20   10.40
 -12   2  -1   36.60    9.40
 -12   2  -1   35.20    7.50
 -12   2  -1   43.20   14.50
 -12  -3   1   41.90   16.70
 -12  -3   1   22.00    9.60
 -12  -3   1   57.39   11.10
  12  -3  -1   41.60   17.10
  12  -3  -1   54.09   11.20
 -12   3   1   43.60    9.20
  12   3  -1   38.30   17.30
 -12   3   1   37.00    9.60
  12   3  -1   38.70   11.40
 -11  -3   1   18.10    6.90
 -11  -3   1    6.00    6.70
 -11  -3   1   13.00    6.80
  11  -3  -1    8.00    7.40
 -11  -3   1    9.20    6.10
  11  -3  -1   12.90    6.30
 -11   3   1    9.20    4.50
 -11   3   1   23.30    6.20
 -11   3   1   13.70    6.60
  11   3  -1   16.80    8.60
  11   3  -1   14.30    7.60
 -11   3   1   23.10    7.90
  10  -3  -1   67.19   11.70
 -10  -3   1   75.39   11.20
 -10  -3   1   81.79   12.00
  10  -3  -1   88.59   12.00
 -10  -3   1   63.09   10.00
 -10  -3   1   93.49   12.80
  10   3  -1   80.39   12.50
 -10   3   1  116.49   10.60
 -10   3   1  106.59   13.50
  10   3  -1  100.29   15.00
  -9  -3   1  192.48   15.30
  -9  -3   1  197.68   15.80
   9  -3  -1  134.99   19.00
   9  -3  -1  194.58   17.00
  -9  -3   1  180.58   15.30
  -9  -3   1  140.49   20.60
   9  -3  -1  189.38   13.80
  -9  -3   1  163.88   14.80
   9   3  -1  215.28   18.00
  -9   3   1  198.38   16.70
   9   3  -1  214.48   16.60
  -9   3   1  197.58   15.70
   9   3  -1  208.78   18.30
  -9   3   1  226.58   14.70
  -9   3   1  205.28   16.00
  -8  -3   1   68.49    9.10
  -8  -3   1   74.99    9.80
   8  -3  -1   81.59   10.60
   8  -3  -1   81.59    8.60
   8  -3  -1   75.19    8.40
  -8  -3   1   80.79    9.60
  -8  -3   1   64.79    9.50
  -8  -3   1   91.99   11.30
   8  -3  -1   86.39   11.90
   8  -3  -1   92.49   11.70
   8   3  -1   77.39   10.80
   8   3  -1   64.79    9.60
  -8   3   1   85.79   10.80
   8   3  -1   74.29    9.60
  -8   3   1   82.89    8.20
   8   3  -1  102.39    9.20
   8   3  -1   82.49   10.40
  -8   3   1   75.19    9.60
  -8   3   1  101.09   10.30
  -8   3   1  102.19   10.20
  -7  -3   1  989.50   45.80
   7  -3  -1  845.82   45.60
   7  -3  -1  942.01   43.60
   7  -3  -1  937.61   44.00
   7  -3  -1  932.41   45.80
  -7  -3   1  947.21   45.00
  -7  -3   1  925.01   45.20
   7  -3  -1  980.10   46.10
  -7  -3   1  837.12   44.60
  -7   3   1  976.90   46.30
   7   3  -1  940.41   47.20
   7   3  -1  950.00   45.30
  -7   3   1  940.71   44.90
  -7   3   1  951.70   43.90
   7   3  -1  958.90   46.70
   7   3  -1  936.41   44.40
  -7   3   1  972.90   46.10
  -7   3   1  860.21   45.00
   7   3  -1  972.20   45.50
   6  -3  -1  105.49    8.50
   6  -3  -1  110.59   10.20
   6  -3  -1  108.99    8.20
   6  -3  -1   93.59    9.40
  -6  -3   1  101.29    9.40
  -6  -3   1   94.89    9.00
  -6  -3   1   96.69    9.30
  -6  -3   1   88.89    8.70
   6  -3  -1  109.79   10.00
  -6   3   1  118.69    9.70
  -6   3   1   90.39    8.40
  -6   3   1   99.99    9.30
   6   3  -1  104.89    8.30
  -6   3   1  118.69    8.20
   6   3  -1   81.19    9.60
   6   3  -1  115.79    9.30
   6   3  -1  109.19    9.30
  -6   3   1   94.69    9.00
   6   3  -1  108.89    9.70
   5  -3  -1 1316.17   57.79
   5  -3  -1 1221.68   57.39
  -5  -3   1 1170.88   56.19
   5  -3  -1 1325.87   56.29
   5  -3  -1 1215.38   57.09
  -5  -3   1 1352.16   57.59
   5  -3  -1 1257.87   55.59
  -5  -3   1 1182.18   56.69
  -5  -3   1 1262.17   56.99
  -5   3   1 1265.87   56.39
   5   3  -1 1266.27   54.99
   5   3  -1 1184.98   55.59
  -5   3   1 1274.37   54.59
  -5   3   1 1196.18   54.89
   5   3  -1 1299.17   56.59
   5   3  -1 1214.68   56.69
   5   3  -1 1243.68   55.49
  -5   3   1 1172.38   55.39
   4  -3  -1  632.04   29.40
  -4  -3   1  611.34   28.80
  -4  -3   1  570.04   27.70
  -4  -3   1  624.54   28.70
  -4  -3   1  563.64   28.00
   4  -3  -1  578.54   28.70
   4  -3  -1  634.04   28.00
   4  -3  -1  593.24   27.30
   4  -3  -1  545.45   28.60
  -4   3   1  647.74   29.80
   4   3  -1  647.04   30.70
  -4   3   1  660.93   31.00
  -4   3   1  631.54   30.70
   4   3  -1  615.34   31.10
   4   3  -1  686.63   30.40
   4   3  -1  648.04   31.00
  -4   3   1  682.33   29.70
   4   3  -1  672.43   30.00
  -4   3   1  600.14   30.10
   3  -3  -1   18.70    3.50
   3  -3  -1   16.40    3.30
  -3  -3   1   17.30    3.20
   3  -3  -1   19.80    3.40
  -3  -3   1   19.10    2.90
   3  -3  -1   22.30    3.30
  -3  -3   1   20.00    3.40
   3  -3  -1   19.70    2.70
  -3  -3   1   25.50    3.90
  -3  -3   1   20.70    3.10
  -3   3   1   23.40    3.60
  -3   3   1   21.00    3.00
   3   3  -1   30.00    3.80
   3   3  -1   28.40    4.30
   3   3  -1   25.90    3.90
  -3   3   1   24.20    3.50
  -3   3   1   30.50    3.40
   3   3  -1   28.90    3.50
   3   3  -1   28.60    3.50
  -3   3   1   27.50    3.80
   2  -3  -1  817.92   38.00
  -2  -3   1  867.41   37.30
  -2  -3   1  898.21   37.90
  -2  -3   1  882.11   38.00
   2  -3  -1  900.51   37.70
   2  -3  -1  863.81   37.50
   2  -3  -1  822.42   37.90
  -2  -3   1  805.72   38.00
   2  -3  -1  903.51   38.50
   2  -3  -1  909.01   37.00
  -2  -3   1  821.92   37.40
  -2   3   1  914.31   41.80
   2   3  -1  931.11   41.80
   2   3  -1  977.80   41.30
   2   3  -1  946.81   41.10
  -2   3   1  965.40   40.80
  -2   3   1  989.80   42.00
  -2   3   1  945.71   41.40
  -2   3   1 1011.80   41.50
   2   3  -1  961.00   41.90
  -2   3   1  911.51   42.10
  -1  -3   1 2137.39   89.69
   1  -3  -1 2150.78   89.89
  -1  -3   1 2120.59   88.89
   1  -3  -1 2138.49   89.79
  -1  -3   1 2124.89   89.19
  -1  -3   1 1997.50   89.59
  -1  -3   1 2323.17   89.39
   1  -3  -1 2032.30   89.59
   1  -3  -1 1969.40   89.59
   1  -3  -1 2116.39   89.39
  -1  -3   1 2216.28   89.29
  -1   3   1 1916.31   83.99
  -1   3   1 1845.22   84.39
   1   3  -1 2077.19   83.99
  -1   3   1 2048.59   84.49
   1   3  -1 2067.79   83.89
   1   3  -1 2031.40   84.39
  -1   3   1 1900.71   84.29
   1   3  -1 2108.29   83.49
   1   3  -1 1986.60   83.99
  -1   3   1 1947.81   84.39
   0  -3  -1 2529.55  101.19
   0  -3  -1 2328.27  101.99
   0  -3   1 2456.85  100.69
   0  -3   1 2363.56  101.99
   0  -3   1 2523.85  101.29
   0  -3   1 2273.27  100.69
   0  -3  -1 2481.15  101.09
   0  -3  -1 2584.94  101.89
   0  -3  -1 2372.26  101.59
   0  -3   1 2326.27  101.59
   0  -3  -1 2307.67  101.69
   0  -3   1 2439.46  102.09
   0  -3  -1 2479.15  101.19
   0  -3  -1 2308.27  101.69
   0   3   1 2566.24  104.89
   0   3   1 2498.25  105.89
   0   3   1 2526.85  105.19
   0   3   1 2410.26  104.99
   0   3  -1 2471.25  105.49
   0   3  -1 2411.26  105.89
   0   3  -1 2415.46  105.99
   0   3   1 2696.53  104.99
   0   3   1 2556.84  105.29
  -1  -3  -1 3018.10  131.79
  -1  -3  -1 3004.80  131.19
   1  -3   1 3176.48  130.69
   1  -3   1 3020.00  130.49
  -1  -3  -1 3320.57  131.79
   1  -3   1 3251.17  130.69
  -1  -3  -1 2995.10  131.19
  -1  -3  -1 3449.95  130.39
   1  -3   1 2831.92  130.79
  -1  -3  -1 3371.86  131.69
   1  -3   1 2869.21  130.89
   1   3   1 3237.98  135.89
  -1   3  -1 3148.59  135.29
  -1   3  -1 3068.39  135.19
  -1   3  -1 3361.46  134.99
   1   3   1 3342.57  135.49
   1   3   1 3337.27  136.29
  -1   3  -1 3167.78  136.59
   1   3   1 3315.07  135.59
   1   3   1 3188.58  136.09
  -1   3  -1 3076.09  134.89
   2  -3   1  732.53   30.80
  -2  -3  -1  741.73   32.10
  -2  -3  -1  704.03   31.40
   2  -3   1  633.04   31.20
   2  -3   1  719.43   31.00
  -2  -3  -1  676.43   31.80
  -2  -3  -1  771.42   32.00
   2  -3   1  654.63   31.20
   2   3   1  658.43   29.30
   2   3   1  634.84   29.90
  -2   3  -1  679.53   29.50
   2   3   1  674.33   29.60
  -2   3  -1  681.73   28.30
  -2   3  -1  640.84   28.80
  -2   3  -1  652.43   29.30
  -2   3  -1  643.84   29.00
   2   3   1  646.64   30.10
   2   3   1  669.83   30.00
  -3  -3  -1   34.30    4.40
   3  -3   1   44.90    4.40
  -3  -3  -1   34.60    4.30
   3  -3   1   39.90    4.60
  -3  -3  -1   42.00    4.90
   3  -3   1   41.00    4.10
  -3  -3  -1   29.90    4.10
   3  -3   1   37.20    4.50
  -3  -3  -1   28.70    3.80
   3   3   1   41.00    4.10
  -3   3  -1   35.30    4.10
   3   3   1   38.30    4.40
   3   3   1   46.40    4.50
  -3   3  -1   31.60    3.70
  -3   3  -1   40.50    4.50
  -3   3  -1   44.00    4.70
   3   3   1   37.80    5.20
  -3   3  -1   36.60    3.10
   4  -3   1  401.56   19.90
  -4  -3  -1  339.77   18.90
  -4  -3  -1  384.56   19.60
  -4  -3  -1  353.86   18.80
   4  -3   1  345.67   17.90
   4  -3   1  354.56   19.30
   4  -3   1  345.17   19.30
  -4  -3  -1  372.16   19.60
   4  -3   1  366.96   18.40
  -4  -3  -1  370.36   19.30
  -4   3  -1  371.86   19.50
  -4   3  -1  347.67   18.90
   4   3   1  391.16   19.60
  -4   3  -1  386.06   19.70
   4   3   1  386.86   20.40
   4   3   1  391.86   18.90
   4   3   1  367.56   20.50
   4   3   1  371.46   19.00
  -4   3  -1  367.66   18.80
  -5  -3  -1  448.06   22.70
  -5  -3  -1  387.66   22.00
   5  -3   1  460.15   23.20
  -5  -3  -1  451.15   22.80
   5  -3   1  450.15   21.80
   5  -3   1  392.26   22.80
  -5  -3  -1  393.46   22.20
   5  -3   1  424.96   21.40
   5   3   1  438.36   23.10
   5   3   1  482.55   23.00
  -5   3  -1  454.65   23.50
  -5   3  -1  438.76   22.60
   5   3   1  457.65   24.30
   5   3   1  413.26   24.30
  -5   3  -1  472.95   23.60
   5   3   1  479.95   22.90
  -5   3  -1  430.36   23.00
  -6  -3  -1   15.20    4.50
  -6  -3  -1   19.60    4.80
   6  -3   1   21.60    4.10
   6  -3   1   18.50    4.40
  -6  -3  -1   19.70    4.90
   6  -3   1   18.30    4.90
  -6  -3  -1   13.80    4.30
   6  -3   1   19.40    5.50
  -6  -3  -1   22.70    5.30
   6  -3   1   17.30    5.60
  -6   3  -1   19.40    4.80
   6   3   1   12.80    4.00
  -6   3  -1   12.20    4.30
   6   3   1    6.00    3.40
   6   3   1    9.00    3.70
   6   3   1    1.20    4.00
  -6   3  -1    9.00    3.80
  -6   3  -1   12.60    4.00
   6   3   1   12.70    5.10
  -7  -3  -1  642.94   32.90
   7  -3   1  657.03   33.10
  -7  -3  -1  572.64   32.00
   7  -3   1  659.03   33.50
  -7  -3  -1  620.54   32.10
   7  -3   1  536.95   32.50
   7  -3   1  644.54   31.10
   7  -3   1  631.54   31.20
  -7  -3  -1  604.74   32.50
  -7  -3  -1  589.24   32.00
  -7   3  -1  642.24   32.40
   7   3   1  569.24   32.70
  -7   3  -1  623.94   31.30
  -7   3  -1  569.54   31.30
   7   3   1  639.84   31.50
   7   3   1  604.44   30.70
  -7   3  -1  617.14   31.80
   7   3   1  619.44   31.70
   8  -3   1  378.06   23.60
   8  -3   1  365.06   24.00
   8  -3   1  367.66   21.40
  -8  -3  -1  328.87   22.30
  -8  -3  -1  403.26   23.50
   8  -3   1  356.86   21.10
  -8  -3  -1  396.56   22.90
   8  -3   1  361.76   23.80
  -8  -3  -1  348.37   22.60
  -8  -3  -1  364.46   22.80
   8   3   1  426.06   23.70
   8   3   1  388.96   25.90
  -8   3  -1  395.56   24.10
  -8   3  -1  415.26   24.10
  -8   3  -1  404.06   23.80
   8   3   1  386.66   22.60
   8   3   1  405.56   25.40
  -8   3  -1  399.06   23.40
   8   3   1  377.56   23.20
  -9  -3  -1  296.37   21.40
  -9  -3  -1  296.17   21.30
   9  -3   1  255.37   21.80
  -9  -3  -1  357.76   21.80
   9  -3   1  334.47   23.00
  -9  -3  -1  353.56   22.50
   9  -3   1  306.07   19.70
  -9  -3  -1  335.47   21.90
  -9   3  -1  341.87   22.40
   9   3   1  358.56   22.30
   9   3   1  335.67   24.60
  -9   3  -1  365.06   22.30
  -9   3  -1  333.37   19.40
  -9   3  -1  352.66   25.70
  -9   3  -1  365.76   20.60
   9   3   1  316.57   23.70
 -10  -3  -1   47.40    9.60
 -10  -3  -1   36.60    8.80
 -10  -3  -1   40.50    8.80
  10  -3   1   43.60    9.70
  10   3   1   66.79   12.20
  10   3   1   59.99   11.90
 -10   3  -1   52.89    7.30
 -10   3  -1   53.59   10.10
 -10   3  -1   55.99   10.00
 -10   3  -1   49.40    7.60
  11  -3   1   31.60    9.30
 -11  -3  -1   48.50    9.30
 -11  -3  -1   31.10    9.10
  11  -3   1   38.60    9.90
 -11  -3  -1   24.90    8.70
 -11   3  -1   19.20    7.20
  11   3   1   26.20    9.60
 -11   3  -1   25.00    6.70
  11   3   1   41.50    9.70
 -11   3  -1   39.00    9.50
 -12  -3  -1   18.50    7.10
 -12  -3  -1   36.30    9.70
 -12  -3  -1   17.00    8.20
  12  -3   1   17.50   10.10
  12  -3   1   16.20    7.70
 -12   3  -1   33.40    7.20
 -12   3  -1   24.60    8.40
 -12   3  -1   40.10   11.00
  12   3   1   25.90   11.00
  12   3   1   11.10    9.40
 -12   3  -1   18.80    7.10
 -12  -4   1    8.90    6.70
  12  -4  -1   11.70    8.60
 -12  -4   1   13.60    7.90
 -12  -4   1   16.00    7.40
  12  -4  -1    5.20    6.60
  12   4  -1   12.10    8.60
 -12   4   1   22.20    7.70
 -12   4   1   12.00    9.60
  12   4  -1    3.30    7.50
 -12   4   1   10.00    5.10
 -11  -4   1   91.09   13.50
  11  -4  -1   63.59   11.40
 -11  -4   1   85.79   12.00
 -11  -4   1   61.39   10.90
 -11  -4   1   84.29   12.50
  11  -4  -1   68.89   12.30
 -11   4   1   86.29   12.00
 -11   4   1   81.59   12.20
 -11   4   1   62.59    9.10
  11   4  -1   52.69   10.90
  11   4  -1   62.39   10.90
  10  -4  -1   19.20    6.90
  10  -4  -1   44.50   10.80
 -10  -4   1   34.30    8.80
 -10  -4   1   33.60    7.90
 -10  -4   1   50.29    8.90
  10   4  -1   32.10    7.20
 -10   4   1   42.00    6.80
 -10   4   1   45.60    9.20
 -10   4   1   39.70    8.20
  10   4  -1   27.70    9.10
  10   4  -1   27.80    8.10
  -9  -4   1  107.39   11.60
   9  -4  -1  103.99   10.30
   9  -4  -1  111.89   14.70
  -9  -4   1  127.69   14.30
  -9  -4   1  115.99   12.70
  -9  -4   1   78.59   10.30
   9  -4  -1   97.79   13.30
  -9  -4   1   95.09   12.10
   9   4  -1   99.19   12.60
  -9   4   1  131.59   11.90
   9   4  -1   79.29   11.60
  -9   4   1  110.09    9.70
   9   4  -1   96.29   12.50
  -9   4   1  103.89   11.10
  -9   4   1  107.09   12.80
   8  -4  -1   25.30    7.00
  -8  -4   1   37.40    7.70
  -8  -4   1   30.20    6.50
  -8  -4   1   32.30    7.00
   8  -4  -1   32.80    7.20
   8  -4  -1   30.80    5.60
  -8  -4   1   23.00    6.50
   8  -4  -1   42.50    8.10
  -8  -4   1   36.60    7.30
   8  -4  -1   37.00    6.50
  -8   4   1   27.20    5.70
  -8   4   1   51.39    6.50
   8   4  -1   34.70    8.20
   8   4  -1   34.70    8.30
   8   4  -1   27.30    6.50
  -8   4   1   34.50    6.90
  -8   4   1   38.30    6.50
  -8   4   1   42.80    7.70
   8   4  -1   39.10    7.50
   8   4  -1   39.60    7.30
   7  -4  -1  755.92   43.30
   7  -4  -1  893.31   44.10
  -7  -4   1  862.11   43.40
  -7  -4   1  970.00   44.20
  -7  -4   1  890.41   43.80
   7  -4  -1  893.31   41.50
  -7  -4   1  851.31   43.20
   7  -4  -1  890.51   44.00
   7  -4  -1  919.01   42.20
  -7  -4   1  874.01   42.90
  -7   4   1  845.42   43.10
   7   4  -1  893.51   43.40
  -7   4   1  931.91   44.00
   7   4  -1  911.91   44.70
   7   4  -1  884.61   45.10
  -7   4   1  935.21   44.20
  -7   4   1  875.91   42.40
   7   4  -1  888.31   42.30
  -7   4   1  965.60   42.00
   7   4  -1  825.82   42.70
  -6  -4   1   85.89    8.50
   6  -4  -1   80.69    7.10
   6  -4  -1   90.19    9.40
   6  -4  -1   76.99    8.50
   6  -4  -1   82.49    9.10
  -6  -4   1   80.59    8.50
  -6  -4   1   82.49    8.30
  -6  -4   1   85.09    8.90
   6  -4  -1   94.99    8.00
  -6   4   1   85.39    8.20
   6   4  -1   82.79    9.40
   6   4  -1   79.29    8.20
   6   4  -1   93.59    9.70
   6   4  -1   90.19    8.40
  -6   4   1   88.09    8.30
   6   4  -1   85.49    7.50
  -6   4   1   86.79    8.50
  -6   4   1   94.29    7.20
   5  -4  -1  639.14   30.20
   5  -4  -1  603.04   31.30
  -5  -4   1  672.53   31.30
  -5  -4   1  599.64   31.00
   5  -4  -1  646.04   29.60
  -5  -4   1  651.53   31.40
   5  -4  -1  672.93   32.00
  -5  -4   1  579.94   30.30
  -5   4   1  651.63   31.10
  -5   4   1  638.34   29.30
   5   4  -1  650.83   29.70
  -5   4   1  608.24   29.50
   5   4  -1  622.04   30.00
  -5   4   1  636.74   30.40
  -5   4   1  620.54   30.70
   5   4  -1  599.34   30.50
   5   4  -1  630.04   31.60
   5   4  -1  630.74   31.30
  -4  -4   1  372.26   18.60
  -4  -4   1  393.96   19.80
   4  -4  -1  369.36   19.80
  -4  -4   1  375.96   19.80
  -4  -4   1  371.36   19.10
   4  -4  -1  344.57   19.60
   4  -4  -1  380.26   21.40
  -4  -4   1  383.06   19.80
   4  -4  -1  396.06   18.30
   4  -4  -1  388.36   19.00
  -4   4   1  414.96   21.20
  -4   4   1  413.16   19.90
  -4   4   1  417.46   19.90
   4   4  -1  411.76   21.60
   4   4  -1  415.56   20.30
   4   4  -1  403.26   21.50
   4   4  -1  404.86   21.40
  -4   4   1  388.46   20.40
   4   4  -1  446.86   20.20
  -4   4   1  422.56   21.80
   3  -4  -1   31.50    3.90
   3  -4  -1   27.60    4.10
   3  -4  -1   33.00    5.00
  -3  -4   1   33.70    4.40
   3  -4  -1   21.60    3.90
  -3  -4   1   29.20    3.60
  -3  -4   1   26.90    3.70
   3  -4  -1   27.20    3.00
  -3  -4   1   26.90    3.90
   3   4  -1   20.90    3.30
   3   4  -1   26.90    4.00
  -3   4   1   20.40    3.40
   3   4  -1   25.70    3.30
  -3   4   1   30.70    3.60
   3   4  -1   25.10    4.20
  -3   4   1   39.00    4.60
  -3   4   1   31.30    4.10
   3   4  -1   31.40    3.60
  -3   4   1   29.20    3.20
   2  -4  -1   28.50    2.20
   2  -4  -1   19.30    2.90
   2  -4  -1   18.80    2.90
  -2  -4   1   19.80    2.80
   2  -4  -1   22.50    3.40
  -2  -4   1   26.60    3.90
   2  -4  -1   21.90    2.70
   2  -4  -1   29.60    3.30
  -2  -4   1   24.20    2.70
  -2  -4   1   19.30    2.50
  -2  -4   1   25.20    3.20
  -2  -4   1   23.10    3.50
  -2   4   1   22.10    3.20
  -2   4   1   19.10    3.10
   2   4  -1   20.30    2.30
  -2   4   1   18.00    2.60
  -2   4   1   19.20    2.00
   2   4  -1   19.40    2.90
   2   4  -1   21.30    2.50
   2   4  -1   16.40    2.70
  -2   4   1   26.00    3.20
  -1  -4   1 3693.03  153.88
   1  -4  -1 3820.02  154.08
  -1  -4   1 3610.44  154.98
  -1  -4   1 3691.03  154.78
  -1  -4   1 3772.42  154.58
   1  -4  -1 3692.53  154.58
   1  -4  -1 3453.15  154.38
   1  -4  -1 3578.54  154.58
  -1  -4   1 3773.32  154.08
   1  -4  -1 3413.26  154.28
  -1  -4   1 3749.12  153.78
  -1  -4   1 3680.53  154.38
  -1  -4   1 3789.32  153.48
   1   4  -1 4060.99  163.68
  -1   4   1 3720.73  163.08
   1   4  -1 3896.61  162.98
   1   4  -1 3848.42  163.08
  -1   4   1 3821.42  163.58
  -1   4   1 3918.51  163.88
   1   4  -1 3961.10  163.78
  -1   4   1 3915.51  163.68
   0  -4  -1 1896.01   75.19
   0  -4  -1 1707.33   75.49
   0  -4  -1 1644.24   75.89
   0  -4  -1 1825.32   75.59
   0  -4   1 1824.22   74.69
   0  -4  -1 1776.22   74.69
   0  -4   1 1798.92   74.49
   0  -4   1 1699.23   74.49
   0  -4   1 1624.74   75.49
   0  -4   1 1791.42   76.09
   0  -4  -1 1811.62   75.69
   0  -4  -1 1837.82   74.89
   0  -4   1 1906.81   74.99
   0  -4  -1 1716.93   75.39
   0  -4   1 1793.42   75.99
   0   4  -1 1824.82   81.39
   0   4   1 1897.41   81.39
   0   4   1 1962.20   80.09
   0   4  -1 1908.81   81.39
   0   4   1 2011.10   80.89
   0   4  -1 1880.11   80.89
   0   4   1 1850.71   80.09
   0   4   1 1922.61   80.29
   0   4   1 1907.71   80.39
   0   4   1 1895.01   80.79
  -1  -4  -1  519.95   21.40
  -1  -4  -1  481.45   22.00
   1  -4   1  463.65   21.50
   1  -4   1  471.75   21.60
   1  -4   1  450.65   21.50
  -1  -4  -1  516.75   22.00
  -1  -4  -1  499.85   23.40
   1  -4   1  495.25   21.20
  -1  -4  -1  470.85   22.80
  -1  -4  -1  529.65   22.70
   1   4   1  574.54   25.60
  -1   4  -1  513.65   25.50
  -1   4  -1  532.15   25.80
   1   4   1  536.15   25.20
  -1   4  -1  517.25   23.60
  -1   4  -1  548.45   24.10
  -1   4  -1  554.84   24.20
   1   4   1  577.14   23.90
  -1   4  -1  579.44   24.30
   1   4   1  578.44   24.50
   1   4   1  574.94   24.60
  -2  -4  -1  716.33   32.00
  -2  -4  -1  746.33   31.80
   2  -4   1  732.73   30.10
  -2  -4  -1  658.63   31.30
   2  -4   1  655.73   31.10
   2  -4   1  648.44   31.00
  -2  -4  -1  666.03   31.20
  -2  -4  -1  664.03   31.90
   2  -4   1  747.53   30.40
   2  -4   1  733.43   30.70
  -2   4  -1  734.73   32.00
   2   4   1  745.53   33.60
  -2   4  -1  737.13   32.60
  -2   4  -1  700.63   32.20
  -2   4  -1  758.12   31.80
   2   4   1  739.53   33.00
   2   4   1  728.13   33.30
  -2   4  -1  769.32   32.80
   2   4   1  691.93   33.40
   2   4   1  716.23   31.60
   2   4   1  781.42   32.70
  -3  -4  -1 1314.07   59.39
   3  -4   1 1272.37   58.69
   3  -4   1 1291.17   58.89
  -3  -4  -1 1241.78   58.79
  -3  -4  -1 1298.87   58.69
  -3  -4  -1 1445.66   59.69
  -3  -4  -1 1391.46   59.29
   3  -4   1 1356.86   58.29
   3  -4   1 1449.76   57.89
  -3   4  -1 1404.26   62.99
   3   4   1 1462.85   64.49
   3   4   1 1533.25   63.59
  -3   4  -1 1503.05   63.89
  -3   4  -1 1397.56   63.29
   3   4   1 1466.55   64.09
   3   4   1 1482.85   62.79
  -3   4  -1 1515.75   63.99
  -3   4  -1 1490.05   62.39
   3   4   1 1387.56   64.69
  -4  -4  -1  789.52   34.90
  -4  -4  -1  699.73   34.00
  -4  -4  -1  692.43   34.30
   4  -4   1  795.42   36.40
  -4  -4  -1  759.62   35.00
   4  -4   1  715.03   34.50
   4  -4   1  752.12   33.50
   4  -4   1  668.23   34.10
  -4  -4  -1  713.03   34.70
   4  -4   1  696.53   32.90
  -4   4  -1  768.22   36.00
   4   4   1  777.52   36.90
   4   4   1  759.92   37.60
  -4   4  -1  771.52   34.20
  -4   4  -1  748.63   35.10
  -4   4  -1  754.52   35.60
  -4   4  -1  796.72   38.00
   4   4   1  840.32   35.70
   4   4   1  761.12   37.10
   4   4   1  770.52   35.10
   5  -4   1  418.96   21.00
   5  -4   1  372.36   20.40
   5  -4   1  359.96   19.00
  -5  -4  -1  403.96   20.60
  -5  -4  -1  343.17   19.60
  -5  -4  -1  333.87   19.90
  -5  -4  -1  339.47   20.60
   5  -4   1  370.96   18.70
   5  -4   1  354.06   20.40
  -5  -4  -1  349.47   19.90
   5   4   1  388.76   18.70
  -5   4  -1  346.27   18.40
   5   4   1  344.07   20.40
   5   4   1  347.77   18.50
  -5   4  -1  369.06   17.20
  -5   4  -1  319.87   18.60
  -5   4  -1  340.27   19.00
  -5   4  -1  355.36   19.40
   5   4   1  349.07   20.00
   5   4   1  360.36   19.30
  -6  -4  -1  913.21   43.60
   6  -4   1  849.61   43.20
   6  -4   1  957.80   43.80
  -6  -4  -1  870.71   42.90
  -6  -4  -1  856.01   43.00
  -6  -4  -1  919.31   43.30
   6  -4   1  866.01   43.70
   6  -4   1  905.11   41.40
  -6  -4  -1  896.11   42.90
   6  -4   1  893.81   41.90
   6   4   1  915.11   45.70
   6   4   1  916.81   43.10
  -6   4  -1 1030.00   45.00
   6   4   1  957.40   44.30
  -6   4  -1  940.71   44.20
  -6   4  -1  903.61   43.10
  -6   4  -1  806.12   43.10
   6   4   1  939.91   45.20
   6   4   1  917.61   43.20
  -6   4  -1  950.50   41.70
  -7  -4  -1  366.16   22.40
   7  -4   1  380.46   21.30
   7  -4   1  397.96   21.10
   7  -4   1  388.96   23.30
  -7  -4  -1  344.57   22.30
   7  -4   1  383.76   23.30
  -7  -4  -1  432.46   23.20
  -7  -4  -1  394.86   23.00
   7  -4   1  344.87   23.00
   7   4   1  375.26   23.90
  -7   4  -1  385.16   19.80
   7   4   1  423.46   22.00
   7   4   1  414.26   24.20
  -7   4  -1  401.56   22.90
  -7   4  -1  381.26   21.60
  -7   4  -1  358.96   21.80
  -7   4  -1  347.87   21.90
   7   4   1  393.66   21.40
   7   4   1  377.86   22.20
   8  -4   1   75.69   10.60
   8  -4   1   87.59    9.40
  -8  -4  -1  112.69   12.00
  -8  -4  -1  104.09   11.30
   8  -4   1  112.39   12.30
  -8  -4  -1  135.99   12.50
  -8  -4  -1  123.79   12.20
   8  -4   1   87.29    9.80
   8  -4   1  109.89   12.10
  -8  -4  -1  113.99   11.90
   8   4   1  112.39   10.20
  -8   4  -1  102.09   10.90
   8   4   1  100.59   10.90
  -8   4  -1  103.99   10.90
   8   4   1  112.99   14.40
   8   4   1  110.29   13.30
  -8   4  -1  121.49    9.10
  -8   4  -1  116.19   11.80
   8   4   1  101.99   10.80
   9  -4   1  166.18   17.10
  -9  -4  -1  205.28   17.00
  -9  -4  -1  200.18   16.20
   9  -4   1  208.58   14.80
  -9  -4  -1  229.08   17.10
   9  -4   1  237.28   19.00
  -9  -4  -1  201.58   17.20
  -9  -4  -1  209.08   16.70
   9   4   1  244.18   19.30
   9   4   1  232.38   19.40
  -9   4  -1  213.88   16.80
  -9   4  -1  200.78   17.00
  -9   4  -1  237.78   14.40
  -9   4  -1  207.38   16.50
 -10  -4  -1   40.80    8.60
  10  -4   1   18.10    8.00
 -10  -4  -1   44.40    9.80
  10  -4   1   22.00    8.00
 -10  -4  -1   49.50    9.70
 -10  -4  -1   30.20    7.30
 -10   4  -1   25.10    5.50
  10   4   1   36.20    9.80
 -10   4  -1   21.30    7.50
 -10   4  -1   30.30    7.40
 -10   4  -1   32.30    6.50
  11  -4   1   -2.50    5.60
 -11  -4  -1    8.50    6.60
 -11  -4  -1   -0.80    5.50
 -11  -4  -1   13.10    6.80
 -11  -4  -1   10.80    5.90
  11  -4   1   10.30    7.00
 -11   4  -1   -6.90    5.30
 -11   4  -1    6.20    5.50
  11   4   1    2.60    7.30
  11   4   1   -0.10    5.70
 -11   4  -1    4.60    4.00
 -11   4  -1   -0.40    3.70
  12  -4   1  129.99   18.10
  12  -4   1   84.39   15.70
 -12  -4  -1  115.49   15.00
 -12  -4  -1   86.89   14.20
 -12   4  -1  124.69   15.20
  12   4   1  111.29   18.10
  12   4   1   82.19   15.00
 -12   4  -1  111.89   16.80
  12  -5  -1   37.20   10.80
  12  -5  -1   26.50    9.80
 -12  -5   1   49.00   10.40
 -12  -5   1   18.80    8.30
 -12  -5   1   39.40   10.60
 -12   5   1   24.60    9.80
 -12   5   1   18.80    9.70
  12   5  -1   46.40   12.90
 -12   5   1   34.60    7.00
 -12   5   1   36.90    9.00
  12   5  -1   18.40    9.40
 -11  -5   1   45.40    9.60
  11  -5  -1   48.80   11.50
  11  -5  -1   43.50   10.70
 -11  -5   1   40.40    9.80
 -11  -5   1   56.69   10.40
 -11  -5   1   45.40   10.90
 -11   5   1   49.00   10.10
 -11   5   1   49.99    9.80
 -11   5   1   55.29    8.40
  11   5  -1   46.40   11.10
  11   5  -1   47.80   11.20
 -10  -5   1  315.67   22.20
 -10  -5   1  289.97   21.80
 -10  -5   1  304.27   21.50
  10  -5  -1  279.27   22.50
 -10  -5   1  293.67   22.10
  10  -5  -1  285.57   21.90
 -10   5   1  320.47   20.90
  10   5  -1  336.57   23.70
 -10   5   1  316.37   18.80
 -10   5   1  306.97   21.90
  10   5  -1  269.57   20.30
  -9  -5   1  333.07   22.70
   9  -5  -1  335.97   23.80
   9  -5  -1  353.86   23.80
  -9  -5   1  343.87   23.30
  -9  -5   1  335.77   22.40
  -9  -5   1  341.27   22.90
  -9  -5   1  353.56   22.80
   9   5  -1  295.57   20.00
   9   5  -1  300.57   22.80
   9   5  -1  304.87   22.10
  -9   5   1  284.67   20.60
  -9   5   1  317.87   18.50
  -9   5   1  346.07   20.50
  -9   5   1  355.26   21.90
  -8  -5   1   71.29    9.60
  -8  -5   1   72.89   11.50
   8  -5  -1   60.49    9.20
   8  -5  -1   70.39   10.40
  -8  -5   1   77.39   10.50
   8  -5  -1   62.19   10.00
   8  -5  -1   68.19    8.80
  -8  -5   1   69.39   10.30
  -8  -5   1   59.49    8.30
   8  -5  -1   66.69    8.20
   8   5  -1   54.39    7.80
  -8   5   1   55.59    8.60
  -8   5   1   60.19    9.40
   8   5  -1   50.19    9.20
  -8   5   1   63.59    7.20
  -8   5   1   61.19    8.50
   8   5  -1   51.29    7.90
  -8   5   1   73.79   14.70
   8   5  -1   53.89   10.10
   7  -5  -1   15.20    4.50
  -7  -5   1   30.30    6.20
  -7  -5   1   22.40    5.80
   7  -5  -1   27.00    7.10
   7  -5  -1   35.10    5.60
  -7  -5   1   32.20    6.70
   7  -5  -1   39.80    7.50
  -7  -5   1   27.10    5.60
   7  -5  -1   13.90    5.00
  -7  -5   1   27.90    6.30
   7   5  -1   29.60    5.70
   7   5  -1   27.80    5.10
   7   5  -1   27.70    5.20
  -7   5   1   25.10    5.70
  -7   5   1   23.40    6.00
  -7   5   1   27.00    4.90
   7   5  -1   40.30    7.40
   7   5  -1   23.00    6.10
  -7   5   1   35.10    6.60
  -7   5   1   18.20    4.80
  -6  -5   1  141.49   11.20
  -6  -5   1  136.09   11.00
   6  -5  -1  137.39   11.60
  -6  -5   1  144.59   11.80
   6  -5  -1  125.69   10.70
   6  -5  -1  142.79   11.50
  -6  -5   1  140.69   11.30
   6  -5  -1  135.19   10.00
  -6  -5   1  137.39   10.70
   6  -5  -1  135.79    9.40
  -6   5   1  136.59   10.50
   6   5  -1  134.39   11.40
  -6   5   1  135.39    9.70
  -6   5   1  127.79   10.60
   6   5  -1  136.69   11.40
   6   5  -1  145.09    9.80
  -6   5   1  139.09   10.90
  -6   5   1  134.09    9.20
   6   5  -1  131.59   10.70
  -5  -5   1 1199.28   55.09
   5  -5  -1 1128.39   54.79
   5  -5  -1 1281.77   55.99
   5  -5  -1 1169.38   55.29
   5  -5  -1 1226.38   54.09
  -5  -5   1 1240.98   55.09
  -5  -5   1 1217.78   55.79
  -5  -5   1 1122.99   54.19
   5  -5  -1 1249.28   53.09
  -5  -5   1 1194.48   55.09
  -5   5   1 1228.48   55.59
   5   5  -1 1336.87   57.39
  -5   5   1 1322.67   57.59
   5   5  -1 1292.77   55.99
   5   5  -1 1251.57   57.49
  -5   5   1 1187.88   56.39
   5   5  -1 1270.47   58.09
   5   5  -1 1239.98   55.99
  -5   5   1 1246.78   55.49
  -5   5   1 1230.78   57.09
   4  -5  -1   17.00    4.60
  -4  -5   1   17.80    3.40
  -4  -5   1   16.00    4.00
  -4  -5   1   20.60    4.40
   4  -5  -1   21.90    3.30
   4  -5  -1   14.50    3.50
  -4  -5   1   14.90    4.30
   4  -5  -1   19.10    4.30
  -4  -5   1   14.50    3.80
  -4  -5   1   12.50    4.30
   4  -5  -1   21.10    4.50
   4   5  -1   21.00    4.50
   4   5  -1   18.60    3.50
  -4   5   1   17.30    3.30
   4   5  -1   11.70    3.40
  -4   5   1   16.00    3.10
   4   5  -1   19.90    4.40
  -4   5   1    9.70    3.90
  -4   5   1   15.50    3.70
  -4   5   1   16.80    3.70
   4   5  -1   11.00    3.70
  -3  -5   1 1232.18   55.89
  -3  -5   1 1237.68   57.39
   3  -5  -1 1220.58   56.59
  -3  -5   1 1253.47   55.29
   3  -5  -1 1324.17   56.09
  -3  -5   1 1242.98   56.69
   3  -5  -1 1297.57   55.69
   3  -5  -1 1292.47   54.89
  -3  -5   1 1337.77   56.69
  -3  -5   1 1357.16   56.69
   3  -5  -1 1250.27   56.49
   3  -5  -1 1371.46   57.49
   3   5  -1 1297.07   58.59
   3   5  -1 1342.27   57.19
  -3   5   1 1320.57   56.69
  -3   5   1 1306.77   58.29
  -3   5   1 1376.56   57.69
   3   5  -1 1379.76   58.49
   3   5  -1 1313.27   58.29
   3   5  -1 1387.96   57.29
  -3   5   1 1295.27   58.39
  -3   5   1 1249.77   57.59
  -2  -5   1  189.98   10.00
   2  -5  -1  202.58   10.60
   2  -5  -1  215.98   10.50
  -2  -5   1  190.08   10.80
  -2  -5   1  212.78   10.70
  -2  -5   1  212.08   10.50
  -2  -5   1  205.48   11.70
   2  -5  -1  189.18   10.70
  -2  -5   1  195.08   10.50
   2  -5  -1  209.98    9.10
   2  -5  -1  193.38   11.20
   2  -5  -1  190.38   10.70
  -2  -5   1  214.38    9.70
  -2   5   1  243.28   12.10
   2   5  -1  240.28   11.10
  -2   5   1  207.48   11.40
  -2   5   1  226.78   12.00
  -2   5   1  236.78   10.40
  -2   5   1  227.78   12.10
   2   5  -1  254.37   12.40
   2   5  -1  240.38   11.00
   2   5  -1  226.98   12.10
  -1  -5   1  594.74   24.80
   1  -5  -1  604.64   25.10
  -1  -5   1  579.54   26.00
   1  -5  -1  533.25   25.40
   1  -5  -1  566.74   25.60
  -1  -5   1  587.14   25.40
  -1  -5   1  589.44   25.00
  -1  -5   1  579.94   24.40
  -1  -5   1  540.55   26.20
  -1  -5   1  572.84   25.70
   1  -5  -1  536.05   25.70
   1  -5  -1  512.45   25.30
   1   5  -1  674.53   28.90
  -1   5   1  643.94   28.90
  -1   5   1  621.04   28.60
   1   5  -1  663.23   28.40
   1   5  -1  620.84   27.90
  -1   5   1  658.83   28.60
  -1   5   1  632.14   28.50
  -1   5   1  605.34   27.80
   0  -5  -1 1052.89   48.00
   0  -5   1 1174.78   47.50
   0  -5   1 1110.29   47.30
   0  -5  -1 1132.79   47.30
   0  -5   1 1162.88   49.00
   0  -5   1 1048.10   48.30
   0  -5   1 1089.99   47.30
   0  -5   1 1151.28   48.90
   0  -5  -1 1099.29   48.20
   0  -5  -1 1117.09   48.20
   0  -5  -1 1104.59   48.30
   0  -5   1 1127.69   47.20
   0  -5  -1 1050.69   48.80
   0  -5  -1 1220.68   48.00
   0  -5   1 1051.59   47.10
   0  -5  -1 1130.69   47.50
   0   5   1 1234.68   51.49
   0   5   1 1186.68   51.19
   0   5   1 1241.68   52.09
   0   5   1 1259.97   52.69
   0   5  -1 1134.49   52.49
   0   5   1 1199.28   50.99
   0   5   1 1208.48   50.89
   0   5  -1 1172.28   52.39
   0   5  -1 1181.48   51.99
  -1  -5  -1   40.70    3.80
   1  -5   1   34.60    3.10
  -1  -5  -1   41.60    3.70
  -1  -5  -1   43.80    3.30
  -1  -5  -1   35.60    4.20
   1  -5   1   43.10    3.60
  -1  -5  -1   48.20    4.30
   1  -5   1   40.90    2.80
  -1  -5  -1   45.50    5.10
   1  -5   1   41.00    3.10
  -1   5  -1   41.90    3.40
   1   5   1   49.20    3.50
   1   5   1   53.09    5.20
   1   5   1   46.10    3.70
  -1   5  -1   40.30    3.80
   1   5   1   50.29    4.00
  -1   5  -1   47.90    4.80
   1   5   1   48.20    4.90
  -1   5  -1   43.30    5.00
  -1   5  -1   50.69    3.40
   2  -5   1  392.26   19.50
  -2  -5  -1  447.86   20.60
  -2  -5  -1  398.96   19.80
   2  -5   1  393.96   19.40
  -2  -5  -1  412.86   18.50
  -2  -5  -1  436.56   20.40
  -2  -5  -1  394.66   19.70
   2  -5   1  416.86   18.70
   2  -5   1  435.96   18.80
   2  -5   1  428.56   19.20
  -2  -5  -1  449.76   21.10
  -2   5  -1  367.46   20.50
   2   5   1  422.86   19.40
   2   5   1  416.16   20.30
  -2   5  -1  393.16   18.90
   2   5   1  404.96   17.60
   2   5   1  430.56   18.90
  -2   5  -1  392.46   18.30
   2   5   1  415.96   19.80
  -2   5  -1  398.46   18.80
  -2   5  -1  404.76   18.30
   2   5   1  403.76   20.00
   3  -5   1  514.95   23.00
   3  -5   1  492.95   24.30
   3  -5   1  493.05   24.20
   3  -5   1  517.15   23.60
  -3  -5  -1  472.95   24.40
  -3  -5  -1  541.45   24.90
  -3  -5  -1  512.95   25.30
  -3  -5  -1  461.45   24.00
  -3  -5  -1  545.75   25.20
   3   5   1  564.44   25.70
  -3   5  -1  559.04   25.90
  -3   5  -1  561.24   24.60
   3   5   1  538.25   27.10
   3   5   1  557.84   26.30
   3   5   1  551.84   26.80
  -3   5  -1  528.05   24.90
   3   5   1  570.04   24.70
  -3   5  -1  552.44   25.50
  -3   5  -1  539.95   25.90
   4  -5   1  296.37   15.70
  -4  -5  -1  277.47   16.20
  -4  -5  -1  308.17   17.50
  -4  -5  -1  301.07   17.00
   4  -5   1  304.07   17.20
   4  -5   1  270.07   16.50
  -4  -5  -1  297.37   16.70
   4  -5   1  319.97   15.20
  -4   5  -1  319.97   16.80
  -4   5  -1  293.77   14.70
  -4   5  -1  293.97   16.10
   4   5   1  325.77   17.50
   4   5   1  293.57   17.80
   4   5   1  295.57   15.30
  -4   5  -1  298.27   16.50
   4   5   1  323.07   16.30
   4   5   1  305.47   16.80
  -4   5  -1  324.27   15.80
   5  -5   1   73.89    8.00
   5  -5   1   76.89    7.10
  -5  -5  -1   79.39    8.00
  -5  -5  -1   81.49    7.90
  -5  -5  -1   76.49    7.80
   5  -5   1   77.99    6.60
  -5  -5  -1   80.69    8.10
   5  -5   1   91.09    8.80
  -5  -5  -1   76.59    8.30
   5  -5   1   78.19    8.10
  -5   5  -1   83.39    5.90
  -5   5  -1   76.99    7.50
  -5   5  -1   71.79    8.10
   5   5   1   82.19    7.90
  -5   5  -1   82.19    7.80
   5   5   1   71.89    9.30
   5   5   1   84.79    8.40
   5   5   1   93.29    7.10
  -5   5  -1   73.09    6.80
   5   5   1   88.49    7.40
   6  -5   1  659.83   31.90
  -6  -5  -1  647.24   33.30
   6  -5   1  677.23   33.70
  -6  -5  -1  649.34   33.20
   6  -5   1  626.34   30.90
  -6  -5  -1  683.83   33.60
  -6  -5  -1  629.74   32.90
   6  -5   1  633.64   33.40
  -6  -5  -1  648.84   32.90
   6  -5   1  629.54   33.10
   6   5   1  620.94   31.20
  -6   5  -1  646.74   30.30
  -6   5  -1  636.04   30.80
  -6   5  -1  614.84   28.50
  -6   5  -1  608.94   31.00
   6   5   1  589.64   32.60
   6   5   1  608.04   30.10
  -6   5  -1  623.14   31.40
   6   5   1  564.34   31.20
   6   5   1  620.74   32.20
   7  -5   1  270.57   16.60
   7  -5   1  268.87   18.70
  -7  -5  -1  241.38   17.80
   7  -5   1  292.17   19.30
   7  -5   1  286.77   19.40
  -7  -5  -1  288.77   18.70
  -7  -5  -1  262.67   18.40
  -7  -5  -1  267.77   17.90
   7  -5   1  292.97   16.50
  -7  -5  -1  290.57   18.80
   7   5   1  276.37   16.90
  -7   5  -1  278.07   20.00
   7   5   1  263.27   18.70
   7   5   1  246.78   19.20
  -7   5  -1  295.07   15.40
   7   5   1  247.78   19.10
   7   5   1  310.37   17.30
  -7   5  -1  289.57   17.30
  -7   5  -1  287.87   18.00
  -7   5  -1  295.97   17.90
  -8  -5  -1   95.59   10.90
   8  -5   1   73.79   10.60
  -8  -5  -1   72.29   10.10
  -8  -5  -1  105.69   11.70
  -8  -5  -1  116.19   11.70
  -8  -5  -1   95.09   11.90
   8  -5   1   97.09   12.50
   8  -5   1  112.89   12.30
   8  -5   1   88.69    9.00
   8  -5   1   94.69    9.70
  -8   5  -1   82.19    9.70
   8   5   1   80.49    9.60
   8   5   1   84.19   11.60
  -8   5  -1  102.99   10.90
  -8   5  -1   70.09    9.10
  -8   5  -1   90.59    7.80
   8   5   1   97.99   10.50
  -8   5  -1   97.19   10.20
   8   5   1   86.59    9.00
   8   5   1   76.89   10.90
   9  -5   1  199.18   17.20
  -9  -5  -1  145.59   14.80
  -9  -5  -1  168.98   15.20
   9  -5   1  137.79   12.40
   9  -5   1  163.48   16.20
  -9  -5  -1  177.58   15.20
  -9  -5  -1  193.98   16.10
  -9  -5  -1  176.08   15.80
  -9   5  -1  180.28   12.30
  -9   5  -1  172.88   15.40
   9   5   1  205.98   18.10
   9   5   1  198.98   14.90
   9   5   1  177.08   16.80
  -9   5  -1  170.58   14.50
 -10  -5  -1  124.69   14.40
 -10  -5  -1  174.98   15.90
  10  -5   1  144.79   15.80
 -10  -5  -1  134.09   16.00
 -10  -5  -1  119.79   15.00
  10  -5   1  125.19   15.10
 -10   5  -1  120.59   10.00
  10   5   1  102.49   12.10
  10   5   1   89.29   13.80
 -10   5  -1  164.08   14.90
  10   5   1  112.19   15.40
 -10   5  -1  122.29   19.60
 -10   5  -1  130.99   10.60
 -11  -5  -1   67.59   12.30
  11  -5   1   81.39   14.10
 -11  -5  -1   66.09   11.70
 -11  -5  -1   62.99   11.60
  11  -5   1   86.39   13.60
 -11  -5  -1   65.69   12.10
 -11   5  -1   59.69    7.90
 -11   5  -1   48.00   10.50
 -11   5  -1   78.09   10.80
  11   5   1   58.29   12.50
 -11   5  -1   81.49    8.80
  11   5   1   68.29   12.90
  12  -6  -1   73.09   13.30
 -12  -6   1   66.19   12.70
  12  -6  -1   74.29   14.10
 -12  -6   1   93.79   15.20
  12   6  -1   60.09   12.10
 -12   6   1   86.09   14.30
 -12   6   1   72.89   11.10
  11  -6  -1   66.79   12.20
 -11  -6   1   57.29   11.20
 -11  -6   1   63.89   11.90
 -11  -6   1   56.19    9.70
 -11  -6   1   48.90   10.10
  11  -6  -1   57.49   12.10
  11   6  -1   48.80   10.80
  11   6  -1   61.39   12.30
 -11   6   1   74.09   11.30
 -11   6   1   57.99    8.60
 -11   6   1   60.79   11.30
 -10  -6   1   70.79   11.60
  10  -6  -1   46.50    7.70
  10  -6  -1   51.29   10.80
  10  -6  -1   64.39   11.30
 -10  -6   1   73.79   11.70
 -10  -6   1   56.59   10.10
 -10  -6   1   62.39   10.60
  10   6  -1   46.30    9.90
  10   6  -1   86.69   12.70
 -10   6   1   52.29    9.80
 -10   6   1   81.49   10.60
  10   6  -1   56.49    9.00
 -10   6   1   67.29    8.40
   9  -6  -1  127.59   14.40
  -9  -6   1  123.99   13.00
   9  -6  -1  134.39   11.00
  -9  -6   1  135.59   13.90
  -9  -6   1  132.89   13.60
  -9  -6   1  114.09   13.80
   9  -6  -1  135.59   14.50
  -9  -6   1  165.68   14.80
  -9   6   1  167.58   14.50
   9   6  -1  130.09   14.90
  -9   6   1  145.99   12.60
   9   6  -1  139.69   18.40
   9   6  -1  132.49   12.90
  -9   6   1  153.18   11.40
   9   6  -1  162.68   13.10
  -8  -6   1  238.78   17.80
   8  -6  -1  223.58   17.50
   8  -6  -1  213.58   14.30
   8  -6  -1  205.28   16.90
   8  -6  -1  222.08   17.60
  -8  -6   1  225.58   16.50
  -8  -6   1  229.18   16.70
  -8  -6   1  221.08   16.60
  -8  -6   1  259.57   18.10
   8  -6  -1  215.28   15.10
   8   6  -1  280.07   18.20
  -8   6   1  266.27   17.90
   8   6  -1  254.37   16.70
  -8   6   1  266.27   18.10
  -8   6   1  245.48   15.30
   8   6  -1  250.37   19.10
   8   6  -1  263.97   19.00
  -8   6   1  259.07   17.80
  -8   6   1  247.08   16.20
  -7  -6   1   51.79    8.70
  -7  -6   1   40.00    7.00
   7  -6  -1   52.79    8.80
   7  -6  -1   43.50    6.60
   7  -6  -1   40.10    7.20
   7  -6  -1   39.80    5.70
  -7  -6   1   48.50    7.60
  -7  -6   1   40.60    7.20
  -7  -6   1   45.80    7.40
  -7   6   1   51.29    7.80
  -7   6   1   45.30    6.00
   7   6  -1   42.10    6.60
  -7   6   1   50.49    7.00
  -7   6   1   42.90    7.30
   7   6  -1   41.60    7.80
   7   6  -1   45.10    6.60
   7   6  -1   57.09    9.50
  -6  -6   1   71.49    8.10
  -6  -6   1   83.19    8.30
   6  -6  -1   65.99    6.40
  -6  -6   1   81.79    8.30
   6  -6  -1   80.99    8.30
  -6  -6   1   80.29    9.80
  -6  -6   1   66.09    8.50
   6  -6  -1   64.29    8.50
   6  -6  -1   78.39    7.50
   6  -6  -1   78.69    9.10
  -6   6   1   96.39    7.50
  -6   6   1   81.39    8.50
   6   6  -1   95.39    7.80
  -6   6   1   86.19    8.60
  -6   6   1   90.69    7.80
  -6   6   1   97.29    8.90
   6   6  -1   93.19    8.10
   6   6  -1   85.79    8.70
   6   6  -1   83.19    9.80
   6   6  -1   93.99    9.40
   5  -6  -1  429.96   22.30
  -5  -6   1  406.06   21.80
   5  -6  -1  428.96   21.00
  -5  -6   1  361.16   20.80
   5  -6  -1  439.96   22.90
  -5  -6   1  375.36   22.40
  -5  -6   1  389.26   21.90
   5  -6  -1  399.26   21.80
   5  -6  -1  416.86   19.70
  -5  -6   1  396.66   21.60
   5   6  -1  364.46   20.30
   5   6  -1  379.26   20.70
  -5   6   1  380.96   20.40
  -5   6   1  387.66   18.80
  -5   6   1  382.56   18.90
  -5   6   1  391.76   20.70
   5   6  -1  363.16   19.00
  -5   6   1  354.16   19.60
   5   6  -1  393.86   19.30
   5   6  -1  347.57   20.90
   4  -6  -1  203.88   13.40
  -4  -6   1  195.88   12.10
  -4  -6   1  214.98   12.80
  -4  -6   1  205.18   14.00
  -4  -6   1  197.48   13.20
   4  -6  -1  209.18   10.80
   4  -6  -1  206.78   12.90
  -4  -6   1  234.78   13.10
  -4   6   1  222.28   12.50
   4   6  -1  231.58   13.40
   4   6  -1  216.88   11.90
   4   6  -1  222.28   13.70
   4   6  -1  226.98   13.50
  -4   6   1  212.38   11.40
  -4   6   1  202.48   12.80
  -4   6   1  209.08   13.00
  -4   6   1  227.38   12.20
   4   6  -1  223.28   11.90
   3  -6  -1  345.97   17.90
  -3  -6   1  341.67   16.10
  -3  -6   1  326.67   18.80
  -3  -6   1  340.17   17.10
   3  -6  -1  365.16   15.80
   3  -6  -1  335.77   16.90
   3  -6  -1  355.86   17.20
  -3  -6   1  331.27   18.80
   3  -6  -1  318.07   17.60
   3  -6  -1  368.46   18.70
  -3  -6   1  377.46   17.90
  -3  -6   1  336.87   18.00
   3   6  -1  369.86   18.90
  -3   6   1  366.66   17.90
   3   6  -1  369.16   17.20
  -3   6   1  352.96   16.50
   3   6  -1  374.96   18.70
  -3   6   1  357.26   18.40
   3   6  -1  364.06   17.10
  -3   6   1  354.86   17.80
  -3   6   1  372.96   18.70
   2  -6  -1  310.87   15.70
   2  -6  -1  320.97   15.20
  -2  -6   1  324.47   14.20
   2  -6  -1  324.47   16.30
  -2  -6   1  297.97   15.60
  -2  -6   1  314.57   15.40
   2  -6  -1  296.57   15.60
  -2  -6   1  322.37   15.40
  -2  -6   1  301.87   14.90
  -2  -6   1  301.37   16.70
   2  -6  -1  309.67   15.60
  -2  -6   1  347.07   15.70
  -2   6   1  344.97   17.20
   2   6  -1  373.46   18.20
  -2   6   1  356.56   18.00
  -2   6   1  378.96   18.20
   2   6  -1  370.06   18.00
  -2   6   1  387.06   18.20
   2   6  -1  373.36   17.80
   2   6  -1  397.76   16.70
   2   6  -1  374.56   16.80
  -1  -6   1   25.50    3.60
   1  -6  -1   20.90    3.00
   1  -6  -1   18.30    2.90
  -1  -6   1   21.40    2.40
  -1  -6   1   23.20    2.70
  -1  -6   1   22.60    2.30
  -1  -6   1   24.50    3.80
  -1  -6   1   21.40    2.90
  -1  -6   1   21.30    3.30
   1  -6  -1   21.60    3.10
   1  -6  -1   16.80    3.10
   1  -6  -1   26.20    2.90
   1   6  -1   21.20    3.40
  -1   6   1   19.80    3.10
  -1   6   1   22.80    3.60
  -1   6   1   22.50    3.10
   1   6  -1   20.30    2.60
   1   6  -1   21.50    3.30
  -1   6   1   20.20    3.10
   1   6  -1   23.90    2.90
  -1   6   1   19.30    2.30
   0  -6   1  395.26   18.00
   0  -6  -1  411.96   19.00
   0  -6  -1  407.96   18.10
   0  -6   1  410.36   18.10
   0  -6   1  400.66   18.00
   0  -6  -1  401.26   18.20
   0  -6  -1  407.36   19.90
   0  -6   1  391.26   17.60
   0  -6   1  396.86   18.20
   0  -6   1  387.46   19.40
   0  -6  -1  392.46   19.00
   0  -6   1  446.76   17.50
   0  -6  -1  391.66   18.90
   0  -6   1  417.36   19.80
   0  -6   1  426.36   18.30
   0  -6  -1  425.46   18.90
   0  -6  -1  400.56   19.20
   0  -6   1  422.66   20.00
   0   6   1  454.55   20.00
   0   6   1  462.85   20.00
   0   6   1  466.45   20.80
   0   6   1  452.25   20.20
   0   6  -1  426.76   21.80
   0   6   1  452.55   21.90
   0   6  -1  463.95   21.80
   0   6  -1  455.65   21.40
  -1  -6  -1  718.33   31.70
  -1  -6  -1  690.43   30.90
  -1  -6  -1  709.83   30.80
  -1  -6  -1  735.23   31.00
   1  -6   1  679.23   31.00
   1  -6   1  661.63   30.40
   1  -6   1  714.33   30.10
  -1  -6  -1  719.93   31.60
   1  -6   1  652.63   30.30
  -1  -6  -1  698.03   31.10
  -1  -6  -1  687.53   32.40
  -1   6  -1  700.03   35.60
   1   6   1  830.72   34.20
  -1   6  -1  737.23   35.30
  -1   6  -1  763.02   33.60
   1   6   1  797.22   35.00
  -1   6  -1  756.92   33.60
   1   6   1  809.22   35.70
  -1   6  -1  743.13   34.20
   1   6   1  811.62   33.70
   1   6   1  786.42   34.00
  -2  -6  -1  927.21   43.20
  -2  -6  -1 1024.20   44.20
   2  -6   1 1021.60   42.60
   2  -6   1 1019.40   42.00
   2  -6   1  915.91   42.90
  -2  -6  -1  936.41   43.40
  -2  -6  -1 1036.60   44.00
   2  -6   1  892.31   42.80
  -2  -6  -1  966.20   44.70
  -2  -6  -1 1042.60   42.30
   2  -6   1  989.30   42.50
  -2   6  -1 1075.69   47.20
   2   6   1 1155.88   49.00
  -2   6  -1 1048.60   46.40
  -2   6  -1 1049.59   46.80
  -2   6  -1 1079.49   47.10
   2   6   1 1100.29   47.60
   2   6   1 1092.69   48.40
  -2   6  -1 1007.80   48.90
   2   6   1 1129.09   47.00
   3  -6   1  369.36   16.90
   3  -6   1  333.07   18.10
  -3  -6  -1  377.06   19.90
  -3  -6  -1  350.46   18.60
   3  -6   1  345.17   16.60
  -3  -6  -1  396.16   19.40
   3  -6   1  334.97   18.20
  -3  -6  -1  326.57   18.10
  -3  -6  -1  389.26   16.80
   3  -6   1  361.66   17.60
  -3  -6  -1  392.86   19.10
   3   6   1  378.16   21.00
  -3   6  -1  410.86   19.90
   3   6   1  427.36   20.50
  -3   6  -1  434.36   20.10
   3   6   1  410.66   18.30
   3   6   1  377.76   20.70
  -3   6  -1  388.66   18.70
   3   6   1  420.76   19.60
  -3   6  -1  394.86   19.30
  -3   6  -1  405.26   18.80
  -4  -6  -1   15.00    3.70
  -4  -6  -1   19.00    4.30
   4  -6   1   17.70    3.60
  -4  -6  -1   24.10    5.60
   4  -6   1   18.70    3.20
   4  -6   1   14.60    4.10
   4  -6   1   14.10    3.70
  -4  -6  -1   10.70    3.90
   4  -6   1   23.00    4.30
  -4  -6  -1   16.10    4.50
  -4   6  -1   22.60    4.30
  -4   6  -1   21.00    4.00
   4   6   1   15.00    3.50
   4   6   1   18.70    3.20
  -4   6  -1   15.30    3.60
   4   6   1   20.60    3.90
   4   6   1   16.90    4.40
   4   6   1   18.90    4.90
  -4   6  -1   19.90    3.00
  -4   6  -1   15.60    3.10
   5  -6   1    3.20    3.00
  -5  -6  -1    0.60    2.70
   5  -6   1    3.40    3.30
  -5  -6  -1    4.60    3.80
   5  -6   1    4.90    2.60
   5  -6   1    4.60    2.90
  -5  -6  -1    4.60    3.20
  -5  -6  -1    1.00    3.10
   5  -6   1    1.80    3.30
  -5  -6  -1    2.50    3.50
  -5   6  -1    1.20    2.30
  -5   6  -1    4.30    2.20
   5   6   1    4.50    2.60
   5   6   1    2.10    2.80
  -5   6  -1    4.40    2.70
   5   6   1    6.30    3.20
   5   6   1    5.10    4.10
   5   6   1    0.70    3.70
  -5   6  -1    5.90    3.30
   6  -6   1  211.58   15.20
   6  -6   1  211.78   13.00
  -6  -6  -1  206.78   14.80
  -6  -6  -1  248.48   15.70
   6  -6   1  222.38   15.60
   6  -6   1  247.38   16.10
  -6  -6  -1  225.38   15.70
  -6  -6  -1  233.38   15.40
   6  -6   1  220.68   13.80
  -6   6  -1  234.48   15.20
   6   6   1  240.28   17.10
   6   6   1  244.38   14.20
   6   6   1  226.88   14.30
   6   6   1  232.38   15.50
   6   6   1  253.97   16.80
  -6   6  -1  252.87   13.10
  -6   6  -1  232.38   15.00
  -6   6  -1  260.27   15.70
  -7  -6  -1   65.99    9.30
   7  -6   1   56.59    6.80
   7  -6   1   47.60    8.20
  -7  -6  -1   49.20    8.40
  -7  -6  -1   69.29   10.00
   7  -6   1   52.49    8.90
   7  -6   1   53.79    8.90
   7  -6   1   40.70    6.60
  -7  -6  -1   61.19    9.30
  -7  -6  -1   54.39    8.40
  -7   6  -1   59.99    8.60
   7   6   1   60.99    8.20
  -7   6  -1   53.09    5.50
   7   6   1   45.50    6.90
  -7   6  -1   59.99    7.60
   7   6   1   67.89   10.10
   7   6   1   45.90    6.70
  -7   6  -1   49.60    7.50
  -7   6  -1   55.89    8.30
  -8  -6  -1    8.30    5.50
  -8  -6  -1    7.10    5.10
  -8  -6  -1   15.10    6.20
  -8  -6  -1    6.40    5.10
  -8  -6  -1    3.90    4.70
   8  -6   1    2.90    3.10
   8  -6   1    4.60    4.00
   8  -6   1   11.20    6.50
   8  -6   1    8.00    5.10
   8   6   1    0.70    5.40
   8   6   1    8.60    4.70
  -8   6  -1    5.10    4.60
  -8   6  -1    2.50    4.90
  -8   6  -1    9.30    4.90
   8   6   1    2.30    5.20
   8   6   1    6.70    4.40
  -8   6  -1    8.40    5.30
  -9  -6  -1   29.70    7.70
   9  -6   1   13.10   11.60
   9  -6   1   24.50    8.00
  -9  -6  -1   28.90    7.80
  -9  -6  -1   31.80    8.00
   9  -6   1   24.50    5.90
  -9  -6  -1   34.00    8.20
  -9  -6  -1   31.70    7.50
  -9   6  -1   19.10    6.50
   9   6   1   14.00    6.30
  -9   6  -1   16.50    4.00
   9   6   1   16.30    5.70
  -9   6  -1    3.60    4.70
   9   6   1    9.70    6.50
 -10  -6  -1  144.29   15.10
  10  -6   1  154.88   16.10
 -10  -6  -1  133.49   15.00
  10  -6   1  136.89   15.50
 -10  -6  -1  132.89   14.40
 -10  -6  -1  121.19   14.70
  10   6   1  124.59   16.20
 -10   6  -1  158.08   15.00
 -10   6  -1  156.58   11.50
  10   6   1  148.79   16.20
  10   6   1  152.68   13.40
 -10   6  -1  154.58   13.80
 -10   6  -1  137.09   10.90
 -11  -6  -1   12.30    6.80
 -11  -6  -1   12.50    7.30
  11  -6   1   11.40    6.80
 -11  -6  -1    8.50    6.60
 -11  -6  -1   18.80    6.40
  11  -6   1    1.00    7.10
  11   6   1    4.40    6.60
 -11   6  -1    9.10    6.80
 -11   6  -1   12.20    8.00
 -11   6  -1    4.90    3.50
 -11   6  -1   14.60    6.30
 -11   6  -1   14.10    4.70
  11   6   1   13.00    7.60
  11  -7  -1   19.10    7.80
 -11  -7   1    8.90    5.80
 -11  -7   1   18.70    7.40
  11  -7  -1    5.70    7.60
 -11  -7   1    2.20    6.40
 -11  -7   1   15.40    7.80
 -11   7   1   16.30    6.10
  11   7  -1    3.60    6.50
 -11   7   1   -1.20    4.20
 -11   7   1   11.60    6.90
  11   7  -1    5.20    6.60
 -10  -7   1  155.48   14.80
  10  -7  -1  132.99   11.60
 -10  -7   1  153.98   15.50
 -10  -7   1  149.49   15.70
 -10  -7   1  157.98   16.10
  10  -7  -1  148.09   16.00
  10  -7  -1  150.98   16.40
 -10   7   1  159.68   12.00
 -10   7   1  178.98   14.40
  10   7  -1  166.38   17.20
  10   7  -1  154.88   14.00
  10   7  -1  153.48   15.80
 -10   7   1  151.48   15.10
  -9  -7   1  177.08   19.20
   9  -7  -1  143.79   15.20
  -9  -7   1  152.58   14.20
  -9  -7   1  151.68   14.40
  -9  -7   1  136.29   13.60
   9  -7  -1  148.39   11.60
  -9  -7   1  141.49   14.50
  -9   7   1  152.88   12.50
  -9   7   1  148.49   11.00
   9   7  -1  123.49   11.90
   9   7  -1  124.89   14.70
  -9   7   1  143.89   13.60
   9   7  -1  140.89   14.20
  -8  -7   1   32.10    6.20
   8  -7  -1   26.60    7.20
   8  -7  -1   26.90    5.80
   8  -7  -1   39.50    6.00
  -8  -7   1   27.10    7.90
  -8  -7   1   33.20    7.60
   8  -7  -1   43.70    8.60
  -8  -7   1   31.80    7.00
  -8  -7   1   28.00    6.90
   8   7  -1   41.00    6.90
  -8   7   1   30.50    6.90
  -8   7   1   26.30    5.70
  -8   7   1   17.00    5.80
   8   7  -1   28.40    7.80
   8   7  -1   33.50    8.30
   8   7  -1   37.00    6.00
  -8   7   1   29.90    5.40
   7  -7  -1    9.70    5.20
  -7  -7   1    1.90    4.00
   7  -7  -1    7.60    5.20
   7  -7  -1    6.10    3.90
  -7  -7   1    9.90    4.40
  -7  -7   1    5.70    4.60
  -7  -7   1    5.20    4.50
   7  -7  -1   12.30    5.30
  -7  -7   1    6.40    5.20
   7  -7  -1   17.70    4.00
   7   7  -1   13.70    4.00
  -7   7   1    7.80    3.90
   7   7  -1   10.00    4.60
  -7   7   1   12.80    5.00
  -7   7   1    5.20    3.70
  -7   7   1   10.80    4.00
   7   7  -1    3.60    4.90
   7   7  -1    7.70    5.30
   7   7  -1   10.60    4.30
  -7   7   1   17.40    4.80
  -6  -7   1  432.86   23.70
   6  -7  -1  389.56   20.30
  -6  -7   1  415.86   23.50
  -6  -7   1  425.26   23.10
   6  -7  -1  422.16   22.00
   6  -7  -1  408.26   23.20
  -6  -7   1  384.86   22.40
   6  -7  -1  428.96   24.20
   6  -7  -1  409.06   23.40
  -6  -7   1  413.96   24.30
  -6   7   1  458.05   24.80
  -6   7   1  468.95   23.00
  -6   7   1  441.36   23.90
   6   7  -1  422.26   24.50
   6   7  -1  444.66   25.20
  -6   7   1  481.75   23.00
  -6   7   1  467.95   25.10
   6   7  -1  447.86   25.80
   6   7  -1  507.45   23.50
   6   7  -1  449.95   23.30
   5  -7  -1  313.97   16.00
  -5  -7   1  284.47   19.10
  -5  -7   1  311.27   17.90
   5  -7  -1  306.87   18.30
  -5  -7   1  350.26   18.60
  -5  -7   1  346.27   18.70
   5  -7  -1  355.96   19.70
   5  -7  -1  323.37   17.60
   5  -7  -1  315.57   18.60
  -5  -7   1  331.27   18.90
   5   7  -1  354.26   17.70
   5   7  -1  338.07   19.10
  -5   7   1  351.06   17.20
   5   7  -1  338.77   19.90
  -5   7   1  365.66   19.30
  -5   7   1  345.37   19.20
  -5   7   1  331.57   18.30
  -5   7   1  342.27   17.70
   5   7  -1  331.07   19.40
  -4  -7   1  278.27   15.40
   4  -7  -1  277.77   16.30
  -4  -7   1  249.68   16.40
   4  -7  -1  268.87   14.00
   4  -7  -1  263.77   15.40
  -4  -7   1  245.08   15.40
  -4  -7   1  253.97   14.70
   4  -7  -1  295.37   15.00
  -4  -7   1  287.77   15.50
   4  -7  -1  277.67   13.10
   4  -7  -1  258.27   15.40
   4   7  -1  307.57   15.50
  -4   7   1  305.57   16.90
   4   7  -1  326.37   15.70
  -4   7   1  319.57   16.20
   4   7  -1  312.77   17.30
  -4   7   1  300.67   17.00
   4   7  -1  317.87   17.40
  -4   7   1  293.47   16.20
  -4   7   1  324.17   15.10
   4   7  -1  322.57   17.80
  -3  -7   1  540.45   24.90
  -3  -7   1  517.95   24.20
   3  -7  -1  478.85   24.80
  -3  -7   1  528.35   24.90
   3  -7  -1  513.85   24.30
   3  -7  -1  502.75   24.90
  -3  -7   1  521.25   25.30
   3  -7  -1  508.95   24.30
   3  -7  -1  521.55   22.50
  -3  -7   1  480.25   24.10
  -3  -7   1  508.95   26.40
   3  -7  -1  530.45   25.80
  -3  -7   1  539.75   23.00
  -3   7   1  545.75   26.00
  -3   7   1  553.54   24.10
   3   7  -1  560.64   24.70
  -3   7   1  545.65   26.50
   3   7  -1  549.74   26.70
   3   7  -1  567.14   24.80
  -3   7   1  541.55   27.80
  -3   7   1  548.45   25.50
   3   7  -1  547.45   26.60
   2  -7  -1  537.85   25.90
  -2  -7   1  549.05   26.10
   2  -7  -1  564.84   25.50
  -2  -7   1  542.25   25.20
  -2  -7   1  569.04   24.30
  -2  -7   1  595.84   25.90
  -2  -7   1  581.34   25.80
   2  -7  -1  548.75   26.10
   2  -7  -1  576.24   26.70
  -2  -7   1  572.84   27.50
   2  -7  -1  505.15   25.80
   2   7  -1  622.84   28.40
  -2   7   1  621.44   28.50
  -2   7   1  608.64   27.50
   2   7  -1  637.64   28.60
  -2   7   1  619.24   28.50
  -2   7   1  602.04   28.60
   2   7  -1  604.74   28.10
   2   7  -1  608.44   26.70
   2   7  -1  627.94   26.60
  -1  -7   1  317.67   14.60
  -1  -7   1  293.97   15.30
   1  -7  -1  282.17   14.60
  -1  -7   1  305.77   14.20
  -1  -7   1  294.97   13.60
  -1  -7   1  299.17   15.30
   1  -7  -1  299.47   14.80
   1  -7  -1  319.57   14.30
  -1  -7   1  301.37   13.80
   1  -7  -1  268.77   14.50
   1  -7  -1  285.87   15.30
  -1  -7   1  276.87   15.70
  -1   7   1  319.57   15.90
   1   7  -1  319.57   14.90
  -1   7   1  296.17   15.00
   1   7  -1  319.27   16.20
  -1   7   1  300.47   15.30
   1   7  -1  318.67   14.50
  -1   7   1  294.87   15.00
  -1   7   1  281.17   13.90
  -1   7   1  292.17   14.20
  -1   7   1  285.47   16.10
   1   7  -1  319.07   15.70
   0  -7  -1  294.77   16.60
   0  -7   1  316.87   16.70
   0  -7   1  325.47   14.80
   0  -7  -1  313.87   15.60
   0  -7   1  356.66   14.30
   0  -7   1  329.57   16.60
   0  -7  -1  303.97   15.50
   0  -7   1  311.77   14.80
   0  -7  -1  325.47   16.00
   0  -7  -1  326.27   15.70
   0  -7   1  328.67   14.40
   0  -7  -1  326.57   15.80
   0  -7  -1  332.07   14.70
   0  -7   1  303.77   14.90
   0  -7   1  318.37   14.70
   0  -7   1  300.77   16.20
   0  -7  -1  335.47   14.90
   0  -7   1  315.67   14.60
   0   7  -1  296.37   16.20
   0   7   1  323.67   14.60
   0   7  -1  314.57   16.20
   0   7   1  320.97   16.70
   0   7   1  309.87   16.10
   0   7   1  336.37   15.50
   0   7  -1  309.87   16.70
   0   7   1  320.27   14.30
   0   7   1  327.87   14.50
   1  -7   1  338.77   16.90
  -1  -7  -1  401.76   18.60
   1  -7   1  367.06   16.60
   1  -7   1  343.27   17.80
  -1  -7  -1  388.76   18.30
   1  -7   1  377.06   16.40
   1  -7   1  334.47   16.90
  -1  -7  -1  371.76   17.70
  -1  -7  -1  383.46   17.50
  -1  -7  -1  402.06   17.70
  -1  -7  -1  368.76   19.30
  -1  -7  -1  374.06   17.80
   1   7   1  423.86   18.90
  -1   7  -1  394.26   18.10
   1   7   1  398.16   19.50
   1   7   1  383.46   19.10
   1   7   1  423.46   20.40
  -1   7  -1  394.26   19.00
  -1   7  -1  391.96   18.00
  -1   7  -1  358.06   19.80
  -1   7  -1  348.77   20.20
   1   7   1  413.66   18.10
   1   7   1  417.66   18.60
   1   7   1  387.06   17.90
   2  -7   1  787.22   37.50
  -2  -7  -1  828.02   39.60
  -2  -7  -1  820.42   38.00
   2  -7   1  886.11   36.30
  -2  -7  -1  933.41   39.10
   2  -7   1  888.21   37.10
   2  -7   1  804.12   37.30
   2  -7   1  806.02   37.50
  -2  -7  -1  888.01   37.10
  -2  -7  -1  812.42   37.90
   2   7   1  899.41   41.00
   2   7   1  951.90   40.30
  -2   7  -1  875.01   39.50
  -2   7  -1  886.71   39.70
  -2   7  -1  840.52   42.00
   2   7   1  924.11   39.40
  -2   7  -1  833.82   41.50
   2   7   1  948.01   41.80
  -2   7  -1  916.31   39.70
  -2   7  -1  898.21   38.70
   3  -7   1  988.00   42.40
  -3  -7  -1  903.71   43.10
   3  -7   1  983.90   41.40
  -3  -7  -1 1022.10   44.20
  -3  -7  -1  987.70   43.80
   3  -7   1  924.71   43.00
   3  -7   1  913.01   43.10
  -3  -7  -1  992.60   41.50
  -3  -7  -1  896.31   44.80
   3  -7   1  947.41   41.60
  -3  -7  -1  927.41   43.40
   3   7   1  982.70   47.20
   3   7   1 1024.40   46.90
  -3   7  -1  989.00   45.10
  -3   7  -1 1010.10   45.80
  -3   7  -1 1050.69   45.00
  -3   7  -1 1036.70   46.10
   3   7   1 1097.89   45.60
   3   7   1 1027.00   44.00
   3   7   1 1053.79   46.60
   4  -7   1  371.16   17.90
   4  -7   1  349.17   21.10
   4  -7   1  391.26   20.90
   4  -7   1  359.96   19.80
  -4  -7  -1  407.76   20.80
   4  -7   1  369.36   19.80
  -4  -7  -1  378.16   21.20
  -4  -7  -1  347.97   19.90
  -4  -7  -1  404.96   20.40
  -4   7  -1  401.26   20.80
  -4   7  -1  425.06   21.70
   4   7   1  422.46   19.90
   4   7   1  408.46   23.00
   4   7   1  470.05   21.30
  -4   7  -1  413.66   20.20
   4   7   1  427.46   22.10
  -4   7  -1  435.46   20.10
  -4   7  -1  437.06   21.70
   4   7   1  437.46   22.90
   5  -7   1  308.57   17.30
  -5  -7  -1  287.87   17.10
   5  -7   1  295.37   17.70
   5  -7   1  302.37   15.90
  -5  -7  -1  255.97   16.30
   5  -7   1  266.57   16.60
  -5  -7  -1  305.37   17.40
  -5  -7  -1  258.37   17.50
   5  -7   1  259.37   14.50
  -5  -7  -1  279.17   17.00
  -5   7  -1  295.57   14.60
   5   7   1  299.17   15.90
  -5   7  -1  267.07   16.70
  -5   7  -1  273.07   16.30
   5   7   1  299.97   17.10
  -5   7  -1  289.17   15.20
   5   7   1  277.87   18.10
  -5   7  -1  306.37   16.80
   5   7   1  292.67   15.00
   5   7   1  259.77   17.20
   6  -7   1   62.79    7.20
  -6  -7  -1   51.09    8.00
  -6  -7  -1   48.90    7.30
   6  -7   1   47.50    7.10
  -6  -7  -1   50.59    7.60
   6  -7   1   45.80    7.60
   6  -7   1   53.79    6.70
   6  -7   1   54.39    8.50
  -6  -7  -1   45.50    7.10
  -6  -7  -1   52.49    7.70
   6   7   1   71.09    8.80
  -6   7  -1   53.49    5.30
  -6   7  -1   46.30    6.70
   6   7   1   59.49    6.40
   6   7   1   43.80    7.90
  -6   7  -1   57.99    7.60
   6   7   1   52.29    8.30
  -6   7  -1   55.69    6.40
   6   7   1   55.49    6.70
  -6   7  -1   50.29    6.80
  -7  -7  -1   47.40    8.20
   7  -7   1   45.70    6.20
   7  -7   1   39.40    8.00
  -7  -7  -1   32.60    6.80
  -7  -7  -1   50.19    8.40
   7  -7   1   44.30    8.90
   7  -7   1   61.39   11.30
  -7  -7  -1   42.90    8.30
  -7  -7  -1   36.50    6.40
   7  -7   1   47.30    8.10
  -7   7  -1   45.20    7.20
  -7   7  -1   41.10    6.30
   7   7   1   47.00    6.70
   7   7   1   29.10    6.00
  -7   7  -1   39.70    7.20
   7   7   1   34.80    8.50
  -7   7  -1   47.40    8.90
   7   7   1   56.99    7.00
   7   7   1   29.80    7.20
  -7   7  -1   43.50    5.20
  -8  -7  -1  168.08   15.30
  -8  -7  -1  143.09   13.80
  -8  -7  -1  177.78   15.40
   8  -7   1  151.88   16.20
   8  -7   1  154.28   14.70
   8  -7   1  162.48   15.30
  -8  -7  -1  153.88   13.90
  -8  -7  -1  166.58   13.90
   8  -7   1  134.59   10.90
  -8   7  -1  140.89   11.50
  -8   7  -1  122.09    9.40
  -8   7  -1  142.79   12.50
   8   7   1  145.39   11.40
  -8   7  -1  147.09   12.80
   8   7   1  137.59   14.10
   8   7   1  146.39   11.60
   8   7   1  156.48   15.10
  -9  -7  -1   -1.10    5.00
  -9  -7  -1    1.00    4.30
   9  -7   1    4.20    5.90
  -9  -7  -1    2.20    3.70
   9  -7   1   -2.20    3.30
  -9  -7  -1    1.30    8.20
   9  -7   1   -4.20    3.40
  -9  -7  -1   -1.80    5.20
  -9   7  -1    2.40    4.90
  -9   7  -1   -0.70    2.80
  -9   7  -1   -3.90    3.50
   9   7   1    1.10    5.60
   9   7   1   -2.10    3.60
   9   7   1   -0.90    5.10
 -10  -7  -1   88.09   13.20
 -10  -7  -1   55.39    9.80
 -10  -7  -1   87.19   13.00
  10  -7   1   99.19   14.20
  10  -7   1   61.19   11.00
 -10  -7  -1   86.89   12.80
  10  -7   1   86.09   11.60
  10   7   1   67.79   11.70
 -10   7  -1   47.00   11.30
 -10   7  -1   94.29   11.60
 -10   7  -1   69.19    7.80
 -10   7  -1   94.99   12.30
 -10   7  -1   73.59    7.90
  10   7   1   79.19   10.50
  10   7   1   69.29   12.50
 -11  -7  -1   20.00    7.60
  11  -7   1   22.90   10.10
  11  -7   1   19.80    9.10
 -11  -7  -1   22.40    8.20
 -11  -7  -1   30.80    9.30
 -11  -7  -1   16.30    8.00
 -11   7  -1   16.50    6.30
  11   7   1   21.00    9.10
 -11   7  -1   27.50    8.50
  11   7   1   30.30   10.40
 -11   7  -1   21.50    8.80
  11  -8  -1   77.19   13.90
  11  -8  -1   73.99   12.80
 -11  -8   1   54.89   10.40
 -11  -8   1   65.19   12.20
 -11  -8   1   73.79   12.90
 -11  -8   1   79.49   12.10
 -11   8   1   70.39   11.30
  11   8  -1   53.49   11.30
 -11   8   1   55.79    9.40
 -11   8   1   70.79    8.70
  10  -8  -1   44.60   10.00
 -10  -8   1   42.10    8.70
  10  -8  -1   34.80    6.30
 -10  -8   1   41.60   10.00
 -10  -8   1   38.00    9.20
 -10  -8   1   32.60    9.00
  10  -8  -1   29.90    8.70
 -10   8   1   49.70    6.80
 -10   8   1   31.60    7.90
  10   8  -1   30.60    8.30
  10   8  -1   36.00   10.40
  10   8  -1   36.10    9.30
 -10   8   1   22.30    6.40
  -9  -8   1   27.50    7.70
  -9  -8   1   15.60    9.10
   9  -8  -1   44.30    8.90
   9  -8  -1   41.40    6.30
   9  -8  -1   44.60    9.70
  -9  -8   1   39.10    8.40
  -9  -8   1   36.30    7.90
  -9  -8   1   36.20    8.40
  -9   8   1   36.00    6.40
   9   8  -1   29.60    8.00
   9   8  -1   34.10    6.10
   9   8  -1   24.70    6.60
  -9   8   1   45.50    8.30
  -9   8   1   44.90    6.40
   9   8  -1   44.50   10.20
  -8  -8   1    8.70    5.00
   8  -8  -1    9.90    3.90
   8  -8  -1   12.40    5.70
  -8  -8   1   17.40    9.30
  -8  -8   1   10.10    5.80
   8  -8  -1   16.40    9.10
  -8  -8   1   13.90    6.50
  -8  -8   1   11.20    5.50
  -8   8   1    7.00    4.20
   8   8  -1    7.30    4.80
   8   8  -1   10.40    5.80
  -8   8   1    2.00    4.70
   8   8  -1    8.10    4.70
  -8   8   1    9.70    3.60
   8   8  -1    6.90    4.00
  -8   8   1    3.90    3.70
   7  -8  -1    9.00    5.50
  -7  -8   1    7.40    4.70
   7  -8  -1    1.70    3.80
  -7  -8   1    5.90    5.20
   7  -8  -1   10.60    3.50
   7  -8  -1   12.20    4.70
   7  -8  -1   14.30    5.80
  -7  -8   1   14.50    5.50
  -7  -8   1   13.40    4.70
  -7  -8   1    9.70    5.70
   7   8  -1   19.20    5.40
  -7   8   1   16.60    4.80
  -7   8   1   15.50    4.60
   7   8  -1   11.40    4.40
   7   8  -1   12.20    5.80
  -7   8   1   20.90    4.60
  -7   8   1   15.10    5.30
  -7   8   1   10.60    4.30
   7   8  -1   23.30    6.40
   7   8  -1   24.40    5.10
   6  -8  -1   60.29    8.60
  -6  -8   1   55.89    7.70
   6  -8  -1   59.89    8.00
   6  -8  -1   61.99    7.50
   6  -8  -1   77.29    8.70
  -6  -8   1   78.49    8.30
  -6  -8   1   64.39    9.30
   6  -8  -1   61.79    5.80
  -6  -8   1   70.89    9.40
   6   8  -1   64.19    8.50
   6   8  -1   62.89    9.20
  -6   8   1   64.39    7.90
   6   8  -1   56.99    6.60
  -6   8   1   58.99    6.40
  -6   8   1   61.99    7.30
   6   8  -1   59.89    8.40
   6   8  -1   73.69    6.90
  -6   8   1   68.49    6.50
  -6   8   1   63.19    7.60
   5  -8  -1   83.69    6.00
  -5  -8   1   75.59    8.50
   5  -8  -1   91.09    8.50
  -5  -8   1   71.29    9.20
  -5  -8   1   85.39    8.00
   5  -8  -1   95.69    8.00
  -5  -8   1   98.69    8.40
  -5  -8   1   94.79    8.30
   5  -8  -1   78.19    8.20
   5  -8  -1   91.79    9.40
   5   8  -1  108.09    7.80
  -5   8   1   99.19    6.80
  -5   8   1   94.09    7.50
   5   8  -1   96.69    8.80
   5   8  -1   89.19    9.30
   5   8  -1  102.39    9.30
  -5   8   1   88.79    8.30
  -5   8   1  102.79    8.70
  -5   8   1   96.79    8.20
   5   8  -1  102.49    7.30
   4  -8  -1  601.14   28.80
  -4  -8   1  526.65   26.90
   4  -8  -1  552.34   24.80
   4  -8  -1  529.95   26.70
  -4  -8   1  535.85   27.70
   4  -8  -1  562.14   27.70
  -4  -8   1  561.54   26.50
  -4  -8   1  588.34   27.70
   4  -8  -1  528.25   26.20
  -4  -8   1  585.94   29.50
   4  -8  -1  546.65   27.50
  -4  -8   1  598.94   27.80
  -4   8   1  623.04   29.10
  -4   8   1  612.34   29.00
   4   8  -1  610.74   30.10
  -4   8   1  612.24   29.80
  -4   8   1  624.74   27.40
   4   8  -1  633.84   28.20
  -4   8   1  621.94   30.10
   4   8  -1  633.14   30.70
   4   8  -1  588.04   27.80
  -3  -8   1  226.38   12.80
  -3  -8   1  224.98   12.40
  -3  -8   1  244.28   13.10
   3  -8  -1  211.18   12.40
   3  -8  -1  236.98   14.20
   3  -8  -1  242.68   12.60
  -3  -8   1  218.78   14.50
  -3  -8   1  229.18   12.40
  -3  -8   1  233.18   10.60
   3  -8  -1  193.38   13.90
  -3  -8   1  225.28   13.30
   3  -8  -1  210.48   12.90
   3   8  -1  252.37   12.10
  -3   8   1  244.68   13.60
  -3   8   1  235.58   13.60
  -3   8   1  267.27   13.10
   3   8  -1  231.68   14.00
   3   8  -1  254.37   13.90
  -3   8   1  234.88   13.80
   3   8  -1  250.57   11.90
   3   8  -1  255.57   14.20
   2  -8  -1  458.25   22.80
  -2  -8   1  492.95   22.70
   2  -8  -1  459.85   23.40
   2  -8  -1  453.05   22.80
  -2  -8   1  513.05   21.00
  -2  -8   1  469.55   24.90
  -2  -8   1  477.85   22.10
  -2  -8   1  507.55   24.90
  -2  -8   1  485.15   23.00
   2  -8  -1  470.15   22.30
   2  -8  -1  457.45   23.10
  -2  -8   1  504.45   22.70
  -2  -8   1  466.65   23.00
  -2   8   1  532.75   25.10
   2   8  -1  551.04   25.20
  -2   8   1  501.25   25.80
   2   8  -1  553.94   24.80
   2   8  -1  528.85   25.00
  -2   8   1  519.05   25.30
   2   8  -1  548.85   22.70
  -2   8   1  499.75   25.60
  -2   8   1  514.95   23.80
   1  -8  -1  366.06   18.50
   1  -8  -1  399.06   18.80
   1  -8  -1  391.36   18.20
  -1  -8   1  399.16   18.20
  -1  -8   1  380.56   19.40
   1  -8  -1  367.96   19.40
  -1  -8   1  380.66   20.10
  -1  -8   1  376.46   17.70
  -1  -8   1  383.36   17.60
  -1  -8   1  395.06   19.70
   1  -8  -1  362.26   18.50
  -1  -8   1  417.56   18.60
   1   8  -1  445.66   20.10
  -1   8   1  397.76   20.50
  -1   8   1  411.66   18.80
   1   8  -1  455.05   21.70
  -1   8   1  403.36   21.60
   1   8  -1  439.66   19.60
  -1   8   1  423.36   19.20
  -1   8   1  421.36   20.30
  -1   8   1  407.86   20.20
   1   8  -1  430.56   21.10
  -1   8   1  413.16   21.10
   0  -8  -1  184.08    9.30
   0  -8  -1  205.48   10.70
   0  -8   1  169.88    8.80
   0  -8   1  174.58    9.00
   0  -8   1  170.48    9.20
   0  -8   1  173.68   11.00
   0  -8   1  189.58    8.60
   0  -8  -1  174.48    8.90
   0  -8   1  181.68   11.20
   0  -8  -1  179.28   10.20
   0  -8   1  172.18   10.90
   0  -8   1  176.78    8.90
   0  -8  -1  186.98   10.30
   0  -8   1  171.98    9.00
   0  -8   1  180.58    9.40
   0  -8  -1  162.78   11.10
   0  -8  -1  169.18    9.90
   0  -8  -1  165.48    9.80
   0   8  -1  216.08   13.30
   0   8   1  235.98   13.40
   0   8   1  230.78   10.70
   0   8   1  219.68   10.80
   0   8   1  215.28   12.70
   0   8   1  233.88   12.10
   0   8  -1  215.68   12.70
   0   8   1  222.78   10.40
   0   8  -1  225.98   12.90
  -1  -8  -1  154.58   11.10
  -1  -8  -1  175.88    9.70
  -1  -8  -1  167.08    9.60
   1  -8   1  155.88    8.60
   1  -8   1  157.38    7.90
  -1  -8  -1  178.48   10.40
  -1  -8  -1  166.18    9.30
   1  -8   1  167.08    8.30
   1  -8   1  164.28    9.90
   1  -8   1  151.48    8.60
  -1  -8  -1  166.48   10.10
   1   8   1  159.08    8.80
  -1   8  -1  134.49   10.10
   1   8   1  162.38    8.00
   1   8   1  176.78   11.20
  -1   8  -1  135.59   10.80
   1   8   1  150.08    9.50
   1   8   1  148.99    9.20
   1   8   1  156.88    8.00
   1   8   1  155.48    9.80
  -1   8  -1  156.28    9.50
  -1   8  -1  146.99    8.30
  -1   8  -1  147.49    8.30
  -2  -8  -1 1505.45   65.59
   2  -8   1 1402.36   64.89
  -2  -8  -1 1622.64   66.49
   2  -8   1 1427.26   64.89
  -2  -8  -1 1467.45   65.49
  -2  -8  -1 1533.85   66.09
  -2  -8  -1 1437.96   67.19
  -2  -8  -1 1632.44   64.79
   2  -8   1 1396.96   64.89
   2  -8   1 1610.74   64.59
   2  -8   1 1484.65   63.49
  -2   8  -1 1717.33   72.39
  -2   8  -1 1669.23   70.69
  -2   8  -1 1496.75   74.69
  -2   8  -1 1652.03   72.19
  -2   8  -1 1708.63   72.19
   2   8   1 1715.63   72.69
   2   8   1 1729.53   73.69
  -2   8  -1 1594.84   74.39
   2   8   1 1776.32   71.69
   3  -8   1  501.75   23.50
   3  -8   1  508.45   23.80
  -3  -8  -1  480.15   25.00
  -3  -8  -1  522.35   23.20
   3  -8   1  477.45   24.40
  -3  -8  -1  542.05   25.70
  -3  -8  -1  493.95   24.80
  -3  -8  -1  508.45   26.70
   3  -8   1  482.75   24.40
   3  -8   1  525.65   22.60
  -3  -8  -1  551.44   25.50
   3   8   1  543.75   24.60
   3   8   1  518.95   26.60
  -3   8  -1  527.85   24.50
  -3   8  -1  517.75   25.00
  -3   8  -1  522.35   24.20
   3   8   1  519.45   26.20
  -3   8  -1  528.35   26.60
   3   8   1  554.74   26.20
   4  -8   1  314.27   17.40
  -4  -8  -1  319.27   15.50
   4  -8   1  309.27   17.50
   4  -8   1  312.27   17.20
  -4  -8  -1  331.77   18.10
  -4  -8  -1  305.67   19.10
   4  -8   1  332.57   18.70
  -4  -8  -1  308.37   17.90
  -4  -8  -1  298.27   17.50
  -4  -8  -1  339.77   18.30
   4  -8   1  333.17   15.50
   4   8   1  362.76   20.70
   4   8   1  381.36   19.90
  -4   8  -1  358.56   19.20
   4   8   1  358.86   17.10
   4   8   1  364.06   18.40
  -4   8  -1  391.66   17.90
  -4   8  -1  372.26   18.40
   4   8   1  355.76   20.10
  -4   8  -1  364.36   19.10
  -5  -8  -1   90.19    8.60
  -5  -8  -1   88.19    9.00
   5  -8   1   98.39    8.00
  -5  -8  -1  101.39    9.00
   5  -8   1  102.09    9.90
  -5  -8  -1   89.19    8.80
   5  -8   1   94.79    8.70
   5  -8   1   88.79    8.60
  -5  -8  -1   82.69   10.50
   5  -8   1   97.89    6.80
   5   8   1  104.09    7.10
   5   8   1  113.69   10.00
   5   8   1  102.99    7.90
  -5   8  -1   92.79    6.90
  -5   8  -1  103.69    8.70
  -5   8  -1  113.79    8.40
   5   8   1   95.29   10.10
  -5   8  -1   92.79    7.20
  -5   8  -1   98.89    8.40
   5   8   1  101.39    9.00
   6  -8   1   99.39   10.40
   6  -8   1   82.29    7.00
   6  -8   1   77.39    7.90
   6  -8   1   92.69    9.50
  -6  -8  -1   73.09    9.20
   6  -8   1   98.79    9.80
  -6  -8  -1   66.59    9.50
  -6  -8  -1   93.29    9.40
  -6  -8  -1   78.59    9.40
  -6   8  -1   98.49    7.80
   6   8   1   93.29    8.20
  -6   8  -1   94.79    8.70
  -6   8  -1   93.49    6.90
  -6   8  -1  103.39    8.90
   6   8   1   95.19    9.40
   6   8   1   65.89    9.40
  -6   8  -1   88.29    8.60
   6   8   1   87.29   10.60
   6   8   1   86.99    7.50
   7  -8   1  269.37   17.40
  -7  -8  -1  258.57   18.70
   7  -8   1  233.38   18.00
  -7  -8  -1  231.58   17.20
  -7  -8  -1  246.58   17.80
   7  -8   1  244.78   17.60
   7  -8   1  246.68   14.60
  -7  -8  -1  267.67   18.00
   7  -8   1  229.38   17.30
  -7  -8  -1  244.78   17.50
  -7   8  -1  254.07   13.60
   7   8   1  250.67   16.10
  -7   8  -1  249.28   16.10
  -7   8  -1  228.28   15.90
  -7   8  -1  237.88   14.70
   7   8   1  245.48   18.50
   7   8   1  243.98   17.80
   7   8   1  230.98   16.40
   7   8   1  242.88   15.30
  -7   8  -1  232.08   16.10
  -8  -8  -1   44.80    8.30
   8  -8   1   61.69   10.20
   8  -8   1   55.09    9.60
   8  -8   1   44.40    6.70
  -8  -8  -1   31.00    8.30
  -8  -8  -1   50.79    9.10
  -8  -8  -1   45.40    9.10
  -8  -8  -1   50.19    9.20
   8   8   1   54.39    9.70
   8   8   1   59.69   10.40
  -8   8  -1   45.40    8.00
   8   8   1   64.69    8.00
  -8   8  -1   46.00    7.30
  -8   8  -1   51.09    5.80
   8   8   1   51.19    7.20
  -9  -8  -1   -3.00    4.50
  -9  -8  -1    6.10    5.10
  -9  -8  -1    5.20    5.30
  -9  -8  -1   -2.10    4.50
   9  -8   1   -1.00    4.40
   9  -8   1   -1.20    5.20
   9  -8   1    1.60    3.30
  -9  -8  -1   -6.50    3.60
   9   8   1   -0.60    5.40
  -9   8  -1    5.80    5.40
   9   8   1   -4.90    4.80
   9   8   1   12.10    5.10
  -9   8  -1   -1.40    3.60
  -9   8  -1    4.60    3.00
  10  -8   1  141.29   16.20
  10  -8   1  162.38   17.10
 -10  -8  -1  184.28   17.40
 -10  -8  -1  165.38   16.80
  10  -8   1  149.09   12.70
 -10  -8  -1  155.18   15.70
 -10  -8  -1  168.48   17.00
 -10   8  -1  172.98   18.60
  10   8   1  171.28   17.10
  10   8   1  149.29   15.60
  10   8   1  187.48   19.20
 -10   8  -1  172.78   15.60
 -10   8  -1  173.48   11.70
 -10   8  -1  171.18   14.30
  11  -8   1   65.39   12.10
 -11  -8  -1   85.79   21.40
 -11  -8  -1   67.69   12.40
 -11   8  -1   92.29   16.30
  11   8   1   86.59   15.30
 -11   8  -1   77.69   12.20
 -11   8  -1   80.59   11.20
 -11  -9   1   99.69   15.40
 -11  -9   1   89.59   17.40
 -11  -9   1  120.39   16.60
 -11  -9   1  134.39   14.30
  11  -9  -1   84.89   13.80
 -11   9   1  128.79   14.40
  11   9  -1  129.09   18.20
  11   9  -1  106.59   13.30
 -10  -9   1    4.50    6.10
  10  -9  -1    5.10    6.50
 -10  -9   1   11.40    6.90
 -10  -9   1    8.30    6.50
 -10  -9   1    6.80    6.00
  10  -9  -1   13.60    4.30
  10  -9  -1   13.90    7.60
  10   9  -1    3.80    4.90
 -10   9   1    6.30    5.70
 -10   9   1   13.00    4.70
  10   9  -1   16.80    7.20
 -10   9   1    8.60    4.80
  -9  -9   1   45.00    9.50
  -9  -9   1   59.99   10.20
   9  -9  -1   52.39   10.10
   9  -9  -1   47.00    9.50
  -9  -9   1   38.90    8.40
   9  -9  -1   49.50    6.80
  -9  -9   1   41.20    8.10
  -9   9   1   54.19    6.80
   9   9  -1   41.10    9.30
   9   9  -1   41.40    9.60
  -9   9   1   43.60    7.00
   9   9  -1   47.20    7.60
   9   9  -1   38.00    6.60
  -9   9   1   38.30    7.80
  -8  -9   1   44.60    8.40
  -8  -9   1   52.49   10.10
   8  -9  -1   42.80    8.80
  -8  -9   1   42.30    8.10
  -8  -9   1   64.99   10.80
   8  -9  -1   47.20    6.20
   8  -9  -1   49.00    8.90
  -8  -9   1   59.59    9.10
  -8   9   1   51.59    8.10
   8   9  -1   41.40    9.10
  -8   9   1   64.19    6.90
  -8   9   1   53.69    7.00
   8   9  -1   46.50    8.80
   8   9  -1   53.29    7.40
   8   9  -1   38.30    6.60
  -7  -9   1    7.90    4.70
   7  -9  -1   -4.10    4.20
   7  -9  -1   -1.60    3.20
   7  -9  -1    2.50    4.60
   7  -9  -1   -1.50    3.50
  -7  -9   1    3.60    3.30
  -7  -9   1   -2.50    3.60
   7  -9  -1    0.20    2.40
  -7  -9   1   -0.20    4.00
  -7  -9   1    2.60    4.40
   7   9  -1    4.10    3.60
  -7   9   1   -0.10    2.60
   7   9  -1   -2.40    3.90
   7   9  -1    1.20    3.30
  -7   9   1   -2.00    3.30
   7   9  -1    1.80    4.30
   7   9  -1    6.60    3.40
  -7   9   1   -3.80    3.60
  -7   9   1   -1.20    2.70
  -7   9   1    4.60    3.10
   6  -9  -1    8.90    5.50
  -6  -9   1   15.30    4.60
   6  -9  -1   10.40    4.10
   6  -9  -1    6.90    3.60
   6  -9  -1    7.30    4.50
  -6  -9   1    5.50    4.20
  -6  -9   1    7.40    4.00
   6  -9  -1   11.70    3.00
  -6  -9   1    8.00    3.90
  -6  -9   1    7.90    5.20
   6   9  -1   18.50    4.10
  -6   9   1   16.00    3.50
   6   9  -1   11.20    4.90
  -6   9   1   15.80    4.80
  -6   9   1   15.40    4.60
  -6   9   1   14.10    4.10
  -6   9   1   15.40    3.80
   6   9  -1   14.90    4.40
   6   9  -1   20.20    5.80
   6   9  -1   14.10    3.70
   5  -9  -1   76.09    7.90
   5  -9  -1   80.09    7.50
  -5  -9   1   81.09    7.70
  -5  -9   1   74.89    7.70
  -5  -9   1   78.19    6.70
  -5  -9   1   74.69    9.80
   5  -9  -1   67.69    5.20
  -5  -9   1   52.89    7.20
   5  -9  -1   67.39    7.60
   5  -9  -1   87.69    9.20
  -5  -9   1   72.29    9.00
  -5   9   1   78.89    7.60
   5   9  -1   77.89    6.40
  -5   9   1   74.69    7.60
  -5   9   1   86.19    7.90
  -5   9   1   82.19    5.80
   5   9  -1   70.69    8.00
   5   9  -1   70.39    7.90
   5   9  -1   82.89    6.30
   5   9  -1   77.89    8.70
  -5   9   1   81.39    7.00
  -4  -9   1  304.37   18.70
   4  -9  -1  305.47   15.80
   4  -9  -1  294.67   16.90
  -4  -9   1  288.17   17.00
   4  -9  -1  295.67   16.90
   4  -9  -1  297.47   13.80
  -4  -9   1  310.77   18.50
   4  -9  -1  316.97   18.10
  -4  -9   1  274.17   16.10
  -4  -9   1  298.97   15.80
   4  -9  -1  301.37   16.10
  -4  -9   1  308.07   16.80
  -4   9   1  335.47   18.40
  -4   9   1  333.17   17.70
   4   9  -1  323.57   18.80
   4   9  -1  341.17   16.10
  -4   9   1  333.77   18.30
  -4   9   1  342.57   17.40
   4   9  -1  348.17   18.70
   4   9  -1  350.46   16.50
   3  -9  -1  817.52   38.00
  -3  -9   1  881.81   37.90
   3  -9  -1  798.82   38.00
  -3  -9   1  846.92   37.80
  -3  -9   1  826.52   35.20
   3  -9  -1  801.82   37.70
  -3  -9   1  836.72   40.10
   3  -9  -1  879.71   39.20
  -3  -9   1  774.32   37.20
  -3  -9   1  814.12   37.90
   3  -9  -1  827.22   37.40
  -3  -9   1  785.92   38.20
  -3   9   1 1001.30   43.90
  -3   9   1  970.40   43.90
   3   9  -1  992.30   41.60
  -3   9   1  938.81   42.50
   3   9  -1  937.31   43.60
   3   9  -1 1013.00   44.40
   3   9  -1  930.61   44.00
  -3   9   1  934.31   43.80
  -2  -9   1   11.80    3.30
  -2  -9   1    5.20    2.90
  -2  -9   1    8.70    1.60
  -2  -9   1   10.00    2.70
   2  -9  -1   11.20    2.80
  -2  -9   1    7.30    4.30
  -2  -9   1    7.50    2.80
  -2  -9   1    7.70    3.00
   2  -9  -1   11.80    3.70
  -2  -9   1    3.40    2.30
   2  -9  -1   10.90    3.00
   2  -9  -1    6.60    2.90
   2  -9  -1    5.10    2.40
  -2   9   1   11.60    3.20
   2   9  -1   20.00    3.70
  -2   9   1   10.50    4.00
  -2   9   1   15.60    2.70
  -2   9   1   18.70    4.10
   2   9  -1   14.90    3.70
  -2   9   1   17.90    3.60
   2   9  -1   15.60    3.60
   2   9  -1   11.30    3.30
  -2   9   1   13.90    4.30
   1  -9  -1 2055.39   85.99
  -1  -9   1 1967.30   87.49
   1  -9  -1 1841.62   85.59
   1  -9  -1 2137.79   85.49
  -1  -9   1 1993.90   88.49
  -1  -9   1 1969.80   84.79
   1  -9  -1 1905.51   86.89
  -1  -9   1 1985.50   85.29
   1  -9  -1 1885.91   85.69
  -1  -9   1 2018.50   84.89
  -1  -9   1 1964.60   85.39
  -1  -9   1 2223.08   87.29
  -1   9   1 2139.59   97.99
   1   9  -1 2359.36   97.99
   1   9  -1 2264.87   97.39
  -1   9   1 2243.48   94.99
  -1   9   1 2164.08   94.69
  -1   9   1 2306.77   97.69
  -1   9   1 2266.17   96.59
  -1   9   1 2213.98   96.89
   1   9  -1 2279.27   95.99
   0  -9  -1 1020.90   44.30
   0  -9   1 1023.20   46.80
   0  -9  -1  961.70   45.30
   0  -9  -1  998.10   45.70
   0  -9  -1 1075.79   46.00
   0  -9   1  976.80   44.40
   0  -9   1 1101.29   44.20
   0  -9   1 1014.40   44.90
   0  -9   1 1001.40   44.40
   0  -9   1  963.60   44.60
   0  -9   1 1029.80   44.30
   0  -9   1 1039.90   44.50
   0  -9  -1 1073.09   44.80
   0  -9  -1  969.20   47.00
   0  -9  -1 1025.00   45.50
   0  -9   1 1108.19   47.10
   0  -9  -1 1047.60   46.00
   0  -9   1 1071.29   47.10
   0   9  -1 1084.79   51.59
   0   9   1 1117.19   48.40
   0   9   1 1184.58   50.39
   0   9  -1 1138.79   51.19
   0   9   1 1129.89   51.19
   0   9   1 1161.08   51.79
   0   9   1 1125.49   48.30
   0   9   1 1139.19   48.90
   0   9  -1 1166.28   51.29
   1  -9   1  414.76   21.50
  -1  -9  -1  430.16   21.20
  -1  -9  -1  434.96   21.10
  -1  -9  -1  472.95   20.80
   1  -9   1  435.46   19.80
  -1  -9  -1  448.76   21.80
   1  -9   1  421.66   20.10
   1  -9   1  418.86   20.10
  -1  -9  -1  466.55   21.50
  -1  -9  -1  426.86   23.00
   1  -9   1  434.36   19.40
  -1  -9  -1  453.35   21.60
  -1   9  -1  488.15   23.80
   1   9   1  508.55   21.60
   1   9   1  489.65   23.80
  -1   9  -1  447.36   24.40
   1   9   1  510.65   23.60
  -1   9  -1  468.75   22.20
  -1   9  -1  497.15   22.40
  -1   9  -1  454.15   25.20
   1   9   1  511.65   23.60
   1   9   1  498.55   25.30
   1   9   1  486.25   21.60
   1   9   1  482.35   22.60
  -2  -9  -1  173.08   10.40
   2  -9   1  158.38    9.90
   2  -9   1  170.48    9.70
  -2  -9  -1  160.08   10.30
   2  -9   1  167.58    9.20
  -2  -9  -1  185.68   11.20
  -2  -9  -1  173.38   12.40
  -2  -9  -1  171.98   10.90
  -2  -9  -1  179.68   10.40
   2  -9   1  147.19    9.70
  -2  -9  -1  180.18    9.70
  -2   9  -1  188.18   10.40
  -2   9  -1  192.18   10.50
   2   9   1  195.38   11.70
   2   9   1  164.48   11.80
  -2   9  -1  167.68   13.00
   2   9   1  200.08    9.80
   2   9   1  198.68   11.10
  -2   9  -1  199.58   11.10
   2   9   1  178.98   12.70
  -2   9  -1  175.98   12.60
   2   9   1  189.28   10.50
   3  -9   1   61.79    5.30
   3  -9   1   52.29    5.50
  -3  -9  -1   64.09    6.60
   3  -9   1   55.29    3.80
  -3  -9  -1   51.69    4.60
   3  -9   1   57.69    6.90
  -3  -9  -1   61.99    6.50
  -3  -9  -1   59.49    6.70
   3  -9   1   58.69    5.80
  -3  -9  -1   49.99    6.00
  -3  -9  -1   42.00    6.40
   3  -9   1   54.29    4.90
   3   9   1   50.69    7.00
  -3   9  -1   32.40    5.70
  -3   9  -1   55.69    5.10
  -3   9  -1   48.00    5.20
  -3   9  -1   50.59    7.20
   3   9   1   45.70    4.70
  -3   9  -1   43.80    5.00
   3   9   1   56.89    6.10
   3   9   1   45.20    6.60
  -3   9  -1   62.09    4.60
  -4  -9  -1  108.89    9.30
  -4  -9  -1  123.99    9.60
  -4  -9  -1  128.39    9.70
  -4  -9  -1  110.49   10.80
   4  -9   1  115.79    7.20
   4  -9   1  112.99    8.10
   4  -9   1  112.69    8.90
   4  -9   1  105.09    9.90
  -4  -9  -1  116.79    9.30
  -4  -9  -1  118.29    7.20
   4  -9   1  121.69    9.10
   4  -9   1  112.29    6.70
  -4   9  -1  128.09    8.60
   4   9   1  107.59    6.10
   4   9   1  115.89    8.00
  -4   9  -1  118.19    7.50
   4   9   1  113.39    9.10
  -4   9  -1  111.09    7.80
   4   9   1  120.69    9.80
   4   9   1  109.39   10.10
  -4   9  -1  104.79    8.30
   5  -9   1   92.99    9.00
  -5  -9  -1  103.79    9.70
  -5  -9  -1  112.19    9.70
   5  -9   1  101.29    6.90
   5  -9   1  105.69    8.50
  -5  -9  -1  101.59    7.00
   5  -9   1  110.59    9.40
   5  -9   1  110.09   10.30
  -5  -9  -1  102.39    9.70
  -5  -9  -1  104.59    9.40
  -5  -9  -1   86.19   10.20
  -5   9  -1  100.69    7.10
   5   9   1  100.29    9.70
   5   9   1   97.19    6.70
  -5   9  -1  102.69    8.60
  -5   9  -1  112.19   13.10
   5   9   1  105.09    9.30
  -5   9  -1  102.69    8.30
   5   9   1  110.69   10.60
  -5   9  -1   99.29    8.50
   5   9   1  107.59    8.10
   6  -9   1   27.70    6.40
  -6  -9  -1   39.30    7.10
  -6  -9  -1   39.10    7.10
   6  -9   1   39.50    5.90
  -6  -9  -1   38.10    5.10
  -6  -9  -1   37.70    7.30
  -6  -9  -1   41.40    7.40
   6  -9   1   48.90    7.70
   6  -9   1   43.30    5.10
   6  -9   1   32.70    6.90
  -6  -9  -1   31.20    6.60
  -6   9  -1   45.00    7.40
   6   9   1   37.70    5.10
   6   9   1   34.50    7.40
  -6   9  -1   45.40    6.40
  -6   9  -1   42.10    5.30
  -6   9  -1   23.70    6.40
  -6   9  -1   47.90    6.40
   6   9   1   31.30    6.60
   6   9   1   39.50    5.70
  -6   9  -1   35.90    4.70
   6   9   1   33.00    6.80
   7  -9   1  192.68   13.20
  -7  -9  -1  171.58   14.40
  -7  -9  -1  189.98   16.20
   7  -9   1  176.38   15.40
  -7  -9  -1  173.08   14.90
   7  -9   1  195.98   15.30
   7  -9   1  175.08   14.70
   7  -9   1  184.28   11.70
  -7  -9  -1  186.48   14.80
  -7  -9  -1  184.48   14.80
   7   9   1  167.08   15.90
   7   9   1  206.38   16.20
   7   9   1  193.38   12.60
   7   9   1  194.88   13.20
  -7   9  -1  204.58   11.60
  -7   9  -1  192.08   14.20
  -7   9  -1  188.08   14.20
   7   9   1  225.98   15.20
  -7   9  -1  206.38   12.80
  -7   9  -1  201.48   17.60
  -7   9  -1  194.88   13.90
  -8  -9  -1  229.58   22.80
   8  -9   1  253.77   19.20
  -8  -9  -1  240.88   18.20
   8  -9   1  253.57   15.20
  -8  -9  -1  249.58   19.10
  -8  -9  -1  262.07   18.90
  -8  -9  -1  258.07   20.10
   8  -9   1  275.97   22.40
   8   9   1  264.77   19.70
   8   9   1  280.47   16.70
  -8   9  -1  254.27   17.60
  -8   9  -1  265.07   16.10
   8   9   1  237.68   15.70
   8   9   1  252.97   20.20
  -8   9  -1  247.08   20.90
  -8   9  -1  260.17   14.50
   9  -9   1   74.29    7.50
  -9  -9  -1   81.99   11.90
  -9  -9  -1   73.09   12.20
  -9  -9  -1   76.09   11.00
   9  -9   1   56.89   11.00
  -9  -9  -1   46.20    8.80
   9  -9   1   67.79   11.20
  -9  -9  -1   80.99   11.60
   9   9   1   72.39   12.00
  -9   9  -1   92.99   11.30
  -9   9  -1   84.29   14.00
   9   9   1   83.79   13.40
   9   9   1   75.19    9.20
  -9   9  -1   77.19    9.20
  -9   9  -1   68.59    8.90
 -10  -9  -1   -8.40    5.00
 -10  -9  -1    5.00    5.90
 -10  -9  -1   -4.40    5.30
  10  -9   1    2.10    5.70
  10  -9   1    3.30    3.80
  10  -9   1   -0.60    5.60
 -10  -9  -1    0.70    5.40
 -10   9  -1   -1.20    2.10
  10   9   1   -3.00    5.40
 -10   9  -1    7.70    5.80
  10   9   1   14.50    6.60
 -10   9  -1   -1.70    3.30
 -10   9  -1    0.90    5.50
  10   9   1   -8.10    4.20
  11  -9   1   32.80    9.40
 -11  -9  -1   57.09   11.80
 -11  -9  -1   29.10    9.90
  11  -9   1   37.90   10.10
 -11  -9  -1   33.00    8.70
 -11  -9  -1   10.60    8.30
 -11   9  -1   40.00   10.40
  11   9   1   56.49   12.00
 -11   9  -1   38.40    7.80
  11   9   1   18.40    7.50
 -11   9  -1   25.70    8.10
  11   9   1   37.20    9.40
  11 -10  -1    5.90    7.40
 -11 -10   1   22.30    8.90
 -11 -10   1    8.10   12.10
 -11 -10   1   14.80    7.50
 -11 -10   1    4.70    7.20
  11 -10  -1   15.30    7.20
 -11  10   1    0.50    4.30
  11  10  -1    3.30    6.70
 -11  10   1    8.90    6.60
 -11  10   1   -7.50    5.40
  11  10  -1   -4.10    4.50
 -11  10   1   11.30    5.40
  11  10  -1   12.60    6.50
  10 -10  -1   35.90    9.40
 -10 -10   1   41.10    9.10
  10 -10  -1   54.39   10.70
 -10 -10   1   39.10    9.50
 -10 -10   1   57.09   11.40
 -10 -10   1   29.10    8.60
  10  10  -1   17.70    8.10
  10  10  -1   23.00    6.30
 -10  10   1   36.70    7.70
 -10  10   1   45.30    7.20
 -10  10   1   33.70    6.20
   9 -10  -1   61.49   10.90
  -9 -10   1   46.20    9.00
  -9 -10   1   66.39   10.70
  -9 -10   1   65.09   12.20
   9 -10  -1   52.59   10.30
  -9 -10   1   51.29   10.10
  -9 -10   1   56.39    9.40
   9 -10  -1   68.49    7.30
   9  10  -1   60.89    8.40
  -9  10   1   64.79    9.40
   9  10  -1   52.59   10.80
  -9  10   1   71.19    8.10
   9  10  -1   62.99   10.20
   9  10  -1   64.79    8.20
  -9  10   1   61.49    8.00
  -8 -10   1  264.87   19.20
  -8 -10   1  287.67   21.50
  -8 -10   1  315.97   21.40
   8 -10  -1  293.87   20.50
  -8 -10   1  266.87   21.10
   8 -10  -1  290.77   20.20
  -8 -10   1  283.47   19.30
   8 -10  -1  269.07   15.90
   8  10  -1  293.47   17.30
  -8  10   1  297.07   17.20
   8  10  -1  274.87   21.20
  -8  10   1  293.37   16.90
   8  10  -1  304.87   20.80
   8  10  -1  290.07   17.50
  -8  10   1  315.47   19.20
  -7 -10   1   49.60    8.30
  -7 -10   1   34.20    7.20
  -7 -10   1   35.90    7.00
   7 -10  -1   49.40    8.30
   7 -10  -1   49.80    7.20
  -7 -10   1   39.30    6.10
  -7 -10   1   31.90    7.20
   7 -10  -1   43.70    8.20
  -7 -10   1   42.10    8.90
   7 -10  -1   41.00    5.20
   7 -10  -1   40.50    8.10
  -7  10   1   44.00    5.70
  -7  10   1   37.40    6.80
  -7  10   1   35.10    5.60
   7  10  -1   43.30    6.00
   7  10  -1   42.70    6.00
   7  10  -1   47.90    8.60
  -7  10   1   34.80    7.20
   7  10  -1   50.29    8.20
  -7  10   1   41.10    7.40
   7  10  -1   36.10    8.20
  -6 -10   1  134.19   11.70
   6 -10  -1  133.59   11.70
  -6 -10   1  134.79   13.60
   6 -10  -1  161.38   23.30
  -6 -10   1  139.19   10.00
   6 -10  -1  136.69    8.60
  -6 -10   1  149.09   11.80
   6 -10  -1  135.39   11.90
   6 -10  -1  142.39   10.80
  -6 -10   1  147.29   11.70
  -6 -10   1  154.08   12.70
  -6  10   1  147.39   10.30
   6  10  -1  150.88    9.80
   6  10  -1  159.68    9.70
  -6  10   1  135.09   11.40
  -6  10   1  140.89    9.00
  -6  10   1  169.68   11.40
   6  10  -1  131.09   11.90
   6  10  -1  138.39   12.00
   6  10  -1  142.89   12.80
   5 -10  -1  332.87   15.90
  -5 -10   1  321.57   19.60
   5 -10  -1  394.56   19.00
   5 -10  -1  317.77   19.30
  -5 -10   1  349.67   19.30
   5 -10  -1  313.77   17.30
  -5 -10   1  341.77   21.60
  -5 -10   1  337.87   17.80
  -5 -10   1  327.17   19.10
   5 -10  -1  345.17   19.50
  -5 -10   1  329.57   19.00
   5 -10  -1  335.17   20.60
  -5  10   1  395.86   22.10
   5  10  -1  389.46   19.20
   5  10  -1  442.46   20.00
   5  10  -1  407.56   22.40
  -5  10   1  401.66   20.90
   5  10  -1  411.36   23.00
  -5  10   1  387.96   21.80
   4 -10  -1  406.96   20.80
  -4 -10   1  420.56   21.40
  -4 -10   1  417.16   20.60
  -4 -10   1  439.76   21.70
   4 -10  -1  450.35   23.10
   4 -10  -1  382.16   21.40
  -4 -10   1  395.06   23.60
  -4 -10   1  389.96   21.80
   4 -10  -1  373.06   20.30
   4 -10  -1  410.06   21.50
  -4  10   1  436.96   21.20
   4  10  -1  419.96   22.60
  -4  10   1  452.45   22.10
   4  10  -1  429.86   19.50
  -4  10   1  462.45   22.70
   4  10  -1  408.26   22.50
   4  10  -1  434.76   20.20
  -4  10   1  433.76   22.70
   4  10  -1  425.76   23.10
  -3 -10   1  941.61   44.00
   3 -10  -1  902.11   41.50
   3 -10  -1  883.81   42.30
  -3 -10   1  922.41   41.30
  -3 -10   1  942.11   41.40
  -3 -10   1  990.30   42.70
  -3 -10   1  963.90   41.60
  -3 -10   1  834.62   43.50
  -3 -10   1  859.91   40.70
   3 -10  -1  918.71   40.90
   3 -10  -1  817.82   41.20
   3 -10  -1  865.91   41.30
   3  10  -1 1028.00   44.90
  -3  10   1  951.30   44.50
   3  10  -1 1002.10   41.80
  -3  10   1  956.90   44.50
   3  10  -1  983.10   44.80
   3  10  -1  957.60   44.30
  -3  10   1  984.30   44.70
  -3  10   1  954.80   45.90
  -3  10   1  975.00   43.00
   2 -10  -1 1513.75   71.29
   2 -10  -1 1514.95   70.59
  -2 -10   1 1666.43   70.49
   2 -10  -1 1682.13   71.59
  -2 -10   1 1648.44   70.59
  -2 -10   1 1596.84   73.09
   2 -10  -1 1616.94   70.29
  -2 -10   1 1787.72   71.79
  -2 -10   1 1600.94   69.99
  -2 -10   1 1577.74   70.79
  -2 -10   1 1633.84   71.79
  -2  10   1 1645.74   74.19
  -2  10   1 1630.34   72.49
   2  10  -1 1770.92   73.89
   2  10  -1 1829.32   74.49
   2  10  -1 1823.02   75.09
  -2  10   1 1537.35   76.19
  -2  10   1 1626.14   75.29
   2  10  -1 1766.72   74.39
  -2  10   1 1744.13   74.59
  -2  10   1 1668.23   74.99
  -1 -10   1  562.44   26.40
  -1 -10   1  585.84   26.90
   1 -10  -1  621.84   27.10
  -1 -10   1  574.14   29.30
  -1 -10   1  574.64   27.00
  -1 -10   1  581.44   26.40
  -1 -10   1  634.84   28.80
  -1 -10   1  555.24   26.60
   1 -10  -1  566.84   27.30
   1 -10  -1  557.34   28.60
   1 -10  -1  546.65   27.20
  -1 -10   1  647.24   29.00
  -1 -10   1  603.94   28.80
   1 -10  -1  618.24   27.70
  -1  10   1  592.34   29.30
   1  10  -1  639.74   30.10
  -1  10   1  597.34   26.70
  -1  10   1  605.74   30.00
  -1  10   1  601.34   26.90
   1  10  -1  672.93   32.70
  -1  10   1  594.04   30.60
  -1  10   1  601.04   28.70
   1  10  -1  684.33   28.60
   0 -10   1  773.02   36.00
   0 -10   1  879.11   35.90
   0 -10  -1  837.62   37.70
   0 -10   1  819.92   36.60
   0 -10   1  837.92   36.10
   0 -10   1  907.11   39.20
   0 -10  -1  775.22   37.00
   0 -10   1  837.62   36.10
   0 -10  -1  809.12   37.10
   0 -10  -1  820.42   37.40
   0 -10   1  773.22   36.30
   0 -10   1  797.52   38.40
   0 -10  -1  796.72   38.90
   0 -10   1  833.02   38.60
   0 -10  -1  833.82   36.30
   0 -10  -1  835.52   37.70
   0 -10  -1  794.62   35.80
   0  10   1 1018.90   43.30
   0  10  -1  988.70   44.10
   0  10   1  972.90   41.50
   0  10   1  893.71   40.50
   0  10  -1  897.01   44.40
   0  10   1  947.51   40.50
   0  10   1  969.00   44.20
   0  10  -1  963.90   44.10
   0  10   1  969.70   44.90
  -1 -10  -1  477.95   23.00
  -1 -10  -1  498.55   22.90
  -1 -10  -1  427.76   22.30
   1 -10   1  488.75   21.10
   1 -10   1  418.26   22.20
  -1 -10  -1  502.65   22.90
  -1 -10  -1  449.16   24.80
  -1 -10  -1  469.45   21.90
   1 -10   1  446.16   20.40
  -1 -10  -1  514.95   20.30
   1 -10   1  427.26   22.90
   1 -10   1  428.16   21.30
  -1 -10  -1  456.85   22.30
   1  10   1  486.85   24.40
  -1  10  -1  491.25   25.60
   1  10   1  532.55   23.60
   1  10   1  520.25   22.10
  -1  10  -1  495.15   24.70
   1  10   1  526.35   26.10
  -1  10  -1  467.85   23.00
  -1  10  -1  497.75   23.20
  -1  10  -1  458.35   26.10
   1  10   1  542.75   22.10
   2 -10   1  191.78   10.90
   2 -10   1  184.08   11.40
  -2 -10  -1  201.68   12.10
  -2 -10  -1  197.48   11.80
  -2 -10  -1  204.58   12.30
  -2 -10  -1  193.08   11.60
  -2 -10  -1  213.28   14.10
   2 -10   1  187.68   10.90
  -2 -10  -1  206.68   11.20
   2 -10   1  202.98   10.60
   2  10   1  193.78    9.80
   2  10   1  195.08    9.60
  -2  10  -1  177.48   10.50
  -2  10  -1  178.98   11.10
   2  10   1  202.58   12.20
   2  10   1  186.88   13.00
   2  10   1  205.28   11.90
   2  10   1  207.18   10.90
  -2  10  -1  185.28   12.90
  -2  10  -1  172.68   10.30
   2  10   1  170.98   10.90
  -2  10  -1  157.88   13.10
   3 -10   1 1260.67   55.89
  -3 -10  -1 1305.07   55.69
  -3 -10  -1 1263.97   53.49
  -3 -10  -1 1200.68   55.49
   3 -10   1 1255.17   53.79
   3 -10   1 1182.88   54.29
  -3 -10  -1 1201.18   54.99
  -3 -10  -1 1216.68   57.29
   3 -10   1 1160.38   53.69
   3 -10   1 1150.38   54.29
  -3 -10  -1 1250.77   55.79
   3  10   1 1341.57   55.79
   3  10   1 1318.47   57.59
   3  10   1 1274.87   58.49
  -3  10  -1 1341.97   55.09
  -3  10  -1 1300.67   56.69
  -3  10  -1 1257.37   59.79
   3  10   1 1349.16   59.79
  -3  10  -1 1132.19   59.89
  -3  10  -1 1221.78   56.59
  -3  10  -1 1291.57   56.99
   4 -10   1  252.97   15.30
  -4 -10  -1  264.27   16.10
   4 -10   1  265.57   15.50
   4 -10   1  281.77   16.90
   4 -10   1  255.67   13.70
  -4 -10  -1  271.57   13.70
  -4 -10  -1  251.67   15.90
  -4 -10  -1  260.27   17.70
   4 -10   1  270.87   12.70
   4 -10   1  275.97   14.70
  -4 -10  -1  288.07   16.30
  -4 -10  -1  245.28   15.60
  -4  10  -1  290.47   16.30
   4  10   1  321.07   15.60
  -4  10  -1  278.07   19.30
  -4  10  -1  287.67   19.20
  -4  10  -1  307.97   15.30
  -4  10  -1  311.67   15.50
   4  10   1  290.27   17.00
   4  10   1  288.27   17.50
  -4  10  -1  298.57   16.60
   4  10   1  301.67   18.30
  -5 -10  -1  449.26   27.00
  -5 -10  -1  444.06   25.30
  -5 -10  -1  463.75   25.50
   5 -10   1  476.95   25.00
  -5 -10  -1  468.35   25.30
  -5 -10  -1  453.15   25.00
   5 -10   1  452.65   24.80
   5 -10   1  449.56   21.70
   5 -10   1  472.65   23.90
   5 -10   1  541.35   26.90
  -5 -10  -1  471.25   22.50
   5  10   1  510.25   26.00
  -5  10  -1  482.15   25.30
   5  10   1  469.45   26.40
   5  10   1  501.55   22.10
  -5  10  -1  407.76   27.40
   5  10   1  482.35   23.90
  -5  10  -1  501.25   23.30
  -5  10  -1  506.15   25.20
  -5  10  -1  504.55   24.20
   5  10   1  487.05   27.10
   6 -10   1   86.89    7.00
  -6 -10  -1  111.39   12.30
  -6 -10  -1  105.89   10.40
   6 -10   1  109.29    9.10
   6 -10   1  107.39   11.50
  -6 -10  -1   79.69    9.80
  -6 -10  -1  107.79    7.40
  -6 -10  -1   79.69    9.70
   6 -10   1   89.69    9.70
   6 -10   1   84.19    9.60
  -6 -10  -1  112.49   10.60
   6  10   1   98.89   12.00
  -6  10  -1  128.49   10.00
  -6  10  -1  130.59    8.50
   6  10   1  118.09    8.10
   6  10   1  137.39   12.40
  -6  10  -1  118.09   11.60
  -6  10  -1  119.49   13.20
   6  10   1  126.89    9.60
  -6  10  -1  114.59   10.20
  -7 -10  -1   62.69    9.40
   7 -10   1   71.39   10.00
  -7 -10  -1   52.89    9.70
   7 -10   1   67.29    8.40
  -7 -10  -1   48.90    8.90
   7 -10   1   60.49    6.20
  -7 -10  -1   73.89   10.00
   7 -10   1   51.99    8.70
  -7 -10  -1   41.20    7.70
  -7 -10  -1   54.59    6.00
   7  10   1   56.39   10.10
  -7  10  -1   59.59   10.70
   7  10   1   53.09    7.00
  -7  10  -1   50.39    7.90
  -7  10  -1   57.69    5.70
   7  10   1   49.90    7.50
   7  10   1   54.09    9.10
  -7  10  -1   67.79    8.20
   7  10   1   55.59    6.50
  -7  10  -1   75.59    8.00
   8 -10   1   45.60    6.20
   8 -10   1   45.60    9.20
  -8 -10  -1   33.60    7.00
   8 -10   1   45.60    8.80
  -8 -10  -1   46.10    9.70
  -8 -10  -1   40.70    7.90
  -8 -10  -1   36.20    7.60
  -8 -10  -1   46.60    8.70
  -8  10  -1   24.80    7.60
   8  10   1   29.50    8.10
   8  10   1   37.10    6.50
  -8  10  -1   45.30    7.90
   8  10   1   44.00    9.20
  -8  10  -1   39.50    6.40
   8  10   1   45.00    6.50
  -8  10  -1   48.20    5.60
  -9 -10  -1  147.19   17.00
   9 -10   1  109.89    9.30
  -9 -10  -1  100.09   13.20
   9 -10   1   82.89   12.00
  -9 -10  -1  101.39   12.90
   9 -10   1  101.69   13.90
  -9 -10  -1   98.79   13.90
  -9 -10  -1   77.69   12.10
  -9  10  -1  111.19   11.70
   9  10   1   89.69   14.10
   9  10   1   85.19    9.30
  -9  10  -1   86.69    7.60
  -9  10  -1   96.79    9.30
   9  10   1  109.29   14.00
  -9  10  -1   75.99   14.00
 -10 -10  -1   12.00    6.80
  10 -10   1   24.30    8.50
 -10 -10  -1   32.40    9.30
  10 -10   1   33.90    8.80
  10 -10   1   28.80    5.90
 -10 -10  -1   26.90    8.60
 -10 -10  -1   36.00    9.10
 -10  10  -1   36.80   11.50
 -10  10  -1   24.50    7.50
 -10  10  -1   42.30    6.90
  10  10   1   44.90   10.50
  10  10   1   27.70    6.70
 -11 -10  -1   31.90   10.00
 -11 -10  -1   35.30   10.00
  11 -10   1   28.00    9.50
 -11 -10  -1   16.70    8.80
  11  10   1   21.70    7.00
  11  10   1   43.80   11.60
 -11  10  -1   12.50    8.20
 -11  10  -1    9.90    5.50
 -11  10  -1   19.30    7.80
  11  10   1    4.20    4.70
 -11 -11   1   67.09   18.00
 -11 -11   1   72.09   12.20
  11 -11  -1   61.79   17.90
 -11 -11   1   73.59   12.90
  11 -11  -1   77.19   13.60
  11 -11  -1   79.99   13.80
 -11  11   1   90.69   17.00
 -11  11   1   81.29   12.00
 -11  11   1  110.59   10.20
  11  11  -1  113.39   16.80
 -10 -11   1   65.59   12.60
  10 -11  -1   45.70   10.40
 -10 -11   1   81.59   12.30
 -10 -11   1   53.19   11.10
  10 -11  -1   55.89    7.30
 -10 -11   1   59.09   10.90
  10 -11  -1   50.79   11.30
 -10  11   1   49.90    9.20
  10  11  -1   49.10   11.20
  10  11  -1   56.79    8.60
 -10  11   1   53.49    7.40
 -10  11   1   75.29   14.70
   9 -11  -1   15.70    6.80
  -9 -11   1    8.40    5.90
  -9 -11   1   20.60    7.90
   9 -11  -1   21.40    7.50
  -9 -11   1   23.80    8.10
   9 -11  -1   11.40    4.10
  -9 -11   1   22.70    7.70
  -9 -11   1   14.90    6.60
  -9 -11   1   22.50    5.30
  -9  11   1   18.10    6.20
   9  11  -1   26.80    7.80
   9  11  -1   17.10    5.10
   9  11  -1   24.20    5.50
  -9  11   1   29.40    5.40
  -9  11   1   24.90    5.20
  -8 -11   1  159.98   16.00
  -8 -11   1  153.18   13.80
  -8 -11   1  147.49   13.90
   8 -11  -1  178.88   15.30
  -8 -11   1  146.99   16.90
  -8 -11   1  173.58   15.90
  -8 -11   1  164.38   11.70
   8 -11  -1  169.28   14.90
   8 -11  -1  147.89   10.30
  -8  11   1  185.28   13.70
   8  11  -1  129.59   14.80
   8  11  -1  187.58   12.10
   8  11  -1  183.48   15.20
  -8  11   1  164.98   11.10
  -8  11   1  159.18   11.50
  -7 -11   1   42.50    7.50
  -7 -11   1   48.60    9.80
  -7 -11   1   40.40    7.60
  -7 -11   1   48.50    6.60
   7 -11  -1   35.20    7.60
  -7 -11   1   51.29    8.00
  -7 -11   1   49.20    7.90
   7 -11  -1   33.60    4.70
   7 -11  -1   42.10    6.80
   7 -11  -1   36.10    7.40
   7  11  -1   30.00    7.00
  -7  11   1   39.30    6.70
   7  11  -1   23.00    6.50
  -7  11   1   32.10    4.70
   7  11  -1   36.40    5.50
  -7  11   1   31.10    5.30
   7  11  -1   28.70    4.80
   6 -11  -1   98.99    6.70
  -6 -11   1  110.59    8.60
   6 -11  -1  124.29   11.80
   6 -11  -1   92.69   10.10
  -6 -11   1   94.79    9.60
   6 -11  -1  114.59   10.60
  -6 -11   1   86.69   10.40
  -6 -11   1   92.29    9.60
  -6 -11   1  102.39    9.90
  -6 -11   1   98.49   12.70
   6 -11  -1  106.39    9.40
   6  11  -1  105.39   10.00
   6  11  -1   89.89    7.30
  -6  11   1   77.79    9.50
   6  11  -1   85.79   10.20
   6  11  -1   80.69    6.60
   6  11  -1   86.29   10.70
  -6  11   1   93.89    8.60
  -6  11   1   87.89    8.90
  -5 -11   1   17.60    5.30
   5 -11  -1   27.90    6.60
  -5 -11   1   22.40    5.00
  -5 -11   1   26.60    5.00
   5 -11  -1   27.60    5.80
   5 -11  -1   27.20    4.50
  -5 -11   1   26.20    6.40
   5 -11  -1   23.40    4.80
  -5 -11   1   15.30    5.00
   5 -11  -1   24.20    5.30
  -5 -11   1   29.10    4.90
   5 -11  -1   26.40    2.80
   5  11  -1   30.60    6.60
   5  11  -1   31.60    4.00
   5  11  -1   31.70    6.00
   5  11  -1   31.50    3.60
  -5  11   1   29.60    5.40
  -5  11   1   38.40    6.50
  -5  11   1   28.50    5.50
  -5  11   1   35.70    5.40
   4 -11  -1   23.30    5.70
  -4 -11   1   26.80    4.70
   4 -11  -1   34.00    5.30
  -4 -11   1   35.70    5.40
  -4 -11   1   39.20    5.80
   4 -11  -1   46.10    5.70
   4 -11  -1   34.10    5.40
  -4 -11   1   28.90    4.80
   4 -11  -1   33.30    4.70
  -4 -11   1   26.20    5.90
  -4 -11   1   31.60    5.90
  -4  11   1   28.60    6.30
  -4  11   1   36.10    5.70
  -4  11   1   28.00    7.20
  -4  11   1   33.50    5.20
  -4  11   1   31.60    5.20
   4  11  -1   42.70    6.50
   4  11  -1   40.70    3.70
   4  11  -1   34.40    5.60
  -4  11   1   39.00    4.80
   4  11  -1   40.80    6.40
   3 -11  -1  326.87   19.10
   3 -11  -1  350.06   19.20
  -3 -11   1  356.76   19.60
  -3 -11   1  415.86   20.80
  -3 -11   1  359.86   18.80
  -3 -11   1  393.06   19.30
   3 -11  -1  392.16   20.60
   3 -11  -1  352.46   19.20
  -3 -11   1  374.56   19.20
   3 -11  -1  362.16   22.60
  -3 -11   1  368.16   21.90
  -3 -11   1  384.96   19.40
  -3  11   1  429.56   22.50
  -3  11   1  447.96   24.20
   3  11  -1  465.65   22.40
  -3  11   1  410.06   24.70
   3  11  -1  465.45   22.90
  -3  11   1  432.06   22.40
   3  11  -1  469.55   22.90
  -3  11   1  428.36   22.60
  -3  11   1  444.56   20.70
  -2 -11   1  580.94   26.20
  -2 -11   1  550.04   26.10
   2 -11  -1  551.74   25.90
  -2 -11   1  542.05   28.80
  -2 -11   1  587.54   27.80
  -2 -11   1  595.54   27.40
   2 -11  -1  533.05   26.30
  -2 -11   1  551.34   25.80
  -2 -11   1  531.75   26.40
   2 -11  -1  542.85   27.00
   2 -11  -1  515.35   26.20
   2 -11  -1  540.75   27.30
  -2  11   1  571.14   28.10
   2  11  -1  630.64   27.80
   2  11  -1  597.64   28.20
   2  11  -1  598.94   28.80
  -2  11   1  578.44   28.20
  -2  11   1  605.54   26.40
   2  11  -1  605.14   28.00
  -2  11   1  583.54   26.00
  -2  11   1  586.84   29.10
  -2  11   1  584.54   29.40
  -2  11   1  549.45   30.50
   1 -11  -1  317.17   14.80
  -1 -11   1  291.47   15.40
  -1 -11   1  294.37   14.20
  -1 -11   1  264.27   16.80
  -1 -11   1  275.87   14.50
  -1 -11   1  278.57   13.90
  -1 -11   1  283.57   14.20
  -1 -11   1  274.07   14.40
  -1 -11   1  272.37   14.20
   1 -11  -1  282.17   15.00
   1 -11  -1  269.47   16.30
  -1 -11   1  309.87   16.50
   1 -11  -1  292.77   15.60
   1 -11  -1  252.67   14.80
  -1 -11   1  301.47   16.40
   1 -11  -1  272.97   14.80
   1  11  -1  265.07   15.80
  -1  11   1  279.77   16.80
   1  11  -1  287.47   16.50
   1  11  -1  281.37   14.30
  -1  11   1  273.97   15.30
  -1  11   1  253.77   14.40
   0 -11   1   99.59    6.20
   0 -11  -1   96.79    7.60
   0 -11   1   96.39    6.30
   0 -11  -1  108.69    7.90
   0 -11  -1  103.69    6.60
   0 -11  -1   92.69    7.20
   0 -11   1   87.89    6.70
   0 -11   1   99.59    6.20
   0 -11  -1   93.49    8.90
   0 -11   1  107.89    8.60
   0 -11   1   97.99    6.70
   0 -11  -1   95.69    7.90
   0 -11   1  113.49    6.40
   0 -11  -1   98.39    7.10
   0 -11  -1   96.39    6.00
   0 -11   1   86.79    8.30
   0  11   1   75.29    7.70
   0  11  -1   83.79    7.80
   0  11   1   99.89    7.30
   0  11  -1   76.99    8.30
   0  11   1   93.89    5.70
   0  11   1   85.09    8.50
   1 -11   1  743.93   37.00
   1 -11   1  810.02   35.00
  -1 -11  -1  830.62   37.10
   1 -11   1  764.62   35.20
  -1 -11  -1  809.42   36.80
  -1 -11  -1  794.02   36.70
   1 -11   1  798.22   34.30
  -1 -11  -1  732.93   36.20
   1 -11   1  753.32   35.20
  -1 -11  -1  881.41   34.10
  -1 -11  -1  780.52   36.20
  -1 -11  -1  810.02   35.80
  -1 -11  -1  781.62   38.60
  -1  11  -1  833.72   42.20
   1  11   1  864.61   39.00
  -1  11  -1  866.91   40.50
  -1  11  -1  825.42   41.20
   1  11   1  916.01   42.10
   1  11   1  936.61   40.60
  -2 -11  -1  929.61   40.80
  -2 -11  -1  908.31   43.00
  -2 -11  -1  947.21   39.90
   2 -11   1  817.42   40.10
   2 -11   1  874.91   39.40
  -2 -11  -1  938.61   41.10
   2 -11   1  868.61   38.80
  -2 -11  -1  868.41   40.20
   2 -11   1  776.22   40.40
  -2 -11  -1  867.21   40.20
  -2 -11  -1  853.11   40.00
   2  11   1 1012.20   44.70
   2  11   1 1046.70   42.80
   2  11   1 1038.60   44.60
  -2  11  -1  970.40   44.20
  -2  11  -1  952.00   43.90
  -2  11  -1  918.71   44.80
   2  11   1  990.70   47.10
   2  11   1 1032.40   42.70
  -2  11  -1  878.21   47.30
  -2  11  -1  977.90   47.00
   2  11   1 1043.90   45.40
   2  11   1 1005.70   45.70
  -3 -11  -1   34.00    5.30
  -3 -11  -1   26.50    6.00
  -3 -11  -1   35.30    4.50
   3 -11   1   27.50    4.40
   3 -11   1   35.50    6.20
  -3 -11  -1   38.20    5.60
   3 -11   1   25.40    4.10
   3 -11   1   25.50    4.20
   3 -11   1   33.40    4.30
  -3 -11  -1   26.00    4.90
  -3 -11  -1   23.00    4.70
  -3 -11  -1   24.20    5.40
   3  11   1   35.30    5.20
  -3  11  -1   34.80    4.60
   3  11   1   30.70    5.50
  -3  11  -1   32.70    2.80
   3  11   1   26.50    5.50
  -3  11  -1   25.10    6.10
  -3  11  -1   36.20    7.60
  -3  11  -1   29.90    4.60
   3  11   1   32.30    3.70
  -3  11  -1   37.50    4.80
   3  11   1   33.00    5.60
  -4 -11  -1   34.20    6.00
  -4 -11  -1   31.70    5.80
   4 -11   1   27.10    2.80
   4 -11   1   26.40    5.70
   4 -11   1   22.00    4.10
  -4 -11  -1   22.10    4.90
   4 -11   1   30.60    5.30
   4 -11   1   29.80    4.10
  -4 -11  -1   28.90    7.00
   4 -11   1   35.60    5.40
  -4 -11  -1   32.50    5.70
   4  11   1   27.10    4.10
   4  11   1   33.60    5.30
  -4  11  -1   28.10    4.30
  -4  11  -1   35.70    5.30
   4  11   1   28.00    6.20
  -4  11  -1   32.60    4.00
  -4  11  -1   29.10    4.70
  -4  11  -1   14.40    6.30
   5 -11   1  438.96   23.40
   5 -11   1  397.16   20.60
  -5 -11  -1  399.96   19.20
  -5 -11  -1  388.06   22.10
  -5 -11  -1  376.56   21.80
  -5 -11  -1  350.76   21.70
  -5 -11  -1  368.66   23.90
   5 -11   1  363.76   17.90
   5 -11   1  393.06   21.40
   5 -11   1  362.66   21.30
  -5 -11  -1  356.06   21.50
  -5  11  -1  393.86   20.40
  -5  11  -1  409.16   20.20
  -5  11  -1  410.06   22.00
  -5  11  -1  397.16   22.00
   5  11   1  402.96   24.10
   5  11   1  423.56   20.60
   5  11   1  422.96   23.40
   5  11   1  397.96   22.60
  -6 -11  -1   94.49   10.00
   6 -11   1   86.39    8.60
   6 -11   1  108.39   10.40
  -6 -11  -1   78.79   10.00
   6 -11   1   93.09    9.90
  -6 -11  -1  110.89   12.40
  -6 -11  -1   93.09    7.00
  -6 -11  -1   86.39   10.50
   6 -11   1   83.89    6.60
  -6 -11  -1   83.39    9.60
   6 -11   1   90.29   11.50
   6  11   1  107.29    7.00
  -6  11  -1  116.69   10.00
  -6  11  -1  103.79   12.70
  -6  11  -1   94.69    9.40
  -6  11  -1  106.79    7.70
   6  11   1   99.09    8.50
   6  11   1  106.69   11.50
   6  11   1  109.49   10.50
   6  11   1  109.69   12.20
  -6  11  -1  123.19    9.30
   7 -11   1  181.58   13.10
  -7 -11  -1  166.78   10.60
  -7 -11  -1  152.08   14.50
   7 -11   1  162.28   14.30
  -7 -11  -1  156.38   14.30
  -7 -11  -1  176.68   16.50
  -7 -11  -1  191.08   14.60
  -7 -11  -1  190.88   14.80
  -7  11  -1  167.68   16.70
   7  11   1  185.98   16.10
  -7  11  -1  171.08   10.60
   7  11   1  175.48   10.80
   7  11   1  184.58   15.20
  -7  11  -1  180.08   12.90
   7  11   1  172.68   12.10
  -8 -11  -1  153.68   16.30
   8 -11   1  163.98   14.90
  -8 -11  -1  163.88   15.20
  -8 -11  -1  174.98   14.60
   8 -11   1  143.29   10.50
  -8 -11  -1  173.48   15.40
  -8 -11  -1  153.68   10.40
  -8 -11  -1  137.29   14.10
   8 -11   1  174.58   15.60
   8  11   1  180.28   12.60
  -8  11  -1  166.58   13.20
   8  11   1  187.88   16.10
  -8  11  -1  162.18   17.20
   8  11   1  174.18   16.70
  -8  11  -1  169.88   10.60
   8  11   1  164.68   11.40
   9 -11   1   66.09   11.00
  -9 -11  -1   49.40    8.60
  -9 -11  -1   61.09   11.90
  -9 -11  -1   52.59   10.10
  -9 -11  -1   52.39    9.60
   9 -11   1   58.49    7.10
   9 -11   1   60.29   10.60
  -9 -11  -1   47.20    6.40
  -9  11  -1   69.59    9.80
  -9  11  -1   53.29   11.80
  -9  11  -1   42.90    5.50
   9  11   1   70.69    7.90
   9  11   1   72.09   12.60
  10 -11   1   14.90    4.30
 -10 -11  -1   11.50    8.20
 -10 -11  -1   16.30    7.50
 -10 -11  -1    7.90    7.00
  10 -11   1   18.20    8.40
 -10 -11  -1   27.20    9.00
  10 -11   1   12.10    6.80
  10  11   1    3.30    4.70
  10  11   1   -2.30    4.20
 -10  11  -1   -0.90    2.30
 -10  11  -1   -3.50    4.60
  10  11   1   10.20    7.90
 -10  11  -1    9.90    8.00
  10 -12  -1   93.69    8.70
  10 -12  -1   89.09   13.30
 -10 -12   1   66.09   13.00
 -10 -12   1   71.19   14.20
  10 -12  -1   69.39   11.50
 -10 -12   1   79.49   12.90
 -10 -12   1   71.89   13.40
 -10 -12   1   90.39   13.70
 -10  12   1   59.69   13.80
 -10  12   1   77.39    8.10
  10  12  -1   51.79   11.00
 -10  12   1   67.79   10.40
   9 -12  -1   25.60    7.90
  -9 -12   1   20.40    8.10
   9 -12  -1   21.90    7.40
  -9 -12   1   34.00    9.00
  -9 -12   1   17.60    7.20
   9 -12  -1   12.40    4.20
  -9 -12   1   10.30    4.80
  -9 -12   1    9.90    6.70
  -9  12   1    7.70    4.10
  -9  12   1   20.40    4.50
   9  12  -1   24.30    5.10
  -9  12   1   17.10    8.80
  -9  12   1   16.60    5.90
   9  12  -1   11.60    6.40
   9  12  -1   11.90    4.60
  -8 -12   1   34.90    7.60
   8 -12  -1   51.59    9.30
   8 -12  -1   51.59    9.40
  -8 -12   1   47.30    8.90
   8 -12  -1   51.19    9.00
  -8 -12   1   59.49   10.00
  -8 -12   1   58.19    7.20
  -8 -12   1   49.99    8.50
  -8 -12   1   37.20    9.20
   8  12  -1   57.49    9.00
  -8  12   1   66.59    7.20
   8  12  -1   59.49    7.00
   8  12  -1   65.19   10.80
  -8  12   1   51.59    8.00
   8  12  -1   50.39    6.40
  -8  12   1   36.20    8.70
   7 -12  -1  157.08   12.40
  -7 -12   1  162.38   14.00
  -7 -12   1  148.89   16.00
   7 -12  -1  154.18    9.50
  -7 -12   1  172.88   13.70
  -7 -12   1  159.28   13.40
   7 -12  -1  152.88   14.00
  -7 -12   1  164.58   11.40
   7 -12  -1  178.58   16.00
  -7 -12   1  165.48   15.90
  -7  12   1  155.98   11.10
   7  12  -1  140.69   13.30
   7  12  -1  168.28   14.90
   7  12  -1  150.98    9.60
   7  12  -1  147.89   10.30
  -7  12   1  160.68   11.90
   6 -12  -1   64.79    9.10
  -6 -12   1   57.69    9.60
  -6 -12   1   69.99    9.00
   6 -12  -1   65.09    4.60
   6 -12  -1   58.39    8.50
  -6 -12   1   59.09    8.20
  -6 -12   1   64.29    8.40
  -6 -12   1   60.59    6.70
   6 -12  -1   54.59    9.20
   6 -12  -1   59.99    7.80
  -6 -12   1   66.09    9.80
   6  12  -1   42.30    6.50
  -6  12   1   43.40    6.30
   6  12  -1   45.90    8.60
  -6  12   1   43.80    9.70
  -6  12   1   36.70    6.50
   6  12  -1   47.40    4.40
   6  12  -1   53.19    6.80
  -6  12   1   45.30    6.30
   5 -12  -1   55.69    7.80
  -5 -12   1   65.79    7.40
   5 -12  -1   56.19    7.40
  -5 -12   1   61.49    7.70
  -5 -12   1   55.69    6.50
   5 -12  -1   69.09    7.20
  -5 -12   1   63.99   10.40
   5 -12  -1   53.89    6.10
  -5 -12   1   55.09    7.30
   5 -12  -1   51.49    7.90
  -5 -12   1   57.39    8.40
   5  12  -1   79.39    8.80
   5  12  -1   88.69    6.20
   5  12  -1   88.69    9.10
  -5  12   1   89.49    8.50
  -5  12   1   75.19   11.30
   5  12  -1   87.89    9.80
  -5  12   1   85.79    8.30
  -5  12   1   87.49    7.60
  -4 -12   1   71.99    7.00
  -4 -12   1   81.59    7.40
  -4 -12   1   78.79    8.30
   4 -12  -1   79.69    7.60
  -4 -12   1   85.39    8.60
   4 -12  -1   86.09    7.50
   4 -12  -1   91.29    8.10
   4 -12  -1   75.39    9.10
  -4 -12   1   79.29   10.80
  -4 -12   1   71.79    7.40
  -4 -12   1   81.89    7.70
   4 -12  -1   62.19    6.80
   4  12  -1   75.39    7.80
   4  12  -1   83.59    4.90
   4  12  -1   77.79    8.20
   4  12  -1   84.49    8.60
  -4  12   1   81.69    7.80
  -4  12   1   60.59   12.10
  -4  12   1   67.49    9.30
  -4  12   1   79.49    7.60
  -4  12   1   83.89    6.50
   3 -12  -1   85.49    7.60
   3 -12  -1   75.29    7.30
  -3 -12   1   93.19    7.30
  -3 -12   1   87.29    7.30
  -3 -12   1   82.69    7.30
  -3 -12   1   87.99    8.30
   3 -12  -1   78.49    7.10
  -3 -12   1   91.19    7.70
   3 -12  -1   97.59    8.80
  -3 -12   1   74.89    9.40
  -3 -12   1   75.29    7.60
   3 -12  -1   82.19    7.10
  -3  12   1   92.29    6.00
  -3  12   1   80.49    7.40
  -3  12   1   90.09    9.20
   3  12  -1   91.09    7.80
   3  12  -1   86.19    8.10
  -3  12   1   81.29    7.50
   3  12  -1   98.49    8.10
  -2 -12   1  146.79    9.80
   2 -12  -1  111.29   10.10
  -2 -12   1  118.19    9.60
  -2 -12   1  118.99    8.60
  -2 -12   1  125.79    8.20
  -2 -12   1  126.79    8.50
   2 -12  -1  109.79    8.20
   2 -12  -1  100.09   10.30
   2 -12  -1  117.39    8.10
   2 -12  -1  121.99    8.70
  -2 -12   1  132.19    8.40
  -2 -12   1  118.49   10.80
   2  12  -1  163.08    9.70
  -2  12   1  152.68    7.50
  -2  12   1  147.19   10.80
  -2  12   1  145.89    7.60
   2  12  -1  167.88   10.90
  -2  12   1  142.39    9.80
  -2  12   1  136.19   12.00
   2  12  -1  167.28   10.30
  -2  12   1  148.39   10.00
  -2  12   1  151.88   11.10
  -1 -12   1   88.19    8.60
  -1 -12   1   86.79    6.40
   1 -12  -1   64.59    6.70
   1 -12  -1   82.59    8.10
   1 -12  -1   77.19    6.30
   1 -12  -1   89.29    7.00
  -1 -12   1   88.39    6.20
   1 -12  -1   78.49    6.50
  -1 -12   1   90.49    6.50
  -1 -12   1   90.09    7.90
   1 -12  -1   79.09    7.10
  -1 -12   1   87.69    6.40
  -1 -12   1   86.49    7.90
  -1 -12   1   86.59    5.90
  -1 -12   1   81.79    5.90
   1 -12  -1   79.49    6.60
  -1 -12   1   73.99    5.90
  -1  12   1  105.49    9.20
  -1  12   1   96.89    9.50
  -1  12   1  109.49    8.60
   1  12  -1  100.29    8.90
   1  12  -1  123.69    7.70
   1  12  -1  102.89    9.40
   0 -12   1  261.97   15.20
   0 -12  -1  255.57   13.80
   0 -12   1  255.77   12.90
   0 -12   1  259.77   12.50
   0 -12   1  223.88   14.80
   0 -12   1  236.48   12.20
   0 -12   1  256.87   13.00
   0 -12  -1  243.38   12.00
   0 -12   1  232.38   12.10
   0 -12  -1  242.68   12.50
   0 -12  -1  231.18   15.20
   0 -12   1  226.68   12.70
   0 -12  -1  244.78   14.10
   0 -12  -1  224.28   13.00
   0 -12   1  222.68   12.20
   0 -12  -1  240.68   13.30
   0  12   1  230.38   15.40
   0  12  -1  250.07   15.10
   0  12   1  260.97   14.20
   0  12   1  257.07   12.30
   0  12   1  238.98   15.10
   0  12  -1  226.18   15.40
   0  12  -1  252.17   15.20
  -1 -12  -1   20.00    3.80
  -1 -12  -1   23.60    2.50
  -1 -12  -1   14.50    4.30
  -1 -12  -1   18.00    3.60
  -1 -12  -1   16.40    3.80
   1 -12   1   21.50    4.60
  -1 -12  -1   29.00    4.80
  -1 -12  -1   26.30    4.50
  -1 -12  -1   18.40    3.70
   1 -12   1   24.90    2.50
  -1 -12  -1   21.40    2.40
   1 -12   1   19.50    3.20
  -1 -12  -1   20.90    3.50
   1 -12   1   21.30    3.10
   1 -12   1   18.60    3.10
   1 -12   1   20.30    3.80
   1 -12   1   25.30    6.00
  -1  12  -1   16.00    4.40
  -1  12  -1    9.20    4.30
   1  12   1   23.80    3.60
   1  12   1   17.50    4.60
   1  12   1   26.20    4.80
  -2 -12  -1  194.28   12.10
   2 -12   1  180.68   12.30
  -2 -12  -1  206.38   12.80
   2 -12   1  197.48   12.80
  -2 -12  -1  209.08   12.60
  -2 -12  -1  221.38   12.60
   2 -12   1  202.08   11.40
   2 -12   1  205.38   11.10
  -2 -12  -1  229.48   15.40
   2 -12   1  200.38   11.50
  -2 -12  -1  223.68   13.00
   2  12   1  242.18   11.00
   2  12   1  248.08   14.20
   2  12   1  245.68   13.50
  -2  12  -1  215.38   16.20
   2  12   1  241.78   11.10
  -2  12  -1  219.28   15.40
  -2  12  -1  234.78   14.00
   2  12   1  238.98   13.50
   2  12   1  245.38   16.00
  -2  12  -1  244.78   13.00
  -2  12  -1  226.58   12.80
  -3 -12  -1  955.60   43.50
   3 -12   1  907.41   41.70
  -3 -12  -1  863.11   42.90
  -3 -12  -1  936.41   43.70
   3 -12   1  844.22   42.00
   3 -12   1  941.71   42.40
  -3 -12  -1  977.50   41.90
  -3 -12  -1 1017.70   46.70
  -3 -12  -1  916.11   43.20
   3 -12   1  866.21   42.10
   3 -12   1  970.10   44.20
  -3 -12  -1  940.01   43.30
   3  12   1 1013.50   42.40
   3  12   1 1018.50   45.10
  -3  12  -1  979.70   44.30
  -3  12  -1  977.90   44.40
  -3  12  -1  916.81   43.90
  -3  12  -1  959.10   47.30
  -3  12  -1  881.31   47.90
   3  12   1  985.80   46.10
   3  12   1 1008.50   45.50
   4 -12   1  227.68   14.20
   4 -12   1  243.78   14.60
   4 -12   1  243.08   16.00
  -4 -12  -1  261.37   15.60
  -4 -12  -1  252.37   13.00
  -4 -12  -1  222.28   17.30
  -4 -12  -1  233.18   15.00
  -4 -12  -1  217.78   15.00
   4 -12   1  251.07   14.00
   4 -12   1  216.18   13.00
   4  12   1  250.37   13.20
  -4  12  -1  257.77   18.20
  -4  12  -1  252.87   14.80
   4  12   1  262.37   17.00
  -4  12  -1  251.07   14.10
  -4  12  -1  244.48   14.60
  -4  12  -1  220.88   17.90
  -4  12  -1  265.67   12.70
   4  12   1  242.88   15.40
   5 -12   1    9.60    5.00
  -5 -12  -1   17.20    5.40
   5 -12   1   19.30    5.10
  -5 -12  -1   20.00    3.60
   5 -12   1   17.80    4.50
   5 -12   1   19.60    2.70
  -5 -12  -1   12.10    6.20
  -5 -12  -1   26.10    5.90
  -5 -12  -1   15.00    5.10
  -5 -12  -1   21.30    5.20
   5 -12   1   19.20    4.60
   5 -12   1   15.20    3.40
  -5  12  -1   21.20    3.80
   5  12   1   24.50    5.40
  -5  12  -1   22.30    4.00
   5  12   1   14.50    3.70
  -5  12  -1   13.00    6.20
  -5  12  -1    8.70    6.40
   5  12   1   25.00    6.50
   5  12   1   13.50    4.60
  -5  12  -1   16.10    4.10
  -5  12  -1   19.50    4.60
   6 -12   1   13.40    6.20
   6 -12   1   22.20    5.80
  -6 -12  -1   17.00    6.60
  -6 -12  -1   24.40    4.00
   6 -12   1   23.50    5.40
   6 -12   1   23.90    6.10
   6 -12   1   25.90    3.60
  -6 -12  -1   20.50    5.30
  -6 -12  -1   23.50    6.00
  -6 -12  -1   14.20    5.70
  -6 -12  -1   24.10    6.70
   6  12   1   38.00    7.10
   6  12   1   36.50    5.20
  -6  12  -1   25.00    5.20
  -6  12  -1   12.60    6.00
  -6  12  -1   28.30    6.40
   6  12   1   28.40    6.40
  -6  12  -1   34.20    4.60
   7 -12   1   13.50    3.10
  -7 -12  -1   14.00    5.50
  -7 -12  -1   12.40    5.90
  -7 -12  -1    9.80    5.10
   7 -12   1    1.20    4.00
  -7 -12  -1    8.50    6.30
  -7 -12  -1   18.10    9.70
   7 -12   1   12.70    5.60
  -7 -12  -1   13.50    3.50
   7 -12   1    9.90    4.20
  -7  12  -1   12.90    4.80
   7  12   1   17.60    6.40
  -7  12  -1   14.30    6.50
  -7  12  -1   21.20    3.90
   7  12   1   12.40    6.70
   7  12   1   20.30    4.40
   7  12   1   11.10    3.00
  -8 -12  -1   71.29   10.20
  -8 -12  -1   93.09   13.10
   8 -12   1   97.99   12.70
   8 -12   1   97.89   13.20
   8 -12   1   88.99    7.70
  -8 -12  -1  106.29   15.00
  -8 -12  -1   81.09   11.60
  -8 -12  -1   95.49    7.40
  -8 -12  -1   96.09   12.60
  -8  12  -1   77.69   13.10
   8  12   1  109.29   13.70
  -8  12  -1   86.49    6.90
   8  12   1   82.99    7.30
   8  12   1   93.79   12.00
  -8  12  -1   88.99    9.70
  -9 -12  -1   59.09   11.40
   9 -12   1   54.69    6.80
  -9 -12  -1   56.69    9.50
  -9 -12  -1   58.19    6.40
  -9 -12  -1   58.19   10.70
   9 -12   1   49.90    9.50
   9 -12   1   36.70    9.00
  -9 -12  -1   66.99   11.20
  -9 -12  -1   57.89   12.20
  -9  12  -1   55.59    8.50
  -9  12  -1   52.79   11.60
   9  12   1   49.80   11.00
   9  12   1   29.00    5.40
  10 -12   1   12.40    4.50
 -10 -12  -1    6.10    7.00
  10 -12   1    5.50    6.10
  10 -12   1    0.40    6.10
 -10 -12  -1   -4.30    6.10
 -10 -12  -1   19.50    7.80
 -10 -12  -1    7.10    6.50
  10  12   1    1.40    3.70
  10  12   1    2.10    8.40
  10  12   1    5.40    4.80
 -10  12  -1   -2.90    6.00
 -10  12  -1    4.40    5.50
 -10 -13   1    3.70    9.50
 -10 -13   1    1.70    6.10
 -10 -13   1   12.80    8.10
 -10 -13   1   17.50    7.90
  10 -13  -1    9.40    3.90
 -10 -13   1   10.90    5.30
  10 -13  -1   11.20    7.20
  10  13  -1   11.10    7.20
 -10  13   1    5.70    5.40
 -10  13   1   -2.50    5.90
  10  13  -1    3.60    4.00
  10  13  -1   10.00    6.90
  -9 -13   1   14.20    6.70
  -9 -13   1   11.00    5.20
  -9 -13   1   17.00    7.80
   9 -13  -1   21.60    4.20
   9 -13  -1   14.90    6.50
  -9 -13   1   22.60    8.50
  -9 -13   1   11.90    4.50
  -9 -13   1   14.90    7.20
   9 -13  -1   13.50    6.90
   9  13  -1   11.40    6.40
  -9  13   1   24.00    6.40
  -9  13   1   17.10    4.60
  -9  13   1   20.10    8.20
  -8 -13   1  129.69   14.30
   8 -13  -1  138.49   13.80
   8 -13  -1  120.99    8.70
  -8 -13   1  147.79   14.40
  -8 -13   1  188.18   17.70
   8 -13  -1  134.49   13.70
  -8 -13   1  157.68   10.80
  -8 -13   1  145.59   13.30
  -8 -13   1  136.29   12.80
  -8  13   1  135.19   10.50
  -8  13   1  122.69   17.60
   8  13  -1  137.59    9.00
   8  13  -1  125.39    9.70
  -8  13   1  152.78   12.10
   8  13  -1  141.79   14.50
  -7 -13   1   71.49   10.40
  -7 -13   1   48.40    8.70
  -7 -13   1   72.19    9.60
   7 -13  -1   89.89   10.20
   7 -13  -1   65.19    5.10
   7 -13  -1   60.89    9.50
  -7 -13   1   73.49    9.60
  -7 -13   1   73.49   11.90
  -7 -13   1   69.89    7.40
   7  13  -1   71.79    5.30
   7  13  -1   60.69    8.90
   7  13  -1   70.79    6.70
  -7  13   1   69.79    7.40
   7  13  -1   68.19   10.40
  -7  13   1   79.09    8.40
  -7  13   1   55.39   10.90
  -6 -13   1  209.48   16.00
   6 -13  -1  196.48   16.90
  -6 -13   1  215.48   13.40
   6 -13  -1  202.08   16.30
   6 -13  -1  192.18   14.80
  -6 -13   1  245.58   18.80
  -6 -13   1  201.88   14.70
  -6 -13   1  208.98   15.40
   6 -13  -1  240.28   16.00
  -6 -13   1  196.08   14.80
  -6  13   1  209.08   14.90
  -6  13   1  206.38   13.10
   6  13  -1  231.78   16.60
   6  13  -1  202.48   15.10
  -6  13   1  215.88   13.50
   6  13  -1  219.88   11.70
   6  13  -1  215.28   16.40
  -6  13   1  174.78   17.30
  -5 -13   1  150.38   12.10
  -5 -13   1  129.89   11.70
   5 -13  -1  140.29   10.50
  -5 -13   1  142.99   10.00
   5 -13  -1  144.09   11.00
   5 -13  -1  129.79   11.30
  -5 -13   1  140.59   10.90
  -5 -13   1  141.09   11.20
   5 -13  -1  132.69   12.50
  -5 -13   1  131.39   11.00
   5 -13  -1  126.19   11.00
  -5 -13   1  129.69   13.90
  -5  13   1  134.59   13.10
  -5  13   1  123.79    9.20
   5  13  -1  147.39   11.80
  -5  13   1  139.29   13.70
   5  13  -1  146.59   11.30
   5  13  -1  148.79   12.40
  -5  13   1  144.79   10.50
  -5  13   1  138.49   11.00
   5  13  -1  135.29    7.70
  -5  13   1  132.69   12.40
   4 -13  -1   20.30    5.70
  -4 -13   1   23.70    6.60
   4 -13  -1   15.70    4.20
  -4 -13   1   18.20    4.70
   4 -13  -1   21.70    5.50
  -4 -13   1   23.50    5.00
  -4 -13   1   16.20    4.40
   4 -13  -1   31.40    5.30
  -4 -13   1   27.00    5.60
   4 -13  -1   18.00    4.60
  -4 -13   1   23.20    4.60
  -4 -13   1   26.90    5.80
  -4  13   1   27.70    7.70
  -4  13   1   23.60    5.00
   4  13  -1   29.40    5.40
  -4  13   1   27.80    5.40
  -4  13   1   22.70    3.70
  -4  13   1   17.10    6.20
   4  13  -1   18.30    4.90
   4  13  -1   29.10    5.80
  -4  13   1   19.90    5.70
   3 -13  -1  230.48   14.50
   3 -13  -1  184.08   13.00
   3 -13  -1  191.68   12.60
  -3 -13   1  224.98   12.90
  -3 -13   1  209.58   12.70
  -3 -13   1  190.18   13.00
  -3 -13   1  220.38   14.00
   3 -13  -1  208.28   13.00
  -3 -13   1  206.68   12.80
  -3 -13   1  214.38   16.00
  -3 -13   1  233.38   13.50
   3 -13  -1  213.78   12.60
  -3  13   1  238.88   11.50
   3  13  -1  250.07   13.70
   3  13  -1  217.58   13.80
  -3  13   1  218.38   13.70
  -3  13   1  212.88   16.70
  -3  13   1  250.37   14.70
   3  13  -1  224.98   14.10
  -3  13   1  211.58   13.70
  -3  13   1  233.88   15.60
  -3  13   1  230.08   11.30
   2 -13  -1  300.77   17.60
  -2 -13   1  312.67   16.50
  -2 -13   1  304.57   16.40
   2 -13  -1  302.97   17.30
   2 -13  -1  283.97   17.90
  -2 -13   1  352.36   16.90
  -2 -13   1  319.67   19.80
  -2 -13   1  332.27   17.10
   2 -13  -1  304.27   16.70
  -2 -13   1  314.97   16.60
  -2 -13   1  352.26   18.80
   2 -13  -1  310.37   16.90
  -2  13   1  334.17   18.10
  -2  13   1  327.87   19.10
  -2  13   1  327.57   19.10
  -2  13   1  328.47   20.80
   2  13  -1  355.66   19.40
   2  13  -1  343.97   18.90
  -2  13   1  324.37   17.70
  -1 -13   1  338.87   19.00
  -1 -13   1  349.96   15.90
   1 -13  -1  338.37   18.10
  -1 -13   1  322.97   16.70
  -1 -13   1  333.47   16.60
  -1 -13   1  315.77   16.20
   1 -13  -1  302.77   17.00
   1 -13  -1  322.37   17.20
  -1 -13   1  328.17   19.90
  -1 -13   1  357.36   17.10
  -1 -13   1  348.97   19.20
   1 -13  -1  356.86   18.10
   1 -13  -1  338.87   17.50
   1 -13  -1  307.97   19.00
  -1 -13   1  325.57   16.90
  -1 -13   1  325.87   16.80
   1 -13  -1  344.97   17.30
   1  13  -1  397.66   21.90
  -1  13   1  371.66   20.40
   1  13  -1  412.16   19.50
  -1  13   1  379.26   21.40
  -1  13   1  362.76   22.10
   1  13  -1  397.26   21.60
   0 -13  -1 1385.56   62.49
   0 -13  -1 1505.65   63.09
   0 -13  -1 1387.06   60.49
   0 -13   1 1358.86   60.79
   0 -13  -1 1483.95   62.19
   0 -13   1 1377.66   60.89
   0 -13   1 1338.77   60.59
   0 -13  -1 1320.57   61.79
   0 -13   1 1373.96   64.19
   0 -13  -1 1455.55   63.29
   0 -13   1 1381.86   61.39
   0 -13  -1 1427.96   61.19
   0 -13   1 1491.75   64.39
   0 -13   1 1454.35   61.49
   0 -13   1 1398.46   61.49
   0 -13  -1 1361.46   64.59
   0  13  -1 1586.54   71.99
   0  13  -1 1559.74   72.79
   0  13   1 1617.94   72.79
   0  13   1 1635.34   72.39
   0  13  -1 1579.04   71.99
   0  13   1 1627.74   68.79
   1 -13   1   50.99    5.50
   1 -13   1   54.69    7.30
  -1 -13  -1   53.59    6.20
  -1 -13  -1   53.49    3.70
   1 -13   1   50.69    3.70
  -1 -13  -1   52.19    6.40
  -1 -13  -1   58.79    5.30
   1 -13   1   48.40    4.80
  -1 -13  -1   49.80    5.70
   1 -13   1   48.90    4.60
   1 -13   1   53.69    4.80
  -1 -13  -1   50.49    5.50
  -1 -13  -1   55.49    5.90
   1 -13   1   54.29    5.80
  -1 -13  -1   45.30    7.00
  -1 -13  -1   51.99    3.70
  -1 -13  -1   53.49    6.50
   1 -13   1   56.09    5.40
   1  13   1   75.69    6.10
  -1  13  -1   62.29    9.10
   1  13   1   67.29    7.20
  -1  13  -1   63.99    7.30
   1  13   1   77.39    9.40
  -1  13  -1   66.99    8.00
  -2 -13  -1  184.08   14.00
   2 -13   1  161.88   11.40
  -2 -13  -1  182.68   11.50
   2 -13   1  173.68   10.30
   2 -13   1  175.68   10.00
  -2 -13  -1  176.98   11.60
   2 -13   1  170.48   10.10
  -2 -13  -1  181.88   11.60
  -2 -13  -1  163.38   11.40
  -2 -13  -1  169.78   10.90
   2 -13   1  151.48   11.40
  -2 -13  -1  157.58   11.00
   2  13   1  160.78   12.90
  -2  13  -1  162.78   10.10
  -2  13  -1  156.08    9.90
   2  13   1  164.28   10.80
   2  13   1  193.78   12.00
  -2  13  -1  148.99   13.60
  -2  13  -1  156.68   12.60
   3 -13   1  331.47   18.10
  -3 -13  -1  326.87   18.60
   3 -13   1  345.27   19.70
  -3 -13  -1  347.37   19.20
   3 -13   1  329.47   17.90
   3 -13   1  322.97   17.70
  -3 -13  -1  315.87   18.60
  -3 -13  -1  349.87   19.10
   3 -13   1  335.77   18.60
  -3 -13  -1  349.77   18.90
  -3 -13  -1  357.06   21.90
   3  13   1  387.16   20.70
   3  13   1  374.36   20.20
  -3  13  -1  352.86   19.70
  -3  13  -1  376.66   19.60
   3  13   1  392.16   17.40
  -3  13  -1  359.46   19.20
   3  13   1  388.66   21.40
  -3  13  -1  338.27   22.20
   3  13   1  394.16   17.20
  -4 -13  -1  140.49   11.10
   4 -13   1  138.69    9.70
   4 -13   1  134.29   11.80
  -4 -13  -1  132.29   11.00
  -4 -13  -1  131.79   10.60
  -4 -13  -1  130.49    8.90
  -4 -13  -1  133.49   10.90
  -4 -13  -1  144.59   11.20
   4 -13   1  138.99    9.40
   4 -13   1  139.09   10.20
   4 -13   1  148.69   10.60
  -4 -13  -1  132.69   13.80
  -4  13  -1  124.99   13.60
   4  13   1  133.69   10.80
  -4  13  -1  132.79    9.60
  -4  13  -1  127.09    9.80
   4  13   1  143.79   12.10
   4  13   1  136.79   11.40
   4  13   1  146.09    8.20
  -4  13  -1  133.19   13.00
  -5 -13  -1   41.50    7.20
   5 -13   1   50.99    6.60
  -5 -13  -1   41.10    8.50
   5 -13   1   36.40    6.30
  -5 -13  -1   38.10    6.80
   5 -13   1   41.30    5.10
  -5 -13  -1   53.99    7.70
   5 -13   1   42.70    6.70
  -5 -13  -1   47.60    7.70
  -5 -13  -1   48.10    5.00
  -5  13  -1   81.19   10.20
   5  13   1   72.69    6.80
   5  13   1   70.29    9.70
  -5  13  -1   64.19    6.00
  -5  13  -1   62.89   10.70
  -5  13  -1   83.69    6.90
   5  13   1   73.19    9.00
  -5  13  -1   60.29    7.50
  -5  13  -1   52.89    9.50
   6 -13   1   43.30    4.10
  -6 -13  -1   51.69    8.20
  -6 -13  -1   46.40    7.40
  -6 -13  -1   45.70    9.70
  -6 -13  -1   41.80    7.60
   6 -13   1   49.20    8.70
  -6 -13  -1   37.20    7.60
   6 -13   1   49.30    8.20
   6 -13   1   49.00   13.10
   6 -13   1   50.49    7.50
  -6 -13  -1   43.20    4.90
   6  13   1   53.59    5.80
  -6  13  -1   39.80    6.40
  -6  13  -1   43.80   10.00
   6  13   1   37.40    6.70
   6  13   1   50.89    8.40
  -6  13  -1   50.89    5.80
  -6  13  -1   28.30    7.60
  -6  13  -1   54.99    6.20
   6  13   1   55.29   11.20
   7 -13   1   52.19    4.90
  -7 -13  -1   49.70    5.20
   7 -13   1   52.39    8.50
  -7 -13  -1   32.80    7.50
  -7 -13  -1   58.89    9.20
   7 -13   1   49.40    8.50
  -7 -13  -1   52.69    8.40
  -7 -13  -1   34.20    8.00
   7 -13   1   55.39    7.60
  -7 -13  -1   36.50    9.60
  -7  13  -1   47.50    5.40
   7  13   1   45.30    8.40
  -7  13  -1   51.29   11.70
   7  13   1   45.40    6.10
  -7  13  -1   69.49    7.60
  -7  13  -1   41.30    9.20
   7  13   1   48.80    9.70
  -8 -13  -1  103.49   14.90
   8 -13   1   87.29   12.30
  -8 -13  -1  102.69   12.80
  -8 -13  -1  110.89   13.80
  -8 -13  -1  110.59    7.70
  -8 -13  -1   75.39   11.20
   8 -13   1   96.39    7.60
   8 -13   1   89.69   11.90
  -8 -13  -1   99.29   13.30
  -8  13  -1   85.89    7.10
   8  13   1   91.99   13.50
  -8  13  -1  118.59   10.20
   8  13   1   91.99    8.50
  -8  13  -1  108.29   16.70
  -9 -13  -1   12.90    6.50
   9 -13   1   10.70    6.30
  -9 -13  -1   12.30    7.10
  -9 -13  -1   16.80    7.10
  -9 -13  -1   24.70    8.80
  -9 -13  -1   12.50    5.40
   9 -13   1    9.60    6.40
  -9 -13  -1   16.10    3.80
   9 -13   1   11.90    3.80
   9  13   1   -5.50    2.00
   9  13   1   12.90    4.40
  -9  13  -1    9.60    7.50
   9  13   1    0.50    5.40
  -9  13  -1    1.00    1.90
  -9  13  -1    2.00    4.50
   9  13   1   -3.90    3.50
 -10 -13  -1   94.39   16.30
 -10 -13  -1   81.29   14.70
  10 -13   1   92.19   15.50
  10 -13   1   96.89    8.60
  10 -13   1   60.89   17.20
 -10 -13  -1   74.39   13.10
 -10 -13  -1   81.99   14.70
  10  13   1  111.39   19.80
 -10  13  -1   84.39   16.10
 -10 -14   1  108.89   15.60
 -10 -14   1  184.78   19.90
 -10 -14   1  155.88   17.00
  10 -14  -1  146.39   16.60
  10 -14  -1  143.19   16.50
 -10 -14   1  158.08   15.20
 -10  14   1  131.39   12.90
  10  14  -1  172.88   17.20
  10  14  -1  121.79   11.00
 -10  14   1   92.89   15.50
  -9 -14   1    2.30    5.60
   9 -14  -1    8.80    6.30
  -9 -14   1    7.70    4.70
   9 -14  -1   10.60    3.50
  -9 -14   1    7.40    6.70
  -9 -14   1    5.50    3.90
  -9 -14   1    4.30    6.30
   9 -14  -1    7.10    5.50
  -9 -14   1   -0.30    4.50
   9  14  -1    7.30    3.90
   9  14  -1    6.00    2.40
   9  14  -1    3.30    5.70
  -9  14   1    4.20    4.00
   9  14  -1    5.10    3.40
  -9  14   1   14.90    8.30
  -9  14   1   -3.10    3.90
  -8 -14   1   11.70    5.80
  -8 -14   1   11.10    5.10
  -8 -14   1    1.00    5.10
  -8 -14   1   11.50    5.10
   8 -14  -1    4.90    2.30
  -8 -14   1    9.20    3.80
  -8 -14   1    1.50    5.30
   8 -14  -1    5.30    5.20
   8 -14  -1    6.50    4.90
   8  14  -1   -1.00    2.30
   8  14  -1    9.50    3.60
   8  14  -1   -8.50    4.10
  -8  14   1    0.60    5.60
  -8  14   1    4.80    3.60
  -8  14   1    3.50    3.80
  -7 -14   1   19.60    5.60
   7 -14  -1   28.50    7.30
  -7 -14   1   33.40    6.60
  -7 -14   1   15.60    6.80
  -7 -14   1   26.20    5.10
   7 -14  -1   23.90    5.90
  -7 -14   1   19.00    6.40
  -7 -14   1    8.30    5.80
   7  14  -1   24.10    4.10
  -7  14   1   26.30    7.30
  -7  14   1   28.50    5.20
  -7  14   1   19.60    4.90
  -7  14   1   23.50    7.60
   6 -14  -1   36.10    7.20
  -6 -14   1   43.30    7.70
   6 -14  -1   47.20    7.10
  -6 -14   1   42.30    7.10
   6 -14  -1   45.00    7.90
   6 -14  -1   58.39    9.80
  -6 -14   1   31.50    6.30
  -6 -14   1   47.00    6.40
  -6 -14   1   46.90    8.50
  -6 -14   1   34.90    8.10
  -6  14   1   37.50    8.30
  -6  14   1   44.70    6.30
  -6  14   1   63.89    6.70
   6  14  -1   45.30    7.60
  -6  14   1   36.80    7.90
   6  14  -1   42.90    7.40
   6  14  -1   46.60    4.60
   6  14  -1   66.69   10.20
   5 -14  -1   49.20    6.80
  -5 -14   1   27.30    6.30
   5 -14  -1   49.20    6.40
  -5 -14   1   31.10    5.50
   5 -14  -1   29.00    6.10
  -5 -14   1   36.20    8.30
  -5 -14   1   46.20    8.00
  -5 -14   1   40.60    6.60
   5 -14  -1   40.00    8.30
  -5 -14   1   42.30    6.60
   5 -14  -1   36.30    6.90
  -5  14   1   25.00    6.80
  -5  14   1   29.90    4.50
  -5  14   1   33.70    6.20
  -5  14   1   33.10    5.80
   5  14  -1   41.30    7.30
  -5  14   1   30.10    7.10
   5  14  -1   26.20    7.10
  -5  14   1   33.30    6.00
   5  14  -1   40.40    6.70
   4 -14  -1  253.87   15.70
  -4 -14   1  269.47   16.80
  -4 -14   1  272.37   16.00
   4 -14  -1  237.88   15.70
  -4 -14   1  257.77   17.00
  -4 -14   1  262.27   15.60
  -4 -14   1  281.67   19.70
   4 -14  -1  276.37   15.70
   4 -14  -1  264.47   16.10
  -4 -14   1  275.97   15.80
   4 -14  -1  272.37   17.70
  -4 -14   1  241.38   15.80
  -4  14   1  247.18   15.90
  -4  14   1  253.87   13.20
   4  14  -1  247.78   16.40
  -4  14   1  271.87   16.00
   4  14  -1  287.57   16.80
  -4  14   1  274.17   16.20
  -4  14   1  247.78   19.40
   4  14  -1  277.97   16.10
  -4  14   1  270.17   18.40
  -3 -14   1  133.69   13.10
  -3 -14   1  142.29   10.10
  -3 -14   1  141.89   11.20
  -3 -14   1  134.39   10.30
   3 -14  -1  125.39   10.00
  -3 -14   1  129.19   10.30
   3 -14  -1  138.59   10.70
   3 -14  -1  131.29    9.60
  -3 -14   1  141.19    9.70
   3 -14  -1  150.58   11.80
   3 -14  -1  141.09    9.90
   3  14  -1  170.78   11.70
   3  14  -1  176.08   11.50
  -3  14   1  126.39   13.90
  -3  14   1  172.98   13.30
  -3  14   1  164.48   11.20
  -3  14   1  171.08   12.10
  -3  14   1  155.88   11.30
   3  14  -1  173.38   11.10
  -2 -14   1  306.17   15.60
  -2 -14   1  305.37   17.60
  -2 -14   1  294.67   15.50
   2 -14  -1  305.07   16.90
  -2 -14   1  300.97   17.00
  -2 -14   1  294.17   18.90
   2 -14  -1  285.07   15.60
  -2 -14   1  258.77   15.20
   2 -14  -1  277.67   15.70
  -2 -14   1  272.17   15.20
   2 -14  -1  253.67   16.80
  -2 -14   1  271.27   15.10
   2 -14  -1  270.47   15.50
  -2  14   1  253.07   16.60
   2  14  -1  283.17   15.70
  -2  14   1  275.67   17.10
  -2  14   1  269.37   15.50
   2  14  -1  313.07   17.30
  -2  14   1  266.57   18.70
   1 -14  -1  562.14   26.50
  -1 -14   1  531.65   29.10
   1 -14  -1  548.35   28.90
   1 -14  -1  515.95   26.10
   1 -14  -1  552.74   27.10
   1 -14  -1  537.05   27.10
  -1 -14   1  518.65   25.30
  -1 -14   1  550.14   25.90
  -1 -14   1  532.65   25.80
  -1 -14   1  510.65   25.70
  -1 -14   1  539.65   25.60
   1 -14  -1  541.45   26.30
   1 -14  -1  562.14   26.60
  -1 -14   1  592.54   24.90
  -1 -14   1  537.45   25.90
  -1 -14   1  587.34   28.70
  -1 -14   1  538.45   25.20
   1  14  -1  633.24   28.60
  -1  14   1  620.34   30.00
  -1  14   1  558.04   30.60
   1  14  -1  581.54   31.20
   1  14  -1  625.34   31.10
  -1  14   1  583.84   31.90
   0 -14  -1   86.39    9.30
   0 -14  -1   91.79    6.70
   0 -14  -1   94.99    8.00
   0 -14   1   76.99    6.70
   0 -14  -1   95.29    8.00
   0 -14   1   84.29    6.30
   0 -14  -1   83.19    6.80
   0 -14   1   77.89    5.90
   0 -14  -1  101.29    8.20
   0 -14  -1   79.19    7.00
   0 -14   1   85.89    6.80
   0 -14   1   85.49    5.90
   0 -14  -1   92.09    8.00
   0 -14   1   76.49    8.60
   0 -14   1   87.99    8.80
   0 -14  -1   86.39    5.80
   0 -14   1   81.39    6.60
   0  14   1   87.19    9.60
   0  14  -1  108.19    9.80
   0  14  -1   97.79   10.30
   0  14   1   92.09    9.60
   0  14   1  111.09    6.70
   0  14  -1   98.79    9.30
  -1 -14  -1  500.15   24.10
  -1 -14  -1  528.65   25.50
   1 -14   1  514.45   24.50
  -1 -14  -1  510.55   25.80
   1 -14   1  508.95   25.10
   1 -14   1  476.05   23.60
   1 -14   1  466.85   24.20
  -1 -14  -1  495.05   24.70
  -1 -14  -1  489.05   27.80
   1 -14   1  455.85   23.40
   1 -14   1  482.75   26.40
   1 -14   1  509.45   23.80
  -1 -14  -1  510.65   22.30
  -1 -14  -1  545.95   22.30
  -1 -14  -1  511.85   25.00
  -1 -14  -1  538.75   25.70
   1  14   1  574.34   30.40
  -1  14  -1  558.14   31.10
   1  14   1  560.54   28.90
  -1  14  -1  551.94   29.00
   1  14   1  604.04   27.10
  -1  14  -1  576.34   29.70
   2 -14   1  829.82   39.30
  -2 -14  -1  929.91   41.30
  -2 -14  -1  910.11   44.10
  -2 -14  -1  797.72   41.40
  -2 -14  -1  839.22   40.40
  -2 -14  -1  877.91   41.50
   2 -14   1  876.11   41.20
  -2 -14  -1  902.21   41.00
   2 -14   1  867.81   39.20
  -2 -14  -1  884.01   40.60
  -2 -14  -1  906.11   41.30
   2 -14   1  824.52   39.20
   2 -14   1  833.72   41.10
  -2  14  -1  950.80   45.90
   2  14   1  974.00   46.50
   2  14   1 1011.60   43.20
  -2  14  -1  869.91   46.90
  -2  14  -1  920.31   43.90
  -2  14  -1  892.71   42.40
  -2  14  -1  890.01   42.10
   2  14   1  981.70   43.60
   3 -14   1  459.35   22.70
   3 -14   1  421.26   23.60
   3 -14   1  443.76   23.00
  -3 -14  -1  479.35   24.40
  -3 -14  -1  453.15   24.20
  -3 -14  -1  467.85   27.50
   3 -14   1  467.25   23.20
  -3 -14  -1  433.46   23.80
  -3 -14  -1  448.26   24.20
   3 -14   1  503.15   25.50
  -3 -14  -1  481.85   24.70
   3  14   1  551.84   28.10
   3  14   1  569.04   27.80
  -3  14  -1  554.04   27.10
   3  14   1  573.44   28.90
  -3  14  -1  551.34   27.60
  -3  14  -1  551.24   30.50
  -3  14  -1  505.85   31.30
  -3  14  -1  551.14   26.80
  -4 -14  -1  339.57   20.50
  -4 -14  -1  379.96   18.30
  -4 -14  -1  369.26   24.00
   4 -14   1  328.67   18.70
   4 -14   1  377.16   21.80
   4 -14   1  366.06   19.90
  -4 -14  -1  352.76   20.40
   4 -14   1  337.07   19.40
  -4 -14  -1  338.97   20.50
   4 -14   1  360.36   19.10
  -4 -14  -1  355.56   20.60
  -4 -14  -1  372.06   20.90
   4  14   1  394.66   22.40
  -4  14  -1  380.76   20.30
   4  14   1  368.76   17.80
   4  14   1  373.96   21.00
  -4  14  -1  363.86   19.90
  -4  14  -1  311.47   23.90
   4  14   1  376.56   21.30
  -4  14  -1  370.16   23.60
   4  14   1  387.36   17.50
  -4  14  -1  374.16   19.90
   5 -14   1   27.30    5.60
  -5 -14  -1   20.10    6.70
  -5 -14  -1   21.90    5.60
  -5 -14  -1   28.30    4.20
  -5 -14  -1   19.80    5.90
   5 -14   1   47.60    8.10
   5 -14   1   31.50    5.70
   5 -14   1   27.90    4.30
  -5 -14  -1   27.40    5.80
   5 -14   1   27.30    5.30
   5  14   1   23.70    6.30
  -5  14  -1   30.50    7.50
  -5  14  -1   20.60    6.70
  -5  14  -1   39.50    6.40
  -5  14  -1   26.30    4.70
  -5  14  -1   30.60    3.40
   5  14   1   31.00    4.00
   5  14   1   29.50    7.20
  -5  14  -1   30.40    6.30
  -6 -14  -1   49.70    8.40
   6 -14   1   71.49    9.70
   6 -14   1   61.89    8.70
  -6 -14  -1   62.99    9.90
  -6 -14  -1   69.29    9.80
   6 -14   1   63.09    8.20
  -6 -14  -1   84.49   13.00
  -6 -14  -1   66.59    9.00
  -6  14  -1   49.10   10.00
   6  14   1   55.29    8.10
  -6  14  -1   57.79    6.00
  -6  14  -1   51.79   11.00
   6  14   1   70.49   10.20
   6  14   1   52.89    5.90
  -6  14  -1   52.59    6.00
  -7 -14  -1   34.20    7.10
  -7 -14  -1   60.09   11.10
   7 -14   1   45.10    8.30
   7 -14   1   37.90    4.20
  -7 -14  -1   58.19   13.00
  -7 -14  -1   63.19    9.70
  -7 -14  -1   38.80    8.50
   7 -14   1   34.60    7.50
  -7  14  -1   59.59   11.00
  -7  14  -1   49.00    5.40
   7  14   1   40.40    9.00
  -7  14  -1   42.00    9.40
   7  14   1   49.70    6.00
  -7  14  -1   51.79    6.60
   7  14   1   58.59    9.20
  -8 -14  -1   57.29   10.50
  -8 -14  -1   42.80    9.20
  -8 -14  -1   72.09   10.20
   8 -14   1   46.60    5.20
  -8 -14  -1   44.20    8.40
   8 -14   1   76.69   11.80
  -8 -14  -1   49.00    9.00
   8 -14   1   47.70    9.20
   8  14   1   51.39    9.70
  -8  14  -1   67.89   14.00
  -8  14  -1   31.50   10.50
  -8  14  -1   48.00    6.90
   8  14   1   44.40    6.30
   9 -14   1   28.70    4.90
   9 -14   1   26.00    8.00
   9 -14   1   38.00    8.40
  -9 -14  -1   28.10    8.60
  -9 -14  -1   25.10    8.20
  -9 -14  -1   29.70    9.70
  -9 -14  -1   39.90    9.10
  -9 -14  -1   30.90    7.00
  -9  14  -1   35.80    9.90
   9  14   1   36.50    9.70
  -9  14  -1   43.30   11.60
   9  14   1   41.80    6.80
  -9  14  -1   31.90    6.60
  10 -14   1   55.99   10.80
 -10 -14  -1   47.70   11.70
  10 -14   1   33.00    9.30
 -10 -14  -1   44.30   11.20
 -10 -14  -1   19.20    8.30
  10  14   1   13.40    6.10
 -10  14  -1   47.70   13.20
 -10  14  -1   21.90    6.50
  10  14   1   29.00   15.70
  -9 -15   1   13.70    6.40
  -9 -15   1   13.10    5.50
   9 -15  -1    9.80    6.40
  -9 -15   1    8.70    6.90
  -9 -15   1    8.40    7.10
  -9 -15   1   33.70    9.20
   9 -15  -1   14.00    6.70
  -9  15   1   16.80    5.60
  -9  15   1   13.60    8.40
   9  15  -1   32.40    8.00
  -9  15   1   17.10    7.70
  -8 -15   1   95.49   12.80
   8 -15  -1  105.19   11.70
  -8 -15   1  102.29    8.40
   8 -15  -1   84.09   11.30
  -8 -15   1   92.09   11.60
  -8 -15   1   84.19   13.10
  -8 -15   1   74.99   10.80
  -8 -15   1   85.09   11.40
  -8  15   1   89.49   14.40
   8  15  -1   79.89   12.60
   8  15  -1   91.49    7.40
  -8  15   1   90.89   17.90
  -8  15   1   94.39    9.30
  -8  15   1   93.69    8.60
  -7 -15   1   32.40    6.80
  -7 -15   1    9.50    6.80
   7 -15  -1   20.10    6.30
   7 -15  -1   27.60    6.90
  -7 -15   1   22.80    7.20
  -7 -15   1   20.40    5.80
  -7 -15   1   26.90    5.10
  -7 -15   1   17.80    7.00
  -7  15   1   21.60    7.40
   7  15  -1   10.10    5.80
  -7  15   1   25.80    5.10
   7  15  -1   28.80    3.80
  -7  15   1   27.50    4.90
  -7  15   1   21.10    7.80
  -6 -15   1   86.69    7.90
   6 -15  -1   78.39    9.30
   6 -15  -1   75.19    7.40
   6 -15  -1   69.89    9.10
  -6 -15   1   61.89   10.60
  -6 -15   1  107.99   11.50
  -6 -15   1   86.49    9.20
  -6 -15   1   77.49    9.50
  -6 -15   1   92.49   11.10
   6 -15  -1   90.19   10.10
  -6  15   1   82.79    7.40
  -6  15   1  104.39   12.60
  -6  15   1  111.99    9.10
  -6  15   1   71.79   11.50
   6  15  -1   93.39   11.00
   6  15  -1   88.69    5.40
   6  15  -1   88.19    9.70
  -5 -15   1    9.50    3.70
   5 -15  -1    6.10    5.00
  -5 -15   1    9.90    4.80
   5 -15  -1    1.70    3.30
   5 -15  -1    4.60    3.60
  -5 -15   1    5.00    4.20
  -5 -15   1    2.90    3.70
   5 -15  -1    9.80    3.60
  -5 -15   1   11.70    4.30
  -5 -15   1   12.50    4.10
   5  15  -1    7.10    4.50
  -5  15   1   13.40    4.40
   5  15  -1    8.20    4.50
   5  15  -1    3.70    4.20
  -5  15   1    9.60    4.00
  -5  15   1   -0.30    4.90
  -5  15   1    5.70    2.70
  -5  15   1    9.30    5.60
   4 -15  -1  182.68   12.80
   4 -15  -1  180.78   13.00
  -4 -15   1  174.38   12.20
  -4 -15   1  188.58   13.60
  -4 -15   1  179.38   13.10
  -4 -15   1  198.78   16.60
   4 -15  -1  210.18   14.70
   4 -15  -1  188.08   12.50
   4 -15  -1  188.48   12.80
  -4 -15   1  177.18   12.30
  -4 -15   1  186.48   12.60
  -4  15   1  216.58   14.10
   4  15  -1  191.38   13.20
  -4  15   1  214.58   16.00
   4  15  -1  203.18   13.80
   4  15  -1  202.68   14.00
  -4  15   1  161.78   16.20
  -4  15   1  214.48   13.60
  -3 -15   1  116.69   12.80
   3 -15  -1  139.29   11.40
  -3 -15   1  127.99    9.20
   3 -15  -1  120.99   10.40
  -3 -15   1  113.09    9.50
   3 -15  -1  127.29    9.40
   3 -15  -1  123.79    9.40
   3 -15  -1  138.49   10.00
  -3 -15   1  116.39    9.40
  -3 -15   1  120.79   10.80
  -3 -15   1  115.89   10.10
  -3 -15   1  126.19   10.20
   3  15  -1  108.29    9.40
  -3  15   1  102.89    9.10
  -3  15   1  103.49   10.60
  -3  15   1  106.39   12.40
  -3  15   1  118.09    9.20
   3  15  -1  114.79    9.30
  -3  15   1  103.69    9.70
  -2 -15   1    9.80    3.00
  -2 -15   1    9.80    4.30
  -2 -15   1   15.00    5.60
   2 -15  -1    8.20    3.60
   2 -15  -1    5.10    2.80
  -2 -15   1   10.00    4.20
  -2 -15   1    4.60    3.00
   2 -15  -1   12.50    3.70
   2 -15  -1    7.60    4.00
   2 -15  -1    4.30    3.60
   2 -15  -1    7.10    3.30
  -2 -15   1    6.40    3.40
  -2 -15   1    8.80    3.20
  -2 -15   1    6.90    3.30
  -2  15   1   13.20    6.10
  -2  15   1   11.20    4.70
   2  15  -1   22.20    4.50
  -2  15   1   16.50    4.70
   2  15  -1   13.80    4.70
  -1 -15   1  352.46   17.60
  -1 -15   1  365.86   20.30
   1 -15  -1  347.67   18.30
   1 -15  -1  347.67   18.80
   1 -15  -1  326.67   17.70
  -1 -15   1  332.97   17.40
  -1 -15   1  373.16   16.60
  -1 -15   1  325.17   17.10
  -1 -15   1  337.87   16.90
  -1 -15   1  329.77   16.80
   1 -15  -1  346.97   19.00
  -1 -15   1  331.67   17.50
   1 -15  -1  327.67   17.90
   1 -15  -1  310.17   20.10
  -1 -15   1  342.37   21.10
  -1 -15   1  332.67   17.60
   1  15  -1  399.06   22.50
   1  15  -1  381.56   22.60
  -1  15   1  396.36   21.20
  -1  15   1  348.17   21.90
  -1  15   1  402.36   23.60
   0 -15  -1  119.29    8.60
   0 -15  -1  135.89    9.70
   0 -15   1  114.39    7.80
   0 -15  -1  138.89    7.60
   0 -15  -1  120.89    9.90
   0 -15  -1  121.59    9.40
   0 -15  -1  115.89    8.90
   0 -15   1  125.59    8.40
   0 -15   1  117.79    8.50
   0 -15  -1  117.79   11.20
   0 -15   1  116.39    7.60
   0 -15   1  129.59    8.40
   0 -15  -1  114.09    8.10
   0 -15   1  103.39    7.30
   0 -15   1  114.89   10.90
   0 -15   1  134.49   11.10
   0  15  -1  148.59   12.20
   0  15  -1  149.99   13.20
   0  15  -1  170.08   12.20
   0  15   1  147.19   12.50
   0  15   1  169.98   13.00
  -1 -15  -1  350.56   14.90
   1 -15   1  300.77   19.10
   1 -15   1  340.47   16.80
  -1 -15  -1  338.87   18.60
  -1 -15  -1  346.47   18.40
   1 -15   1  314.87   17.10
   1 -15   1  297.87   16.30
  -1 -15  -1  307.27   16.60
  -1 -15  -1  323.87   20.80
  -1 -15  -1  306.87   17.40
  -1 -15  -1  360.16   18.50
   1 -15   1  312.77   16.20
  -1 -15  -1  337.67   17.70
  -1 -15  -1  318.87   14.80
   1 -15   1  304.07   17.00
   1  15   1  386.46   19.00
   1  15   1  406.46   23.00
   1  15   1  403.86   21.50
  -1  15  -1  366.96   21.60
  -1  15  -1  353.16   21.10
  -1  15  -1  338.17   23.00
   2 -15   1  252.87   15.60
   2 -15   1  250.97   14.00
   2 -15   1  250.27   13.90
  -2 -15  -1  239.48   14.90
  -2 -15  -1  247.58   14.60
  -2 -15  -1  247.28   14.80
  -2 -15  -1  262.27   15.40
  -2 -15  -1  278.97   18.80
  -2 -15  -1  231.48   15.00
  -2 -15  -1  254.37   15.30
   2 -15   1  241.38   15.70
  -2 -15  -1  261.37   15.60
   2 -15   1  242.18   13.70
  -2  15  -1  237.18   19.20
  -2  15  -1  283.67   16.90
   2  15   1  279.17   15.60
  -2  15  -1  286.57   20.70
   2  15   1  283.97   16.30
   2  15   1  263.87   18.40
   3 -15   1  265.77   17.40
  -3 -15  -1  301.47   20.50
   3 -15   1  247.98   16.10
  -3 -15  -1  283.27   17.00
   3 -15   1  284.07   15.40
   3 -15   1  272.47   15.50
  -3 -15  -1  274.57   16.60
  -3 -15  -1  274.97   16.90
   3 -15   1  266.87   15.60
  -3 -15  -1  283.07   16.90
  -3 -15  -1  286.27   16.70
  -3  15  -1  317.57   17.40
  -3  15  -1  296.17   20.40
   3  15   1  351.06   18.70
   3  15   1  340.07   19.30
  -3  15  -1  307.17   17.10
  -3  15  -1  301.37   18.00
  -3  15  -1  288.97   21.70
   3  15   1  320.17   18.10
   4 -15   1   22.50    4.50
  -4 -15  -1    9.50    6.00
  -4 -15  -1   19.70    5.50
  -4 -15  -1   20.30    5.30
  -4 -15  -1   16.90    4.80
   4 -15   1   12.60    5.30
  -4 -15  -1   18.60    4.90
   4 -15   1   10.10    3.80
   4 -15   1   17.10    4.60
  -4 -15  -1   21.20    5.00
   4  15   1   18.60    5.00
  -4  15  -1   13.60    6.30
   4  15   1   16.10    2.10
  -4  15  -1   19.40    4.50
   4  15   1   16.70    2.30
  -4  15  -1   16.10    4.20
   4  15   1   14.70    5.50
  -4  15  -1   16.00    4.20
  -4  15  -1    7.30    5.50
   4  15   1   12.10    4.60
  -5 -15  -1  142.89   12.00
  -5 -15  -1  140.99   12.00
   5 -15   1  148.29    9.90
   5 -15   1  143.09   11.40
  -5 -15  -1  137.29   12.50
  -5 -15  -1  141.19   12.60
  -5 -15  -1  144.39   15.70
   5 -15   1  154.88   13.50
  -5 -15  -1  125.09   11.60
   5 -15   1  137.99   13.30
   5 -15   1  138.79   10.60
   5  15   1  150.58   13.20
   5  15   1  127.69   11.50
   5  15   1  138.59   11.90
  -5  15  -1  118.19   10.20
  -5  15  -1  151.98   14.40
  -5  15  -1  116.19   16.10
   5  15   1  134.89    7.90
  -6 -15  -1   61.69   10.90
  -6 -15  -1   54.59    9.40
   6 -15   1   62.99   10.30
  -6 -15  -1   59.69    9.10
  -6 -15  -1   52.39    9.10
  -6 -15  -1   59.39    8.70
   6 -15   1   48.70    8.20
   6 -15   1   73.39    7.90
   6  15   1   58.49   10.00
  -6  15  -1   53.89   10.50
  -6  15  -1   62.09   11.50
  -6  15  -1   59.79    5.10
  -6  15  -1   62.59    6.30
  -7 -15  -1   10.60    5.10
  -7 -15  -1   20.50    6.80
  -7 -15  -1    7.90    4.80
   7 -15   1   20.10    6.10
   7 -15   1   17.40    5.90
  -7 -15  -1   30.90    8.80
  -7 -15  -1   10.60    6.00
  -7  15  -1   19.90    3.70
  -7  15  -1   15.60    8.00
  -7  15  -1   20.50    4.00
  -7  15  -1   20.50    7.90
   7  15   1   19.20    7.50
   7  15   1   17.00    4.00
   8 -15   1   11.20    6.30
   8 -15   1   13.40    5.50
  -8 -15  -1    3.10    5.80
  -8 -15  -1   13.90    5.60
  -8 -15  -1   18.10    6.20
  -8 -15  -1   13.10    8.30
  -8 -15  -1   16.30    7.50
   8  15   1   18.00    6.70
   8  15   1    4.50    3.20
   8  15   1    7.10    3.40
  -8  15  -1   14.40    4.30
  -8  15  -1    0.90    1.70
  -8  15  -1    4.20    6.40
  -8  15  -1   15.70    7.60
   9 -15   1   13.20    3.60
   9 -15   1   11.10    6.20
  -9 -15  -1   29.80    8.80
  -9 -15  -1   14.40    5.70
  -9 -15  -1   14.10    8.60
   9 -15   1    4.40    9.50
  -9 -15  -1   16.80    7.50
  -9 -15  -1   28.00    8.20
   9  15   1   14.50    5.00
  -9  15  -1   25.70   10.80
   9  15   1   28.60    8.90
  -9  15  -1    8.50    7.60
  -9  15  -1    5.80    3.70
  -9 -16   1   11.60    6.90
   9 -16  -1   12.70    8.10
  -9 -16   1    2.10    5.00
  -9 -16   1    6.40    5.70
  -9 -16   1    1.10    7.20
   9 -16  -1    3.30    5.30
  -9 -16   1   -1.00    6.10
   9  16  -1    5.50    5.70
   9  16  -1    1.40    2.80
  -9  16   1   10.80    7.30
  -9  16   1   -1.50    3.40
  -9  16   1   -6.80    3.00
  -9  16   1   12.20    7.90
  -8 -16   1   39.70    8.70
  -8 -16   1   40.80    8.30
   8 -16  -1   36.50    8.40
  -8 -16   1   36.50    8.30
  -8 -16   1   47.60    6.30
   8 -16  -1   41.60    8.50
  -8 -16   1   55.29   12.00
  -8 -16   1   39.40    7.70
  -8  16   1   51.39    6.50
  -8  16   1   29.20    5.30
  -8  16   1   61.79   13.40
  -7 -16   1   28.50    5.20
  -7 -16   1   40.50    8.50
   7 -16  -1   28.80    6.80
  -7 -16   1   15.10    5.70
   7 -16  -1   31.30    7.50
  -7 -16   1   41.70    7.80
  -7 -16   1   34.80    7.70
  -7 -16   1   25.80    8.30
   7  16  -1   41.90    9.10
  -7  16   1   37.00    9.50
  -7  16   1   31.80    9.70
  -7  16   1   34.80    5.70
  -7  16   1   27.90    5.60
  -6 -16   1   36.40    5.70
   6 -16  -1   34.50    7.30
   6 -16  -1   29.20    6.30
   6 -16  -1   20.10    4.50
  -6 -16   1   32.60    8.70
   6 -16  -1   32.10    6.00
  -6 -16   1   32.90    7.30
  -6 -16   1   30.10    6.20
  -6 -16   1   28.10    6.00
  -6  16   1   31.90    8.10
   6  16  -1   35.40    7.50
   6  16  -1   26.60    6.00
  -6  16   1   29.70    5.60
  -6  16   1   32.90    4.30
  -6  16   1   35.70    8.80
  -5 -16   1  199.78   12.90
  -5 -16   1  203.28   15.20
  -5 -16   1  200.48   17.90
   5 -16  -1  174.18   13.60
   5 -16  -1  204.38   14.00
   5 -16  -1  179.28   15.10
   5 -16  -1  196.48   13.10
  -5 -16   1  191.48   13.60
  -5 -16   1  189.28   13.30
  -5 -16   1  169.18   14.00
  -5  16   1  192.38   18.10
   5  16  -1  209.28   14.20
   5  16  -1  192.38   14.70
   5  16  -1  216.98   15.30
  -5  16   1  188.08   16.00
  -5  16   1  200.38   13.70
  -5  16   1  212.58   16.80
  -4 -16   1   11.70    4.90
   4 -16  -1   13.90    4.30
  -4 -16   1   17.30    4.50
   4 -16  -1   10.80    4.30
   4 -16  -1   11.40    4.50
  -4 -16   1    4.00    3.80
   4 -16  -1   11.60    5.00
  -4 -16   1   13.20    3.90
   4 -16  -1   15.20    4.20
  -4 -16   1    9.00    4.20
  -4 -16   1   10.50    5.90
   4  16  -1   13.20    4.70
  -4  16   1   11.10    3.90
  -4  16   1   22.00    5.00
   4  16  -1   14.80    4.40
   4  16  -1   14.10    4.60
  -4  16   1   14.90    7.20
  -4  16   1    6.20    5.20
  -3 -16   1    2.60    3.00
  -3 -16   1    3.10    2.60
  -3 -16   1   -0.90    3.10
   3 -16  -1    3.90    3.70
   3 -16  -1   -0.50    3.20
  -3 -16   1    2.70    3.10
   3 -16  -1    1.60    2.80
   3 -16  -1   -0.60    2.80
   3 -16  -1    3.60    3.40
  -3 -16   1    4.00    3.40
  -3 -16   1   -3.20    2.80
  -3 -16   1   -0.30    3.00
  -3 -16   1   -0.40    4.60
  -3  16   1    0.60    2.60
  -3  16   1    0.50    3.40
   3  16  -1   -0.20    3.10
  -3  16   1   -0.30    3.00
  -3  16   1   -0.60    4.90
  -2 -16   1   72.29    8.00
   2 -16  -1   77.49    7.60
   2 -16  -1   93.09    8.20
  -2 -16   1   75.89    6.80
  -2 -16   1   88.39    7.50
  -2 -16   1   82.29    7.80
  -2 -16   1   81.19    7.30
   2 -16  -1   84.79    7.30
  -2 -16   1  106.29   12.50
   2 -16  -1  102.19    9.80
   2 -16  -1   96.09    9.00
   2 -16  -1   74.99    8.20
  -2 -16   1   93.99    9.20
  -2  16   1   70.09   10.50
   2  16  -1   88.59    7.90
   2  16  -1   81.89    9.00
  -2  16   1   83.99    9.10
  -2  16   1   75.99    8.80
  -1 -16   1   91.29   10.30
  -1 -16   1  102.19    9.40
  -1 -16   1   78.59    6.50
   1 -16  -1   65.59    7.70
  -1 -16   1   75.69    6.90
   1 -16  -1   60.29    6.40
  -1 -16   1   71.19    6.00
   1 -16  -1   88.59    8.40
  -1 -16   1   85.19    5.90
   1 -16  -1   93.99    7.90
   1 -16  -1   76.79    7.20
  -1 -16   1   80.79    6.70
   1 -16  -1   70.69    9.40
  -1 -16   1   77.59    6.70
  -1 -16   1   77.69    6.10
   1  16  -1   84.49    9.90
  -1  16   1   83.39   11.30
  -1  16   1   93.89    9.80
  -1  16   1   91.19    8.80
   0 -16   1   97.59    6.80
   0 -16  -1   88.49    7.50
   0 -16   1   92.79   10.00
   0 -16  -1   92.59    8.00
   0 -16   1   94.29    9.90
   0 -16  -1  102.29    8.80
   0 -16  -1  101.59    6.60
   0 -16  -1  107.19    7.60
   0 -16   1   97.99    7.50
   0 -16  -1   80.59   10.20
   0 -16   1   98.09    7.20
   0 -16   1  104.79    6.80
   0 -16  -1  100.39    9.40
   0 -16   1  103.29    7.90
   0 -16  -1   95.89    8.70
   0 -16   1  110.19    8.00
   0  16  -1   90.69   10.00
   0  16   1  105.49   10.70
   0  16   1   99.19   10.60
   0  16  -1  106.19   11.50
   0  16  -1  117.29   10.10
  -1 -16  -1   48.40    6.00
   1 -16   1   43.00    7.20
  -1 -16  -1   62.19    7.30
   1 -16   1   56.19    5.80
  -1 -16  -1   40.10    6.40
  -1 -16  -1   51.29    5.70
  -1 -16  -1   50.69    8.70
   1 -16   1   58.59    7.00
   1 -16   1   45.60    4.80
   1 -16   1   43.10    5.20
   1 -16   1   53.59    6.00
  -1 -16  -1   57.49    7.10
   1 -16   1   53.09    6.00
  -1 -16  -1   45.40    5.90
   1  16   1   55.89    5.80
  -1  16  -1   58.49    8.40
  -1  16  -1   48.10    7.30
   1  16   1   58.69    8.00
   1  16   1   43.90    8.10
  -2 -16  -1  257.57   14.70
  -2 -16  -1  236.98   15.00
  -2 -16  -1  217.88   14.00
   2 -16   1  246.18   15.30
   2 -16   1  188.28   14.30
  -2 -16  -1  261.27   15.10
   2 -16   1  241.38   13.40
  -2 -16  -1  219.08   17.60
   2 -16   1  221.28   13.90
   2 -16   1  233.58   15.40
   2 -16   1  245.18   13.50
  -2 -16  -1  231.98   14.70
  -2 -16  -1  242.28   14.80
   2 -16   1  223.08   13.00
  -2 -16  -1  225.18   14.00
   2  16   1  267.37   18.50
   2  16   1  287.37   16.40
  -2  16  -1  252.67   19.50
  -2  16  -1  257.47   18.00
  -2  16  -1  236.28   16.10
   2  16   1  265.57   15.20
  -3 -16  -1  331.47   19.60
  -3 -16  -1  344.87   19.40
   3 -16   1  315.47   19.10
  -3 -16  -1  365.96   23.40
   3 -16   1  330.67   18.00
   3 -16   1  342.87   20.50
  -3 -16  -1  336.17   19.40
   3 -16   1  319.87   18.20
  -3 -16  -1  360.56   19.70
   3 -16   1  351.16   18.10
  -3 -16  -1  311.87   19.50
  -3 -16  -1  319.87   19.10
   3  16   1  361.56   19.50
   3  16   1  346.87   20.10
  -3  16  -1  325.07   21.80
  -3  16  -1  330.47   18.20
  -3  16  -1  345.67   23.90
  -3  16  -1  347.37   18.70
  -3  16  -1  332.47   19.50
   4 -16   1   53.99    7.10
   4 -16   1   59.09    6.90
  -4 -16  -1   57.59    8.30
   4 -16   1   53.49    9.20
  -4 -16  -1   67.69    7.90
   4 -16   1   59.29    6.70
  -4 -16  -1   54.19    7.90
  -4 -16  -1   54.39   13.20
   4 -16   1   54.19    6.80
  -4 -16  -1   59.59    7.80
  -4 -16  -1   54.49    8.00
   4  16   1   59.79    8.50
   4  16   1   61.89    8.20
  -4  16  -1   43.10   10.10
  -4  16  -1   66.79    7.70
   4  16   1   66.89    8.50
  -4  16  -1   50.79    9.20
  -5 -16  -1  221.98   15.40
   5 -16   1  197.58   14.20
  -5 -16  -1  186.28   15.10
   5 -16   1  205.78   13.60
  -5 -16  -1  200.28   15.30
   5 -16   1  197.18   16.00
  -5 -16  -1  209.78   14.90
  -5 -16  -1  216.08   18.90
  -5 -16  -1  215.58   15.20
   5 -16   1  207.28   13.60
   5 -16   1  192.28   14.00
   5  16   1  214.98   15.30
   5  16   1  206.88   10.20
   5  16   1  215.78   15.00
  -5  16  -1  208.68   13.00
  -5  16  -1  183.98   18.40
   5  16   1  217.28   16.30
  -5  16  -1  204.78   13.90
   5  16   1  203.88   10.10
  -5  16  -1  184.88   17.10
   6 -16   1   13.90    4.70
  -6 -16  -1   21.00    7.50
  -6 -16  -1   16.80    6.50
  -6 -16  -1   11.30    5.30
   6 -16   1   18.90    5.80
   6 -16   1   21.40    5.50
  -6 -16  -1   25.20    8.40
   6  16   1   14.90    2.90
   6  16   1   14.20    5.10
   6  16   1    8.70    5.50
  -6  16  -1   16.60    8.40
  -6  16  -1    9.20    6.10
   7 -16   1   75.09   10.90
  -7 -16  -1   64.59   10.10
  -7 -16  -1   58.69    9.10
   7 -16   1   53.89    9.00
  -7 -16  -1   69.29   10.80
  -7 -16  -1   61.59   11.90
  -7 -16  -1   58.59   10.10
   7  16   1   50.99   10.10
  -7  16  -1   43.20    5.40
   7  16   1   55.59    5.60
  -7  16  -1   65.99   13.20
  -7  16  -1   54.29   11.00
  -8 -16  -1   22.80    7.50
  -8 -16  -1   18.70    6.10
  -8 -16  -1   26.30    7.20
   8 -16   1   28.40    7.50
  -8 -16  -1   25.70    8.60
   8 -16   1   27.70    7.90
  -8 -16  -1   35.70    9.50
  -8  16  -1    7.00    7.50
   8  16   1   21.20    8.30
   8  16   1   28.30    4.70
  -8  16  -1   16.50    8.70
  -9 -16  -1   45.00   10.90
  -9 -16  -1   49.70   10.40
  -9 -16  -1   57.99   10.10
  -9 -16  -1   68.19   13.10
   9 -16   1   25.60    8.30
   9  16   1   31.90    8.10
  -9  16  -1   55.89   13.60
  -9  16  -1   31.10   10.10
   9 -17  -1   36.30    8.60
   9 -17  -1   38.30    9.10
  -9 -17   1   30.30    8.60
  -9 -17   1   34.80    9.90
  -9 -17   1   39.90   10.80
  -9  17   1   35.30   11.60
  -9  17   1   36.50   10.20
  -8 -17   1   60.49   12.40
   8 -17  -1   71.39   10.80
  -8 -17   1   62.19    9.40
  -8 -17   1   71.99   11.30
   8 -17  -1   63.29    9.70
  -8 -17   1   64.49   10.30
  -8  17   1   43.80   10.00
   8  17  -1    3.10    4.10
  -7 -17   1   67.19   10.50
  -7 -17   1   62.59    7.00
  -7 -17   1   56.39    8.40
  -7 -17   1   49.80    9.70
   7 -17  -1   49.70    9.00
   7 -17  -1   55.29    9.20
  -7 -17   1   64.69   12.70
  -7 -17   1   53.79   10.60
  -7  17   1   48.00   10.00
  -7  17   1   43.40    6.70
  -7  17   1   58.59   13.20
  -6 -17   1   38.80    5.70
   6 -17  -1   32.10    5.50
  -6 -17   1   26.70    7.00
  -6 -17   1   22.90    8.20
  -6 -17   1   36.80    8.20
   6 -17  -1   21.90    5.70
  -6 -17   1   44.40    7.30
  -6 -17   1   27.00    6.00
   6 -17  -1   37.40    7.40
   6  17  -1   20.80    5.50
  -6  17   1   35.80    6.20
   6  17  -1   35.60    7.50
  -6  17   1   24.40    7.90
  -6  17   1   41.40    8.80
  -5 -17   1   25.40    5.30
  -5 -17   1   10.30    5.10
   5 -17  -1   28.10    6.70
   5 -17  -1   26.60    5.40
   5 -17  -1   17.00    5.30
  -5 -17   1   13.90    4.50
  -5 -17   1   20.90    5.20
   5 -17  -1   19.00    4.50
  -5 -17   1   21.00    6.50
  -5 -17   1   13.10    6.70
  -5  17   1    9.80    4.40
   5  17  -1   11.90    5.00
   5  17  -1    8.00    4.60
  -5  17   1   19.10    7.50
   5  17  -1   16.20    5.00
  -5  17   1    7.70    6.00
  -4 -17   1   35.80    8.30
  -4 -17   1   38.50    6.20
   4 -17  -1   53.29    7.60
  -4 -17   1   46.80    7.50
   4 -17  -1   42.00    9.70
  -4 -17   1   46.90    7.10
   4 -17  -1   48.40    7.30
  -4 -17   1   43.20    6.40
  -4 -17   1   43.10    6.60
   4 -17  -1   45.40    6.60
   4 -17  -1   46.70    6.90
  -4 -17   1   47.20    7.40
  -4  17   1   39.10    8.60
  -4  17   1   51.09    8.90
   4  17  -1   59.59    7.10
   4  17  -1   48.80    7.10
  -4  17   1   56.09    7.70
   4  17  -1   34.80    6.30
  -4  17   1   50.99    7.40
  -3 -17   1  202.18   13.00
   3 -17  -1  219.78   13.70
  -3 -17   1  196.98   13.00
   3 -17  -1  211.38   14.90
   3 -17  -1  192.98   14.60
  -3 -17   1  202.18   13.20
  -3 -17   1  218.58   13.10
   3 -17  -1  218.98   14.00
   3 -17  -1  217.38   13.70
  -3 -17   1  220.58   14.20
  -3 -17   1  197.08   13.60
  -3 -17   1  237.78   18.40
  -3  17   1  218.08   18.50
  -3  17   1  245.98   16.60
   3  17  -1  201.98   14.10
  -3  17   1  210.38   15.00
   2 -17  -1  309.17   17.40
  -2 -17   1  318.07   17.20
  -2 -17   1  336.17   17.20
  -2 -17   1  319.77   17.10
  -2 -17   1  308.67   19.60
   2 -17  -1  319.27   18.00
   2 -17  -1  323.27   18.70
   2 -17  -1  318.27   18.50
   2 -17  -1  344.77   20.50
   2 -17  -1  311.17   18.60
  -2 -17   1  297.27   17.60
  -2 -17   1  333.37   21.80
  -2 -17   1  321.17   16.80
  -2 -17   1  301.67   17.50
   2 -17  -1  307.27   17.60
  -2  17   1  344.17   20.70
   2  17  -1  359.96   19.40
  -2  17   1  340.37   23.40
  -2  17   1  319.57   20.80
   2  17  -1  387.56   21.60
  -1 -17   1   36.70    4.20
   1 -17  -1   31.20    5.00
  -1 -17   1   28.20    4.60
  -1 -17   1   40.00    8.10
  -1 -17   1   27.60    4.40
  -1 -17   1   31.90    3.70
   1 -17  -1   30.10    5.70
  -1 -17   1   42.30    7.30
  -1 -17   1   33.60    4.90
  -1 -17   1   28.30    4.40
   1 -17  -1   21.70    5.90
  -1 -17   1   28.60    4.10
   1 -17  -1   24.10    5.30
   1 -17  -1   32.60    5.00
   1 -17  -1   38.70    7.50
   1  17  -1   37.10    7.70
  -1  17   1   46.90   13.20
  -1  17   1   47.40    7.20
   0 -17  -1  429.06   20.50
   0 -17   1  393.36   19.90
   0 -17  -1  383.56   21.90
   0 -17   1  431.46   24.10
   0 -17  -1  407.16   19.40
   0 -17  -1  418.76   21.20
   0 -17   1  399.86   24.40
   0 -17   1  408.16   19.70
   0 -17   1  411.36   20.20
   0 -17   1  409.26   21.40
   0 -17  -1  394.26   24.80
   0 -17   1  421.36   20.70
   0 -17  -1  399.36   21.20
   0 -17   1  436.66   21.00
   0 -17  -1  430.56   22.40
   0  17   1  515.35   28.30
   0  17  -1  496.65   28.90
   0  17   1  490.95   28.30
   0  17  -1  492.85   27.70
  -1 -17  -1   79.29    6.70
   1 -17   1   71.69    6.90
  -1 -17  -1   82.79    7.60
   1 -17   1   66.09    5.80
  -1 -17  -1   78.09    7.70
  -1 -17  -1   91.79   11.90
   1 -17   1   70.99    7.10
   1 -17   1   72.89    7.90
  -1 -17  -1   73.59    7.00
   1 -17   1   76.19    9.90
  -1 -17  -1   74.29    8.20
   1 -17   1   85.19    8.10
  -1 -17  -1   71.89    8.00
   1 -17   1   74.09    6.60
   1  17   1  109.49   11.30
  -1  17  -1   80.89    9.80
  -1  17  -1   99.89   12.10
   1  17   1   98.29    7.70
   1  17   1   95.29    9.90
  -1  17  -1  100.99   10.00
  -2 -17  -1  111.39    9.90
  -2 -17  -1  139.69   13.60
   2 -17   1  108.89    8.30
  -2 -17  -1  108.59    9.30
   2 -17   1  101.49    9.90
  -2 -17  -1  125.39    9.20
   2 -17   1  101.19    8.70
   2 -17   1   98.79    7.80
  -2 -17  -1  117.09    9.60
  -2 -17  -1  107.59    9.20
  -2 -17  -1   93.89    8.70
   2 -17   1  110.89   10.30
   2 -17   1  122.09    8.70
  -2  17  -1   97.89   13.20
   2  17   1  138.79    9.70
  -2  17  -1  120.79   11.90
  -2  17  -1  129.19   11.00
   2  17   1  127.49   12.50
   2  17   1  124.29   10.50
  -3 -17  -1   58.09    8.10
   3 -17   1   76.39    9.40
  -3 -17  -1   69.49    8.20
  -3 -17  -1   59.69    7.70
  -3 -17  -1   68.39    8.40
  -3 -17  -1   70.79    8.60
   3 -17   1   62.39    6.90
  -3 -17  -1   74.49    7.80
   3 -17   1   67.99    6.70
  -3 -17  -1   72.89   11.70
   3 -17   1   64.69    8.20
  -3 -17  -1   76.19    9.80
   3 -17   1   70.69    7.20
  -3  17  -1   54.09    9.00
  -3  17  -1   60.39    7.90
  -3  17  -1   56.59    6.50
   3  17   1   68.09    7.80
  -3  17  -1   63.69   11.50
   4 -17   1   81.89    8.30
  -4 -17  -1  105.09   10.20
  -4 -17  -1  116.29   14.80
  -4 -17  -1  109.39    9.90
   4 -17   1  104.99   11.20
  -4 -17  -1  100.99   11.10
   4 -17   1  103.09    9.40
  -4 -17  -1  105.09   10.80
   4 -17   1  111.49    9.30
  -4 -17  -1  106.89   10.50
   4 -17   1  100.39    9.00
   4  17   1   92.29    9.60
  -4  17  -1  109.69   13.70
  -4  17  -1   97.89    8.90
   4  17   1   96.09   10.20
   4  17   1  108.59    9.90
  -4  17  -1   98.89    9.20
  -4  17  -1   93.59   14.20
  -5 -17  -1   12.00    5.60
   5 -17   1   12.20    4.50
  -5 -17  -1    9.70    4.10
  -5 -17  -1   14.30    5.30
   5 -17   1   15.60    6.10
  -5 -17  -1    6.10    6.80
  -5 -17  -1   17.90    5.10
  -5 -17  -1   10.40    5.40
   5 -17   1    8.00    4.40
   5 -17   1    7.80    3.30
   5  17   1    8.50    4.80
  -5  17  -1    7.20    6.60
   5  17   1   -2.80    3.40
   5  17   1   -3.00    3.30
  -5  17  -1    5.70    3.40
  -5  17  -1    5.10    5.90
   6 -17   1   94.09    9.30
  -6 -17  -1   69.29   10.00
   6 -17   1   85.19   10.20
  -6 -17  -1   89.09   11.00
  -6 -17  -1   88.89   14.00
   6 -17   1   97.79   10.40
  -6 -17  -1   92.49   13.90
   6  17   1  139.59   13.10
  -6  17  -1   89.29   13.40
  -6  17  -1   98.59   14.60
  -6  17  -1  104.29    8.50
  -7 -17  -1   19.50    7.30
  -7 -17  -1    2.80    4.50
  -7 -17  -1   22.00    9.10
  -7 -17  -1   11.70    5.70
  -7 -17  -1    5.40    5.30
   7 -17   1   14.40    5.50
   7 -17   1    8.40    5.00
  -7  17  -1    7.80    6.30
   7  17   1    6.10    3.30
  -7  17  -1   14.20    8.10
   7  17   1   10.80    6.00
  -7  17  -1    1.30    2.10
  -8 -17  -1   13.40    8.80
  -8 -17  -1    7.20    6.40
   8 -17   1    1.00    5.70
   8 -17   1   -1.10    4.70
  -8 -17  -1    5.90    5.60
  -8 -17  -1   -0.30    5.10
  -8 -17  -1   -3.30    4.40
   8  17   1   -1.60    2.20
  -8  17  -1   10.00    9.30
  -8  17  -1    3.60    5.80
  -8 -18   1   25.10    7.90
  -8 -18   1   34.70    7.80
  -8 -18   1   24.60    7.00
  -8 -18   1   36.40   10.70
  -8 -18   1   40.80    9.60
   8 -18  -1   22.50    6.90
   8 -18  -1   20.80    7.30
  -8  18   1   34.30   10.10
  -8  18   1   43.50   12.00
   8  18  -1   -0.20    4.20
  -8  18   1    1.90    3.50
  -7 -18   1   13.50    6.60
  -7 -18   1   25.30    7.20
  -7 -18   1   11.70    5.30
  -7 -18   1   24.40    9.60
  -7 -18   1   17.30    6.20
   7 -18  -1   11.50    5.20
  -7 -18   1   12.90    4.20
   7 -18  -1    9.90    5.80
  -7  18   1   21.90    5.20
  -7  18   1   31.70    8.80
  -7  18   1   24.60    9.90
  -6 -18   1  109.39   11.00
  -6 -18   1  121.19    9.60
  -6 -18   1  121.99   16.90
  -6 -18   1  111.99   11.10
  -6 -18   1  132.39   13.30
   6 -18  -1  107.59    9.70
   6 -18  -1  141.99   12.60
  -6 -18   1  130.59   13.00
   6 -18  -1  130.69   11.90
  -6  18   1  111.79   15.60
  -6  18   1  138.59   14.80
  -6  18   1  124.19   10.60
   5 -18  -1   37.70    6.40
   5 -18  -1   44.20    7.40
   5 -18  -1   59.19    7.70
  -5 -18   1   32.80    6.30
  -5 -18   1   52.89    7.00
  -5 -18   1   28.70    8.40
   5 -18  -1   46.30    7.50
  -5 -18   1   39.50    6.60
  -5 -18   1   37.50    7.70
  -5 -18   1   49.10    8.30
   5  18  -1   45.10    7.10
  -5  18   1   61.09   10.40
   5  18  -1   43.30    7.10
   5  18  -1   36.40    6.50
  -5  18   1   35.00    9.00
  -5  18   1   45.00    7.00
  -4 -18   1   11.30    4.30
   4 -18  -1   20.40    5.20
  -4 -18   1   13.30    5.40
   4 -18  -1   17.50    5.80
  -4 -18   1   12.90    4.70
   4 -18  -1   15.20    4.40
  -4 -18   1   16.30    6.90
   4 -18  -1   22.50    5.20
  -4 -18   1   11.20    4.50
   4 -18  -1   24.70    5.20
  -4 -18   1   12.80    4.10
  -4 -18   1   16.00    5.20
  -4  18   1   24.50    5.70
  -4  18   1   25.40    8.80
  -4  18   1   20.80    6.50
  -4  18   1   16.00    4.70
  -3 -18   1   -1.40    4.70
  -3 -18   1   -0.90    2.40
   3 -18  -1    5.80    3.00
   3 -18  -1   -1.40    2.80
   3 -18  -1    3.80    3.50
   3 -18  -1   -0.10    3.80
  -3 -18   1    0.00    2.90
  -3 -18   1    0.20    2.90
   3 -18  -1   -0.30    2.80
   3 -18  -1    2.40    3.10
  -3 -18   1   -1.10    2.20
  -3 -18   1    4.10    3.50
  -3 -18   1   -1.30    2.60
  -3 -18   1   -1.40    2.90
  -3  18   1    2.80    4.30
  -3  18   1    0.10    5.40
  -3  18   1   -0.40    3.20
   3  18  -1   -0.40    3.20
   2 -18  -1  378.06   21.00
   2 -18  -1  347.57   20.50
   2 -18  -1  352.16   20.20
  -2 -18   1  354.76   18.50
   2 -18  -1  362.26   19.40
  -2 -18   1  339.57   18.70
  -2 -18   1  392.66   24.60
  -2 -18   1  347.27   19.00
  -2 -18   1  367.16   19.80
  -2 -18   1  391.16   19.10
  -2 -18   1  339.27   19.50
   2 -18  -1  367.76   20.80
  -2 -18   1  357.36   23.90
   2 -18  -1  350.16   22.20
  -2  18   1  388.06   26.00
   2  18  -1  410.96   23.70
   2  18  -1  411.16   21.60
  -2  18   1  395.46   23.70
  -1 -18   1  403.06   23.30
   1 -18  -1  396.96   22.00
   1 -18  -1  387.86   20.30
  -1 -18   1  381.86   19.80
  -1 -18   1  376.46   19.10
   1 -18  -1  385.86   21.50
  -1 -18   1  414.76   19.90
  -1 -18   1  381.56   18.70
   1 -18  -1  396.46   24.20
   1 -18  -1  363.36   21.30
   1 -18  -1  360.26   20.20
  -1 -18   1  403.06   18.40
  -1 -18   1  393.16   20.10
  -1 -18   1  385.26   19.50
  -1 -18   1  408.96   24.90
  -1  18   1  452.75   24.50
   1  18  -1  482.15   26.80
  -1  18   1  417.56   27.00
   0 -18   1  272.87   18.00
   0 -18   1  278.47   14.90
   0 -18  -1  252.97   15.20
   0 -18  -1  252.07   15.90
   0 -18   1  277.27   18.90
   0 -18   1  257.77   13.50
   0 -18  -1  270.77   16.20
   0 -18   1  260.27   14.50
   0 -18   1  262.97   13.80
   0 -18  -1  272.57   15.20
   0 -18   1  253.27   14.10
   0 -18   1  278.07   15.50
   0 -18   1  262.97   14.90
   0 -18  -1  264.77   14.30
   0 -18  -1  262.37   13.20
   0 -18  -1  258.97   19.00
   0  18  -1  294.67   20.00
   0  18   1  267.37   19.00
   0  18   1  262.67   18.90
   1 -18   1   10.80    3.40
   1 -18   1    7.00    3.90
   1 -18   1    8.00    2.60
  -1 -18  -1    8.80    3.80
  -1 -18  -1   15.20    4.20
   1 -18   1    8.50    3.50
  -1 -18  -1    6.00    3.80
  -1 -18  -1    9.90    3.40
   1 -18   1   16.80    4.20
   1 -18   1    6.20    4.90
  -1 -18  -1   13.50    6.10
  -1 -18  -1   15.40    3.60
  -1 -18  -1    4.20    3.80
   1  18   1   12.00    5.30
   1  18   1    8.90    5.00
  -1  18  -1   12.30    6.10
  -1  18  -1    6.50    4.40
  -1  18  -1   12.10    4.70
   2 -18   1  123.49    9.50
   2 -18   1  143.09    9.30
   2 -18   1  118.19    9.60
  -2 -18  -1  124.39   10.20
  -2 -18  -1  118.19   10.50
  -2 -18  -1  131.69   10.00
   2 -18   1  137.09   11.10
  -2 -18  -1   96.89   12.90
   2 -18   1  119.89    8.50
   2 -18   1  107.79   10.90
  -2 -18  -1  122.79    9.60
  -2 -18  -1  113.19    9.50
   2 -18   1  118.89    9.30
   2  18   1  151.68   11.50
  -2  18  -1  135.79   14.70
  -2  18  -1  139.59   12.70
   2  18   1  126.49    9.90
  -2  18  -1  123.19   11.30
  -3 -18  -1   36.10    6.50
   3 -18   1   31.10    6.50
  -3 -18  -1   28.40    6.00
   3 -18   1   37.70    5.60
   3 -18   1   52.09    6.30
  -3 -18  -1   29.60    7.50
   3 -18   1   34.90    5.70
   3 -18   1   43.10    7.10
  -3 -18  -1   42.80    6.60
  -3 -18  -1   33.30    6.20
  -3 -18  -1   37.20    6.20
  -3 -18  -1   35.90    6.60
   3 -18   1   39.20    5.50
  -3 -18  -1   30.10    5.90
  -3  18  -1   38.30    9.70
  -3  18  -1   35.50    6.00
  -3  18  -1   35.00    8.10
   3  18   1   30.40    5.80
   4 -18   1   -2.50    3.40
   4 -18   1    3.30    3.20
  -4 -18  -1    0.80    3.80
  -4 -18  -1    0.00    4.10
  -4 -18  -1   -0.30    3.60
  -4 -18  -1   -0.40    4.90
  -4 -18  -1    5.60    4.20
   4 -18   1    2.60    4.30
   4 -18   1   -4.70    2.50
   4 -18   1    3.30    3.10
  -4 -18  -1   12.90    4.20
  -4 -18  -1    0.70    3.60
  -4  18  -1    6.60    5.20
  -4  18  -1    3.70    5.90
  -4  18  -1    2.70    3.00
   4  18   1    4.60    3.50
  -4  18  -1   -2.60    2.60
  -5 -18  -1   20.50    6.10
   5 -18   1   24.30    5.70
  -5 -18  -1   30.00    6.80
  -5 -18  -1   24.00    5.70
   5 -18   1   30.40    5.60
   5 -18   1   22.20    4.90
  -5 -18  -1   25.40    6.50
  -5 -18  -1   20.40    7.90
   5 -18   1   25.70    5.60
  -5 -18  -1   21.80    6.00
  -5  18  -1   18.30    8.60
   5  18   1   19.20    5.30
  -5  18  -1   24.80    7.80
   5  18   1   29.00    6.40
   5  18   1   13.90    5.80
  -5  18  -1   23.20    5.10
  -6 -18  -1   18.10    8.70
   6 -18   1   33.80    6.60
  -6 -18  -1   20.70    6.90
  -6 -18  -1   23.30    6.60
  -6 -18  -1   30.10    6.60
   6 -18   1   24.70    6.20
  -6  18  -1   42.40   10.00
  -6  18  -1   24.40    4.80
  -6  18  -1   32.20   10.60
  -7 -18  -1   98.99   11.30
  -7 -18  -1   98.19   13.20
   7 -18   1   74.69   10.80
  -7 -18  -1   81.89   11.00
  -7 -18  -1   82.69   12.20
  -7 -18  -1   88.29   15.10
   7 -18   1   76.09   10.50
  -7  18  -1   90.69   16.50
  -8 -18  -1   20.20    9.00
   8 -18   1   28.60    7.70
  -8 -18  -1   30.50    8.50
  -8 -18  -1   23.00    9.20
  -8 -18  -1   26.60    8.20
  -8 -18  -1   16.40    6.30
   8 -18   1   25.50    7.40
   8  18   1   -1.60    4.20
  -8  18  -1   19.40    8.60
   8  18   1    1.50    2.70
  -8  18  -1   31.80   11.10
  -8 -19   1   22.10    7.70
  -8 -19   1   43.00    9.20
   8  19  -1    3.20    5.20
  -8  19   1   37.90    9.50
  -7 -19   1   31.40    6.80
  -7 -19   1   40.60   11.20
   7 -19  -1   25.00    7.80
   7 -19  -1   30.30    7.40
  -7 -19   1   29.00    6.40
  -7 -19   1   26.60    7.60
  -7 -19   1   35.50    8.00
  -7  19   1   38.40   11.40
  -7  19   1   18.40    7.90
   6 -19  -1   48.90    8.30
  -6 -19   1   40.80   10.50
  -6 -19   1   45.30    9.00
  -6 -19   1   44.50    7.30
   6 -19  -1   44.00    6.70
  -6 -19   1   44.00   10.30
   6 -19  -1   45.30    7.80
  -6 -19   1   51.99    7.90
  -6  19   1   57.19   17.30
  -6  19   1   55.49   10.70
  -6  19   1   56.69    7.70
  -5 -19   1   27.10    5.30
   5 -19  -1   29.30    6.30
  -5 -19   1   37.00    9.00
   5 -19  -1   23.70    5.30
  -5 -19   1   23.50    6.30
   5 -19  -1   19.70    6.00
  -5 -19   1   23.00    5.30
  -5 -19   1   36.70    7.40
   5 -19  -1   34.30    6.50
  -5  19   1   27.80    8.00
  -5  19   1   23.80    5.50
  -5  19   1   16.30    8.10
  -4 -19   1   20.00    4.80
  -4 -19   1   29.80    5.70
   4 -19  -1   21.40    5.70
  -4 -19   1   30.40    6.50
   4 -19  -1   29.00    6.80
   4 -19  -1   20.60    5.40
   4 -19  -1   20.50    7.10
  -4 -19   1   20.00    5.50
   4 -19  -1   26.10    5.70
  -4 -19   1   28.40    4.90
  -4 -19   1   11.10    6.70
  -4 -19   1   19.90    5.10
  -4  19   1   30.90    7.60
  -4  19   1   12.60    4.60
   4  19  -1   21.70    5.90
  -4  19   1   24.00    8.50
   3 -19  -1  100.39    9.70
   3 -19  -1   76.09    9.80
   3 -19  -1   83.79    8.70
   3 -19  -1   90.59    9.60
  -3 -19   1   74.99    8.50
  -3 -19   1   89.59    8.10
  -3 -19   1   79.29    8.50
  -3 -19   1   76.49    7.30
  -3 -19   1   90.09    9.90
  -3 -19   1   89.39   12.20
   3 -19  -1   76.59    8.30
  -3 -19   1   75.49    7.70
   3 -19  -1   82.89    9.10
   3 -19  -1   97.39    8.40
  -3  19   1   80.59    9.90
  -3  19   1   92.99   13.40
  -3  19   1   88.49   10.10
   3  19  -1   79.89    8.80
  -2 -19   1   36.00    5.70
  -2 -19   1   35.70    4.90
  -2 -19   1   40.10    5.10
  -2 -19   1   39.20    5.30
  -2 -19   1   44.60   14.10
   2 -19  -1   34.40    5.90
   2 -19  -1   42.70    6.90
   2 -19  -1   34.60    6.50
  -2 -19   1   40.70    7.20
   2 -19  -1   27.40    5.90
   2 -19  -1   40.20    7.90
  -2 -19   1   34.80    5.30
   2 -19  -1   40.60    5.70
  -2  19   1   34.50    6.70
   2  19  -1   40.60    8.20
  -2  19   1   34.40    8.80
  -2  19   1   46.30    7.50
   1 -19  -1  181.28   11.80
   1 -19  -1  177.98   13.00
  -1 -19   1  184.08    9.80
   1 -19  -1  184.08   15.50
  -1 -19   1  183.68   11.10
  -1 -19   1  179.48   11.30
  -1 -19   1  182.68   10.60
   1 -19  -1  184.78   12.40
  -1 -19   1  183.18   15.20
   1 -19  -1  169.78   12.60
  -1 -19   1  198.18   11.60
  -1 -19   1  197.88   10.10
  -1 -19   1  187.08   16.00
   1 -19  -1  189.18   12.20
   1  19  -1  231.58   17.00
  -1  19   1  221.28   16.30
  -1  19   1  205.68   17.50
   0 -19   1  129.49    9.80
   0 -19   1  136.29    9.50
   0 -19  -1  139.09   10.70
   0 -19   1  141.89    9.10
   0 -19  -1  125.49    9.90
   0 -19  -1  133.79    9.70
   0 -19  -1  152.88   14.30
   0 -19   1  133.29    8.40
   0 -19   1  117.09   12.50
   0 -19   1  137.09    9.20
   0 -19  -1  137.29    9.20
   0 -19  -1  147.49    9.20
   0 -19  -1  154.18   11.20
   0 -19   1  132.99    8.10
   0  19   1  153.98   14.20
   0  19   1  194.98   15.50
   0  19  -1  154.58   14.80
   1 -19   1  152.88    9.50
  -1 -19  -1  150.28   12.20
   1 -19   1  143.59   11.00
   1 -19   1  156.38   10.40
   1 -19   1  142.89   13.40
  -1 -19  -1  140.09   14.50
  -1 -19  -1  158.88   11.80
  -1 -19  -1  165.78   10.80
  -1 -19  -1  162.78   11.20
  -1 -19  -1  161.28   10.10
  -1 -19  -1  162.68   11.50
   1 -19   1  166.08   11.60
  -1  19  -1  190.28   18.10
   1  19   1  201.38   15.10
  -1  19  -1  166.38   16.60
  -1  19  -1  199.98   14.90
   2 -19   1   36.00    5.50
  -2 -19  -1   24.10    5.10
  -2 -19  -1   21.80    5.00
  -2 -19  -1   34.60    6.30
   2 -19   1   25.40    4.20
  -2 -19  -1   23.90    6.70
   2 -19   1   21.40    4.80
  -2 -19  -1   15.20    4.80
   2 -19   1   20.20    4.30
   2 -19   1   20.50    4.40
  -2 -19  -1   25.80    4.90
   2 -19   1   20.90    5.60
   2 -19   1   20.90    6.00
  -2 -19  -1   28.90    5.30
  -2  19  -1   19.40    7.20
   2  19   1   23.40    5.80
  -2  19  -1   13.50    4.80
   2  19   1   28.90    5.20
  -2  19  -1   21.70    6.30
   3 -19   1    7.50    4.50
  -3 -19  -1   10.70    4.60
   3 -19   1    9.20    3.80
   3 -19   1    6.90    4.10
  -3 -19  -1    7.40    3.60
  -3 -19  -1   12.70    4.30
   3 -19   1    0.60    3.70
   3 -19   1   11.30    3.80
   3 -19   1    8.40    3.30
  -3 -19  -1    5.60    3.90
  -3 -19  -1    2.50    5.80
  -3 -19  -1   11.50    4.90
  -3 -19  -1   10.30    4.50
   3 -19   1    8.70    4.10
  -3 -19  -1    6.30    3.90
  -3  19  -1    2.50    5.00
  -3  19  -1    7.20    3.90
   3  19   1    4.70    3.80
  -3  19  -1    3.10    5.90
   4 -19   1   25.40    5.30
   4 -19   1   16.20    4.50
   4 -19   1   30.10    5.80
   4 -19   1   31.10    6.60
  -4 -19  -1   17.10    5.90
  -4 -19  -1   24.30    5.80
  -4 -19  -1   23.10    6.10
   4 -19   1   22.70    5.30
  -4 -19  -1   28.30    6.20
  -4 -19  -1   28.60    5.70
  -4 -19  -1   32.10    8.10
  -4 -19  -1   34.10    6.90
  -4 -19  -1   24.50    5.70
   4  19   1   33.70    6.80
  -4  19  -1   36.90    8.20
  -4  19  -1   25.70    5.70
  -4  19  -1   23.00    4.70
  -4  19  -1   29.90    8.80
  -5 -19  -1  110.49   15.00
   5 -19   1  114.59   10.00
   5 -19   1  103.19   10.10
   5 -19   1   80.09    8.30
   5 -19   1  103.99    9.40
  -5 -19  -1   78.69   10.90
  -5 -19  -1   79.29   10.90
  -5 -19  -1   95.19   10.20
  -5 -19  -1  106.79   10.40
  -6 -19  -1   49.10   11.40
  -6 -19  -1   65.89    9.50
  -6 -19  -1   67.99   10.10
   6 -19   1   42.10    7.70
  -6 -19  -1   43.80    9.00
  -6 -19  -1   41.20    7.60
   6 -19   1   48.80    7.90
  -6  19  -1   46.80   11.40
  -7 -19  -1   -1.00    4.50
   7 -19   1   14.30    5.80
  -7 -19  -1   -2.70   10.90
  -7 -19  -1    3.90    5.00
  -7 -19  -1   10.90    5.60
  -7 -19  -1    5.70    6.10
   7  19   1   -0.30    3.70
  -7  19  -1   13.40    8.40
  -7  19  -1   11.60    6.80
   7  19   1    6.00    4.20
  -7 -20   1   39.80   10.80
   7 -20  -1   39.20    8.40
  -7 -20   1   58.79   10.60
  -7 -20   1   51.09    7.70
  -7 -20   1   54.19   10.10
   7 -20  -1   46.40    8.30
  -7  20   1   59.49   11.40
  -7  20   1   51.89   12.10
   6 -20  -1   38.40    7.10
  -6 -20   1   26.70    9.60
  -6 -20   1   31.40    7.90
  -6 -20   1   37.40    8.10
   6 -20  -1   29.80    5.80
  -6 -20   1   29.50    6.70
  -6 -20   1   27.20    5.90
   6 -20  -1   34.70    7.50
  -6  20   1   23.20    5.60
  -6  20   1   28.30    9.70
  -6  20   1   31.80    8.10
   6  20  -1   19.50    4.60
  -5 -20   1   65.59    8.50
   5 -20  -1   75.29    9.40
  -5 -20   1   65.59    9.50
   5 -20  -1   73.59    9.10
  -5 -20   1   67.89    9.60
  -5 -20   1   54.99   11.70
  -5 -20   1   69.79    8.50
  -5 -20   1   69.49    9.00
   5 -20  -1   80.89    8.60
  -5  20   1   61.69    9.30
  -5  20   1   80.39   14.00
  -5  20   1   70.29   11.50
  -4 -20   1   21.60    5.00
  -4 -20   1   16.80    4.70
   4 -20  -1   16.40    4.60
  -4 -20   1   12.60    7.30
   4 -20  -1   36.10    6.30
   4 -20  -1   23.70    5.60
   4 -20  -1   23.60    5.50
[truncated: 3,241,769 more chars]
