# Supplementary material for: Improving the In Vivo Stability of [52Mn]Mn(II) Complexes with 18-Membered Macrocyclic Chelators for PET Imaging
Source: J Med Chem. 2024 Jun 27;67(13):11242–53. doi: 10.1021/acs.jmedchem.4c00812 (PMC11247486; doi:10.1021/acs.jmedchem.4c00812)
Supplement: Supplementary file 5 — jm4c00812_si_005.csv [file jm4c00812_si_005.csv]

Compound	SMILES
PYAN	C1(CNCCNCC2=CC=CC3=N2)=CC=CC(CNCCNC3)=N1
CHXPYAN	C1(CN[C@@H]2CCCC[C@H]2NCC3=CC=CC4=N3)=CC=CC(CN[C@H]5[C@H](NC4)CCCC5)=N1
Mn-PYAN	C1(CNCCNCC2=CC=CC3=N2)=CC=CC(CNCCNC3)=N1.[Mn+2]
Mn-CHXPYAN	C1(CN[C@H](CCCC2)[C@@H]2NCC3=CC=CC4=N3)=CC=CC(CN[C@H]5[C@@H](CCCC5)NC4)=N1.[Mn+2]
